# Supplementary material for: Global genome splicing analysis reveals an increased number of alternatively spliced genes with aging
Source: Aging Cell. 2015 Dec 21;15(2):267–78. doi: 10.1111/acel.12433 (PMC4783335; doi:10.1111/acel.12433)
Supplement: Supplementary file 10 — File S1. All the gene lists of alternative spliced genes obtained between different age groups and for each tissue and across all tissues. [file ACEL-15-267-s010.xlsx]

## Sheet: File description
This file contains all the gene lists of alternative spliced genes obtained between different age groups and for each tissue and across all tissues. Gene lists were obtained with Partek GS v 6.6 and Partek's splicing ANOVA. An FDR adjusted alt-splicing p-value <0.05 was used as cutoff.
# of markers	Number of probe sets distributed along the Transcript Cluster
Transcript Cluster ID	Affymetrix ID number for the Transcript Cluster
p-value(Age)	unadjusted p-value for differential gene expression between age groups compared
alt-splicing p-value (Age)	FDR adjusted p-value for alternative splicing between age groups compared

## Sheet: Summary Filtering
Pairwise comparison group 1	Pairwise comparison group 2	Pairwise comparison, short name	Number of core probe sets (Interrogating + controls)	Number of total transcript clusters after summarizing probe sets to transcript clusters	Number of annotated transcript clusters after summarizing probe sets to transcript cluster	Number of annotated transcript clusters after AS analysis / AS ANOVA (detectable genes)	Number of genes after excluding dif.expr genes	AS genes (annotated transcript clusters) at adjusted alt-splice p-value FDR< 0.05	% of AS genes of detectable genes on chip	% of AS genes of non-DEG
skeletal muscle age 4 months	skeletal muscle age 18 months	Muscle (4m vs 18m)	194293	23332	16711	15624	7708	246	1.5745	3.19149
skeletal muscle age 4 months	skeletal muscle age 28 months	Muscle (4m vs 28m)	194293	23332	16711	15720	6517	1247	7.93257	19.1346
skeletal muscle age 18	skeletal muscle age 28 months	Muscle (18m vs 28m)	194293	23332	16711	15723	8239	986	6.27107	11.9675
bone age 4 months	bone age 18 months	Bone (4m vs 18m)	194293	23332	16711	15457	9810	52	0.336417	0.530071
bone age 4 months	bone age 28 months	Bone (4m vs 28m)	194293	23332	16711	15354	5250	690	4.49394	13.1429
bone age 18 months	bone age 28 months	Bone (18m vs 28m)	194293	23332	16711	15313	7024	15	0.097956	0.213554
skin age 4 months	skin age 18 months	Skin (4m vs 18m)	194293	23332	16711	15237	10464	0	0	0
skin age 4 months	skin age 28 months	Skin (4m vs 28m)	194293	23332	16711	15257	6270	1151	7.54408	18.3573
skin age 18 months	skin age 28 months	Skin (18m vs 28m)	194293	23332	16711	15287	6198	1886	12.3373	30.4292
white adipose tissue age 4 months	white adipose tissue age 18 months	WAT (4m vs 18m)	194293	23332	16711	15288	7612	113	0.739142	1.4845
thymus age 4 months	thymus age 18 months	Thymus (4m vs 18m)	194293	23332	16711	15331	8888	27	0.176114	0.30378
all tissues age 4 months	all tissues age 18 months	All (4m vs 18m)	194293	23332	16711	15793	13261	158	1.00044	1.19146

## Sheet: Skeletal muscle (4m vs 18m)
# of markers	Transcript Cluster ID	gene_assignment	Gene Symbol	RefSeq	p-value(Age)	alt-splicing p-value (Age)
11	6954626	NM_145569 // Mat2a // methionine adenosyltransferase II, alpha // 6 C1|6 // 232087 ///	Mat2a	NM_145569	0.236082	1.97169e-10
31	6843834	NM_001003918 // Usp7 // ubiquitin specific peptidase 7 // 16 A1|16 // 252870 /// ENSMUS	Usp7	NM_001003918	0.80707	2.13317e-09
19	6888779	NM_145528 // Atg13 // ATG13 autophagy related 13 homolog (S. cerevisiae) // 2 E1|2 // 5	Atg13	NM_145528	0.811789	3.30686e-09
18	6825595	NM_007402 // Adam7 // a disintegrin and metallopeptidase domain 7 // 14 D2|14 // 11500	Adam7	NM_007402	0.584699	1.38605e-08
42	6878978	NM_021512 // Nup160 // nucleoporin 160 // 2 E1|2 // 59015 /// ENSMUST00000057481 // Nup	Nup160	NM_021512	0.0781062	2.26101e-08
16	6775830	NM_029249 // 4930547N16Rik // RIKEN cDNA 4930547N16 gene // 10 C2|10 // 75317 /// ENSMU	4930547N16Rik	NM_029249	0.114597	9.42067e-08
15	6890898	NM_130884 // Idh3b // isocitrate dehydrogenase 3 (NAD+) beta // 2|2 F3 // 170718 /// EN	Idh3b	NM_130884	0.294679	3.7646e-07
24	6791240	NM_134027 // Med1 // mediator complex subunit 1 // 11 D|11 61.0 cM // 19014 /// NM_0010	Med1	NM_134027	0.558993	4.20775e-07
35	6761155	NM_013784 // Pign // phosphatidylinositol glycan anchor biosynthesis, class N // 1|1 D	Pign	NM_013784	0.847077	4.38368e-07
7	6932175	NM_007785 // Csn1s2a // casein alpha s2-like A // 5 E1|5 44.93 cM // 12993 /// ENSMUST0	Csn1s2a	NM_007785	0.273215	7.89138e-07
39	6975701	NM_023662 // Pcm1 // pericentriolar material 1 // 8 A4|8 22.5 cM // 18536 /// ENSMUST00	Pcm1	NM_023662	0.0708096	1.44067e-06
18	6798067	NM_012023 // Ppp2r5c // protein phosphatase 2, regulatory subunit B (B56), gamma isofor	Ppp2r5c	NM_012023	0.592374	1.54554e-06
8	6813763	NM_019541 // Cts8 // cathepsin 8 // 13 B2|13 // 56094 /// ENSMUST00000021891 // Cts8 //	Cts8	NM_019541	0.95004	1.7837e-06
37	7018220	NM_008892 // Pola1 // polymerase (DNA directed), alpha 1 // X C-D|X 34.0 cM // 18968 //	Pola1	NM_008892	0.69216	1.84144e-06
12	6855466	NM_008585 // Mep1a // meprin 1 alpha // 17 C1-D1|17 30.4 cM // 17287 /// ENSMUST0000011	Mep1a	NM_008585	0.900756	1.98141e-06
12	6967584	NM_008074 // Gabrg3 // gamma-aminobutyric acid (GABA) A receptor, subunit gamma 3 // 7	Gabrg3	NM_008074	0.0922511	2.4696e-06
24	6833286	NM_001077499 // Scn8a // sodium channel, voltage-gated, type VIII, alpha // 15 F1|15 60	Scn8a	NM_001077499	0.380791	3.91931e-06
13	6819547	NM_144843 // Mtmr6 // myotubularin related protein 6 // 14 D1|14 // 219135 /// ENSMUST0	Mtmr6	NM_144843	0.261918	4.64288e-06
57	6900982	NM_007378 // Abca4 // ATP-binding cassette, sub-family A (ABC1), member 4 // 3 G1|3 61.	Abca4	NM_007378	0.189397	4.74951e-06
29	6870470	NM_007790 // Smc3 // structural maintenace of chromosomes 3 // 19 D2|19 // 13006 /// EN	Smc3	NM_007790	0.56298	7.7949e-06
9	6847190	NM_023380 // Samsn1 // SAM domain, SH3 domain and nuclear localization signals, 1 // 16	Samsn1	NM_023380	0.115406	8.88809e-06
20	6978935	NM_011574 // Cirh1a // cirrhosis, autosomal recessive 1A (human) // 8 D3|8 // 21771 ///	Cirh1a	NM_011574	0.242346	9.85687e-06
25	6789448	NM_178116 // Camta2 // calmodulin binding transcription activator 2 // 11 B3|11 42.0 cM	Camta2	NM_178116	0.852397	1.03005e-05
12	6995504	NM_133217 // Bco2 // beta-carotene oxygenase 2 // 9|9 B // 170752 /// ENSMUST0000011910	Bco2	NM_133217	0.147279	1.10931e-05
7	6792554	NM_011358 // Srsf2 // serine/arginine-rich splicing factor 2 // 11 E2|11 73.0 cM // 203	Srsf2	NM_011358	0.385972	1.23965e-05
13	6758862	NM_139146 // Satb2 // special AT-rich sequence binding protein 2 // 1 C1.3|1 // 212712	Satb2	NM_139146	0.180738	1.38459e-05
72	6886244	NM_053011 // Lrp1b // low density lipoprotein-related protein 1B (deleted in tumors) //	Lrp1b	NM_053011	0.538928	1.47932e-05
36	6813676	NM_153538 // Zcchc6 // zinc finger, CCHC domain containing 6 // 13 B2|13 // 214290 ///	Zcchc6	NM_153538	0.908174	1.48614e-05
25	6939185	NM_001159578 // Lnx1 // ligand of numb-protein X 1 // 5|5 D // 16924 /// NM_010727 // L	Lnx1	NM_001159578	0.58021	1.78675e-05
20	6923411	NM_010591 // Jun // Jun oncogene // 4 C5-C7|4 44.6 cM // 16476 /// ENSMUST00000107094 /	Jun	NM_010591	0.120404	2.02771e-05
10	6944184	NM_027992 // Tmem106b // transmembrane protein 106B // 6|6 A2 // 71900 /// ENSMUST00000	Tmem106b	NM_027992	0.276606	2.06258e-05
17	6794219	NM_021353 // Slc26a3 // solute carrier family 26, member 3 // 12 A3|12 11.0 cM // 13487	Slc26a3	NM_021353	0.774384	2.41152e-05
19	6803770	NM_011973 // Stk30 // serine/threonine kinase 30 // 12 F1|12 // 26448 /// ENSMUST000000	Stk30	NM_011973	0.593842	2.68176e-05
24	6969021	NM_007488 // Arnt2 // aryl hydrocarbon receptor nuclear translocator 2 // 7 D3|7 42.5 c	Arnt2	NM_007488	0.157184	2.73546e-05
11	6861892	NM_010773 // Mbd2 // methyl-CpG binding domain protein 2 // 18 E2|18 44.0 cM // 17191 /	Mbd2	NM_010773	0.796342	3.10086e-05
12	6873393	NM_010697 // Ldb1 // LIM domain binding 1 // 19 C3|19 46.0 cM // 16825 /// NM_001113408	Ldb1	NM_010697	0.648659	3.3191e-05
12	6909516	NM_026231 // Gstcd // glutathione S-transferase, C-terminal domain containing // 3|3 H2	Gstcd	NM_026231	0.695429	3.60736e-05
11	6795451	NM_008891 // Pnn // pinin // 12 C1|12 23.0 cM // 18949 /// ENSMUST00000021381 // Pnn //	Pnn	NM_008891	0.779155	3.73833e-05
17	6799524	NM_001081977 // Rnf144a // ring finger protein 144A // 12|12 A3 // 108089 /// NM_080563	Rnf144a	NM_001081977	0.0654074	4.05954e-05
7	6933512	NM_009419 // Tpst2 // protein-tyrosine sulfotransferase 2 // 5 F|5 63.0 cM // 22022 ///	Tpst2	NM_009419	0.261923	4.20961e-05
15	6748553	NM_183019 // Arhgef4 // Rho guanine nucleotide exchange factor (GEF) 4 // 1 B|1 // 2269	Arhgef4	NM_183019	0.220835	4.33186e-05
21	6751398	NM_134252 // Trpm8 // transient receptor potential cation channel, subfamily M, member	Trpm8	NM_134252	0.137878	4.36993e-05
18	6989044	NM_133981 // Alg9 // asparagine-linked glycosylation 9 homolog (yeast, alpha 1,2 mannos	Alg9	NM_133981	0.426331	4.47377e-05
4	6957389	NM_199034 // 4922502D21Rik // RIKEN cDNA 4922502D21 gene // 6 F3|6 // 381816 /// BC0894	4922502D21Rik	NM_199034	0.375161	4.98693e-05
17	6937881	NM_021416 // Fam184b // family with sequence similarity 184, member B // 5 B3|5 // 5822	Fam184b	NM_021416	0.0749343	5.07133e-05
10	6813761	NM_020284 // Ctsr // cathepsin R // 13 B2|13 35.0 cM // 56835 /// ENSMUST00000021889 //	Ctsr	NM_020284	0.287617	5.16275e-05
8	6970829	NM_138649 // Syt17 // synaptotagmin XVII // 7 F2|7 56.0 cM // 110058 /// ENSMUST0000008	Syt17	NM_138649	0.779266	5.88252e-05
15	6967882	NM_026483 // Mphosph10 // M-phase phosphoprotein 10 (U3 small nucleolar ribonucleoprote	Mphosph10	NM_026483	0.889214	6.0686e-05
23	6982267	NM_133791 // Wwc2 // WW, C2 and coiled-coil domain containing 2 // 8 B1.1|8 30.0 cM //	Wwc2	NM_133791	0.801011	6.29494e-05
21	6843624	NM_177472 // Btbd12 // BTB (POZ) domain containing 12 // 16 A1|16 1.7 cM // 52864 /// B	Btbd12	NM_177472	0.0659949	6.53577e-05
29	6859781	NM_028866 // Wdr33 // WD repeat domain 33 // 18|18 B3 // 74320 /// NM_001170966 // Wdr3	Wdr33	NM_028866	0.190397	6.96746e-05
15	7018979	NM_181579 // Pof1b // premature ovarian failure 1B // X E1|X // 69693 /// ENSMUST000000	Pof1b	NM_181579	0.0916179	6.98271e-05
6	6850638	NM_013688 // Tcte1 // t-complex-associated testis expressed 1 // 17 C|17 23.5 cM // 216	Tcte1	NM_013688	0.836781	8.0381e-05
9	6903454	NM_007825 // Cyp7b1 // cytochrome P450, family 7, subfamily b, polypeptide 1 // 3 A1|3	Cyp7b1	NM_007825	0.414415	8.12947e-05
16	6837784	NM_013871 // Mapk12 // mitogen-activated protein kinase 12 // 15 E3|15 // 29857 /// ENS	Mapk12	NM_013871	0.060546	8.22879e-05
7	6863965	NM_144861 // Rprd1a // regulation of nuclear pre-mRNA domain containing 1A // 18 A2|18	Rprd1a	NM_144861	0.449423	8.40441e-05
29	6770465	NM_177373 // Ppfia2 // protein tyrosine phosphatase, receptor type, f polypeptide (PTPR	Ppfia2	NM_177373	0.357792	8.52711e-05
7	6785133	NM_183285 // Kctd2 // potassium channel tetramerisation domain containing 2 // 11 E2|11	Kctd2	NM_183285	0.644484	8.61852e-05
13	6769272	NM_010768 // Matk // megakaryocyte-associated tyrosine kinase // 10 C1|10 43.0 cM // 17	Matk	NM_010768	0.292016	8.92944e-05
31	6809064	NM_009680 // Ap3b1 // adaptor-related protein complex 3, beta 1 subunit // 13 D1|13 47.	Ap3b1	NM_009680	0.463195	9.34396e-05
31	6926182	NM_198248 // Zbtb40 // zinc finger and BTB domain containing 40 // 4 D3|4 // 230848 ///	Zbtb40	NM_198248	0.150713	9.757e-05
29	6757357	NM_053270 // Rims1 // regulating synaptic membrane exocytosis 1 // 1 A5|1 // 116837 ///	Rims1	NM_053270	0.176614	9.92495e-05
11	6858910	NM_028341 // Ttc39c // tetratricopeptide repeat domain 39C // 18|18 A2 // 72747 /// ENS	Ttc39c	NM_028341	0.422741	0.000100491
50	6998603	NM_153413 // Dock3 // dedicator of cyto-kinesis 3 // 9 F1|9 // 208869 /// ENSMUST000000	Dock3	NM_153413	0.267225	0.000103682
15	6748662	NM_009539 // Zap70 // zeta-chain (TCR) associated protein kinase // 1 A4-C1|1 20.5 cM /	Zap70	NM_009539	0.452415	0.000104477
31	6912887	NM_023739 // Nfx1 // nuclear transcription factor, X-box binding 1 // 4 B1|4 19.9 cM //	Nfx1	NM_023739	0.0726243	0.000104883
38	6868524	NM_153417 // Trpm6 // transient receptor potential cation channel, subfamily M, member	Trpm6	NM_153417	0.336969	0.000106045
24	6771568	NM_001168292 // R3hdm2 // R3H domain containing 2 // 10 D3|10 // 71750 /// NM_001168293	R3hdm2	NM_001168292	0.456842	0.000108564
16	6756790	NM_008651 // Mybl1 // myeloblastosis oncogene-like 1 // 1 A2|1 3.0 cM // 17864 /// ENSM	Mybl1	NM_008651	0.151278	0.000117829
12	6978695	NM_009868 // Cdh5 // cadherin 5 // 8 D3|8 51.0 cM // 12562 /// ENSMUST00000034339 // Cd	Cdh5	NM_009868	0.233441	0.000119358
26	6795977	NM_001142728 // Lrrc9 // leucine rich repeat containing 9 // 12 C3|12 // 78257 /// NM_0	Lrrc9	NM_001142728	0.299079	0.000120844
7	6964172	BC158019 // D430042O09Rik // RIKEN cDNA D430042O09 gene // 7 F3|7 // 233865 /// BC04274	D430042O09Rik	BC158019	0.15274	0.000123874
16	6996743	NM_009359 // Tex9 // testis expressed gene 9 // 9 D|9 // 21778 /// ENSMUST00000085358 /	Tex9	NM_009359	0.923421	0.000124108
11	6942460	NM_029659 // Styxl1 // serine/threonine/tyrosine interacting-like 1 // 5 G2|5 // 76571	Styxl1	NM_029659	0.390139	0.000124881
14	6896667	NM_001113188 // Fxr1 // fragile X mental retardation gene 1, autosomal homolog // 3|3 B	Fxr1	NM_001113188	0.370757	0.000128848
8	6885502	NM_011513 // Med22 // mediator complex subunit 22 // 2 A3|2 15.5 cM // 20933 /// NM_001	Med22	NM_011513	0.603294	0.000135992
27	6977169	NM_176940 // Nwd1 // NACHT and WD repeat domain containing 1 // 8 B3.3|8 // 319555 ///	Nwd1	NM_176940	0.055972	0.000137824
24	6868654	NM_001035240 // Trpm3 // transient receptor potential cation channel, subfamily M, memb	Trpm3	NM_001035240	0.126402	0.000148375
15	6823693	NM_008406 // Itih1 // inter-alpha trypsin inhibitor, heavy chain 1 // 14|14 A2-C1 // 16	Itih1	NM_008406	0.272087	0.000156379
7	6749763	NM_008057 // Fzd7 // frizzled homolog 7 (Drosophila) // 1 C1.3|1 30.1 cM // 14369 /// E	Fzd7	NM_008057	0.0845981	0.000157477
16	6781252	NM_182996 // Zfp692-ps // zinc finger protein 692, pseudogene // 11 B1.3|11 // 103836 /	Zfp692-ps	NM_182996	0.944055	0.000178741
17	6772594	NM_010848 // Myb // myeloblastosis oncogene // 10 A3|10 16.0 cM // 17863 /// ENSMUST000	Myb	NM_010848	0.524126	0.000182371
23	6875578	NM_148413 // Myo3a // myosin IIIA // 2 A3|2 // 667663 /// ENSMUST00000044749 // Myo3a /	Myo3a	NM_148413	0.887297	0.000188128
6	6854438	NM_133719 // Metrn // meteorin, glial cell differentiation regulator // 17 A3.3|17 // 7	Metrn	NM_133719	0.12413	0.000190464
9	6958654	NM_031389 // Nlrp4c // NLR family, pyrin domain containing 4C // 7 A1|7 // 83564 /// NM	Nlrp4c	NM_031389	0.941943	0.000197679
6	6795904	NM_001190466 // Dact1 // dapper homolog 1, antagonist of beta-catenin (xenopus) // 12 C	Dact1	NM_001190466	0.0913275	0.000202376
9	6811686	NM_001177653 // Hist1h2be // histone cluster 1, H2be // 13 A2-A3|13 // 319179 /// NM_17	Hist1h2be	NM_001177653	0.659152	0.000203727
7	6832714	NM_198927 // Smgc // submandibular gland protein C // 15 E3|15 // 223809 /// ENSMUST000	Smgc	NM_198927	0.148248	0.000204733
15	6799246	NM_001159632 // Atp6v1c2 // ATPase, H+ transporting, lysosomal V1 subunit C2 // 12|12 A	Atp6v1c2	NM_001159632	0.898753	0.000206279
25	6917180	NM_175554 // Clspn // claspin homolog (Xenopus laevis) // 4 D2.2|4 // 269582 /// ENSMUS	Clspn	NM_175554	0.0947904	0.000209776
51	6933014	NM_011204 // Ptpn13 // protein tyrosine phosphatase, non-receptor type 13 // 5 E-F|5 56	Ptpn13	NM_011204	0.770638	0.00021977
52	7012861	NM_021521 // Med12 // mediator of RNA polymerase II transcription, subunit 12 homolog (	Med12	NM_021521	0.232992	0.000223736
34	6836006	NM_153548 // E430025E21Rik // RIKEN cDNA E430025E21 gene // 15 D1|15 // 223593 /// ENSM	E430025E21Rik	NM_153548	0.51943	0.000229043
14	6817694	NM_134437 // Il17rd // interleukin 17 receptor D // 14 A3|14 // 171463 /// ENSMUST00000	Il17rd	NM_134437	0.654393	0.000242133
18	6933319	NM_008806 // Pde6b // phosphodiesterase 6B, cGMP, rod receptor, beta polypeptide // 5 F	Pde6b	NM_008806	0.0501811	0.000251058
26	6872916	NM_031156 // Ide // insulin degrading enzyme // 19 C2|19 25.0 cM // 15925 /// BC041675	Ide	NM_031156	0.884383	0.000254218
15	6794293	NM_021524 // Nampt // nicotinamide phosphoribosyltransferase // 12|12 B1 // 59027 /// E	Nampt	NM_021524	0.307199	0.000254318
16	6799775	NM_172951 // Sntg2 // syntrophin, gamma 2 // 12|12 B1 // 268534 /// ENSMUST00000021004	Sntg2	NM_172951	0.0991499	0.000268197
18	6859471	NM_021448 // Elp2 // elongation protein 2 homolog (S. cerevisiae) // 18 A2|18 // 58523	Elp2	NM_021448	0.0998229	0.000268444
7	6875744	NM_007947 // Lcn5 // lipocalin 5 // 2|2 // 13863 /// NM_001042630 // Lcn5 // lipocalin	Lcn5	NM_007947	0.759075	0.000270743
13	6814491	NM_134071 // Ankrd32 // ankyrin repeat domain 32 // 13 C1|13 // 105377 /// ENSMUST00000	Ankrd32	NM_134071	0.564391	0.000271386
22	6797453	NM_173023 // Catsperb // cation channel, sperm-associated, beta // 12 E|12 // 271036 //	Catsperb	NM_173023	0.202331	0.00027175
4	6750519	NM_009909 // Cxcr2 // chemokine (C-X-C motif) receptor 2 // 1 C3|1 40.0 cM // 12765 ///	Cxcr2	NM_009909	0.651232	0.000275614
18	6988962	NM_012039 // Zw10 // ZW10 homolog (Drosophila), centromere/kinetochore protein // 9|9 B	Zw10	NM_012039	0.0899326	0.000278441
37	6854420	NM_021415 // Cacna1h // calcium channel, voltage-dependent, T type, alpha 1H subunit //	Cacna1h	NM_021415	0.0520073	0.00028688
6	6969765	NM_016720 // Neu3 // neuraminidase 3 // 7 F1|7 // 50877 /// ENSMUST00000036331 // Neu3	Neu3	NM_016720	0.0907403	0.000306517
10	6791333	NM_023256 // Krt20 // keratin 20 // 11 D|11 // 66809 /// ENSMUST00000017743 // Krt20 //	Krt20	NM_023256	0.154201	0.000328308
53	6833842	NM_027707 // Nipbl // Nipped-B homolog (Drosophila) // 15|15 A2 // 71175 /// NM_201232	Nipbl	NM_027707	0.768324	0.000335503
7	6983869	NM_025788 // Nacc1 // nucleus accumbens associated 1, BEN and BTB (POZ) domain containi	Nacc1	NM_025788	0.958711	0.000342895
15	6924017	NM_146254 // Wdr78 // WD repeat domain 78 // 4 C6|4 // 242584 /// BC028975 // Wdr78 //	Wdr78	NM_146254	0.393658	0.00034468
10	6952659	NM_001025573 // 2010107G12Rik // RIKEN cDNA 2010107G12 gene // 6 B1|6 // 243753 /// BC0	2010107G12Rik	NM_001025573	0.316821	0.000362829
6	6805106	Z48591 // Tcrg-V5 // T-cell receptor gamma, variable 5 // 13|13 // 21639 /// ENSMUST000	Tcrg-V5	Z48591	0.296194	0.000364794
13	6937844	NM_001077398 // Ldb2 // LIM domain binding 2 // 5 B3|5 // 16826 /// NM_010698 // Ldb2 /	Ldb2	NM_001077398	0.0626974	0.000367106
19	6844196	NM_152816 // Dnm1l // dynamin 1-like // 16 A2|16 // 74006 /// NM_001025947 // Dnm1l //	Dnm1l	NM_152816	0.772062	0.000374204
14	6875602	NM_001102437 // Acbd5 // acyl-Coenzyme A binding domain containing 5 // 2 A3|2 // 74159	Acbd5	NM_001102437	0.456874	0.000376871
15	6762197	NM_008795 // Cdk18 // cyclin-dependent kinase 18 // 1 E4|1 // 18557 /// ENSMUST00000027	Cdk18	NM_008795	0.233948	0.00038614
13	6832324	NM_001164627 // Arhgap8 // Rho GTPase activating protein 8 // 15 E2|15 // 73167 /// NM_	Arhgap8	NM_001164627	0.58768	0.000396296
4	6749852	NM_017480 // Icos // inducible T-cell co-stimulator // 1 C2|1 32.0 cM // 54167 /// ENSM	Icos	NM_017480	0.967502	0.000400599
22	6869517	NM_175353 // Exoc6 // exocyst complex component 6 // 19 C2|19 26.0 cM // 107371 /// ENS	Exoc6	NM_175353	0.308904	0.000409574
28	6970378	NM_001001326 // St5 // suppression of tumorigenicity 5 // 7 E3|7 51.55 cM // 76954 ///	St5	NM_001001326	0.740269	0.000413343
24	6929651	NM_001048192 // Agbl5 // ATP/GTP binding protein-like 5 // 5 B1|5 // 231093 /// NM_1748	Agbl5	NM_001048192	0.0657139	0.000416216
22	6867983	NM_011842 // Mta2 // metastasis-associated gene family, member 2 // 19|19 B // 23942 //	Mta2	NM_011842	0.660969	0.000417422
15	6811260	NM_138654 // 5033411D12Rik // RIKEN cDNA 5033411D12 gene // 13 A2|13 // 192136 /// ENSM	5033411D12Rik	NM_138654	0.582455	0.000433172
8	6962921	NM_026010 // Lipt2 // lipoyl(octanoyl) transferase 2 (putative) // 7|7 F1 // 67164 ///	Lipt2	NM_026010	0.101952	0.000436662
15	6929866	NM_172708 // Dok7 // docking protein 7 // 5 B2|5 // 231134 /// BC089590 // Dok7 // dock	Dok7	NM_172708	0.222558	0.000436881
12	6901813	BC138108 // B930007M17Rik // RIKEN cDNA B930007M17 gene // 3 H1|3 // 381476 /// NM_1986	B930007M17Rik	BC138108	0.094468	0.000446706
6	6832146	NM_145473 // Csdc2 // cold shock domain containing C2, RNA binding // 15 E1|15 // 10585	Csdc2	NM_145473	0.74063	0.000448684
22	6869370	NM_183046 // Kif20b // kinesin family member 20B // 19 C2|19 // 240641 /// ENSMUST00000	Kif20b	NM_183046	0.444736	0.0004594
14	6785251	NM_172948 // Mgat5b // mannoside acetylglucosaminyltransferase 5, isoenzyme B // 11 E2|	Mgat5b	NM_172948	0.35625	0.000463497
5	6833470	NM_008272 // Hoxc9 // homeobox C9 // 15 F3|15 57.4 cM // 15427 /// ENSMUST00000001706 /	Hoxc9	NM_008272	0.151964	0.00046374
22	6974770	NM_008432 // Kcnu1 // potassium channel, subfamily U, member 1 // 8|8 A3 // 16532 /// E	Kcnu1	NM_008432	0.123295	0.000469906
16	6836305	NM_152923 // Kcnq3 // potassium voltage-gated channel, subfamily Q, member 3 // 15 D1-D	Kcnq3	NM_152923	0.0638903	0.000471954
12	6942880	NM_017467 // Zfp316 // zinc finger protein 316 // 5 G2|5 // 54201 /// ENSMUST0000016144	Zfp316	NM_017467	0.0930663	0.000476564
13	6953063	NM_139296 // Moxd2 // monooxygenase, DBH-like 2 // 6 B1|6 // 194357 /// ENSMUST00000031	Moxd2	NM_139296	0.582595	0.000485592
19	6942544	NM_031405 // Srrt // serrate RNA effector molecule homolog (Arabidopsis) // 5 G2|5 // 8	Srrt	NM_031405	0.641711	0.000487544
9	6839743	NM_007764 // Crkl // v-crk sarcoma virus CT10 oncogene homolog (avian)-like // 16 A3|16	Crkl	NM_007764	0.334845	0.000492606
22	6861408	NM_172628 // Sh3tc2 // SH3 domain and tetratricopeptide repeats 2 // 18 E1|18 // 225608	Sh3tc2	NM_172628	0.148715	0.00049437
16	7015841	NM_028916 // Efhc2 // EF-hand domain (C-terminal) containing 2 // X|X A1.3 // 74405 ///	Efhc2	NM_028916	0.286536	0.000502034
11	6972989	NM_145819 // Mzf1 // myeloid zinc finger 1 // 7 A1|7 4.0 cM // 109889 /// ENSMUST000000	Mzf1	NM_145819	0.187179	0.000502665
18	6985350	NM_181549 // Clec18a // C-type lectin domain family 18, member A // 8 E1|8 // 353287 //	Clec18a	NM_181549	0.742427	0.0005073
8	6749676	BC071241 // 9430016H08Rik // RIKEN cDNA 9430016H08 gene // 1 C1.3|1 // 68115 /// NM_001	9430016H08Rik	BC071241	0.608406	0.000508328
19	6901380	NM_010703 // Lef1 // lymphoid enhancer binding factor 1 // 3 G3|3 61.6 cM // 16842 ///	Lef1	NM_010703	0.291356	0.000512698
13	6983639	NM_020259 // Hhip // Hedgehog-interacting protein // 8 C3|8 40.0 cM // 15245 /// ENSMUS	Hhip	NM_020259	0.405236	0.000517691
18	6778375	NM_026175 // Sf3a1 // splicing factor 3a, subunit 1 // 11 A1|11 // 67465 /// ENSMUST000	Sf3a1	NM_026175	0.807281	0.000522459
8	6752148	NM_025867 // Serpinb11 // serine (or cysteine) peptidase inhibitor, clade B (ovalbumin)	Serpinb11	NM_025867	0.0553555	0.000524069
14	6917217	NM_198618 // Dlgap3 // discs, large (Drosophila) homolog-associated protein 3 // 4 D2.2	Dlgap3	NM_198618	0.842081	0.00052613
4	7015340	NM_009757 // Bmp15 // bone morphogenetic protein 15 // X A1.1|X 0.5 cM // 12155 /// NM_	Bmp15	NM_009757	0.121955	0.000528141
11	6964252	NM_010069 // Doc2a // double C2, alpha // 7|7 F4 // 13446 /// NM_153580 // Ino80e // IN	Doc2a	NM_010069	0.0824122	0.000535561
17	6992994	NM_011703 // Vipr1 // vasoactive intestinal peptide receptor 1 // 9 F4|9 72.5 cM // 223	Vipr1	NM_011703	0.668312	0.0005378
18	6876937	NM_172663 // Epc2 // enhancer of polycomb homolog 2 (Drosophila) // 2 C1.1|2 30.0 cM //	Epc2	NM_172663	0.287588	0.000551388
14	6764992	NM_028848 // Spata17 // spermatogenesis associated 17 // 1 H5|1 // 74717 /// NM_029067	Spata17	NM_028848	0.169084	0.000564114
26	6990390	NM_146224 // Zfp280d // zinc finger protein 280D // 9 D|9 // 235469 /// ENSMUST00000098	Zfp280d	NM_146224	0.583839	0.000571037
12	6884460	NM_133837 // Cdc123 // cell division cycle 123 homolog (S. cerevisiae) // 2 A1|2 // 988	Cdc123	NM_133837	0.0612639	0.000581847
12	6908146	NM_011504 // Stxbp3a // syntaxin binding protein 3A // 3 F3|3 // 20912 /// ENSMUST00000	Stxbp3a	NM_011504	0.317324	0.000586229
42	6800723	NM_177171 // Heatr5a // HEAT repeat containing 5A // 12 C1|12 // 320487 /// ENSMUST0000	Heatr5a	NM_177171	0.727582	0.000586386
43	6930606	NM_178804 // Slit2 // slit homolog 2 (Drosophila) // 5 B3|5 // 20563 /// NR_029798 // M	Slit2	NM_178804	0.275541	0.000627247
5	6900608	NM_153157 // Olfm3 // olfactomedin 3 // 3 F3|3 // 229759 /// NM_153458 // Olfm3 // olfa	Olfm3	NM_153157	0.89172	0.000628687
8	6838823	NM_021391 // Ppp1r1a // protein phosphatase 1, regulatory (inhibitor) subunit 1A // 15|	Ppp1r1a	NM_021391	0.133182	0.000636343
7	6918011	NM_008868 // Pla2g2c // phospholipase A2, group IIC // 4 D3|4 68.0 cM // 18781 /// ENSM	Pla2g2c	NM_008868	0.533289	0.000638674
11	6959578	NM_153577 // AI428936 // expressed sequence AI428936 // 7 B1|7 // 233066 /// ENSMUST000	AI428936	NM_153577	0.20185	0.000652375
28	6783297	NM_197987 // Trim37 // tripartite motif-containing 37 // 11 C|11 // 68729 /// ENSMUST00	Trim37	NM_197987	0.0533043	0.000667352
9	6858633	BC049627 // 4921524L21Rik // RIKEN cDNA 4921524L21 gene // 18 A1|18 // 70901 /// NM_027	4921524L21Rik	BC049627	0.512417	0.000684522
22	6918999	NM_001004156 // Plekhg5 // pleckstrin homology domain containing, family G (with RhoGef	Plekhg5	NM_001004156	0.689219	0.000697243
15	6839943	NM_001144953 // Vwa5b2 // von Willebrand factor A domain containing 5B2 // 16 A3|16 //	Vwa5b2	NM_001144953	0.739928	0.000718889
22	6905818	NM_026641 // Ift80 // intraflagellar transport 80 homolog (Chlamydomonas) // 3|3 E2 //	Ift80	NM_026641	0.870648	0.000724115
10	6889232	NM_020267 // Trim44 // tripartite motif-containing 44 // 2 E2|2 // 80985 /// ENSMUST000	Trim44	NM_020267	0.248349	0.00072454
11	6859790	NM_144862 // Lims2 // LIM and senescent cell antigen like domains 2 // 18 B1|18 // 2253	Lims2	NM_144862	0.169002	0.000742094
12	6896507	NM_027016 // Sec62 // SEC62 homolog (S. cerevisiae) // 3 A3|3 // 69276 /// ENSMUST00000	Sec62	NM_027016	0.504252	0.00076233
7	7013332	NM_031382 // Tex16 // testis expressed gene 16 // X E1|X // 83556 /// ENSMUST0000003854	Tex16	NM_031382	0.635708	0.000766174
26	6952376	NM_177296 // Tnpo3 // transportin 3 // 6 A3|6 7.2 cM // 320938 /// ENSMUST00000012679 /	Tnpo3	NM_177296	0.308173	0.000766213
15	6982091	NM_028066 // F11 // coagulation factor XI // 8 B1.1|8 25.0 cM // 109821 /// ENSMUST0000	F11	NM_028066	0.588643	0.000775227
7	6926495	NM_001033875 // Ctrc // chymotrypsin C (caldecrin) // 4 E1|4 // 76701 /// NM_007919 //	Ctrc	NM_001033875	0.235696	0.000780404
39	6794766	NM_176930 // Nrcam // neuron-glia-CAM-related cell adhesion molecule // 12 B3|12 22.0 c	Nrcam	NM_176930	0.191695	0.000785192
10	6957756	NM_021714 // Wbp11 // WW domain binding protein 11 // 6 G1|6 66.5 cM // 60321 /// ENSMU	Wbp11	NM_021714	0.385491	0.000786843
13	6759042	NM_027407 // Ica1l // islet cell autoantigen 1-like // 1 C2|1 // 70375 /// ENSMUST00000	Ica1l	NM_027407	0.28734	0.000793753
15	6929784	NM_019810 // Slc5a1 // solute carrier family 5 (sodium/glucose cotransporter), member 1	Slc5a1	NM_019810	0.729956	0.000810601
22	6897349	NM_053089 // Naa15 // N(alpha)-acetyltransferase 15, NatA auxiliary subunit // 3|3 D //	Naa15	NM_053089	0.733527	0.000818809
17	6825442	NM_009618 // Adam2 // a disintegrin and metallopeptidase domain 2 // 14 D1|14 28.0 cM /	Adam2	NM_009618	0.373511	0.000820193
8	6978386	NM_030198 // Gins3 // GINS complex subunit 3 (Psf3 homolog) // 8 D1|8 // 78833 /// ENSM	Gins3	NM_030198	0.0562614	0.000849403
25	6866118	NM_001001488 // Atp8b1 // ATPase, class I, type 8B, member 1 // 18 E1|18 // 54670 /// E	Atp8b1	NM_001001488	0.199264	0.000849934
38	6887081	NM_013825 // Ly75 // lymphocyte antigen 75 // 2 C1.1|2 // 17076 /// ENSMUST00000112533	Ly75	NM_013825	0.0772354	0.000851955
32	6791017	NM_013565 // Itga3 // integrin alpha 3 // 11 D|11 56.0 cM // 16400 /// ENSMUST000000015	Itga3	NM_013565	0.871093	0.000854492
20	6842682	NM_001113208 // Ncam2 // neural cell adhesion molecule 2 // 16 C1-3|16 56.0 cM // 17968	Ncam2	NM_001113208	0.0760669	0.000854529
9	6973414	NM_001004762 // Pla2g4c // phospholipase A2, group IVC (cytosolic, calcium-independent)	Pla2g4c	NM_001004762	0.0961311	0.000857971
14	6786504	NM_181411 // Aftph // aftiphilin // 11 A3.1|11 // 216549 /// ENSMUST00000035350 // Aftp	Aftph	NM_181411	0.0680225	0.000872305
21	6916535	NM_026651 // Pomgnt1 // protein O-linked mannose beta1,2-N-acetylglucosaminyltransferas	Pomgnt1	NM_026651	0.124311	0.000881252
10	6965631	NM_172739 // Grlf1 // glucocorticoid receptor DNA binding factor 1 // 7 A2|7 // 232906	Grlf1	NM_172739	0.287061	0.000891083
23	6939109	NM_028194 // Fryl // furry homolog-like (Drosophila) // 5 C3.2|5 // 72313 /// ENSMUST00	Fryl	NM_028194	0.481082	0.000903683
6	7012614	NM_008179 // Gspt2 // G1 to S phase transition 2 // X|X B1 // 14853 /// AB003503 // Gsp	Gspt2	NM_008179	0.0525211	0.000910534
12	6848859	NM_013684 // Tbp // TATA box binding protein // 17 A2|17 8.25 cM // 21374 /// ENSMUST00	Tbp	NM_013684	0.358562	0.000925164
10	6831164	NM_018865 // Wisp1 // WNT1 inducible signaling pathway protein 1 // 15 D2|15 38.5 cM //	Wisp1	NM_018865	0.808317	0.00094072
3	6779226	NM_021372 // Sertad2 // SERTA domain containing 2 // 11|11 A3.2 // 58172 /// NM_0010386	Sertad2	NM_021372	0.223677	0.000943408
9	6782255	NM_025985 // Ube2g1 // ubiquitin-conjugating enzyme E2G 1 (UBC7 homolog, C. elegans) //	Ube2g1	NM_025985	0.419211	0.000946633
13	6882767	NM_175419 // Actr5 // ARP5 actin-related protein 5 homolog (yeast) // 2 H1|2 // 109275	Actr5	NM_175419	0.315672	0.000947068
11	6918699	NM_027985 // Mad2l2 // MAD2 mitotic arrest deficient-like 2 (yeast) // 4|4 E1 // 71890	Mad2l2	NM_027985	0.173563	0.000952612
14	6960824	NM_178705 // Luzp2 // leucine zipper protein 2 // 7 B5|7 28.0 cM // 233271 /// ENSMUST0	Luzp2	NM_178705	0.204876	0.000962252
13	6880337	NM_026620 // Fam98b // family with sequence similarity 98, member B // 2 E5|2 // 68215	Fam98b	NM_026620	0.310229	0.000983045
4	6798115	NM_027149 // Wdr20a // WD repeat domain 20A // 12 F1|12 // 69641 /// NM_027614 // Wdr20	Wdr20a	NM_027149	0.249623	0.000983847
22	6904130	NM_026222 // Ccdc39 // coiled-coil domain containing 39 // 3 A3|3 // 51938 /// NM_02761	Ccdc39	NM_026222	0.226991	0.00098941
29	6852676	NM_001114361 // Eml4 // echinoderm microtubule associated protein like 4 // 17 E4|17 //	Eml4	NM_001114361	0.793567	0.000990948
11	6858637	NM_181070 // Rab18 // RAB18, member RAS oncogene family // 18 A1|18 7.5 cM // 19330 ///	Rab18	NM_181070	0.217033	0.000996607
8	6972292	NM_177265 // 6330512M04Rik // RIKEN cDNA 6330512M04 gene // 7 F5|7 // 320802 /// ENSMUS	6330512M04Rik	NM_177265	0.0864178	0.00100569
19	6846670	NM_010140 // Epha3 // Eph receptor A3 // 16 C1.3|16 // 13837 /// ENSMUST00000064405 //	Epha3	NM_010140	0.307507	0.00101572
10	6913975	NM_138653 // Bspry // B-box and SPRY domain containing // 4|4 C1 // 192120 /// ENSMUST0	Bspry	NM_138653	0.177769	0.00104013
5	6971357	NM_146203 // Zfp764 // zinc finger protein 764 // 7 F3|7 // 233893 /// NM_001167832 //	Zfp764	NM_146203	0.359854	0.00104804
15	6850507	NM_133776 // Gpr110 // G protein-coupled receptor 110 // 17 B3|17 // 77596 /// ENSMUST0	Gpr110	NM_133776	0.921326	0.00106546
9	6966799	NM_028737 // 4931406B18Rik // RIKEN cDNA 4931406B18 gene // 7|7 // 74054 /// ENSMUST000	4931406B18Rik	NM_028737	0.0757283	0.00108035
10	6881488	NM_011428 // Snap25 // synaptosomal-associated protein 25 // 2 F3|2 78.2 cM // 20614 //	Snap25	NM_011428	0.983509	0.00108231
12	6850132	NM_019693 // Bat1a // HLA-B-associated transcript 1A // 17 B1|17 19.12 cM // 53817 ///	Bat1a	NM_019693	0.301911	0.0011239
25	6899148	NM_008487 // Arhgef2 // rho/rac guanine nucleotide exchange factor (GEF) 2 // 3 F1|3 //	Arhgef2	NM_008487	0.881615	0.00112491
15	6963260	NM_001002894 // Nlrp14 // NLR family, pyrin domain containing 14 // 7 E3|7 // 76858 ///	Nlrp14	NM_001002894	0.687644	0.00112546
18	6926896	NM_001083342 // Ptchd2 // patched domain containing 2 // 4 E2|4 // 242748 /// ENSMUST00	Ptchd2	NM_001083342	0.286267	0.00112874
12	6998587	NM_145619 // Parp3 // poly (ADP-ribose) polymerase family, member 3 // 9 F1|9 // 235587	Parp3	NM_145619	0.226544	0.00112956
15	7010079	NM_010028 // Ddx3x // DEAD/H (Asp-Glu-Ala-Asp/His) box polypeptide 3, X-linked // X A1.	Ddx3x	NM_010028	0.150544	0.00112971
22	6846457	NM_026254 // Tbc1d23 // TBC1 domain family, member 23 // 16 C1.1|16 // 67581 /// ENSMUS	Tbc1d23	NM_026254	0.602427	0.00113693
18	6967803	ENSMUST00000054860 // Gm9801 // predicted gene 9801 // 7 C|7 // 330552	Gm9801	ENSMUST00000054860	0.179657	0.00114192
11	6747786	NM_009352 // Terf1 // telomeric repeat binding factor 1 // 1 E3|1 11.8 cM // 21749 ///	Terf1	NM_009352	0.776312	0.00114297
8	6861260	NM_025478 // Isoc1 // isochorismatase domain containing 1 // 18 D2|18 // 66307 /// ENSM	Isoc1	NM_025478	0.719943	0.00114819
31	6907786	NM_010432 // Hipk1 // homeodomain interacting protein kinase 1 // 3|3 F3 // 15257 /// E	Hipk1	NM_010432	0.235571	0.00115411
24	6913985	NM_134257 // Rgs3 // regulator of G-protein signaling 3 // 4 B3|4 35.0 cM // 50780 ///	Rgs3	NM_134257	0.142102	0.00116062
18	6818181	NM_172808 // Antxrl // anthrax toxin receptor-like // 14 B|14 // 239029 /// ENSMUST0000	Antxrl	NM_172808	0.586893	0.00116201
10	6949992	NM_181402 // Parp11 // poly (ADP-ribose) polymerase family, member 11 // 6 F3|6 // 1011	Parp11	NM_181402	0.131071	0.00116267
15	6934945	NM_021403 // Srrm3 // serine/arginine repetitive matrix 3 // 5 G2|5 // 58212 /// ENSMUS	Srrm3	NM_021403	0.889086	0.00118092
14	6859281	NM_181564 // Dsg4 // desmoglein 4 // 18 A2|18 7.03 cM // 16769 /// ENSMUST00000019426 /	Dsg4	NM_181564	0.721844	0.00119204
14	6970484	NM_173739 // Galntl4 // UDP-N-acetyl-alpha-D-galactosamine:polypeptide N-acetylgalactos	Galntl4	NM_173739	0.337705	0.00123781
20	6860034	NM_010771 // Matr3 // matrin 3 // 18 C|18 15.0 cM // 17184 /// NR_002905 // Snora74a //	Matr3	NM_010771	0.171544	0.00126242
24	6825603	NM_010082 // Adam28 // a disintegrin and metallopeptidase domain 28 // 14 D2|14 // 1352	Adam28	NM_010082	0.905777	0.00131328
16	6927124	NM_207687 // Espn // espin // 4 E1|4 80.1 cM // 56226 /// NM_207688 // Espn // espin //	Espn	NM_207687	0.173396	0.00132239
17	6838746	NM_001163643 // Map3k12 // mitogen-activated protein kinase kinase kinase 12 // 15 F3|1	Map3k12	NM_001163643	0.126988	0.00133535
17	6996379	NM_019727 // Snx1 // sorting nexin 1 // 9 D|9 // 56440 /// ENSMUST00000034946 // Snx1 /	Snx1	NM_019727	0.135781	0.00135405
29	6935128	NM_016964 // Stag3 // stromal antigen 3 // 5 G2|5 67.0 cM // 50878 /// ENSMUST000000480	Stag3	NM_016964	0.26605	0.00137969
19	6947927	NM_144940 // Uroc1 // urocanase domain containing 1 // 6 D1|6 // 243537 /// ENSMUST0000	Uroc1	NM_144940	0.0909056	0.00138901
9	6821304	NM_009769 // Klf5 // Kruppel-like factor 5 // 14 E2.2|14 // 12224 /// ENSMUST0000000527	Klf5	NM_009769	0.507762	0.00142357
15	7011051	NM_011398 // Slc25a14 // solute carrier family 25 (mitochondrial carrier, brain), membe	Slc25a14	NM_011398	0.693893	0.00142455
30	6893020	NM_027230 // Zmynd8 // zinc finger, MYND-type containing 8 // 2 H3|2 // 228880 /// ENSM	Zmynd8	NM_027230	0.311676	0.00143174
23	6891689	NM_172859 // 6330439K17Rik // RIKEN cDNA 6330439K17 gene // 2 G1|2 // 241688 /// ENSMUS	6330439K17Rik	NM_172859	0.292887	0.00144839
32	6793370	NM_025695 // Smc6 // structural maintenance of chromosomes 6 // 12 A2|12 // 67241 /// E	Smc6	NM_025695	0.137967	0.00146514
21	6864520	NM_030147 // Brd8 // bromodomain containing 8 // 18 B1|18 // 78656 /// ENSMUST000000038	Brd8	NM_030147	0.405457	0.00146922
12	6968803	NR_027976 // Wdr73 // WD repeat domain 73 // 7 D3|7 // 71968 /// NM_028026 // Wdr73 //	Wdr73	NR_027976	0.428795	0.00147455
27	6992475	NM_001146060 // Als2cl // ALS2 C-terminal like // 9 F3|9 64.01 cM // 235633 /// NM_0011	Als2cl	NM_001146060	0.385176	0.00148371
22	6847090	NM_175549 // Robo2 // roundabout homolog 2 (Drosophila) // 16 C3.1|16 // 268902 /// ENS	Robo2	NM_175549	0.334214	0.00149895
14	6798418	NM_175930 // Rapgef5 // Rap guanine nucleotide exchange factor (GEF) 5 // 12 F2|12 // 2	Rapgef5	NM_175930	0.392073	0.00152797
5	6995820	NM_183111 // Rfpl3s // RIKEN cDNA 4930563M21 gene // 9 B|9 // 75258 /// ENSMUST00000060	Rfpl3s	NM_183111	0.87071	0.00153047
3	6981938	NM_153096 // Zfp353 // zinc finger protein 353 // 8 A4|8 // 234203 /// ENSMUST000000805	Zfp353	NM_153096	0.0892257	0.00154482
19	6946277	NM_025816 // Tax1bp1 // Tax1 (human T-cell leukemia virus type I) binding protein 1 //	Tax1bp1	NM_025816	0.145316	0.00154505
3	6818523	NM_008964 // Ptger2 // prostaglandin E receptor 2 (subtype EP2) // 14 C1|14 16.4 cM //	Ptger2	NM_008964	0.0709764	0.00156764

## Sheet: Skeletal muscle (4m vs 28m)
# of markers	Transcript Cluster ID	gene_assignment	Gene Symbol	RefSeq	p-value(Age)	alt-splicing p-value (Age)
35	6755222	NM_009938 // Copa // coatomer protein complex subunit alpha // 1 H3|1 93.5 cM // 12847	Copa	NM_009938	0.723146	5.88989e-28
22	6993204	NM_019691 // Gria4 // glutamate receptor, ionotropic, AMPA4 (alpha 4) // 9 A1|9 8.0 cM	Gria4	NM_019691	0.426831	9.16872e-24
115	6860138	NM_007767 // Pcdha6 // protocadherin alpha 6 // 18 B2-B3|18 // 12937 /// NM_009957 // P	Pcdha6	NM_007767	0.113486	1.53421e-20
32	6906858	NM_028475 // Ubap2l // ubiquitin associated protein 2-like // 3 F2|3 // 74383 /// NM_00	Ubap2l	NM_028475	0.801353	5.40441e-19
12	6771627	NM_016774 // Atp5b // ATP synthase, H+ transporting mitochondrial F1 complex, beta subu	Atp5b	NM_016774	0.371923	3.34803e-18
28	6907638	NM_144900 // Atp1a1 // ATPase, Na+/K+ transporting, alpha 1 polypeptide // 3 F3|3 48.4	Atp1a1	NM_144900	0.269299	3.05464e-17
12	6784590	NM_027946 // Dcaf7 // DDB1 and CUL4 associated factor 7 // 11 E1|11 // 71833 /// ENSMUS	Dcaf7	NM_027946	0.652586	7.58597e-17
28	6945914	NM_001004357 // Cntnap2 // contactin associated protein-like 2 // 6|6 B2 // 66797 /// N	Cntnap2	NM_001004357	0.118807	9.6857e-17
12	6965204	NM_009842 // Cd151 // CD151 antigen // 7 F5|7 23.5 cM // 12476 /// NM_001111049 // Cd15	Cd151	NM_009842	0.0550978	4.72851e-16
29	6779688	NM_027869 // Pnpt1 // polyribonucleotide nucleotidyltransferase 1 // 11|11 A4 // 71701	Pnpt1	NM_027869	0.472696	6.35568e-16
16	6900139	NM_026193 // Ap4b1 // adaptor-related protein complex AP-4, beta 1 // 3 F2.2|3 // 67489	Ap4b1	NM_026193	0.887044	2.73381e-15
17	6796048	NM_010431 // Hif1a // hypoxia inducible factor 1, alpha subunit // 12 C3|12 31.0 cM //	Hif1a	NM_010431	0.136856	4.78371e-15
19	6833394	NM_146064 // Soat2 // sterol O-acyltransferase 2 // 15 F3|15 61.7 cM // 223920 /// ENSM	Soat2	NM_146064	0.945081	1.67426e-14
13	6959457	NM_177301 // Hnrnpl // heterogeneous nuclear ribonucleoprotein L // 7 A3|7 // 15388 ///	Hnrnpl	NM_177301	0.121073	6.76277e-14
7	6759642	NM_001005423 // Mreg // melanoregulin // 1 C3|1 // 381269 /// ENSMUST00000048860 // Mre	Mreg	NM_001005423	0.784281	1.77553e-13
16	6878000	NM_010064 // Dync1i2 // dynein cytoplasmic 1 intermediate chain 2 // 2 C2|2 41.25 cM //	Dync1i2	NM_010064	0.0787384	2.83988e-13
46	6876053	NM_198304 // Nup188 // nucleoporin 188 // 2 B|2 // 227699 /// ENSMUST00000064447 // Nup	Nup188	NM_198304	0.922324	2.87104e-13
25	6782037	NM_011814 // Fxr2 // fragile X mental retardation, autosomal homolog 2 // 11 B3|11 39.0	Fxr2	NM_011814	0.948464	3.98731e-13
18	6901413	NM_011863 // Papss1 // 3'-phosphoadenosine 5'-phosphosulfate synthase 1 // 3 G3|3 64.5	Papss1	NM_011863	0.646467	4.0505e-13
11	6977795	NM_001039514 // Dhps // deoxyhypusine synthase // 8 C3|8 // 330817 /// ENSMUST000000786	Dhps	NM_001039514	0.449997	1.11046e-12
22	6749392	NM_011487 // Stat4 // signal transducer and activator of transcription 4 // 1 C1.1|1 25	Stat4	NM_011487	0.126895	1.1772e-12
16	6843951	NM_025546 // Rsl1d1 // ribosomal L1 domain containing 1 // 16|16 B1 // 66409 /// ENSMUS	Rsl1d1	NM_025546	0.0799378	2.78878e-12
18	6762660	NM_133239 // Crb1 // crumbs homolog 1 (Drosophila) // 1 F|1 73.0 cM // 170788 /// ENSMU	Crb1	NM_133239	0.103404	3.20402e-12
24	6969021	NM_007488 // Arnt2 // aryl hydrocarbon receptor nuclear translocator 2 // 7 D3|7 42.5 c	Arnt2	NM_007488	0.477677	9.78741e-12
17	6814387	NM_023281 // Sdha // succinate dehydrogenase complex, subunit A, flavoprotein (Fp) // 1	Sdha	NM_023281	0.126881	1.03149e-11
18	6924365	NM_172874 // Podn // podocan // 4 C7|4 // 242608 /// ENSMUST00000106709 // Podn // podo	Podn	NM_172874	0.492487	1.28753e-11
10	6976988	NM_021538 // Cope // coatomer protein complex, subunit epsilon // 8 B3.3|8 // 59042 ///	Cope	NM_021538	0.638878	1.76521e-11
14	6949797	NM_145130 // Lpcat3 // lysophosphatidylcholine acyltransferase 3 // 6 F2|6 60.23 cM //	Lpcat3	NM_145130	0.78362	1.7979e-11
13	6956864	NM_030165 // Csgalnact2 // chondroitin sulfate N-acetylgalactosaminyltransferase 2 // 6	Csgalnact2	NM_030165	0.527639	1.91539e-11
22	6766258	NM_009048 // Reps1 // RalBP1 associated Eps domain containing protein // 10 A3|10 // 19	Reps1	NM_009048	0.595069	3.8243e-11
16	6871314	NM_001003934 // Rtn3 // reticulon 3 // 19 A|19 // 20168 /// NM_001003933 // Rtn3 // ret	Rtn3	NM_001003934	0.08954	4.18053e-11
19	6870978	NM_021485 // Rps6kb2 // ribosomal protein S6 kinase, polypeptide 2 // 19 A|19 // 58988	Rps6kb2	NM_021485	0.19833	4.80682e-11
20	6979701	NM_025804 // Tcf25 // transcription factor 25 (basic helix-loop-helix) // 8 E1|8 67.0 c	Tcf25	NM_025804	0.243119	5.57117e-11
41	6997348	NM_001081216 // Phip // pleckstrin homology domain interacting protein // 9|9 E3.1 // 8	Phip	NM_001081216	0.0665485	6.32605e-11
28	6926853	NM_133201 // Mfn2 // mitofusin 2 // 4 E2|4 // 170731 /// ENSMUST00000030884 // Mfn2 //	Mfn2	NM_133201	0.215775	7.31056e-11
7	6818497	NM_027094 // Dydc1 // DPY30 domain containing 1 // 14 C1|14 // 69496 /// ENSMUST0000002	Dydc1	NM_027094	0.0736219	1.41843e-10
16	6959780	NM_008820 // Pepd // peptidase D // 7 B1|7 15.0 cM // 18624 /// ENSMUST00000075068 // P	Pepd	NM_008820	0.0669958	1.68912e-10
5	6955215	NM_011865 // Pcbp1 // poly(rC) binding protein 1 // 6|6 D1 // 23983 /// ENSMUST00000053	Pcbp1	NM_011865	0.16495	1.74984e-10
12	6840095	NM_053176 // Hrg // histidine-rich glycoprotein // 16 B1|16 14.1 cM // 94175 /// ENSMUS	Hrg	NM_053176	0.675383	1.90171e-10
25	6946729	NM_007958 // Smarcad1 // SWI/SNF-related, matrix-associated actin-dependent regulator o	Smarcad1	NM_007958	0.0801348	1.90946e-10
18	6991991	NM_013649 // Ryk // receptor-like tyrosine kinase // 9 F1|9 61.0 cM // 20187 /// NM_001	Ryk	NM_013649	0.634776	2.14351e-10
20	6961049	NM_130880 // Otud7a // OTU domain containing 7A // 7 C|7 // 170711 /// NM_146153 // Thr	Otud7a	NM_130880	0.912145	2.72686e-10
7	6892418	NM_010911 // Nfs1 // nitrogen fixation gene 1 (S. cerevisiae) // 2 H1|2 // 18041 /// EN	Nfs1	NM_010911	0.0680238	5.51433e-10
10	6979687	NM_177279 // 4732415M23Rik // RIKEN cDNA 4732415M23 gene // 8 E1|8 // 320869 /// ENSMUS	4732415M23Rik	NM_177279	0.593953	7.45637e-10
10	6982918	NM_013494 // Cpe // carboxypeptidase E // 8 B3.1|8 32.6 cM // 12876 /// ENSMUST00000048	Cpe	NM_013494	0.104528	7.87144e-10
27	6962045	NM_054085 // Alpk3 // alpha-kinase 3 // 7 D3|7 // 116904 /// ENSMUST00000107348 // Alpk	Alpk3	NM_054085	0.184155	9.31798e-10
9	6753135	NM_172517 // Rbbp5 // retinoblastoma binding protein 5 // 1 E4|1 // 213464 /// ENSMUST0	Rbbp5	NM_172517	0.149483	1.07474e-09
7	6944372	NM_007616 // Cav1 // caveolin 1, caveolae protein // 6|6 A2 // 12389 /// ENSMUST0000000	Cav1	NM_007616	0.524113	1.13262e-09
6	7014929	NM_009031 // Rbbp7 // retinoblastoma binding protein 7 // X F4|X // 245688 /// ENSMUST0	Rbbp7	NM_009031	0.488941	1.25717e-09
15	6992350	NM_026378 // Dalrd3 // DALR anticodon binding domain containing 3 // 9 F2|9 // 67789 //	Dalrd3	NM_026378	0.925648	1.3961e-09
11	6882476	NM_029362 // Chmp4b // chromatin modifying protein 4B // 2|2 H2 // 75608 /// ENSMUST000	Chmp4b	NM_029362	0.817737	2.06221e-09
13	6824902	NM_025682 // Pspc1 // paraspeckle protein 1 // 14 C3|14 // 66645 /// ENSMUST00000022507	Pspc1	NM_025682	0.11598	2.21062e-09
8	6929881	NM_007418 // Adra2c // adrenergic receptor, alpha 2c // 5 B2|5 20.0 cM // 11553	Adra2c	NM_007418	0.137878	2.22444e-09
9	6829281	NM_001034851 // Fam134b // family with sequence similarity 134, member B // 15 B1|15 //	Fam134b	NM_001034851	0.0959073	2.41957e-09
18	6968781	NM_001081454 // Furin // furin (paired basic amino acid cleaving enzyme) // 7 D1-E2|7 3	Furin	NM_001081454	0.655523	2.57139e-09
30	6933601	NM_054093 // Ube3b // ubiquitin protein ligase E3B // 5 F|5 // 117146 /// ENSMUST000000	Ube3b	NM_054093	0.138682	2.85383e-09
12	6972408	NM_008672 // Nap1l4 // nucleosome assembly protein 1-like 4 // 7 F5|7 69.55 cM // 17955	Nap1l4	NM_008672	0.0639467	3.03733e-09
23	6965982	NM_009465 // Axl // AXL receptor tyrosine kinase // 7 A3-B1|7 6.0 cM // 26362 /// NM_00	Axl	NM_009465	0.573833	3.32556e-09
4	6972998	NM_029767 // Rps9 // ribosomal protein S9 // 7 A1|7 // 76846 /// ENSMUST00000108625 //	Rps9	NM_029767	0.0827919	4.00938e-09
17	6849474	NM_009343 // Phf1 // PHD finger protein 1 // 17 A3.3|17 15.15 cM // 21652 /// ENSMUST00	Phf1	NM_009343	0.181063	4.45887e-09
8	6778528	NM_019661 // Ykt6 // YKT6 homolog (S. Cerevisiae) // 11 A1|11 // 56418 /// ENSMUST00000	Ykt6	NM_019661	0.36722	4.68375e-09
22	6911212	NM_028188 // Rusc1 // RUN and SH3 domain containing 1 // 3|3 F2 // 72296 /// NM_0010838	Rusc1	NM_028188	0.428293	4.72691e-09
17	6783998	NM_021547 // Stard3 // START domain containing 3 // 11 D|11 // 59045 /// ENSMUST0000001	Stard3	NM_021547	0.061087	4.91422e-09
27	6781029	NM_144823 // Acsl6 // acyl-CoA synthetase long-chain family member 6 // 11 B1.3|11 29.3	Acsl6	NM_144823	0.123404	5.19934e-09
9	6871056	NM_016892 // Ccs // copper chaperone for superoxide dismutase // 19 A|19 4.0 cM // 1246	Ccs	NM_016892	0.141086	5.86903e-09
17	6864709	NM_008214 // Hars // histidyl-tRNA synthetase // 18 B2|18 // 15115 /// ENSMUST000000014	Hars	NM_008214	0.631369	6.81284e-09
11	6871361	NM_001161413 // Slc3a2 // solute carrier family 3 (activators of dibasic and neutral am	Slc3a2	NM_001161413	0.914487	6.81996e-09
19	6937597	NM_011715 // Wdr1 // WD repeat domain 1 // 5 B3|5 24.0 cM // 22388 /// ENSMUST000000052	Wdr1	NM_011715	0.0886085	1.12572e-08
13	6992278	NM_011634 // Traip // TRAF-interacting protein // 9 F1-F2|9 60.0 cM // 22036 /// ENSMUS	Traip	NM_011634	0.252216	1.39468e-08
12	6792965	NM_153082 // Dnajc27 // DnaJ (Hsp40) homolog, subfamily C, member 27 // 12 A1.1|12 // 2	Dnajc27	NM_153082	0.566027	1.41611e-08
22	6784558	NM_001112705 // Tlk2 // tousled-like kinase 2 (Arabidopsis) // 11 E1|11 // 24086 /// NM	Tlk2	NM_001112705	0.142375	1.63461e-08
44	6977751	NM_007578 // Cacna1a // calcium channel, voltage-dependent, P/Q type, alpha 1A subunit	Cacna1a	NM_007578	0.548002	1.86803e-08
15	6981924	NM_019734 // Asah1 // N-acylsphingosine amidohydrolase 1 // 8 A4|8 // 11886 /// ENSMUST	Asah1	NM_019734	0.843667	2.09347e-08
34	6921020	NM_026872 // Ubap2 // ubiquitin-associated protein 2 // 4 A5|4 // 68926 /// ENSMUST0000	Ubap2	NM_026872	0.617527	2.11099e-08
64	6898954	NM_030695 // Lrba // LPS-responsive beige-like anchor // 3 F1|3 // 80877 /// NM_0010776	Lrba	NM_030695	0.1898	2.13125e-08
22	6899151	NM_028814 // 2810403A07Rik // RIKEN cDNA 2810403A07 gene // 3 F1|3 // 74200 /// ENSMUST	2810403A07Rik	NM_028814	0.05905	2.19403e-08
21	7012151	NM_020601 // Tbl1x // transducin (beta)-like 1 X-linked // X B-C|X 30.9 cM // 21372 ///	Tbl1x	NM_020601	0.128723	2.22001e-08
21	6822296	NM_080556 // Tm9sf2 // transmembrane 9 superfamily member 2 // 14 E5|14 67.0 cM // 6805	Tm9sf2	NM_080556	0.197258	2.22259e-08
21	6899741	NM_181409 // Mtmr11 // myotubularin related protein 11 // 3 F2.1|3 // 194126 /// BC0510	Mtmr11	NM_181409	0.808789	2.7745e-08
16	6929688	NM_153680 // Snx17 // sorting nexin 17 // 5 B1|5 // 266781 /// ENSMUST00000031029 // Sn	Snx17	NM_153680	0.202407	2.86829e-08
13	6992301	NM_013785 // Ip6k1 // inositol hexaphosphate kinase 1 // 9 F2|9 // 27399 /// ENSMUST000	Ip6k1	NM_013785	0.279655	2.89502e-08
13	6753275	NM_028320 // Adipor1 // adiponectin receptor 1 // 1 E4|1 // 72674 /// ENSMUST0000011223	Adipor1	NM_028320	0.0715673	2.91004e-08
20	6787100	NM_010117 // Rhbdf1 // rhomboid family 1 (Drosophila) // 11 A4|11 16.0 cM // 13650 ///	Rhbdf1	NM_010117	0.540053	3.13959e-08
30	6850763	NM_001097623 // Trerf1 // transcriptional regulating factor 1 // 17 C|17 // 224829 ///	Trerf1	NM_001097623	0.141596	3.24408e-08
14	6839943	NM_001144953 // Vwa5b2 // von Willebrand factor A domain containing 5B2 // 16 A3|16 //	Vwa5b2	NM_001144953	0.348592	3.99575e-08
12	6810563	NM_010408 // Hcn1 // hyperpolarization-activated, cyclic nucleotide-gated K+ 1 // 13 D2	Hcn1	NM_010408	0.734611	4.02289e-08
48	6788903	NM_011308 // Ncor1 // nuclear receptor co-repressor 1 // 11 B2|11 // 20185 /// BC086657	Ncor1	NM_011308	0.394273	4.10388e-08
28	6823451	NM_032008 // Slmap // sarcolemma associated protein // 14|14 B // 83997 /// ENSMUST0000	Slmap	NM_032008	0.668729	4.32159e-08
9	6966308	NM_027215 // Tmem147 // transmembrane protein 147 // 7 B1|7 // 69804 /// ENSMUST0000000	Tmem147	NM_027215	0.490078	4.33493e-08
19	6945623	NM_178873 // Adck2 // aarF domain containing kinase 2 // 6 B1|6 // 57869 /// ENSMUST000	Adck2	NM_178873	0.0777216	4.60287e-08
8	6937426	NM_153107 // Cpz // carboxypeptidase Z // 5 B3|5 // 242939 /// ENSMUST00000038676 // Cp	Cpz	NM_153107	0.150726	5.22885e-08
12	6864527	NM_010280 // Gfra3 // glial cell line derived neurotrophic factor family receptor alpha	Gfra3	NM_010280	0.360654	5.39193e-08
9	6921562	NM_025944 // 2810432L12Rik // RIKEN cDNA 2810432L12 gene // 4 B1|4 // 67063 /// ENSMUST	2810432L12Rik	NM_025944	0.28689	5.63728e-08
22	6844567	NM_138650 // Dgkg // diacylglycerol kinase, gamma // 16 B1|16 15.5 cM // 110197 /// ENS	Dgkg	NM_138650	0.727308	5.82065e-08
8	6785762	NM_173748 // Nudcd3 // NudC domain containing 3 // 11 A1|11 // 209586 /// ENSMUST000000	Nudcd3	NM_173748	0.569346	5.92588e-08
12	6775419	NM_145365 // Creb3l3 // cAMP responsive element binding protein 3-like 3 // 10 C1|10 43	Creb3l3	NM_145365	0.108	6.19757e-08
11	6912520	NM_008076 // Gabrr2 // gamma-aminobutyric acid (GABA) C receptor, subunit rho 2 // 4 A5	Gabrr2	NM_008076	0.555227	6.29753e-08
12	6953063	NM_139296 // Moxd2 // monooxygenase, DBH-like 2 // 6 B1|6 // 194357 /// ENSMUST00000031	Moxd2	NM_139296	0.350235	7.37713e-08
34	6952523	NM_175750 // Plxna4 // plexin A4 // 6 B1|6 // 243743 /// ENSMUST00000115096 // Plxna4 /	Plxna4	NM_175750	0.952455	7.61209e-08
24	6780963	NM_033565 // Aff4 // AF4/FMR2 family, member 4 // 11 B1.3|11 // 93736 /// ENSMUST000000	Aff4	NM_033565	0.118394	8.6201e-08
5	6979556	NM_009941 // Cox4i1 // cytochrome c oxidase subunit IV isoform 1 // 8 E1|8 64.0 cM // 1	Cox4i1	NM_009941	0.816387	9.06595e-08
7	6959273	NM_007814 // Cyp2b19 // cytochrome P450, family 2, subfamily b, polypeptide 19 // 7 A3|	Cyp2b19	NM_007814	0.0681666	9.84605e-08
4	6948378	NM_022992 // Arl6ip5 // ADP-ribosylation factor-like 6 interacting protein 5 // 6 D3|6	Arl6ip5	NM_022992	0.101097	9.88947e-08
21	6935043	NM_011962 // Plod3 // procollagen-lysine, 2-oxoglutarate 5-dioxygenase 3 // 5 G2|5 80.0	Plod3	NM_011962	0.867642	9.89654e-08
9	6789369	NM_018740 // Rai12 // retinoic acid induced 12 // 11|11 B4 // 54351 /// NR_027977 // Ra	Rai12	NM_018740	0.925641	1.00862e-07
16	6926477	NM_001017966 // Ddi2 // DNA-damage inducible protein 2 // 4 E1|4 // 68817 /// NM_023544	Ddi2	NM_001017966	0.703216	1.07002e-07
9	6909430	NM_008212 // Hadh // hydroxyacyl-Coenzyme A dehydrogenase // 3 G3|3 // 15107 /// ENSMUS	Hadh	NM_008212	0.628334	1.07444e-07
13	6850798	NM_011549 // Tcfeb // transcription factor EB // 17 D|17 26.0 cM // 21425 /// NM_001161	Tcfeb	NM_011549	0.971515	1.19927e-07
18	6960622	NM_133740 // Prmt3 // protein arginine N-methyltransferase 3 // 7 B5|7 // 71974 /// ENS	Prmt3	NM_133740	0.24009	1.27769e-07
49	6769180	NM_013850 // Abca7 // ATP-binding cassette, sub-family A (ABC1), member 7 // 10 B4-C1|1	Abca7	NM_013850	0.471933	1.35014e-07
59	6956902	NM_001159533 // Cacna1c // calcium channel, voltage-dependent, L type, alpha 1C subunit	Cacna1c	NM_001159533	0.274434	1.37734e-07
27	6974832	NM_054044 // Gpr124 // G protein-coupled receptor 124 // 8|8 A3 // 78560 /// ENSMUST000	Gpr124	NM_054044	0.300723	1.37921e-07
26	6927238	NM_175556 // Plch2 // phospholipase C, eta 2 // 4 E2|4 // 269615 /// NM_001113360 // Pl	Plch2	NM_175556	0.664041	1.47761e-07
13	6996311	NM_021345 // Ptplad1 // protein tyrosine phosphatase-like A domain containing 1 // 9|9	Ptplad1	NM_021345	0.0911966	1.56108e-07
24	6913985	NM_134257 // Rgs3 // regulator of G-protein signaling 3 // 4 B3|4 35.0 cM // 50780 ///	Rgs3	NM_134257	0.148329	1.6215e-07
16	6992994	NM_011703 // Vipr1 // vasoactive intestinal peptide receptor 1 // 9 F4|9 72.5 cM // 223	Vipr1	NM_011703	0.0789761	1.96676e-07
12	6938631	NM_145923 // Rell1 // RELT-like 1 // 5 C3.1|5 // 100532 /// ENSMUST00000154169 // Rell1	Rell1	NM_145923	0.0927065	2.25112e-07
14	6886017	NM_028716 // Phf19 // PHD finger protein 19 // 2 B|2 // 74016 /// ENSMUST00000028232 //	Phf19	NM_028716	0.0530878	2.29861e-07
15	6784048	NM_028722 // Msl1 // male-specific lethal 1 homolog (Drosophila) // 11 D|11 // 74026 //	Msl1	NM_028722	0.305114	2.36981e-07
12	6935133	NM_028130 // Zfp157 // zinc finger protein 157 // 5 G2|5 // 72154 /// NM_183025 // A430	Zfp157	NM_028130	0.940367	2.3826e-07
6	6873167	NM_198108 // Morn4 // MORN repeat containing 4 // 19 C3|19 // 226123 /// ENSMUST0000005	Morn4	NM_198108	0.491965	2.41987e-07
35	6949264	NM_026585 // D6Wsu116e // DNA segment, Chr 6, Wayne State University 116, expressed //	D6Wsu116e	NM_026585	0.229705	2.48282e-07
10	6944184	NM_027992 // Tmem106b // transmembrane protein 106B // 6|6 A2 // 71900 /// ENSMUST00000	Tmem106b	NM_027992	0.159167	2.55622e-07
14	6800060	NM_013464 // Ahr // aryl-hydrocarbon receptor // 12 A3|12 18.0 cM // 11622 /// ENSMUST0	Ahr	NM_013464	0.575374	2.69687e-07
20	7020162	NM_198110 // Gnl3l // guanine nucleotide binding protein-like 3 (nucleolar)-like // X F	Gnl3l	NM_198110	0.0754317	2.7011e-07
7	6932175	NM_007785 // Csn1s2a // casein alpha s2-like A // 5 E1|5 44.93 cM // 12993 /// ENSMUST0	Csn1s2a	NM_007785	0.358198	2.7797e-07
18	6869013	NM_009199 // Slc1a1 // solute carrier family 1 (neuronal/epithelial high affinity gluta	Slc1a1	NM_009199	0.660421	2.85064e-07
6	6873421	NM_019718 // Arl3 // ADP-ribosylation factor-like 3 // 19|19 D1 // 56350 /// ENSMUST000	Arl3	NM_019718	0.99809	3.00841e-07
15	6768450	NM_207221 // Jmjd1c // jumonji domain containing 1C // 10 B5.1|10 // 108829 /// ENSMUST	Jmjd1c	NM_207221	0.935258	3.30632e-07
10	6853960	NM_178615 // Rgmb // RGM domain family, member B // 17 A2|17 // 68799 /// NM_008996 //	Rgmb	NM_178615	0.365649	3.37345e-07
8	6953126	NM_029528 // Fam131b // family with sequence similarity 131, member B // 6 B2|6 // 7615	Fam131b	NM_029528	0.0571577	3.46392e-07
10	6960139	NM_145581 // Siglec5 // sialic acid binding Ig-like lectin 5 // 7 B4|7 // 233186 /// EN	Siglec5	NM_145581	0.365198	3.60031e-07
17	6794757	NM_026164 // Pnpla8 // patatin-like phospholipase domain containing 8 // 12 B3|12 // 67	Pnpla8	NM_026164	0.158641	4.33978e-07
9	6961203	NM_024439 // H47 // histocompatibility 47 // 7 C|7 28.5 cM // 109815 /// ENSMUST0000010	H47	NM_024439	0.0992966	4.61333e-07
16	6935073	NM_031404 // Actl6b // actin-like 6B // 5 G2|5 // 83766 /// ENSMUST00000139395 // Actl6	Actl6b	NM_031404	0.522685	4.69431e-07
5	6778043	NM_011119 // Pa2g4 // proliferation-associated 2G4 // 10 D3|10 // 18813 /// ENSMUST0000	Pa2g4	NM_011119	0.522367	4.94957e-07
24	6981108	NM_007404 // Adam9 // a disintegrin and metallopeptidase domain 9 (meltrin gamma) // 8	Adam9	NM_007404	0.500045	5.08474e-07
13	6926267	NM_026880 // Pink1 // PTEN induced putative kinase 1 // 4 D3|4 // 68943 /// ENSMUST0000	Pink1	NM_026880	0.468831	5.1349e-07
10	6944434	NM_001167757 // Ankrd7 // ankyrin repeat domain 7 // 6 A2|6 // 75196 /// NM_029202 // A	Ankrd7	NM_001167757	0.480805	5.38604e-07
12	6784709	NM_025894 // Psmd12 // proteasome (prosome, macropain) 26S subunit, non-ATPase, 12 // 1	Psmd12	NM_025894	0.0521608	5.41095e-07
22	6791204	NM_018873 // Srcin1 // SRC kinase signaling inhibitor 1 // 11 D|11 // 56013 /// ENSMUST	Srcin1	NM_018873	0.073613	5.41573e-07
22	6856278	NM_153551 // Dennd1c // DENN/MADD domain containing 1C // 17|17 E1.1 // 70785 /// ENSMU	Dennd1c	NM_153551	0.147998	5.43023e-07
26	6816080	NM_011945 // Map3k1 // mitogen-activated protein kinase kinase kinase 1 // 13 D2.2|13 6	Map3k1	NM_011945	0.200156	5.63079e-07
17	6772594	NM_010848 // Myb // myeloblastosis oncogene // 10 A3|10 16.0 cM // 17863 /// ENSMUST000	Myb	NM_010848	0.593283	5.64444e-07
21	6777915	NM_177615 // Slc26a10 // solute carrier family 26, member 10 // 10 D3|10 // 216441 ///	Slc26a10	NM_177615	0.604084	5.78849e-07
9	6924871	NM_033617 // Atp6v0b // ATPase, H+ transporting, lysosomal V0 subunit B // 4 D2.1|4 //	Atp6v0b	NM_033617	0.683038	5.95458e-07
21	6861408	NM_172628 // Sh3tc2 // SH3 domain and tetratricopeptide repeats 2 // 18 E1|18 // 225608	Sh3tc2	NM_172628	0.784711	6.10296e-07
3	6788794	NM_001168507 // Tmem11 // transmembrane protein 11 // 11 B2|11 // 216821 /// NM_173453	Tmem11	NM_001168507	0.516777	6.38024e-07
10	6942999	NM_133735 // Ptcd1 // pentatricopeptide repeat domain 1 // 5 G2|5 // 71799 /// ENSMUST0	Ptcd1	NM_133735	0.105269	7.25334e-07
11	6967004	NM_203280 // Sphk2 // sphingosine kinase 2 // 7 B4|7 // 56632 /// NM_020011 // Sphk2 //	Sphk2	NM_203280	0.753792	7.46348e-07
11	6830477	NM_173422 // Colec10 // collectin sub-family member 10 // 15 D1|15 25.6 cM // 239447 //	Colec10	NM_173422	0.815182	7.48137e-07
28	6966873	NM_146189 // Mybpc2 // myosin binding protein C, fast-type // 7 B4|7 // 233199 /// ENSM	Mybpc2	NM_146189	0.183819	7.64899e-07
28	6985249	NM_178380 // Dhx38 // DEAH (Asp-Glu-Ala-His) box polypeptide 38 // 8 D3|8 // 64340 ///	Dhx38	NM_178380	0.078671	7.75837e-07
9	6949790	NM_001113356 // C1rb // complement component 1, r subcomponent B // 6 F2|6 // 667277 //	C1rb	NM_001113356	0.122654	7.9304e-07
12	6899660	NM_172395 // Cdc42se1 // CDC42 small effector 1 // 3 F2.1|3 // 57912 /// NM_001038708 /	Cdc42se1	NM_172395	0.126695	7.98249e-07
12	6995927	NM_007713 // Clk3 // CDC-like kinase 3 // 9|9 C // 102414 /// ENSMUST00000065330 // Clk	Clk3	NM_007713	0.304079	8.25102e-07
9	6848087	NM_007834 // Dscr3 // Down syndrome critical region gene 3 // 16 C4|16 // 13185 /// ENS	Dscr3	NM_007834	0.410157	8.48611e-07
17	6969255	NM_021876 // Eed // embryonic ectoderm development // 7 E1|7 // 13626 /// ENSMUST000001	Eed	NM_021876	0.830137	8.50236e-07
7	6857984	NM_176808 // Mcfd2 // multiple coagulation factor deficiency 2 // 17 E4|17 // 193813 //	Mcfd2	NM_176808	0.0541819	8.88653e-07
24	6774391	NM_010438 // Hk1 // hexokinase 1 // 10 B4|10 30.0 cM // 15275 /// NM_001146100 // Hk1 /	Hk1	NM_010438	0.163272	9.07567e-07
29	6805462	NM_008156 // Gpld1 // glycosylphosphatidylinositol specific phospholipase D1 // 13 A3.1	Gpld1	NM_008156	0.289128	9.42756e-07
13	6753710	NM_019562 // Uchl5 // ubiquitin carboxyl-terminal esterase L5 // 1 F|1 77.8 cM // 56207	Uchl5	NM_019562	0.304865	9.4335e-07
13	6968845	NM_011983 // Homer2 // homer homolog 2 (Drosophila) // 7 D3|7 // 26557 /// NM_001164086	Homer2	NM_011983	0.116174	9.51466e-07
14	6929149	NM_028431 // Pmpcb // peptidase (mitochondrial processing) beta // 5 A3|5 // 73078 ///	Pmpcb	NM_028431	0.319115	9.80602e-07
8	6926881	NM_015797 // Fbxo6 // F-box protein 6 // 4 E2|4 71.0 cM // 50762 /// NM_001163704 // Fb	Fbxo6	NM_015797	0.556211	1.00079e-06
5	6844334	NM_001111062 // Comt1 // catechol-O-methyltransferase 1 // 16 A3|16 11.2 cM // 12846 //	Comt1	NM_001111062	0.271327	1.14694e-06
6	6955501	NM_001134384 // Iqsec1 // IQ motif and Sec7 domain 1 // 6 D1|6 38.0 cM // 232227 /// NM	Iqsec1	NM_001134384	0.0903112	1.15806e-06
19	6979772	NM_139272 // Galnt2 // UDP-N-acetyl-alpha-D-galactosamine:polypeptide N-acetylgalactosa	Galnt2	NM_139272	0.0518648	1.21413e-06
15	6886075	NM_008500 // Lhx6 // LIM homeobox protein 6 // 2 B|2 // 16874 /// NM_001083126 // Lhx6	Lhx6	NM_008500	0.250394	1.21508e-06
17	6782777	NM_175543 // Rab11fip4 // RAB11 family interacting protein 4 (class II) // 11 B5|11 46.	Rab11fip4	NM_175543	0.411628	1.22835e-06
12	6931274	NM_016786 // Ube2k // ubiquitin-conjugating enzyme E2K (UBC1 homolog, yeast) // 5 C3.1|	Ube2k	NM_016786	0.432965	1.22836e-06
21	6788264	NM_008300 // Hspa4 // heat shock protein 4 // 11 B1.3|11 29.0 cM // 15525 /// ENSMUST00	Hspa4	NM_008300	0.546287	1.25342e-06
15	6934945	NM_021403 // Srrm3 // serine/arginine repetitive matrix 3 // 5 G2|5 // 58212 /// ENSMUS	Srrm3	NM_021403	0.101179	1.25361e-06
12	6864330	NM_026165 // Slc25a46 // solute carrier family 25, member 46 // 18 B1|18 // 67453 /// E	Slc25a46	NM_026165	0.0509407	1.26488e-06
11	6906676	NM_153562 // BC023814 // cDNA sequence BC023814 // 3 F1|3 // 229503 /// ENSMUST00000005	BC023814	NM_153562	0.537054	1.26632e-06
19	6767258	NM_001122893 // Fyn // Fyn proto-oncogene // 10 B1|10 25.0 cM // 14360 /// NM_008054 //	Fyn	NM_001122893	0.706249	1.28564e-06
20	6868149	NM_172635 // Patl1 // protein associated with topoisomerase II homolog 1 (yeast) // 19	Patl1	NM_172635	0.275992	1.32795e-06
8	6921379	NM_029077 // Trim14 // tripartite motif-containing 14 // 4|4 B2 // 74735 /// ENSMUST000	Trim14	NM_029077	0.973588	1.34624e-06
23	6933987	NM_028041 // Ddx54 // DEAD (Asp-Glu-Ala-Asp) box polypeptide 54 // 5 F|5 // 71990 /// E	Ddx54	NM_028041	0.299977	1.38092e-06
11	6906721	NM_021375 // Rhbg // Rhesus blood group-associated B glycoprotein // 3 F1|3 42.0 cM //	Rhbg	NM_021375	0.750668	1.38276e-06
16	6882768	NM_001159662 // Ppp1r16b // protein phosphatase 1, regulatory (inhibitor) subunit 16B /	Ppp1r16b	NM_001159662	0.97703	1.47335e-06
8	6785148	NM_025305 // Mrps7 // mitchondrial ribosomal protein S7 // 11 E2|11 // 50529 /// ENSMUS	Mrps7	NM_025305	0.0584958	1.51515e-06
9	6802139	NM_001008423 // Gm1568 // predicted gene 1568 // 12 D1|12 // 380768 /// ENSMUST00000073	Gm1568	NM_001008423	0.0875622	1.58208e-06
13	6964370	NM_009739 // Bckdk // branched chain ketoacid dehydrogenase kinase // 7 F3|7 // 12041 /	Bckdk	NM_009739	0.129639	1.65842e-06
15	6759718	NM_027884 // Tns1 // tensin 1 // 1 C3|1 44.5 cM // 21961 /// BC055076 // Tns1 // tensin	Tns1	NM_027884	0.918787	1.69899e-06
15	6983819	NM_016671 // Il27ra // interleukin 27 receptor, alpha // 8 C3|8 // 50931 /// ENSMUST000	Il27ra	NM_016671	0.185772	1.7243e-06
10	6753089	NM_145977 // Slc45a3 // solute carrier family 45, member 3 // 1 E4|1 // 212980 /// NM_0	Slc45a3	NM_145977	0.728678	1.73384e-06
12	6772217	NM_181470 // Ltv1 // LTV1 homolog (S. cerevisiae) // 10 A2|10 // 353258 /// ENSMUST0000	Ltv1	NM_181470	0.213479	1.74744e-06
4	6782132	NM_008946 // Psmb6 // proteasome (prosome, macropain) subunit, beta type 6 // 11 B3|11	Psmb6	NM_008946	0.677513	1.84453e-06
15	6866936	NM_026295 // Ctdp1 // CTD (carboxy-terminal domain, RNA polymerase II, polypeptide A) p	Ctdp1	NM_026295	0.194306	1.91094e-06
10	6815188	NM_029153 // Scamp1 // secretory carrier membrane protein 1 // 13 D1|13 // 107767 /// E	Scamp1	NM_029153	0.676239	1.9712e-06
15	6810954	NM_144516 // Zmynd11 // zinc finger, MYND domain containing 11 // 13 A1|13 // 66505 ///	Zmynd11	NM_144516	0.793447	2.12297e-06
14	6769593	NM_008777 // Pah // phenylalanine hydroxylase // 10 C2-D1|10 47.0 cM // 18478 /// ENSMU	Pah	NM_008777	0.329136	2.19683e-06
31	6893020	NM_027230 // Zmynd8 // zinc finger, MYND-type containing 8 // 2 H3|2 // 228880 /// ENSM	Zmynd8	NM_027230	0.276158	2.20214e-06
27	6863158	NM_008448 // Kif5b // kinesin family member 5B // 18 A2-B1|18 1.0 cM // 16573 /// ENSMU	Kif5b	NM_008448	0.153028	2.23234e-06
41	6922890	NM_177863 // Frem1 // Fras1 related extracellular matrix protein 1 // 4 C3|4 // 329872	Frem1	NM_177863	0.862443	2.36284e-06
6	6756637	NM_001177795 // Rgs20 // regulator of G-protein signaling 20 // 1 A1|1 // 58175 /// NM_	Rgs20	NM_001177795	0.493221	2.6044e-06
14	6896667	NM_001113188 // Fxr1 // fragile X mental retardation gene 1, autosomal homolog // 3|3 B	Fxr1	NM_001113188	0.606236	2.69114e-06
9	6838394	NM_024169 // Fkbp11 // FK506 binding protein 11 // 15|15 F2 // 66120 /// ENSMUST0000000	Fkbp11	NM_024169	0.699924	2.69649e-06
14	6845562	NM_172380 // Poglut1 // protein O-glucosyltransferase 1 // 16 B4|16 // 224143 /// ENSMU	Poglut1	NM_172380	0.28696	2.93199e-06
6	6922317	NM_177371 // Tnfsf15 // tumor necrosis factor (ligand) superfamily, member 15 // 4 C1|4	Tnfsf15	NM_177371	0.729778	2.97973e-06
22	6974137	NM_146207 // Cul4a // cullin 4A // 8 A1.1|8 // 99375 /// ENSMUST00000016680 // Cul4a //	Cul4a	NM_146207	0.368374	2.99368e-06
12	6868728	NM_177034 // Apba1 // amyloid beta (A4) precursor protein binding, family A, member 1 /	Apba1	NM_177034	0.592384	3.19423e-06
9	6929667	NM_027855 // 0610007C21Rik // RIKEN cDNA 0610007C21 gene // 5 B1|5 // 381629 /// NM_001	0610007C21Rik	NM_027855	0.729008	3.23914e-06
4	6962752	NM_024220 // Ndufc2 // NADH dehydrogenase (ubiquinone) 1, subcomplex unknown, 2 // 7|7	Ndufc2	NM_024220	0.444123	3.30831e-06
15	6855144	NM_001142744 // Atat1 // alpha tubulin acetyltransferase 1 // 17|17 B3 // 73242 /// NM_	Atat1	NM_001142744	0.763491	3.54116e-06
22	6950485	NM_019426 // Atf7ip // activating transcription factor 7 interacting protein // 6 G1|6	Atf7ip	NM_019426	0.0867866	3.5593e-06
10	6956974	NM_007510 // Atp6v1e1 // ATPase, H+ transporting, lysosomal V1 subunit E1 // 6 F1|6 54.	Atp6v1e1	NM_007510	0.283358	3.97785e-06
13	6888774	NM_010168 // F2 // coagulation factor II // 2 E1|2 47.5 cM // 14061 /// ENSMUST00000111	F2	NM_010168	0.953871	4.03636e-06
19	6968041	NM_201639 // Synm // synemin, intermediate filament protein // 7 C|7 // 233335 /// NM_2	Synm	NM_201639	0.782048	4.13129e-06
31	6762234	NM_177129 // Cntn2 // contactin 2 // 1 E4|1 // 21367 /// ENSMUST00000086521 // Cntn2 //	Cntn2	NM_177129	0.565955	4.14925e-06
21	6865709	NM_001127338 // Aldh7a1 // aldehyde dehydrogenase family 7, member A1 // 18 D3|18 29.0	Aldh7a1	NM_001127338	0.257057	4.1633e-06
18	6855801	NM_001110824 // Foxp4 // forkhead box P4 // 17 C|17 // 74123 /// NM_001110825 // Foxp4	Foxp4	NM_001110824	0.64969	4.29313e-06
5	6902174	NM_025555 // 2410004B18Rik // RIKEN cDNA 2410004B18 gene // 3|3 H3 // 66421 /// ENSMUST	2410004B18Rik	NM_025555	0.0632357	4.29706e-06
19	6979821	NM_023709 // Capn9 // calpain 9 // 8 E2|8 // 73647 /// ENSMUST00000093033 // Capn9 // c	Capn9	NM_023709	0.800042	4.44178e-06
43	6914006	NM_025685 // Col27a1 // collagen, type XXVII, alpha 1 // 4|4 C1 // 373864 /// ENSMUST00	Col27a1	NM_025685	0.279125	4.44928e-06
21	6929018	NM_001170746 // Magi2 // membrane associated guanylate kinase, WW and PDZ domain contai	Magi2	NM_001170746	0.0612462	4.4714e-06
10	6796052	NM_178392 // Snapc1 // small nuclear RNA activating complex, polypeptide 1 // 12 C3|12	Snapc1	NM_178392	0.120546	4.52065e-06
23	6786586	NM_153078 // Ehbp1 // EH domain binding protein 1 // 11 A3.2|11 11.0 cM // 216565 /// E	Ehbp1	NM_153078	0.239327	4.64546e-06
28	6770693	NM_175489 // Osbpl8 // oxysterol binding protein-like 8 // 10 D1|10 // 237542 /// NM_00	Osbpl8	NM_175489	0.196759	4.73073e-06
11	6785694	NM_144560 // Gas2l1 // growth arrest-specific 2 like 1 // 11 A1|11 // 78926 /// NM_0011	Gas2l1	NM_144560	0.148042	4.78582e-06
31	6775392	NM_007460 // Ap3d1 // adaptor-related protein complex 3, delta 1 subunit // 10 C1|10 43	Ap3d1	NM_007460	0.814817	4.8755e-06
7	6938844	NM_008888 // Phox2b // paired-like homeobox 2b // 5 C3.1|5 40.0 cM // 18935 /// ENSMUST	Phox2b	NM_008888	0.615703	5.47749e-06
14	6884135	NM_144500 // Osbpl2 // oxysterol binding protein-like 2 // 2 H4|2 // 228983 /// ENSMUST	Osbpl2	NM_144500	0.171814	5.61201e-06
19	6805794	NM_153546 // Mboat1 // membrane bound O-acyltransferase domain containing 1 // 13 A3.2|	Mboat1	NM_153546	0.937694	5.62152e-06
11	6878282	NM_010469 // Hoxd4 // homeobox D4 // 2 D|2 45.0 cM // 15436 /// ENSMUST00000047904 // H	Hoxd4	NM_010469	0.615805	5.71346e-06
8	6892957	NM_133240 // Acot8 // acyl-CoA thioesterase 8 // 2 H3|2 // 170789 /// NM_133924 // Snx2	Acot8	NM_133240	0.7051	5.72938e-06
13	6798513	NM_016676 // Rab10 // RAB10, member RAS oncogene family // 12 A1.1|12 2.0 cM // 19325 /	Rab10	NM_016676	0.952077	5.94226e-06
36	6881455	NM_013829 // Plcb4 // phospholipase C, beta 4 // 2 F3|2 77.0 cM // 18798 /// ENSMUST000	Plcb4	NM_013829	0.288647	6.01413e-06
21	6876037	NM_153805 // Pkn3 // protein kinase N3 // 2 B|2 // 263803 /// ENSMUST00000045246 // Pkn	Pkn3	NM_153805	0.181394	6.58031e-06
18	6766422	NM_019702 // Hbs1l // Hbs1-like (S. cerevisiae) // 10 A3|10 // 56422 /// NM_001042593 /	Hbs1l	NM_019702	0.448979	6.71093e-06
22	6840717	NM_013661 // Sema5b // sema domain, seven thrombospondin repeats (type 1 and type 1-lik	Sema5b	NM_013661	0.0608792	7.01892e-06
22	6919052	NM_177673 // BC046331 // cDNA sequence BC046331 // 4 E2|4 // 230967 /// ENSMUST00000047	BC046331	NM_177673	0.605309	7.36531e-06
7	6878261	NM_008273 // Hoxd11 // homeobox D11 // 2 C3|2 45.0 cM // 15431 /// ENSMUST00000142312 /	Hoxd11	NM_008273	0.299152	7.47078e-06
29	6977096	NM_010589 // Jak3 // Janus kinase 3 // 8 B3.3|8 33.0 cM // 16453 /// NM_001190830 // Ja	Jak3	NM_010589	0.500153	7.70072e-06
5	6995722	NM_175562 // Rab39 // RAB39, member RAS oncogene family // 9 A5.3|9 // 270160 /// NM_00	Rab39	NM_175562	0.570842	7.74365e-06
12	6791219	NM_026186 // Cwc25 // CWC25 spliceosome-associated protein homolog (S. cerevisiae) // 1	Cwc25	NM_026186	0.497102	7.80766e-06
7	6992469	NM_153172 // Prss45 // protease, serine, 45 // 9 F3|9 // 260408 /// ENSMUST00000011391	Prss45	NM_153172	0.860652	7.8934e-06
14	6989922	NM_011802 // Clpx // caseinolytic peptidase X (E.coli) // 9 C|9 36.5 cM // 270166 /// N	Clpx	NM_011802	0.680873	8.02889e-06
12	6972204	NM_026646 // Slc25a22 // solute carrier family 25 (mitochondrial carrier, glutamate), m	Slc25a22	NM_026646	0.800338	8.28791e-06
7	6965076	NM_027201 // Zfp511 // zinc finger protein 511 // 7 F4|7 // 69752 /// ENSMUST0000002654	Zfp511	NM_027201	0.0667641	8.49837e-06
27	6755241	NM_033608 // Igsf9 // immunoglobulin superfamily, member 9 // 1 H3|1 94.0 cM // 93842 /	Igsf9	NM_033608	0.0545324	8.7098e-06
37	6854420	NM_021415 // Cacna1h // calcium channel, voltage-dependent, T type, alpha 1H subunit //	Cacna1h	NM_021415	0.345929	8.71025e-06
8	6767460	NM_017472 // Snx3 // sorting nexin 3 // 10 B2|10 25.5 cM // 54198 /// ENSMUST0000001993	Snx3	NM_017472	0.164967	1.02464e-05
7	6848201	NM_020622 // Fam3b // family with sequence similarity 3, member B // 16 C4|16 71.3 cM /	Fam3b	NM_020622	0.229216	1.04691e-05
11	6966869	NM_197991 // 2310044H10Rik // RIKEN cDNA 2310044H10 gene // 7 B4|7 // 69683 /// ENSMUST	2310044H10Rik	NM_197991	0.110049	1.06513e-05
19	6984971	NM_177791 // Kctd19 // potassium channel tetramerisation domain containing 19 // 8 D3|8	Kctd19	NM_177791	0.23508	1.07347e-05
10	6755687	NM_133225 // Acbd3 // acyl-Coenzyme A binding domain containing 3 // 1 H4|1 98.7 cM //	Acbd3	NM_133225	0.26267	1.08758e-05
12	6954994	NM_019752 // Htra2 // HtrA serine peptidase 2 // 6 C3|6 34.75 cM // 64704 /// ENSMUST00	Htra2	NM_019752	0.136342	1.08827e-05
3	6855037	NM_019403 // Rnf5 // ring finger protein 5 // 17 B1|17 18.75 cM // 54197 /// ENSMUST000	Rnf5	NM_019403	0.0991284	1.10014e-05
23	6913039	NM_016678 // Reck // reversion-inducing-cysteine-rich protein with kazal motifs // 4 B1	Reck	NM_016678	0.999172	1.1398e-05
12	6754227	NM_028250 // Acbd6 // acyl-Coenzyme A binding domain containing 6 // 1 G3|1 // 72482 //	Acbd6	NM_028250	0.205138	1.14347e-05
22	6876181	NM_133852 // Golga2 // golgi autoantigen, golgin subfamily a, 2 // 2 B|2 // 99412 /// N	Golga2	NM_133852	0.205291	1.18126e-05
32	6940930	NM_153569 // Gak // cyclin G associated kinase // 5 F|5 // 231580 /// ENSMUST0000004660	Gak	NM_153569	0.191862	1.20003e-05
11	6977687	NM_197982 // Ddx39 // DEAD (Asp-Glu-Ala-Asp) box polypeptide 39 // 8 C2|8 // 68278 ///	Ddx39	NM_197982	0.384258	1.20239e-05
20	6931708	NM_001159573 // Fip1l1 // FIP1 like 1 (S. cerevisiae) // 5|5 D // 66899 /// NM_024183 /	Fip1l1	NM_001159573	0.671174	1.23235e-05
14	6916511	NM_021461 // Mknk1 // MAP kinase-interacting serine/threonine kinase 1 // 4 D1|4 // 173	Mknk1	NM_021461	0.562651	1.25473e-05
23	7014545	NM_001113354 // Phf8 // PHD finger protein 8 // X F3|X // 320595 /// NM_177201 // Phf8	Phf8	NM_001113354	0.388635	1.26322e-05
8	6969207	NM_029614 // Prss23 // protease, serine, 23 // 7 E1|7 // 76453 /// ENSMUST00000041761 /	Prss23	NM_029614	0.606215	1.2702e-05
10	6921023	NM_026893 // Dcaf12 // DDB1 and CUL4 associated factor 12 // 4|4 B1 // 68970 /// ENSMUS	Dcaf12	NM_026893	0.283767	1.27731e-05
22	6791451	NM_213659 // Stat3 // signal transducer and activator of transcription 3 // 11 D|11 60.	Stat3	NM_213659	0.0688849	1.32707e-05
10	6840539	NM_027355 // Rnf168 // ring finger protein 168 // 16 B2|16 // 70238 /// BC046815 // Rnf	Rnf168	NM_027355	0.320061	1.33198e-05
16	6849766	NM_009593 // Abcg1 // ATP-binding cassette, sub-family G (WHITE), member 1 // 17|17 //	Abcg1	NM_009593	0.137465	1.34213e-05
44	6880423	NM_013719 // Eif2ak4 // eukaryotic translation initiation factor 2 alpha kinase 4 // 2	Eif2ak4	NM_013719	0.286153	1.34792e-05
6	6802744	NM_031391 // Gtf2a1 // general transcription factor II A, 1 // 12 E|12 // 83602 /// NM_	Gtf2a1	NM_031391	0.0957512	1.36634e-05
18	6819075	X01134 // A130082M07Rik // RIKEN cDNA A130082M07 gene // 14 C2|14 // 100038850 /// ENSM	A130082M07Rik	X01134	0.156525	1.38299e-05
20	6913194	NM_146142 // Tdrd7 // tudor domain containing 7 // 4 B1|4 // 100121 /// ENSMUST00000102	Tdrd7	NM_146142	0.151608	1.39239e-05
27	6836842	NM_183091 // Nfkbil2 // nuclear factor of kappa light polypeptide gene enhancer in B-ce	Nfkbil2	NM_183091	0.117332	1.39852e-05
68	6775762	NM_138673 // Stab2 // stabilin 2 // 10 C1|10 // 192188 /// ENSMUST00000035288 // Stab2	Stab2	NM_138673	0.248618	1.51781e-05
11	6890151	NM_001001982 // A430105I19Rik // RIKEN cDNA A430105I19 gene // 2 E5|2 // 214239 /// ENS	A430105I19Rik	NM_001001982	0.652667	1.52418e-05
7	6815259	NM_198408 // Crhbp // corticotropin releasing hormone binding protein // 13 D1|13 52.0	Crhbp	NM_198408	0.496089	1.53664e-05
19	6944385	NM_022332 // St7 // suppression of tumorigenicity 7 // 6 A2|6 // 64213 /// NM_001083315	St7	NM_022332	0.521009	1.55236e-05
9	6890440	NM_001013829 // Shf // Src homology 2 domain containing F // 2 E5|2 // 435684 /// ENSMU	Shf	NM_001013829	0.507082	1.55753e-05
10	6813671	NM_177711 // 4932411G14Rik // RIKEN cDNA 4932411G14 gene // 13 B2|13 // 238663	4932411G14Rik	NM_177711	0.0799152	1.56155e-05
15	6983639	NM_020259 // Hhip // Hedgehog-interacting protein // 8 C3|8 40.0 cM // 15245 /// ENSMUS	Hhip	NM_020259	0.340905	1.58989e-05
14	7009793	NM_138604 // Otud5 // OTU domain containing 5 // X A1.1|X 2.0 cM // 54644 /// ENSMUST00	Otud5	NM_138604	0.185013	1.71211e-05
25	6868654	NM_001035240 // Trpm3 // transient receptor potential cation channel, subfamily M, memb	Trpm3	NM_001035240	0.184096	1.71808e-05
8	6962921	NM_026010 // Lipt2 // lipoyl(octanoyl) transferase 2 (putative) // 7|7 F1 // 67164 ///	Lipt2	NM_026010	0.731181	1.73596e-05
17	6870617	NM_025811 // Nhlrc2 // NHL repeat containing 2 // 19 D2|19 // 66866 /// ENSMUST00000071	Nhlrc2	NM_025811	0.48934	1.80262e-05
31	6875181	NM_008625 // Mrc1 // mannose receptor, C type 1 // 2 A2|2 5.0 cM // 17533 /// ENSMUST00	Mrc1	NM_008625	0.420997	1.98874e-05
10	6897598	NM_028937 // Sohlh2 // spermatogenesis and oogenesis specific basic helix-loop-helix 2	Sohlh2	NM_028937	0.077865	2.07003e-05
12	6936729	NM_023229 // Fastk // Fas-activated serine/threonine kinase // 5 A3|5 // 66587 /// ENSM	Fastk	NM_023229	0.237748	2.08866e-05
23	6847090	NM_175549 // Robo2 // roundabout homolog 2 (Drosophila) // 16 C3.1|16 // 268902 /// ENS	Robo2	NM_175549	0.092099	2.09586e-05
5	6899366	NM_011310 // S100a3 // S100 calcium binding protein A3 // 3 F1-F2|3 43.6 cM // 20197 //	S100a3	NM_011310	0.177471	2.10784e-05
10	6962027	NM_009553 // Zscan2 // zinc finger and SCAN domain containing 2 // 7 D3|7 42.0 cM // 22	Zscan2	NM_009553	0.195402	2.13321e-05
13	6835372	NM_172815 // Rspo2 // R-spondin 2 homolog (Xenopus laevis) // 15 B3.1-B3.2|15 17.11 cM	Rspo2	NM_172815	0.289798	2.13918e-05
16	6813332	NM_001146025 // Rnf44 // ring finger protein 44 // 13 B1|13 // 105239 /// NR_027395 //	Rnf44	NM_001146025	0.202911	2.23967e-05
3	6785441	NM_027204 // Mrpl12 // mitochondrial ribosomal protein L12 // 11 E2|11 // 56282 /// ENS	Mrpl12	NM_027204	0.915433	2.24784e-05
8	6760678	NM_019479 // Hes6 // hairy and enhancer of split 6 (Drosophila) // 1 D|1 // 55927 /// E	Hes6	NM_019479	0.962565	2.25205e-05
14	6925080	NM_133716 // Smap2 // stromal membrane-associated GTPase-activating protein 2 // 4 D2.2	Smap2	NM_133716	0.256298	2.26141e-05
18	6761701	NM_010766 // Marco // macrophage receptor with collagenous structure // 1|1 E4-F // 171	Marco	NM_010766	0.600858	2.28249e-05
16	6775329	NM_001003949 // ORF61 // open reading frame 61 // 10 C1|10 // 216157 /// NM_130455 // G	ORF61	NM_001003949	0.268858	2.3633e-05
13	6806441	NM_026550 // Pak1ip1 // PAK1 interacting protein 1 // 13 A3.3|13 // 68083 /// ENSMUST00	Pak1ip1	NM_026550	0.643542	2.56222e-05
17	6775743	NM_177772 // Bpil2 // bactericidal/permeability-increasing protein-like 2 // 10 C1|10 /	Bpil2	NM_177772	0.325328	2.61527e-05
27	6962999	NM_199012 // Fchsd2 // FCH and double SH3 domains 2 // 7 E3|7 // 207278 /// NM_00114601	Fchsd2	NM_199012	0.185624	2.63133e-05
9	6979597	NM_020605 // Jph3 // junctophilin 3 // 8 E1|8 // 57340 /// ENSMUST00000026357 // Jph3 /	Jph3	NM_020605	0.474512	2.6397e-05
11	6760714	NM_024197 // Ndufa10 // NADH dehydrogenase (ubiquinone) 1 alpha subcomplex 10 // 1 D|1	Ndufa10	NM_024197	0.457392	2.78385e-05
12	6806021	NM_030215 // Wrnip1 // Werner helicase interacting protein 1 // 13|13 A4 // 78903 /// E	Wrnip1	NM_030215	0.265346	2.8196e-05
22	6884184	NM_009936 // Col9a3 // collagen, type IX, alpha 3 // 2 H4|2 108.0 cM // 12841 /// NM_17	Col9a3	NM_009936	0.0515401	2.8604e-05
23	6792733	NM_007377 // Aatk // apoptosis-associated tyrosine kinase // 11 E2|11 // 11302 /// NR_0	Aatk	NM_007377	0.640589	2.91609e-05
16	6798269	NM_198411 // Inf2 // inverted formin, FH2 and WH2 domain containing // 12 F1|12 // 7043	Inf2	NM_198411	0.331252	2.96461e-05
15	6857440	NM_001024806 // Cebpz // CCAAT/enhancer binding protein zeta // 17 E3|17 // 12607 /// E	Cebpz	NM_001024806	0.0869179	2.97855e-05
11	6917389	NM_011520 // Sdc3 // syndecan 3 // 4 D2.3|4 60.8 cM // 20970 /// ENSMUST00000070478 //	Sdc3	NM_011520	0.484462	2.99307e-05
10	6915253	NM_024433 // Mtap // methylthioadenosine phosphorylase // 4 C4|4 // 66902 /// ENSMUST00	Mtap	NM_024433	0.853699	3.08848e-05
19	6838256	NM_134086 // Slc38a1 // solute carrier family 38, member 1 // 15 F1|15 // 105727 /// NM	Slc38a1	NM_134086	0.0658811	3.1259e-05
5	6803891	NM_178915 // Tmem179 // transmembrane protein 179 // 12 F1|12 // 104885 /// ENSMUST0000	Tmem179	NM_178915	0.372891	3.13535e-05
13	6760674	NM_023343 // Ilkap // integrin-linked kinase-associated serine/threonine phosphatase 2C	Ilkap	NM_023343	0.0936036	3.233e-05
12	6838794	NM_027885 // Smug1 // single-strand selective monofunctional uracil DNA glycosylase //	Smug1	NM_027885	0.928932	3.23561e-05
13	6989152	NM_212445 // Kdelc2 // KDEL (Lys-Asp-Glu-Leu) containing 2 // 9 A5.3|9 // 68304 /// ENS	Kdelc2	NM_212445	0.682956	3.26634e-05
15	7023072	NM_012011 // Eif2s3y // eukaryotic translation initiation factor 2, subunit 3, structur	Eif2s3y	NM_012011	0.332137	3.39392e-05
8	7014863	NM_011302 // Rs1 // retinoschisis (X-linked, juvenile) 1 (human) // X F4|X 70.0 cM // 2	Rs1	NM_011302	0.285374	3.39535e-05
43	6869570	NM_019588 // Plce1 // phospholipase C, epsilon 1 // 19 D1|19 // 74055 /// ENSMUST000000	Plce1	NM_019588	0.0839566	3.41229e-05
12	6956950	NM_026028 // Ccdc77 // coiled-coil domain containing 77 // 6 F1|6 // 67200 /// ENSMUST0	Ccdc77	NM_026028	0.282765	3.41258e-05
13	6792606	NM_027919 // Tha1 // threonine aldolase 1 // 11 E2|11 // 71776 /// ENSMUST00000033230 /	Tha1	NM_027919	0.549055	3.5353e-05
25	6916192	NM_177045 // Cc2d1b // coiled-coil and C2 domain containing 1B // 4 C7|4 // 319965 ///	Cc2d1b	NM_177045	0.289187	3.56027e-05
8	6802184	NM_027213 // Med6 // mediator of RNA polymerase II transcription, subunit 6 homolog (ye	Med6	NM_027213	0.486974	3.62089e-05
7	6773018	NM_001110197 // Rnf146 // ring finger protein 146 // 10 A4|10 // 68031 /// NM_001110198	Rnf146	NM_001110197	0.771515	3.68846e-05
23	6890257	NM_203345 // Ltk // leukocyte tyrosine kinase // 2 E5|2 67.0 cM // 17005 /// NM_206942	Ltk	NM_203345	0.103809	3.75923e-05
17	6789941	NM_080849 // Nek8 // NIMA (never in mitosis gene a)-related expressed kinase 8 // 11 B5	Nek8	NM_080849	0.336373	3.79243e-05
6	6845159	NM_173439 // Fbxo45 // F-box protein 45 // 16 B2|16 // 268882 /// ENSMUST00000042732 //	Fbxo45	NM_173439	0.780436	3.82195e-05
9	6884788	NM_009105 // Rsu1 // Ras suppressor protein 1 // 2 A1|2 // 20163 /// ENSMUST00000028059	Rsu1	NM_009105	0.090303	3.84999e-05
6	6993838	NM_177030 // Dock6 // dedicator of cytokinesis 6 // 9 A3|9 // 319899 /// ENSMUST0000003	Dock6	NM_177030	0.094704	3.85692e-05
13	6966923	NM_029410 // Bcl2l12 // BCL2-like 12 (proline rich) // 7|7 B2 // 75736 /// ENSMUST00000	Bcl2l12	NM_029410	0.0895193	3.88015e-05
18	6935328	NM_172725 // C330006K01Rik // RIKEN cDNA C330006K01 gene // 5 G2|5 // 231855 /// ENSMUS	C330006K01Rik	NM_172725	0.0748355	3.93885e-05
34	6873160	NM_028152 // Mms19 // MMS19 (MET18 S. cerevisiae) // 19 C3|19 // 72199 /// NM_023740 //	Mms19	NM_028152	0.385685	3.96195e-05
25	6860787	NM_008292 // Hsd17b4 // hydroxysteroid (17-beta) dehydrogenase 4 // 18 D1|18 // 15488 /	Hsd17b4	NM_008292	0.207004	4.10052e-05
6	6941675	NM_026129 // Erp29 // endoplasmic reticulum protein 29 // 5 F|5 // 67397 /// ENSMUST000	Erp29	NM_026129	0.592581	4.15283e-05
16	6791942	NM_198292 // Tex2 // testis expressed gene 2 // 11 D|11 61.0 cM // 21763 /// ENSMUST000	Tex2	NM_198292	0.0578565	4.2161e-05
12	6853910	NM_024250 // Phf10 // PHD finger protein 10 // 17|17 A2 // 72057 /// NM_001083881 // 16	Phf10	NM_024250	0.487709	4.36217e-05
10	6787465	NM_134017 // Mat2b // methionine adenosyltransferase II, beta // 11 A5|11 // 108645 ///	Mat2b	NM_134017	0.524909	4.386e-05
11	6779795	NM_023906 // Asb3 // ankyrin repeat and SOCS box-containing 3 // 11 A4|11 16.0 cM // 65	Asb3	NM_023906	0.486963	4.44233e-05
21	6864520	NM_030147 // Brd8 // bromodomain containing 8 // 18 B1|18 // 78656 /// ENSMUST000000038	Brd8	NM_030147	0.62199	4.46138e-05
27	6771662	NM_001114097 // Smarcc2 // SWI/SNF related, matrix associated, actin dependent regulato	Smarcc2	NM_001114097	0.291651	4.49153e-05
11	6882491	NM_001139513 // Raly // hnRNP-associated with lethal yellow // 2 H1|2 88.8 cM // 19383	Raly	NM_001139513	0.441054	4.50283e-05
12	6791215	NM_054051 // Pip4k2b // phosphatidylinositol-5-phosphate 4-kinase, type II, beta // 11	Pip4k2b	NM_054051	0.114764	4.51629e-05
9	7010675	NM_019668 // Ube2a // ubiquitin-conjugating enzyme E2A, RAD6 homolog (S. cerevisiae) //	Ube2a	NM_019668	0.161618	4.61018e-05
9	6947394	NM_020619 // Mogs // mannosyl-oligosaccharide glucosidase // 6|6 D1 // 57377 /// ENSMUS	Mogs	NM_020619	0.312744	4.69664e-05
7	6962950	NM_001163663 // Rab6 // RAB6, member RAS oncogene family // 7|7 C4 // 19346 /// NM_0242	Rab6	NM_001163663	0.415963	4.77633e-05
31	6876162	NM_172268 // Nup214 // nucleoporin 214 // 2 B|2 21.3 cM // 227720 /// ENSMUST0000006539	Nup214	NM_172268	0.0503378	4.95625e-05
17	6888311	NM_144887 // Zdhhc5 // zinc finger, DHHC domain containing 5 // 2 D|2 // 228136 /// ENS	Zdhhc5	NM_144887	0.615413	4.96054e-05
10	6929883	NM_010445 // Hmx1 // H6 homeobox 1 // 5 B3|5 18.0 cM // 15371 /// ENSMUST00000087674 //	Hmx1	NM_010445	0.202818	5.13797e-05
14	6937069	NM_001127356 // Eif2b4 // eukaryotic translation initiation factor 2B, subunit 4 delta	Eif2b4	NM_001127356	0.66197	5.15427e-05
8	6789445	NM_172561 // Spag7 // sperm associated antigen 7 // 11 B4|11 42.0 cM // 216873 /// NM_0	Spag7	NM_172561	0.278098	5.19041e-05
5	6981854	NM_030610 // Fgf20 // fibroblast growth factor 20 // 8|8 B1.2 // 80857 /// ENSMUST00000	Fgf20	NM_030610	0.717015	5.23442e-05
16	6926395	NM_011060 // Padi3 // peptidyl arginine deiminase, type III // 4 E1|4 71.0 cM // 18601	Padi3	NM_011060	0.0850162	5.39719e-05
26	6970392	NM_020052 // Scube2 // signal peptide, CUB domain, EGF-like 2 // 7 F1|7 50.0 cM // 5678	Scube2	NM_020052	0.104607	5.47672e-05
9	6811686	NM_001177653 // Hist1h2be // histone cluster 1, H2be // 13 A2-A3|13 // 319179 /// NM_17	Hist1h2be	NM_001177653	0.171867	5.48109e-05
10	6790356	NM_145433 // Mrm1 // mitochondrial rRNA methyltransferase 1 homolog (S. cerevisiae) //	Mrm1	NM_145433	0.071723	5.48952e-05
12	6958832	NM_025898 // Napa // N-ethylmaleimide sensitive fusion protein attachment protein alpha	Napa	NM_025898	0.693153	5.50615e-05
9	6879610	NM_010125 // Elf5 // E74-like factor 5 // 2|2 E3 // 13711 /// NM_001145813 // Elf5 // E	Elf5	NM_010125	0.968874	5.50626e-05
8	6981932	NM_013522 // Frg1 // FSHD region gene 1 // 8 A4|8 22.6 cM // 14300 /// ENSMUST000000339	Frg1	NM_013522	0.0535651	5.58004e-05
13	6819547	NM_144843 // Mtmr6 // myotubularin related protein 6 // 14 D1|14 // 219135 /// ENSMUST0	Mtmr6	NM_144843	0.71004	5.58794e-05
12	6903157	NM_001195031 // Pag1 // phosphoprotein associated with glycosphingolipid microdomains 1	Pag1	NM_001195031	0.184221	5.67828e-05
12	6774403	NM_028197 // 2510003E04Rik // RIKEN cDNA 2510003E04 gene // 10 B4|10 // 72320 /// ENSMU	2510003E04Rik	NM_028197	0.105534	5.73445e-05
15	6934634	NM_008095 // Gbas // glioblastoma amplified sequence // 5 G1.3|5 // 14467 /// ENSMUST00	Gbas	NM_008095	0.0602825	5.73602e-05
17	6838730	NM_153416 // Aaas // achalasia, adrenocortical insufficiency, alacrimia // 15 F3|15 //	Aaas	NM_153416	0.93409	5.89802e-05
16	6849310	NM_183149 // Zfp598 // zinc finger protein 598 // 17 A3.3|17 // 213753 /// ENSMUST00000	Zfp598	NM_183149	0.867099	6.08792e-05
7	6813086	NM_026738 // 1110007C09Rik // RIKEN cDNA 1110007C09 gene // 13 A5|13 // 68480 /// ENSMU	1110007C09Rik	NM_026738	0.279274	6.16677e-05
9	6925156	NM_019489 // Ppie // peptidylprolyl isomerase E (cyclophilin E) // 4 D2.2|4 // 56031 //	Ppie	NM_019489	0.170098	6.18635e-05
3	6793326	NM_023697 // Rdh14 // retinol dehydrogenase 14 (all-trans and 9-cis) // 12 A1.1|12 // 1	Rdh14	NM_023697	0.0853829	6.4368e-05
5	6858465	NM_026505 // Bambi // BMP and activin membrane-bound inhibitor, homolog (Xenopus laevis	Bambi	NM_026505	0.196372	6.52927e-05
6	6828799	NM_025673 // Golph3 // golgi phosphoprotein 3 // 15 A1|15 // 66629 /// ENSMUST000000596	Golph3	NM_025673	0.618412	6.54375e-05
17	6966954	NM_201374 // Ccdc155 // coiled-coil domain containing 155 // 7 B4|7 // 384619 /// ENSMU	Ccdc155	NM_201374	0.151566	6.62807e-05
23	6856796	NM_172964 // Arhgap28 // Rho GTPase activating protein 28 // 17 E1.2|17 // 268970 /// E	Arhgap28	NM_172964	0.405066	6.63217e-05
11	6815479	NM_026873 // Ptcd2 // pentatricopeptide repeat domain 2 // 13 D1|13 // 68927 /// ENSMUS	Ptcd2	NM_026873	0.669877	6.73871e-05
15	6797880	NM_009832 // Ccnk // cyclin K // 12 F1|12 52.0 cM // 12454 /// ENSMUST00000101055 // Cc	Ccnk	NM_009832	0.421625	6.78806e-05
19	6988606	NM_145613 // C1qtnf5 // C1q and tumor necrosis factor related protein 5 // 9 A5.2|9 25.	C1qtnf5	NM_145613	0.0597648	6.83923e-05
3	6998049	NM_007502 // Atp1b3 // ATPase, Na+/K+ transporting, beta 3 polypeptide // 9 E3.3|9 51.0	Atp1b3	NM_007502	0.160298	6.8553e-05
11	6775322	NM_177994 // C030046I01Rik // RIKEN cDNA C030046I01 gene // 10 C1|10 // 109284 /// ENSM	C030046I01Rik	NM_177994	0.149363	6.86437e-05
7	6854509	NM_026307 // Cuta // cutA divalent cation tolerance homolog (E. coli) // 17|17 B1 // 67	Cuta	NM_026307	0.117689	6.88098e-05
19	6908031	NM_172271 // Slc6a17 // solute carrier family 6 (neurotransmitter transporter), member	Slc6a17	NM_172271	0.329378	7.07429e-05
9	6871060	NM_172835 // Peli3 // pellino 3 // 19 A|19 // 240518 /// ENSMUST00000025834 // Peli3 //	Peli3	NM_172835	0.496868	7.12114e-05
14	6771658	NM_001164237 // Rnf41 // ring finger protein 41 // 10 D3|10 72.0 cM // 67588 /// NM_026	Rnf41	NM_001164237	0.0702607	7.20762e-05
9	6763231	NM_010712 // Lhx4 // LIM homeobox protein 4 // 1 G3|1 82.0 cM // 16872 /// ENSMUST00000	Lhx4	NM_010712	0.689057	7.28066e-05
19	6973735	NM_001164172 // Map2k7 // mitogen-activated protein kinase kinase 7 // 8 A1.1|8 // 2640	Map2k7	NM_001164172	0.0562103	7.32367e-05
12	6788120	NM_001048061 // Hnrnpab // heterogeneous nuclear ribonucleoprotein A/B // 11 B1.3|11 //	Hnrnpab	NM_001048061	0.702782	7.32665e-05
28	6855684	NM_145140 // Abcc10 // ATP-binding cassette, sub-family C (CFTR/MRP), member 10 // 17 C	Abcc10	NM_145140	0.431041	7.36043e-05
20	6880544	NM_019392 // Tyro3 // TYRO3 protein tyrosine kinase 3 // 2 F|2 67.1 cM // 22174 /// ENS	Tyro3	NM_019392	0.913295	7.43865e-05
21	6763520	NM_172644 // Dars2 // aspartyl-tRNA synthetase 2 (mitochondrial) // 1 H2.1|1 // 226539	Dars2	NM_172644	0.389302	7.46647e-05
11	6947763	NM_008090 // Gata2 // GATA binding protein 2 // 6 D1|6 38.5 cM // 14461 /// ENSMUST0000	Gata2	NM_008090	0.224639	7.47443e-05
16	6797917	NM_001163394 // Evl // Ena-vasodilator stimulated phosphoprotein // 12|12 F2 // 14026 /	Evl	NM_001163394	0.351291	7.49135e-05
14	6984958	NM_177788 // Exoc3l // exocyst complex component 3-like // 8 D3|8 // 277978 /// ENSMUST	Exoc3l	NM_177788	0.388399	7.49817e-05
7	6845060	NM_198626 // AI480653 // expressed sequence AI480653 // 16 B2|16 // 268880 /// BC031419	AI480653	NM_198626	0.0716645	7.52932e-05
11	6850056	NM_017463 // Pbx2 // pre B-cell leukemia transcription factor 2 // 17 B1|17 // 18515 //	Pbx2	NM_017463	0.762817	7.60461e-05
8	6890253	NM_027175 // Ndufaf1 // NADH dehydrogenase (ubiquinone) 1 alpha subcomplex, assembly fa	Ndufaf1	NM_027175	0.0532922	7.67289e-05
9	6792493	NM_016852 // Wbp2 // WW domain binding protein 2 // 11 E2|11 // 22378 /// ENSMUST000000	Wbp2	NM_016852	0.884469	7.70311e-05
13	6985886	NM_145605 // Klhdc4 // kelch domain containing 4 // 8 E1|8 // 234825 /// ENSMUST0000004	Klhdc4	NM_145605	0.729783	7.71906e-05
15	6942124	NM_007941 // Stx2 // syntaxin 2 // 5 G1.3|5 70.0 cM // 13852 /// ENSMUST00000031378 //	Stx2	NM_007941	0.232789	7.78634e-05
24	6876185	NM_028412 // Ciz1 // CDKN1A interacting zinc finger protein 1 // 2 B|2 // 68379 /// ENS	Ciz1	NM_028412	0.0560102	7.8851e-05
12	6942880	NM_017467 // Zfp316 // zinc finger protein 316 // 5 G2|5 // 54201 /// ENSMUST0000016144	Zfp316	NM_017467	0.0875965	8.01127e-05
20	6917972	NM_172703 // Eif4g3 // eukaryotic translation initiation factor 4 gamma, 3 // 4 D3|4 //	Eif4g3	NM_172703	0.893764	8.0619e-05
23	6983327	NM_138585 // Cherp // calcium homeostasis endoplasmic reticulum protein // 8 B3.3|8 34.	Cherp	NM_138585	0.0937869	8.12861e-05
10	6998757	NM_177703 // Fbxw19 // F-box and WD-40 domain protein 19 // 9 F2|9 // 235612 /// NM_001	Fbxw19	NM_177703	0.313027	8.18452e-05
22	6749691	NM_144882 // Spats2l // spermatogenesis associated, serine-rich 2-like // 1|1 C2 // 671	Spats2l	NM_144882	0.55724	8.38098e-05
13	6813536	NM_009262 // Spock1 // sparc/osteonectin, cwcv and kazal-like domains proteoglycan 1 //	Spock1	NM_009262	0.488305	8.46764e-05
7	6844080	NM_011987 // Pla2g10 // phospholipase A2, group X // 16 A1|16 3.4 cM // 26565 /// ENSMU	Pla2g10	NM_011987	0.89528	8.54733e-05
17	6853661	NM_021881 // Qk // quaking // 17 A1|17 5.9 cM // 19317 /// NM_001159516 // Qk // quakin	Qk	NM_021881	0.34368	8.63436e-05
17	6784049	NM_138660 // Casc3 // cancer susceptibility candidate 3 // 11 D|11 // 192160 /// ENSMUS	Casc3	NM_138660	0.571925	8.69129e-05
17	6964299	NM_145589 // Prr14 // proline rich 14 // 7 F3|7 // 233895 /// NM_175163 // Zfp689 // zi	Prr14	NM_145589	0.13863	8.81072e-05
5	6931682	NM_026878 // Rasl11b // RAS-like, family 11, member B // 5|5 D // 68939 /// ENSMUST0000	Rasl11b	NM_026878	0.794509	8.91966e-05
5	6819425	NM_026401 // Mrp63 // mitochondrial ribosomal protein 63 // 14 C3|14 // 67840 /// ENSMU	Mrp63	NM_026401	0.941891	8.96926e-05
7	6836771	NM_194350 // Mafa // v-maf musculoaponeurotic fibrosarcoma oncogene family, protein A (	Mafa	NM_194350	0.979069	8.99706e-05
5	7011382	NR_028086 // Ncrna00086 // non-protein coding RNA 86 // X A5|X // 320237 /// BC052359 /	Ncrna00086	NR_028086	0.83658	9.11843e-05
17	6785608	NM_172439 // Inpp5j // inositol polyphosphate 5-phosphatase J // 11 A1|11 // 170835 ///	Inpp5j	NM_172439	0.841083	9.33318e-05
15	6946927	NM_009543 // Rnf103 // ring finger protein 103 // 6 C1|6 30.5 cM // 22644 /// ENSMUST00	Rnf103	NM_009543	0.10806	9.37746e-05
8	6774274	NM_025514 // Anapc16 // anaphase promoting complex subunit 16 // 10 B4|10 30.0 cM // 52	Anapc16	NM_025514	0.113658	9.55109e-05
10	6753085	NM_175294 // Nucks1 // nuclear casein kinase and cyclin-dependent kinase substrate 1 //	Nucks1	NM_175294	0.642216	9.65862e-05
12	6881587	NM_175467 // Sptlc3 // serine palmitoyltransferase, long chain base subunit 3 // 2 F3|2	Sptlc3	NM_175467	0.280647	9.66044e-05
27	6782273	NM_016745 // Atp2a3 // ATPase, Ca++ transporting, ubiquitous // 11 B4|11 // 53313 /// N	Atp2a3	NM_016745	0.786427	9.8609e-05
14	6758862	NM_139146 // Satb2 // special AT-rich sequence binding protein 2 // 1 C1.3|1 // 212712	Satb2	NM_139146	0.215742	0.000100228
12	6937711	NM_027295 // Rab28 // RAB28, member RAS oncogene family // 5|5 B2 // 100972 /// ENSMUST	Rab28	NM_027295	0.13124	0.000102361
11	6912912	NM_023305 // Ubap1 // ubiquitin-associated protein 1 // 4|4 B1 // 67123 /// ENSMUST0000	Ubap1	NM_023305	0.245017	0.000102718
12	6854871	NM_019774 // Akap8 // A kinase (PRKA) anchor protein 8 // 17|17 B2 // 56399 /// ENSMUST	Akap8	NM_019774	0.582454	0.000103729
13	6832324	NM_001164627 // Arhgap8 // Rho GTPase activating protein 8 // 15 E2|15 // 73167 /// NM_	Arhgap8	NM_001164627	0.397882	0.000103937
9	6758435	NM_016917 // Slc40a1 // solute carrier family 40 (iron-regulated transporter), member 1	Slc40a1	NM_016917	0.0709233	0.000109921
18	6792502	NM_146032 // Srp68 // signal recognition particle 68 // 11 E2|11 // 217337 /// ENSMUST0	Srp68	NM_146032	0.248021	0.00011125
9	6788054	NM_013922 // Zfp354c // zinc finger protein 354C // 11 B1.3|11 25.0 cM // 30944 /// ENS	Zfp354c	NM_013922	0.0905823	0.000111565
5	6912565	NM_007726 // Cnr1 // cannabinoid receptor 1 (brain) // 4 A5|4 13.9 cM // 12801 /// ENSM	Cnr1	NM_007726	0.499079	0.000111728
12	6751349	NM_177646 // Dgkd // diacylglycerol kinase, delta // 1 D|1 // 227333 /// ENSMUST0000002	Dgkd	NM_177646	0.229944	0.000111762
12	6929660	NM_016703 // Preb // prolactin regulatory element binding // 5 B1|5 // 50907 /// NR_003	Preb	NM_016703	0.433136	0.000113261
29	6979224	NM_130457 // Cntnap4 // contactin associated protein-like 4 // 8 E1|8 // 170571 /// ENS	Cntnap4	NM_130457	0.0656865	0.000114422
14	6983226	NM_199308 // Mast3 // microtubule associated serine/threonine kinase 3 // 8 B3.3|8 // 5	Mast3	NM_199308	0.229546	0.000116031
10	6908095	NM_010306 // Gnai3 // guanine nucleotide binding protein (G protein), alpha inhibiting	Gnai3	NM_010306	0.188174	0.000116796
28	6874001	NM_178688 // Ablim1 // actin-binding LIM protein 1 // 19 D2|19 53.0 cM // 226251 /// NM	Ablim1	NM_178688	0.182184	0.000117787
18	6994672	NM_148950 // Pknox2 // Pbx/knotted 1 homeobox 2 // 9 A4|9 // 208076 /// NM_001029838 //	Pknox2	NM_148950	0.0850876	0.000118538
7	6972696	NM_026046 // Zfp329 // zinc finger protein 329 // 7|7 A2 // 67230 /// ENSMUST0000007222	Zfp329	NM_026046	0.84277	0.000118851
41	6993722	NM_010066 // Dnmt1 // DNA methyltransferase (cytosine-5) 1 // 9 A3|9 5.0 cM // 13433 //	Dnmt1	NM_010066	0.0632419	0.000121377
11	6778055	NM_183417 // Cdk2 // cyclin-dependent kinase 2 // 10 D3|10 // 12566 /// NM_016756 // Cd	Cdk2	NM_183417	0.147173	0.000123462
5	6894286	NM_028125 // Zbtb46 // zinc finger and BTB domain containing 46 // 2 H4|2 // 72147 ///	Zbtb46	NM_028125	0.898529	0.000124158
4	6957690	NM_029595 // Pbp2 // phosphatidylethanolamine binding protein 2 // 6 G1|6 // 76400 ///	Pbp2	NM_029595	0.0631518	0.000126645
26	6885930	NM_175211 // Ralgps1 // Ral GEF with PH domain and SH3 binding motif 1 // 2 B|2 // 2413	Ralgps1	NM_175211	0.143799	0.000126849
20	6939979	NM_011148 // Ppef2 // protein phosphatase, EF hand calcium-binding domain 2 // 5|5 E3 /	Ppef2	NM_011148	0.141592	0.000127045
9	6814200	NM_144837 // BC018507 // cDNA sequence BC018507 // 13 C1|13 // 218333 /// ENSMUST000000	BC018507	NM_144837	0.0713422	0.000129624
12	7014633	NM_001004154 // Rragb // Ras-related GTP binding B // X F3|X // 245670 /// NM_001034894	Rragb	NM_001004154	0.960505	0.000129767
25	6875969	NM_022887 // Tsc1 // tuberous sclerosis 1 // 2|2 B-C1.1 // 64930 /// ENSMUST00000113870	Tsc1	NM_022887	0.489893	0.000131822
24	6823666	NM_011103 // Prkcd // protein kinase C, delta // 14 B|14 11.0 cM // 18753 /// ENSMUST00	Prkcd	NM_011103	0.0837793	0.00013271
2	6791645	NM_011795 // C1ql1 // complement component 1, q subcomponent-like 1 // 11|11 D // 23829	C1ql1	NM_011795	0.201138	0.000133142
5	6881008	NM_029963 // Mrps5 // mitochondrial ribosomal protein S5 // 2|2 F3 // 77721 /// ENSMUST	Mrps5	NM_029963	0.912171	0.000133999
9	6945324	NM_007563 // Bpgm // 2,3-bisphosphoglycerate mutase // 6 B1|6 // 12183 /// ENSMUST00000	Bpgm	NM_007563	0.93494	0.000135466
13	7020844	NM_010832 // Msl3 // male-specific lethal 3 homolog (Drosophila) // X F5|X // 17692 ///	Msl3	NM_010832	0.0500614	0.000135766
11	6992674	NM_148958 // Osbpl10 // oxysterol binding protein-like 10 // 9 F3|9 // 74486 /// ENSMUS	Osbpl10	NM_148958	0.0638214	0.00013986
14	6922241	NM_008525 // Alad // aminolevulinate, delta-, dehydratase // 4 B3|4 30.6 cM // 17025 //	Alad	NM_008525	0.162727	0.000141478
22	6789270	NM_172560 // Cntrob // centrobin, centrosomal BRCA2 interacting protein // 11 B3|11 //	Cntrob	NM_172560	0.0943108	0.000142193
7	6786288	NM_026576 // Etaa1 // Ewing's tumor-associated antigen 1 // 11 A3.1|11 // 68145 /// ENS	Etaa1	NM_026576	0.184013	0.000148336
15	6819511	NM_145463 // Shisa2 // shisa homolog 2 (Xenopus laevis) // 14 D1|14 // 219134 /// ENSMU	Shisa2	NM_145463	0.141682	0.000148616
21	6899262	NM_001146296 // Adar // adenosine deaminase, RNA-specific // 3|3 F2 // 56417 /// NM_019	Adar	NM_001146296	0.287268	0.000151567
3	6858247	NM_153151 // Acat3 // acetyl-Coenzyme A acetyltransferase 3 // 17 A1|17 7.55 cM // 2245	Acat3	NM_153151	0.115501	0.000152868
13	6762132	NM_008551 // Mapkapk2 // MAP kinase-activated protein kinase 2 // 1 E4|1 // 17164 /// E	Mapkapk2	NM_008551	0.12983	0.000153252
18	6867860	NM_011242 // Rasgrp2 // RAS, guanyl releasing protein 2 // 19 A|19 // 19395 /// ENSMUST	Rasgrp2	NM_011242	0.184814	0.000154474
51	6933014	NM_011204 // Ptpn13 // protein tyrosine phosphatase, non-receptor type 13 // 5 E-F|5 56	Ptpn13	NM_011204	0.959218	0.000157312
6	6960298	NM_053074 // Nup62 // nucleoporin 62 // 7 B4|7 23.1 cM // 18226 /// ENSMUST00000057195	Nup62	NM_053074	0.124485	0.000157615
4	6884237	NM_028518 // Col20a1 // collagen, type XX, alpha 1 // 2 H4|2 // 73368 /// ENSMUST000001	Col20a1	NM_028518	0.174641	0.000158174
9	6809806	NM_144838 // Sgtb // small glutamine-rich tetratricopeptide repeat (TPR)-containing, be	Sgtb	NM_144838	0.566141	0.000162206
12	6834752	NM_007637 // Cct5 // chaperonin containing Tcp1, subunit 5 (epsilon) // 15|15 B3.2 // 1	Cct5	NM_007637	0.409587	0.000174832
14	6778506	NM_001146308 // Dbnl // drebrin-like // 11 A1|11 1.0 cM // 13169 /// NM_013810 // Dbnl	Dbnl	NM_001146308	0.145258	0.000176027
28	6850092	NM_011690 // Vars // valyl-tRNA synthetase // 17 B1|17 19.02 cM // 22321 /// ENSMUST000	Vars	NM_011690	0.254911	0.000176081
15	6982155	NM_207213 // Snx25 // sorting nexin 25 // 8 B1.1|8 // 102141 /// ENSMUST00000041582 //	Snx25	NM_207213	0.0725779	0.000178282
45	7019833	NM_053185 // Col4a6 // collagen, type IV, alpha 6 // X F1-F2|X // 94216 /// ENSMUST0000	Col4a6	NM_053185	0.777491	0.000179914
4	6884477	NM_024208 // Echdc3 // enoyl Coenzyme A hydratase domain containing 3 // 2 A1|2 // 6785	Echdc3	NM_024208	0.88772	0.000181853
8	6986651	NM_009808 // Casp12 // caspase 12 // 9 A1|9 1.11 cM // 12364 /// BC028979 // Casp12 //	Casp12	NM_009808	0.78478	0.000181884
26	6907202	NM_144899 // Adamtsl4 // ADAMTS-like 4 // 3 F2.1|3 // 229595 /// ENSMUST00000117782 //	Adamtsl4	NM_144899	0.694459	0.000182968
13	6767762	NM_011376 // Sim1 // single-minded homolog 1 (Drosophila) // 10 B3|10 26.5 cM // 20464	Sim1	NM_011376	0.428223	0.000183091
12	6862133	NM_001042660 // Smad7 // MAD homolog 7 (Drosophila) // 18 E2|18 // 17131 /// ENSMUST000	Smad7	NM_001042660	0.472749	0.000183441
15	6801855	NM_207707 // Esr2 // estrogen receptor 2 (beta) // 12 D1-D3|12 33.0 cM // 13983 /// NM_	Esr2	NM_207707	0.0737453	0.000183456
15	6824610	NM_013864 // Ndrg2 // N-myc downstream regulated gene 2 // 14 C2|14 // 29811 /// NM_001	Ndrg2	NM_013864	0.0514659	0.000186278
16	6823068	NM_009674 // Anxa7 // annexin A7 // 14 A3|14 2.5 cM // 11750 /// NM_001110794 // Anxa7	Anxa7	NM_009674	0.355221	0.000186373
10	6762773	NM_013835 // Trove2 // TROVE domain family, member 2 // 1 F|1 78.7 cM // 20822 /// ENSM	Trove2	NM_013835	0.828909	0.000188137
21	6802333	NM_008992 // Abcd4 // ATP-binding cassette, sub-family D (ALD), member 4 // 12 D1|12 39	Abcd4	NM_008992	0.87946	0.000188912
15	6817902	NM_027493 // Actr8 // ARP8 actin-related protein 8 homolog (S. cerevisiae) // 14 B|14 /	Actr8	NM_027493	0.0681909	0.00019005
12	6964522	NM_133942 // Plekha1 // pleckstrin homology domain containing, family A (phosphoinositi	Plekha1	NM_133942	0.627412	0.000194907
4	6831640	NM_028852 // Spatc1 // spermatogenesis and centriole associated 1 // 15|15 // 74281 ///	Spatc1	NM_028852	0.89343	0.000196462
15	6941645	NM_008052 // Dtx1 // deltex 1 homolog (Drosophila) // 5 F|5 65.0 cM // 14357 /// ENSMUS	Dtx1	NM_008052	0.0524814	0.000205173
11	6975420	NM_172911 // D8Ertd82e // DNA segment, Chr 8, ERATO Doi 82, expressed // 8 A4|8 20.0 cM	D8Ertd82e	NM_172911	0.437292	0.000208763
13	6780996	NM_008390 // Irf1 // interferon regulatory factor 1 // 11 B1.3|11 29.0 cM // 16362 ///	Irf1	NM_008390	0.119452	0.000211286
16	6964394	NM_009365 // Tgfb1i1 // transforming growth factor beta 1 induced transcript 1 // 7|7 F	Tgfb1i1	NM_009365	0.132203	0.000218455
15	6832420	NM_145476 // Tbc1d22a // TBC1 domain family, member 22a // 15 E2|15 49.3 cM // 223754 /	Tbc1d22a	NM_145476	0.663869	0.000219325
10	6763695	NM_001160209 // Blzf1 // basic leucine zipper nuclear factor 1 // 1|1 H1 // 66352 /// N	Blzf1	NM_001160209	0.951078	0.000223178
32	6855060	NM_021337 // Skiv2l // superkiller viralicidic activity 2-like (S. cerevisiae) // 17 B1	Skiv2l	NM_021337	0.0554778	0.000227878
17	6791729	NM_183034 // Plekhm1 // pleckstrin homology domain containing, family M (with RUN domai	Plekhm1	NM_183034	0.19242	0.000229167
25	6792527	NM_173755 // Ube2o // ubiquitin-conjugating enzyme E2O // 11 E2|11 // 217342 /// ENSMUS	Ube2o	NM_173755	0.449723	0.000236244
17	6927215	NM_027504 // Prdm16 // PR domain containing 16 // 4 E2|4 // 70673 /// NM_001177995 // P	Prdm16	NM_027504	0.804828	0.000237413
12	6905588	NM_015728 // Slc33a1 // solute carrier family 33 (acetyl-CoA transporter), member 1 //	Slc33a1	NM_015728	0.0897954	0.000238487
11	6855981	NM_009122 // Satb1 // special AT-rich sequence binding protein 1 // 17 C|17 // 20230 //	Satb1	NM_009122	0.0934454	0.000239237
14	6838455	NM_001001884 // Nckap5l // NCK-associated protein 5-like // 15 F1|15 // 380969 /// ENSM	Nckap5l	NM_001001884	0.128457	0.000241693
10	6892806	NM_173397 // Fitm2 // fat storage-inducing transmembrane protein 2 // 2 H3|2 // 228859	Fitm2	NM_173397	0.0682227	0.000241767
24	6833276	NM_021530 // Slc4a8 // solute carrier family 4 (anion exchanger), member 8 // 15|15 F3	Slc4a8	NM_021530	0.358926	0.000246156
33	6849525	NM_181413 // Anks1 // ankyrin repeat and SAM domain containing 1 // 17 A3.3|17 // 22465	Anks1	NM_181413	0.159765	0.000246409
14	6760789	NM_021537 // Stk25 // serine/threonine kinase 25 (yeast) // 1 D|1 58.0 cM // 59041 ///	Stk25	NM_021537	0.740155	0.000247906
18	6842009	NM_011173 // Pros1 // protein S (alpha) // 16 C1.3|16 // 19128 /// ENSMUST00000023629 /	Pros1	NM_011173	0.122909	0.000249808
23	6971033	NM_012016 // Ern2 // endoplasmic reticulum (ER) to nucleus signalling 2 // 7 F3|7 59.0	Ern2	NM_012016	0.133976	0.000251227
19	6992614	NM_001083319 // Ubp1 // upstream binding protein 1 // 9|9 F2 // 22221 /// NM_013699 //	Ubp1	NM_001083319	0.473901	0.000252192
26	6771641	NM_019963 // Stat2 // signal transducer and activator of transcription 2 // 10 D3|10 70	Stat2	NM_019963	0.101423	0.00025358
23	6987382	NM_001039520 // Dnm2 // dynamin 2 // 9 A3|9 7.0 cM // 13430 /// NM_010744 // Tmed1 // t	Dnm2	NM_001039520	0.315158	0.000258005
12	6924877	NM_009176 // St3gal3 // ST3 beta-galactoside alpha-2,3-sialyltransferase 3 // 4|4 D1 //	St3gal3	NM_009176	0.0502651	0.000258083
10	6872704	NM_026487 // Atad1 // ATPase family, AAA domain containing 1 // 19|19 C3 // 67979 /// E	Atad1	NM_026487	0.855434	0.000259149
5	6965658	NM_007590 // Calm3 // calmodulin 3 // 7 A2|7 4.0 cM // 12315 /// BC050926 // Calm3 // c	Calm3	NM_007590	0.420359	0.000259898
31	6963004	NM_001040111 // Arap1 // ArfGAP with RhoGAP domain, ankyrin repeat and PH domain 1 // 7	Arap1	NM_001040111	0.337435	0.000260392
14	6929366	NM_144908 // Galnt11 // UDP-N-acetyl-alpha-D-galactosamine:polypeptide N-acetylgalactos	Galnt11	NM_144908	0.523538	0.000260637
6	6949586	NM_017379 // Tuba8 // tubulin, alpha 8 // 6 F1|6 // 53857 /// ENSMUST00000032233 // Tub	Tuba8	NM_017379	0.43943	0.000261496
8	6841068	NM_007877 // Drd3 // dopamine receptor D3 // 16 B4|16 23.3 cM // 13490 /// ENSMUST00000	Drd3	NM_007877	0.542542	0.000268938
15	6809223	NM_026173 // Poc5 // POC5 centriolar protein homolog (Chlamydomonas) // 13 D1|13 // 674	Poc5	NM_026173	0.864348	0.000269633
11	6751070	NM_029409 // Mff // mitochondrial fission factor // 1 C5|1 // 75734 /// ENSMUST00000078	Mff	NM_029409	0.631585	0.000269947
7	6906814	NM_013604 // Mtx1 // metaxin 1 // 3 F1|3 44.2 cM // 17827 /// NM_001161824 // Mtx1 // m	Mtx1	NM_013604	0.918139	0.000271916
25	6994937	NM_009347 // Tecta // tectorin alpha // 9 A5.1|9 25.0 cM // 21683 /// ENSMUST0000004219	Tecta	NM_009347	0.954237	0.00027198
12	6888797	NM_011957 // Creb3l1 // cAMP responsive element binding protein 3-like 1 // 2 E1|2 // 2	Creb3l1	NM_011957	0.0727326	0.000272082
14	6855759	NM_022015 // Taf8 // TAF8 RNA polymerase II, TATA box binding protein (TBP)-associated	Taf8	NM_022015	0.439069	0.000272913
10	6843694	NM_145362 // Alg1 // asparagine-linked glycosylation 1 homolog (yeast, beta-1,4-mannosy	Alg1	NM_145362	0.207957	0.000273442
20	6926160	NM_010142 // Ephb2 // Eph receptor B2 // 4 D-E|4 65.7 cM // 13844 /// ENSMUST0000010584	Ephb2	NM_010142	0.315987	0.000276088
11	6873361	NM_013907 // Fbxw4 // F-box and WD-40 domain protein 4 // 19 C3|19 43.0 cM // 30838 ///	Fbxw4	NM_013907	0.0886046	0.000278381
7	6892903	NM_013592 // Matn4 // matrilin 4 // 2 H3|2 94.0 cM // 17183 /// ENSMUST00000103104 // M	Matn4	NM_013592	0.328526	0.000279827
10	6789958	NM_008238 // Foxn1 // forkhead box N1 // 11 B5|11 45.0 cM // 15218 /// ENSMUST000001082	Foxn1	NM_008238	0.788397	0.00028018
11	6934923	NM_145414 // Nsun5 // NOL1/NOP2/Sun domain family, member 5 // 5 G2|5 // 100609 /// ENS	Nsun5	NM_145414	0.437995	0.000286031
16	6806294	NM_024242 // Riok1 // RIO kinase 1 (yeast) // 13 A3.3|13 // 71340 /// ENSMUST0000002186	Riok1	NM_024242	0.337098	0.000286553
4	6869796	NM_183195 // Marveld1 // MARVEL (membrane-associating) domain containing 1 // 19 C3|19	Marveld1	NM_183195	0.158084	0.000287298
10	6802041	NM_021557 // Rdh11 // retinol dehydrogenase 11 // 12 C3|12 32.5 cM // 17252 /// ENSMUST	Rdh11	NM_021557	0.0766603	0.000287994
9	6988216	BC066002 // BC024479 // cDNA sequence BC024479 // 9 A4|9 // 235184 /// BC024479 // BC02	BC024479	BC066002	0.760644	0.000292271
20	6905657	NM_019937 // Ccnl1 // cyclin L1 // 3 E1|3 // 56706 /// ENSMUST00000029416 // Ccnl1 // c	Ccnl1	NM_019937	0.163565	0.000293505
9	6784238	NM_010475 // Hsd17b1 // hydroxysteroid (17-beta) dehydrogenase 1 // 11 D|11 60.25 cM //	Hsd17b1	NM_010475	0.0524593	0.000295419
10	6989042	NM_198675 // Fdxacb1 // ferredoxin-fold anticodon binding domain containing 1 // 9 A5.3	Fdxacb1	NM_198675	0.32009	0.000295716
11	6907124	NM_030074 // Zfp687 // zinc finger protein 687 // 3|3 F2 // 78266 /// ENSMUST0000001948	Zfp687	NM_030074	0.750651	0.000298835
13	6870069	NM_053196 // Sfxn2 // sideroflexin 2 // 19|19 D1 // 94279 /// BC019808 // Sfxn2 // side	Sfxn2	NM_053196	0.357125	0.000300907
13	6771558	NM_001190454 // Dctn2 // dynactin 2 // 10 D3|10 69.5 cM // 69654 /// NM_001190453 // Dc	Dctn2	NM_001190454	0.712054	0.000303839
7	6831709	BC038324 // 1110038F14Rik // RIKEN cDNA 1110038F14 gene // 15|15 E1 // 117171 /// BC091	1110038F14Rik	BC038324	0.888086	0.000306622
28	6973679	NM_133962 // Arhgef18 // rho/rac guanine nucleotide exchange factor (GEF) 18 // 8 A1.1|	Arhgef18	NM_133962	0.422054	0.000309269
19	6980964	NM_011130 // Polb // polymerase (DNA directed), beta // 8 A2|8 8.0 cM // 18970 /// NR_0	Polb	NM_011130	0.96316	0.000318478
8	6988222	NM_020518 // Vsig2 // V-set and immunoglobulin domain containing 2 // 9|9 B // 57276 //	Vsig2	NM_020518	0.378379	0.000326635
6	6850265	NM_029602 // Znrd1as // ZNRD1 antisense RNA // 17 B1|17 // 76416 /// BC027007 // Znrd1a	Znrd1as	NM_029602	0.0665758	0.000329042
27	6989368	NM_028636 // Man2c1 // mannosidase, alpha, class 2C, member 1 // 9|9 C // 73744 /// ENS	Man2c1	NM_028636	0.917361	0.000329537
10	6966136	NM_007866 // Dll3 // delta-like 3 (Drosophila) // 7 A3|7 10.0 cM // 13389 /// ENSMUST00	Dll3	NM_007866	0.373733	0.000330243
12	6966304	NM_027999 // Haus5 // HAUS augmin-like complex, subunit 5 // 7 B1|7 // 71909 /// NM_133	Haus5	NM_027999	0.0972889	0.000330288
14	6829964	NM_198606 // Dcaf13 // DDB1 and CUL4 associated factor 13 // 15 B3.1|15 // 223499 /// E	Dcaf13	NM_198606	0.197768	0.000330953
11	6788122	NM_025346 // Rmnd5b // required for meiotic nuclear division 5 homolog B (S. cerevisiae	Rmnd5b	NM_025346	0.126501	0.000335036
9	6959221	NM_025504 // Atp5sl // ATP5S-like // 7 A3|7 // 66349 /// ENSMUST00000085953 // Atp5sl /	Atp5sl	NM_025504	0.229933	0.000336647
7	6876532	NM_010710 // Lhx2 // LIM homeobox protein 2 // 2 B|2 // 16870 /// ENSMUST00000000253 //	Lhx2	NM_010710	0.223792	0.000338577
28	6771636	NM_001136082 // Timeless // timeless homolog (Drosophila) // 10 D3|10 18.0 cM // 21853	Timeless	NM_001136082	0.753908	0.000344593
15	6802290	NM_001136075 // Numb // numb gene homolog (Drosophila) // 12|12 D3 // 18222 /// NM_0109	Numb	NM_001136075	0.107904	0.000348214
21	6881306	NM_138651 // Cds2 // CDP-diacylglycerol synthase (phosphatidate cytidylyltransferase) 2	Cds2	NM_138651	0.218739	0.000352648
4	6819177	NM_021437 // 1700123O20Rik // RIKEN cDNA 1700123O20 gene // 14 C3|14 // 58248 /// NM_02	1700123O20Rik	NM_021437	0.364482	0.000354868
7	6783264	NM_175004 // Ptrh2 // peptidyl-tRNA hydrolase 2 // 11 C|11 // 217057 /// NM_001098810 /	Ptrh2	NM_175004	0.0955874	0.000355394
10	6987439	NM_009922 // Cnn1 // calponin 1 // 9|9 A2-A4 // 12797 /// ENSMUST00000001384 // Cnn1 //	Cnn1	NM_009922	0.377491	0.000364184
16	6813253	NM_009269 // Sptlc1 // serine palmitoyltransferase, long chain base subunit 1 // 13 B1|	Sptlc1	NM_009269	0.402823	0.000364216
7	6793639	NM_008747 // Ntsr2 // neurotensin receptor 2 // 12 A1.1|12 6.0 cM // 18217 /// ENSMUST0	Ntsr2	NM_008747	0.979097	0.000372254
3	6992338	NM_053216 // 1700102P08Rik // RIKEN cDNA 1700102P08 gene // 9 F2|9 // 112418 /// ENSMUS	1700102P08Rik	NM_053216	0.298041	0.000373391
5	6860199	NM_053142 // Pcdhb17 // protocadherin beta 17 // 18 B3|18 // 93888 /// ENSMUST000000538	Pcdhb17	NM_053142	0.12144	0.000379663
4	6934855	ENSMUST00000016088 // Gatsl2 // GATS protein-like 2 // 5|5 G1 // 80909 /// BC026208 //	Gatsl2	ENSMUST00000016088	0.403725	0.00038845
12	6836795	NM_028364 // Puf60 // poly-U binding splicing factor 60 // 15|15 E1 // 67959 /// NM_133	Puf60	NM_028364	0.573174	0.000392274
12	6784396	NM_008707 // Nmt1 // N-myristoyltransferase 1 // 11|11 D // 18107 /// ENSMUST0000002131	Nmt1	NM_008707	0.291658	0.000393324
31	6775977	NM_001042558 // Apaf1 // apoptotic peptidase activating factor 1 // 10 C3-D1|10 48.0 cM	Apaf1	NM_001042558	0.651199	0.000399105
12	6784997	BC048942 // D11Wsu47e // DNA segment, Chr 11, Wayne State University 47, expressed // 1	D11Wsu47e	BC048942	0.466334	0.000402518
22	6995515	NM_145614 // Dlat // dihydrolipoamide S-acetyltransferase (E2 component of pyruvate deh	Dlat	NM_145614	0.326887	0.000405431
10	6820083	NM_145219 // Lgi3 // leucine-rich repeat LGI family, member 3 // 14 D2|14 // 213469 ///	Lgi3	NM_145219	0.890956	0.000410593
12	6908146	NM_011504 // Stxbp3a // syntaxin binding protein 3A // 3 F3|3 // 20912 /// ENSMUST00000	Stxbp3a	NM_011504	0.179337	0.000412503
3	6914129	NM_053084 // Trim32 // tripartite motif-containing 32 // 4 C1|4 33.0 cM // 69807 /// NM	Trim32	NM_053084	0.0816357	0.000416429
9	7014200	NM_172782 // Nxt2 // nuclear transport factor 2-like export factor 2 // X F2|X // 23708	Nxt2	NM_172782	0.690319	0.00041819
7	6966922	NM_019830 // Prmt1 // protein arginine N-methyltransferase 1 // 7 B4|7 23.1 cM // 15469	Prmt1	NM_019830	0.289661	0.000422278
31	6907786	NM_010432 // Hipk1 // homeodomain interacting protein kinase 1 // 3|3 F3 // 15257 /// E	Hipk1	NM_010432	0.271428	0.000427335
14	6957144	NM_008479 // Lag3 // lymphocyte-activation gene 3 // 6 F2|6 // 16768 /// ENSMUST0000003	Lag3	NM_008479	0.0796173	0.000430477
11	6839052	NM_031184 // Glis2 // GLIS family zinc finger 2 // 16 A1-B1|16 2.1 cM // 83396 /// ENSM	Glis2	NM_031184	0.0551667	0.0004347
7	6770718	NM_001146707 // Nap1l1 // nucleosome assembly protein 1-like 1 // 10 D1|10 60.0 cM // 5	Nap1l1	NM_001146707	0.611531	0.000435453
9	6963202	NM_011421 // Smpd1 // sphingomyelin phosphodiesterase 1, acid lysosomal // 7 E3|7 51.0	Smpd1	NM_011421	0.266454	0.000438128
7	6860967	NM_152809 // Csnk1g3 // casein kinase 1, gamma 3 // 18 D1-D2|18 // 70425	Csnk1g3	NM_152809	0.179318	0.000438256
15	6974621	NM_011394 // Slc20a2 // solute carrier family 20, member 2 // 8 A2|8 9.0 cM // 20516 //	Slc20a2	NM_011394	0.0500548	0.000439337
11	6970138	NM_018880 // Trim3 // tripartite motif-containing 3 // 7 E3|7 // 55992 /// ENSMUST00000	Trim3	NM_018880	0.0777955	0.000439925
8	6992385	NM_025689 // Ccdc51 // coiled-coil domain containing 51 // 9 F2|9 // 66658 /// ENSMUST0	Ccdc51	NM_025689	0.16127	0.000445404
9	6966926	NM_175022 // Prr12 // proline rich 12 // 7 B4|7 // 233210 /// ENSMUST00000057293 // Prr	Prr12	NM_175022	0.371546	0.0004516
8	6970839	NM_009940 // Coq7 // demethyl-Q 7 // 7 F2|7 53.5 cM // 12850 /// ENSMUST00000032887 //	Coq7	NM_009940	0.78517	0.000452003
18	6970134	NM_009685 // Apbb1 // amyloid beta (A4) precursor protein-binding, family B, member 1 /	Apbb1	NM_009685	0.751248	0.000453093
13	6951107	NM_172309 // Arntl2 // aryl hydrocarbon receptor nuclear translocator-like 2 // 6 G3|6	Arntl2	NM_172309	0.373249	0.000456141
17	6785294	NM_001195089 // Tmc8 // transmembrane channel-like gene family 8 // 11 E2|11 // 217356	Tmc8	NM_001195089	0.561047	0.000458145
7	6921036	NM_001048005 // 1110017D15Rik // RIKEN cDNA 1110017D15 gene // 4|4 B1 // 73721 /// NM_0	1110017D15Rik	NM_001048005	0.897254	0.000459008
9	6889197	NM_001110849 // Prr5l // proline rich 5 like // 2 E2|2 // 72446 /// NM_001083810 // Prr	Prr5l	NM_001110849	0.27895	0.000460602
28	6882510	NM_008395 // Itch // itchy, E3 ubiquitin protein ligase // 2 H1|2 89.0 cM // 16396 ///	Itch	NM_008395	0.322067	0.000462141
15	6844316	NM_011172 // Prodh // proline dehydrogenase // 16 A3|16 10.73 cM // 19125 /// ENSMUST00	Prodh	NM_011172	0.634919	0.000463992
8	6880715	NM_019788 // Pldn // pallidin // 2 E5|2 67.6 cM // 18457 /// ENSMUST00000005954 // Pldn	Pldn	NM_019788	0.0744693	0.000470229
7	6751647	NM_177587 // Aqp12 // aquaporin 12 // 1 D|1 // 208760 /// NM_001159658 // Aqp12 // aqua	Aqp12	NM_177587	0.840653	0.000475584
16	6803895	NM_009652 // Akt1 // thymoma viral proto-oncogene 1 // 12 F1|12 57.0 cM // 11651 /// NM	Akt1	NM_009652	0.0678367	0.00048431
11	6892052	NM_024465 // Abhd12 // abhydrolase domain containing 12 // 2 G3|2 // 76192 /// ENSMUST0	Abhd12	NM_024465	0.465329	0.00048492
8	6925236	NM_026031 // Utp11l // UTP11-like, U3 small nucleolar ribonucleoprotein, (yeast) // 4|4	Utp11l	NM_026031	0.736569	0.000489698
11	6999114	NM_019922 // Crtap // cartilage associated protein // 9|9 F3-F4 // 56693 /// ENSMUST000	Crtap	NM_019922	0.374497	0.000489718
30	6859781	NM_028866 // Wdr33 // WD repeat domain 33 // 18|18 B3 // 74320 /// NM_001170966 // Wdr3	Wdr33	NM_028866	0.734293	0.00049374
9	6919053	NM_201226 // Lrrc47 // leucine rich repeat containing 47 // 4 E2|4 // 72946 /// NM_0011	Lrrc47	NM_201226	0.051168	0.000498456
7	6946309	NR_015553 // 9430076C15Rik // RIKEN cDNA 9430076C15 gene // 6 B3|6 // 320189 /// ENSMUS	9430076C15Rik	NR_015553	0.170089	0.000499835
5	6762141	NM_145508 // Dyrk3 // dual-specificity tyrosine-(Y)-phosphorylation regulated kinase 3	Dyrk3	NM_145508	0.404796	0.000504092
12	6819662	NM_026001 // Rnaseh2b // ribonuclease H2, subunit B // 14 D1|14 // 67153 /// ENSMUST000	Rnaseh2b	NM_026001	0.979219	0.000508511
37	6896759	NM_029570 // Atp11b // ATPase, class VI, type 11B // 3|3 B // 76295 /// ENSMUST00000029	Atp11b	NM_029570	0.22831	0.000508615
13	6978866	NM_024445 // Tsnaxip1 // translin-associated factor X (Tsnax) interacting protein 1 //	Tsnaxip1	NM_024445	0.123526	0.000512361
6	6888720	NM_025576 // Ptpmt1 // protein tyrosine phosphatase, mitochondrial 1 // 2 E1|2 // 66461	Ptpmt1	NM_025576	0.645654	0.000519544
46	6751338	NM_146112 // Gigyf2 // GRB10 interacting GYF protein 2 // 1 D|1 // 227331 /// NM_001110	Gigyf2	NM_146112	0.364285	0.000519885
15	6764053	NM_008911 // Ppox // protoporphyrinogen oxidase // 1 H2|1 // 19044 /// ENSMUST000000731	Ppox	NM_008911	0.102053	0.000533543
29	6897573	NM_019995 // Fam48a // family with sequence similarity 48, member A // 3|3 D // 56790 /	Fam48a	NM_019995	0.0574384	0.000537997
8	6871380	NM_027412 // Ttc9c // tetratricopeptide repeat domain 9C // 19 A|19 // 70387 /// ENSMUS	Ttc9c	NM_027412	0.13926	0.000544824
24	6945935	NM_012042 // Cul1 // cullin 1 // 6|6 B3 // 26965 /// ENSMUST00000031697 // Cul1 // cull	Cul1	NM_012042	0.101952	0.000545527
15	6882670	NM_009271 // Src // Rous sarcoma oncogene // 2 H1|2 89.0 cM // 20779 /// NM_001025395 /	Src	NM_009271	0.066507	0.000548875
12	6925839	NM_133887 // Stx12 // syntaxin 12 // 4 D2.3|4 60.0 cM // 100226 /// ENSMUST00000030698	Stx12	NM_133887	0.0639379	0.000552327
14	6856197	NM_024432 // Ubxn6 // UBX domain protein 6 // 17 D|17 // 66530 /// NM_013733 // Chaf1a	Ubxn6	NM_024432	0.359286	0.000555963
7	6993833	NM_026282 // Spc24 // SPC24, NDC80 kinetochore complex component, homolog (S. cerevisia	Spc24	NM_026282	0.662392	0.000558093
4	6751535	NM_016894 // Ramp1 // receptor (calcitonin) activity modifying protein 1 // 1 D|1 56.0	Ramp1	NM_016894	0.434769	0.000567162
23	6929861	NM_173402 // Rgs12 // regulator of G-protein signaling 12 // 5 B2|5 20.0 cM // 71729 //	Rgs12	NM_173402	0.129698	0.000568534
16	6754799	NM_001113394 // Cd247 // CD247 antigen // 1 G-H|1 87.2 cM // 12503 /// NM_001113393 //	Cd247	NM_001113394	0.263367	0.00057082
8	6825439	NM_172604 // Scara3 // scavenger receptor class A, member 3 // 14 D1|14 // 219151 /// N	Scara3	NM_172604	0.0767009	0.000580383
4	6827189	ENSMUST00000105171 // D130079A08Rik // RIKEN cDNA D130079A08 gene // 14 E2.3|14 // 3206	D130079A08Rik	ENSMUST00000105171	0.208133	0.00058286
4	6774947	NM_134007 // Cisd1 // CDGSH iron sulfur domain 1 // 10 B5.3|10 38.0 cM // 52637 /// ENS	Cisd1	NM_134007	0.14741	0.000587115
12	6994956	NM_011139 // Pou2f3 // POU domain, class 2, transcription factor 3 // 9 A5.1|9 23.0 cM	Pou2f3	NM_011139	0.771159	0.000587902
16	6991791	NM_031403 // Dbr1 // debranching enzyme homolog 1 (S. cerevisiae) // 9|9 F1 // 83703 //	Dbr1	NM_031403	0.280487	0.000596596
32	6854868	NM_020508 // Brd4 // bromodomain containing 4 // 17 B1|17 20.0 cM // 57261 /// NM_19809	Brd4	NM_020508	0.920375	0.000598326
11	6757423	NM_028534 // Smap1 // stromal membrane-associated protein 1 // 1 A5|1 // 98366 /// NM_1	Smap1	NM_028534	0.845619	0.000600542
8	6885671	NR_029460 // 6530402F18Rik // RIKEN cDNA 6530402F18 gene // 2|2 // 76220 /// NM_133501	6530402F18Rik	NR_029460	0.689164	0.000602734
11	7015006	NM_027153 // Pir // pirin // X F5|X // 69656 /// ENSMUST00000033749 // Pir // pirin //	Pir	NM_027153	0.739136	0.000617954
7	6963211	NM_019502 // Fxc1 // fractured callus expressed transcript 1 // 7|7 F1 // 14356 /// ENS	Fxc1	NM_019502	0.971916	0.000623732
25	6783327	NM_133215 // Mtmr4 // myotubularin related protein 4 // 11 C|11 // 170749 /// ENSMUST00	Mtmr4	NM_133215	0.509045	0.000624468
12	6877588	NM_009322 // Tbr1 // T-box brain gene 1 // 2 C1.3|2 32.0 cM // 21375 /// ENSMUST0000004	Tbr1	NM_009322	0.175563	0.000627886
9	6776198	NM_027722 // Nudt4 // nudix (nucleoside diphosphate linked moiety X)-type motif 4 // 10	Nudt4	NM_027722	0.183599	0.000631832
7	6834870	NM_008287 // Hrsp12 // heat-responsive protein 12 // 15|15 B3.3 // 15473 /// ENSMUST000	Hrsp12	NM_008287	0.073735	0.000634957
23	6756478	NM_008484 // Lamb3 // laminin, beta 3 // 1 H2-H6|1 104.0 cM // 16780 /// ENSMUST0000001	Lamb3	NM_008484	0.0751926	0.000636631
6	6981621	NM_026609 // Leprotl1 // leptin receptor overlapping transcript-like 1 // 8 A4|8 // 681	Leprotl1	NM_026609	0.491763	0.000640295
8	6861136	NM_019996 // Phax // phosphorylated adaptor for RNA export // 18 D3|18 29.0 cM // 56698	Phax	NM_019996	0.294819	0.000643955
9	6782465	NM_009536 // Ywhae // tyrosine 3-monooxygenase/tryptophan 5-monooxygenase activation pr	Ywhae	NM_009536	0.848198	0.000645237
3	6971347	NM_146202 // Zfp768 // zinc finger protein 768 // 7 F3|7 // 233890 /// ENSMUST000000607	Zfp768	NM_146202	0.0725747	0.000648235
12	6856689	NM_023053 // Twsg1 // twisted gastrulation homolog 1 (Drosophila) // 17 E1.1|17 38.0 cM	Twsg1	NM_023053	0.897882	0.000649332
5	6967826	NM_013788 // Peg12 // paternally expressed 12 // 7 C|7 28.0 cM // 27412 /// NM_008043 /	Peg12	NM_013788	0.493341	0.000650101
18	6814150	NM_198600 // Papd7 // PAP associated domain containing 7 // 13 C1|13 40.0 cM // 210106	Papd7	NM_198600	0.53583	0.000662388
7	6767387	NM_016898 // Cd164 // CD164 antigen // 10 B2|10 25.0 cM // 53599 /// ENSMUST00000019962	Cd164	NM_016898	0.437565	0.000667769
5	6785483	NM_133223 // Rac3 // RAS-related C3 botulinum substrate 3 // 11 E2|11 // 170758 /// ENS	Rac3	NM_133223	0.520562	0.000668839
17	6934891	NR_033794 // Abhd11 // abhydrolase domain containing 11 // 5 G2|5 // 68758 /// NM_14521	Abhd11	NR_033794	0.445996	0.000674688
10	6840841	NM_001081984 // Popdc2 // popeye domain containing 2 // 16 B3|16 // 64082 /// NM_022318	Popdc2	NM_001081984	0.753001	0.000679636
13	6917208	NM_023603 // Sfpq // splicing factor proline/glutamine rich (polypyrimidine tract bindi	Sfpq	NM_023603	0.16583	0.000685805
6	6983894	NM_008416 // Junb // Jun-B oncogene // 8 C2-D1|8 38.6 cM // 16477 /// ENSMUST0000006492	Junb	NM_008416	0.34278	0.000691089
27	6818722	NM_008477 // Ktn1 // kinectin 1 // 14|14 C2 // 16709 /// ENSMUST00000022391 // Ktn1 //	Ktn1	NM_008477	0.0936402	0.000691132
17	6888834	NM_011162 // Mapk8ip1 // mitogen-activated protein kinase 8 interacting protein 1 // 2	Mapk8ip1	NM_011162	0.761962	0.000692202
15	6791212	NM_009545 // Pcgf2 // polycomb group ring finger 2 // 11 C1-C3|11 58.4 cM // 22658 ///	Pcgf2	NM_009545	0.458279	0.000698898
10	6854444	NM_019719 // Stub1 // STIP1 homology and U-Box containing protein 1 // 17 B1|17 11.6 cM	Stub1	NM_019719	0.050692	0.000700037
4	6876194	NM_194335 // Naif1 // nuclear apoptosis inducing factor 1 // 2 B|2 // 71254 /// ENSMUST	Naif1	NM_194335	0.310329	0.000702568
12	6838397	NM_007478 // Arf3 // ADP-ribosylation factor 3 // 15|15 F2 // 11842 /// ENSMUST00000053	Arf3	NM_007478	0.880742	0.000706961
14	6885506	NM_011512 // Surf4 // surfeit gene 4 // 2 A3|2 15.5 cM // 20932 /// ENSMUST00000015011	Surf4	NM_011512	0.107137	0.000708533
13	6880337	NM_026620 // Fam98b // family with sequence similarity 98, member B // 2 E5|2 // 68215	Fam98b	NM_026620	0.73027	0.000714496
15	6817958	NM_029626 // Glt8d1 // glycosyltransferase 8 domain containing 1 // 14 B|14 // 76485 //	Glt8d1	NM_029626	0.534375	0.00072234
7	6953615	NM_008263 // Hoxa10 // homeobox A10 // 6 B3|6 26.33 cM // 15395 /// NM_001122950 // Hox	Hoxa10	NM_008263	0.836634	0.000722919
7	6966611	NM_025390 // Pop4 // processing of precursor 4, ribonuclease P/MRP family, (S. cerevisi	Pop4	NM_025390	0.384351	0.000734626
30	6871267	NM_008874 // Plcb3 // phospholipase C, beta 3 // 19 B|19 2.5 cM // 18797 /// ENSMUST000	Plcb3	NM_008874	0.10314	0.000735597
32	6796707	NM_001081423 // Ttll5 // tubulin tyrosine ligase-like family, member 5 // 12|12 D3 // 3	Ttll5	NM_001081423	0.243254	0.000742186
15	6877139	NM_172409 // Fmnl2 // formin-like 2 // 2 C1.1|2 // 71409 /// ENSMUST00000049483 // Fmnl	Fmnl2	NM_172409	0.760128	0.000758839
5	6937508	NM_133724 // Cno // cappuccino // 5 B3|5 // 117197 /// ENSMUST00000071949 // Cno // cap	Cno	NM_133724	0.647977	0.0007646
8	6774875	NM_178621 // Phyhipl // phytanoyl-CoA hydroxylase interacting protein-like // 10 B5.3|1	Phyhipl	NM_178621	0.914772	0.000765251
7	6926495	NM_001033875 // Ctrc // chymotrypsin C (caldecrin) // 4 E1|4 // 76701 /// NM_007919 //	Ctrc	NM_001033875	0.0520909	0.000780079
10	6786849	NM_027260 // Vrk2 // vaccinia related kinase 2 // 11 A3.3|11 // 69922 /// NM_025923 //	Vrk2	NM_027260	0.226248	0.000784398
27	6885530	NM_009500 // Vav2 // vav 2 oncogene // 2 A3|2 15.3 cM // 22325 /// ENSMUST00000056176 /	Vav2	NM_009500	0.716406	0.000786689
14	6843543	NM_019517 // Bace2 // beta-site APP-cleaving enzyme 2 // 16 C4|16 // 56175 /// ENSMUST0	Bace2	NM_019517	0.421725	0.00078745
27	6965233	NM_029426 // Brsk2 // BR serine/threonine kinase 2 // 7 F5|7 // 75770 /// NM_001009930	Brsk2	NM_029426	0.116465	0.000797531
20	6824962	NM_020506 // Xpo4 // exportin 4 // 14 C3|14 // 57258 /// ENSMUST00000089482 // Xpo4 //	Xpo4	NM_020506	0.814171	0.000797834
19	6937442	NM_194344 // Sh3tc1 // SH3 domain and tetratricopeptide repeats 1 // 5 B3|5 // 231147 /	Sh3tc1	NM_194344	0.109433	0.000798837
18	6811117	NM_178337 // Tbce // tubulin-specific chaperone E // 13 A1|13 7.0 cM // 70430 /// ENSMU	Tbce	NM_178337	0.87267	0.00080544
7	6785384	ENSMUST00000131035 // Rnf213 // ring finger protein 213 // 11 E2|11 75.0 cM // 672511 /	Rnf213	ENSMUST00000131035	0.284393	0.000818091
8	7014602	NM_010951 // Gpr143 // G protein-coupled receptor 143 // X F2-F3|X 65.0 cM // 18241 ///	Gpr143	NM_010951	0.321416	0.000822316
10	6769304	NM_010347 // Aes // amino-terminal enhancer of split // 10 C1|10 43.0 cM // 14797 /// E	Aes	NM_010347	0.396958	0.000826862
21	6952950	NM_172477 // Dennd2a // DENN/MADD domain containing 2A // 6 B1|6 // 209773 /// ENSMUST0	Dennd2a	NM_172477	0.821588	0.000835213
18	6839771	NM_153790 // Scarf2 // scavenger receptor class F, member 2 // 16 A3|16 // 224024 /// E	Scarf2	NM_153790	0.074194	0.000838751
9	6871839	NM_008023 // Foxb2 // forkhead box B2 // 19 B|19 10.5 cM // 14240 /// ENSMUST0000007291	Foxb2	NM_008023	0.174756	0.000840784
3	6917126	NM_138721 // Lsm10 // U7 snRNP-specific Sm-like protein LSM10 // 4 D2.2|4 // 116748 ///	Lsm10	NM_138721	0.432776	0.000845447
12	6882582	NM_025516 // Ergic3 // ERGIC and golgi 3 // 2 H2|2 92.0 cM // 66366 /// ENSMUST00000006	Ergic3	NM_025516	0.993819	0.000849678
5	6993109	NM_011606 // Clec3b // C-type lectin domain family 3, member b // 9 F1-F3|9 71.0 cM //	Clec3b	NM_011606	0.479308	0.000850503
4	6967909	NM_023239 // Ndnl2 // necdin-like 2 // 7 C|7 // 66647 /// ENSMUST00000094331 // Ndnl2 /	Ndnl2	NM_023239	0.962889	0.000853382
4	6793186	NM_021429 // Hs1bp3 // HCLS1 binding protein 3 // 12 A1.1|12 // 58240 /// ENSMUST000000	Hs1bp3	NM_021429	0.37315	0.000859965
27	6847765	NM_178923 // Srsf15 // serine/arginine-rich splicing factor 15 // 16 C3.3|16 // 224432	Srsf15	NM_178923	0.688335	0.000863977
19	6856292	NM_030084 // Gpr108 // G protein-coupled receptor 108 // 17|17 E1.1 // 78308 /// ENSMUS	Gpr108	NM_030084	0.678449	0.000864234
5	6946948	NM_029673 // Immt // inner membrane protein, mitochondrial // 6|6 C3 // 76614 /// ENSMU	Immt	NM_029673	0.16862	0.000871546
8	6886809	NM_023396 // Rprm // reprimo, TP53 dependent G2 arrest mediator candidate // 2|2 C1 //	Rprm	NM_023396	0.156938	0.00087413
11	6867758	NM_021438 // Fibp // fibroblast growth factor (acidic) intracellular binding protein //	Fibp	NM_021438	0.907489	0.000874409
15	6797893	NM_010010 // Cyp46a1 // cytochrome P450, family 46, subfamily a, polypeptide 1 // 12|12	Cyp46a1	NM_010010	0.500065	0.000874947
9	6785123	NM_027132 // Otop3 // otopetrin 3 // 11 E2|11 // 69602 /// ENSMUST00000019006 // Otop3	Otop3	NM_027132	0.683755	0.000878349
16	6949076	NM_030178 // Brpf1 // bromodomain and PHD finger containing, 1 // 6 E3|6 // 78783 /// E	Brpf1	NM_030178	0.649191	0.000878649
7	6813776	NM_022326 // Ctsm // cathepsin M // 13 B3|13 35.0 cM // 64139 /// NM_026906 // Cts3 //	Ctsm	NM_022326	0.996128	0.000879881
6	6883329	NM_009883 // Cebpb // CCAAT/enhancer binding protein (C/EBP), beta // 2 H3|2 95.5 cM //	Cebpb	NM_009883	0.771611	0.000879962
15	6782085	NM_016875 // Ybx2 // Y box protein 2 // 11|11 B4 // 53422 /// ENSMUST00000018698 // Ybx	Ybx2	NM_016875	0.103217	0.000881377
15	6762197	NM_008795 // Cdk18 // cyclin-dependent kinase 18 // 1 E4|1 // 18557 /// ENSMUST00000027	Cdk18	NM_008795	0.516187	0.000884447
6	6925265	NM_175223 // Dnali1 // dynein, axonemal, light intermediate polypeptide 1 // 4 D2.2|4 /	Dnali1	NM_175223	0.0549159	0.000890392
14	6768978	NM_030262 // Pofut2 // protein O-fucosyltransferase 2 // 10 C1|10 // 80294 /// ENSMUST0	Pofut2	NM_030262	0.676607	0.000894392
7	6998907	NM_153100 // Rtp3 // receptor transporter protein 3 // 9|9 F // 235636 /// ENSMUST00000	Rtp3	NM_153100	0.12426	0.000904933
9	6934942	NM_008617 // Mdh2 // malate dehydrogenase 2, NAD (mitochondrial) // 5 G2|5 78.0 cM // 1	Mdh2	NM_008617	0.0612502	0.00090517
19	6937792	NM_001159963 // Fbxl5 // F-box and leucine-rich repeat protein 5 // 5 B3|5 // 242960 //	Fbxl5	NM_001159963	0.431861	0.000908682
14	7015462	NM_016913 // Porcn // porcupine homolog (Drosophila) // X A1.1|X 2.15 cM // 53627 /// N	Porcn	NM_016913	0.264351	0.000910399
13	6867955	NM_134139 // Wdr74 // WD repeat domain 74 // 19 A|19 // 107071 /// NM_001177347 // 1700	Wdr74	NM_134139	0.0925347	0.000916503
16	6999278	NM_001172123 // Rbms3 // RNA binding motif, single stranded interacting protein // 9 F3	Rbms3	NM_001172123	0.778981	0.000918186
19	6845146	NM_177326 // Pak2 // p21 protein (Cdc42/Rac)-activated kinase 2 // 16 B2|16 21.2 cM //	Pak2	NM_177326	0.527497	0.000920956
9	6783225	NM_011536 // Tbx4 // T-box 4 // 11 C|11 49.0 cM // 21387 /// NM_172798 // Tbx4 // T-box	Tbx4	NM_011536	0.088911	0.000928452
10	6856674	NM_013933 // Vapa // vesicle-associated membrane protein, associated protein A // 17|17	Vapa	NM_013933	0.461381	0.000931374
11	6820372	NM_013745 // Nufip1 // nuclear fragile X mental retardation protein interacting protein	Nufip1	NM_013745	0.0994729	0.000937339
9	6849438	NM_028190 // Luc7l // Luc7 homolog (S. cerevisiae)-like // 17 B1|17 11.8 cM // 66978 //	Luc7l	NM_028190	0.780521	0.000937984
3	6800917	NM_021529 // Ppp2r3c // protein phosphatase 2, regulatory subunit B'', gamma // 12 C1|1	Ppp2r3c	NM_021529	0.282435	0.00094127
10	6864609	NM_028261 // Tmem173 // transmembrane protein 173 // 18 B3|18 // 72512 /// ENSMUST00000	Tmem173	NM_028261	0.0749608	0.000944906
11	6869016	NM_025950 // Cdc37l1 // cell division cycle 37 homolog (S. cerevisiae)-like 1 // 19|19	Cdc37l1	NM_025950	0.904426	0.000948325
13	6984919	NM_001013380 // Dync1li2 // dynein, cytoplasmic 1 light intermediate chain 2 // 8 D3|8	Dync1li2	NM_001013380	0.177549	0.000957099
10	6989483	NM_009145 // Nptn // neuroplastin // 9 B|9 // 20320 /// ENSMUST00000034887 // Nptn // n	Nptn	NM_009145	0.877958	0.000957209
11	6935327	NM_199068 // Foxk1 // forkhead box K1 // 5 G2|5 82.0 cM // 17425 /// ENSMUST00000072837	Foxk1	NM_199068	0.271604	0.000961566
21	6807790	NM_008959 // Ptdss1 // phosphatidylserine synthase 1 // 13 B-C1|13 39.8 cM // 19210 ///	Ptdss1	NM_008959	0.118302	0.000967628
17	6848504	NM_025664 // Snx9 // sorting nexin 9 // 17 A1|17 3.3 cM // 66616 /// ENSMUST00000002436	Snx9	NM_025664	0.43192	0.000975134
15	6942866	NM_207110 // Rnf216 // ring finger protein 216 // 5 G2|5 // 108086 /// NM_080561 // Rnf	Rnf216	NM_207110	0.643169	0.000975513
21	6994688	NM_001164767 // Robo3 // roundabout homolog 3 (Drosophila) // 9|9 B // 19649 /// ENSMUS	Robo3	NM_001164767	0.531506	0.000992983
13	6903200	NM_029068 // Snx16 // sorting nexin 16 // 3 A1|3 // 74718 /// NM_001127191 // Snx16 //	Snx16	NM_029068	0.166994	0.000993591
14	6806948	NM_199056 // Ippk // inositol 1,3,4,5,6-pentakisphosphate 2-kinase // 13 A5|13 // 75678	Ippk	NM_199056	0.193797	0.00100698
7	6844542	NM_025693 // Tmem41a // transmembrane protein 41a // 16 B1|16 // 66664 /// ENSMUST00000	Tmem41a	NM_025693	0.0521802	0.00100743
11	6833243	NM_134093 // Letmd1 // LETM1 domain containing 1 // 15 F1|15 // 68614 /// ENSMUST000000	Letmd1	NM_134093	0.787648	0.0010213
11	6871156	NM_026169 // Frmd8 // FERM domain containing 8 // 19 A|19 // 67457 /// ENSMUST000000257	Frmd8	NM_026169	0.61188	0.00102392
16	6904100	NM_021483 // Pex5l // peroxisomal biogenesis factor 5-like // 3|3 B // 58869 /// NM_001	Pex5l	NM_021483	0.0665531	0.00102477
3	6899373	NM_011312 // S100a5 // S100 calcium binding protein A5 // 3 F1-F2|3 43.6 cM // 20199 //	S100a5	NM_011312	0.111852	0.00102751
8	6950373	NM_026371 // Loh12cr1 // loss of heterozygosity, 12, chromosomal region 1 homolog (huma	Loh12cr1	NM_026371	0.3392	0.00104572
7	6878347	NM_031256 // Plekha3 // pleckstrin homology domain-containing, family A (phosphoinositi	Plekha3	NM_031256	0.0587084	0.00106413
5	6771608	NM_027301 // Sdr9c7 // 4short chain dehydrogenase/reductase family 9C, member 7 // 10 D	Sdr9c7	NM_027301	0.856251	0.00106939
8	6845553	NM_007414 // Adprh // ADP-ribosylarginine hydrolase // 16|16 B4 // 11544 /// ENSMUST000	Adprh	NM_007414	0.950095	0.00108139
13	6806791	NM_026056 // Cap2 // CAP, adenylate cyclase-associated protein, 2 (yeast) // 13 A5|13 /	Cap2	NM_026056	0.218381	0.00108957
7	6959138	NM_133743 // Lypd3 // Ly6/Plaur domain containing 3 // 7 A3|7 // 72434 /// ENSMUST00000	Lypd3	NM_133743	0.0966337	0.00109662
4	6830697	NM_026642 // Trmt12 // tRNA methyltranferase 12 homolog (S. cerevisiae) // 15 D1|15 //	Trmt12	NM_026642	0.267833	0.00110519
22	6873249	NM_007700 // Chuk // conserved helix-loop-helix ubiquitous kinase // 19 C3|19 45.0 cM /	Chuk	NM_007700	0.0589419	0.00111499
4	6820050	NM_028560 // Pebp4 // phosphatidylethanolamine binding protein 4 // 14 D2|14 // 73523 /	Pebp4	NM_028560	0.724743	0.00112834
5	6939717	NM_133894 // Ugt2b38 // UDP glucuronosyltransferase 2 family, polypeptide B38 // 5 E1|5	Ugt2b38	NM_133894	0.80453	0.00112902
16	6962873	NM_001048167 // Mtap6 // microtubule-associated protein 6 // 7|7 E2-F1 // 17760 /// NM_	Mtap6	NM_001048167	0.0697413	0.00113021
23	6936987	NM_178878 // Hadha // hydroxyacyl-Coenzyme A dehydrogenase/3-ketoacyl-Coenzyme A thiola	Hadha	NM_178878	0.211892	0.00113534
32	6784005	NM_001003817 // Erbb2 // v-erb-b2 erythroblastic leukemia viral oncogene homolog 2, neu	Erbb2	NM_001003817	0.268226	0.00114575
11	6959578	NM_153577 // AI428936 // expressed sequence AI428936 // 7 B1|7 // 233066 /// ENSMUST000	AI428936	NM_153577	0.76078	0.00114611
13	6949860	NM_011324 // Scnn1a // sodium channel, nonvoltage-gated 1 alpha // 6 F3|6 60.6 cM // 20	Scnn1a	NM_011324	0.0806317	0.00114987
5	6771931	NM_133485 // Ppp1r14c // protein phosphatase 1, regulatory (inhibitor) subunit 14c // 1	Ppp1r14c	NM_133485	0.0839688	0.00115011
13	6768089	NM_027375 // Gcc2 // GRIP and coiled-coil domain containing 2 // 10 B4|10 // 70297 ///	Gcc2	NM_027375	0.14366	0.0011565
16	6953461	NM_198102 // Tra2a // transformer 2 alpha homolog (Drosophila) // 6 B2.3|6 // 101214 //	Tra2a	NM_198102	0.958042	0.00115668
11	6802449	NM_009368 // Tgfb3 // transforming growth factor, beta 3 // 12 D2|12 41.0 cM // 21809 /	Tgfb3	NM_009368	0.318954	0.00116101
9	7017489	NM_138309 // Cd99l2 // CD99 antigen-like 2 // X A6-B|X // 171486 /// ENSMUST00000080035	Cd99l2	NM_138309	0.207585	0.00117393
11	6820563	NM_145960 // Mtrf1 // mitochondrial translational release factor 1 // 14 D3|14 // 21125	Mtrf1	NM_145960	0.0972079	0.00118572
10	6813874	NM_008291 // Hsd17b3 // hydroxysteroid (17-beta) dehydrogenase 3 // 13 B3|13 // 15487 /	Hsd17b3	NM_008291	0.22425	0.00118655
14	6791569	NM_199200 // Fam171a2 // family with sequence similarity 171, member A2 // 11 D|11 // 2	Fam171a2	NM_199200	0.842164	0.00120252
5	6919050	NM_175287 // A430005L14Rik // RIKEN cDNA A430005L14 gene // 4 E2|4 // 97159 /// NM_0011	A430005L14Rik	NM_175287	0.0607734	0.00122747
4	6909185	NM_027482 // 5730508B09Rik // RIKEN cDNA 5730508B09 gene // 3|3 H1 // 70617 /// ENSMUST	5730508B09Rik	NM_027482	0.0730932	0.00122983
11	6836366	NM_009177 // St3gal1 // ST3 beta-galactoside alpha-2,3-sialyltransferase 1 // 15 D2|15	St3gal1	NM_009177	0.0973983	0.00123224
6	6964794	NM_183193 // Foxi2 // forkhead box I2 // 7 F3|7 // 270004 /// ENSMUST00000060356 // Fox	Foxi2	NM_183193	0.49397	0.00123962
11	6937821	NM_173764 // Tapt1 // transmembrane anterior posterior transformation 1 // 5 B3|5 // 23	Tapt1	NM_173764	0.308841	0.00124551
10	6850090	NM_030597 // Lsm2 // LSM2 homolog, U6 small nuclear RNA associated (S. cerevisiae) // 1	Lsm2	NM_030597	0.640783	0.00125594
4	6849063	NM_001025373 // 4930432O21Rik // RIKEN cDNA 4930432O21 gene // 17 A3.3|17 // 74670 ///	4930432O21Rik	NM_001025373	0.269389	0.00126564
7	6755562	NM_001161665 // Kif26b // kinesin family member 26B // 1 H4|1 97.58 cM // 269152 /// NM	Kif26b	NM_001161665	0.600668	0.00126979
14	6942716	NM_172277 // Snx8 // sorting nexin 8 // 5 G2|5 // 231834 /// ENSMUST00000031539 // Snx8	Snx8	NM_172277	0.181929	0.00127961
4	6763493	NM_009786 // Cacybp // calcyclin binding protein // 1|1 H1 // 12301 /// ENSMUST00000014	Cacybp	NM_009786	0.187745	0.00128609
17	6808609	NM_001170537 // Mef2c // myocyte enhancer factor 2C // 13 C3|13 45.0 cM // 17260 /// NM	Mef2c	NM_001170537	0.662612	0.00128755
6	6924448	NM_013876 // Rnf11 // ring finger protein 11 // 4 C7|4 // 29864 /// ENSMUST00000030284	Rnf11	NM_013876	0.466943	0.00129004
8	6993104	NM_001081188 // Exosc7 // exosome component 7 // 9 F4|9 // 66446 /// ENSMUST00000026891	Exosc7	NM_001081188	0.306657	0.00129205
16	6761915	NM_172484 // Nckap5 // NCK-associated protein 5 // 1 E3|1 // 210356 /// NM_001081756 //	Nckap5	NM_172484	0.772594	0.00129394
9	6993878	NM_145612 // Zfp810 // zinc finger protein 810 // 9 A3|9 // 235050 /// ENSMUST000000862	Zfp810	NM_145612	0.639277	0.00129656
8	6927192	NM_007859 // Dffb // DNA fragmentation factor, beta subunit // 4 E2|4 // 13368 /// ENSM	Dffb	NM_007859	0.359572	0.00131228
11	6837426	NM_178627 // Poldip3 // polymerase (DNA-directed), delta interacting protein 3 // 15 E1	Poldip3	NM_178627	0.0547108	0.00132447
11	6946370	BC042507 // 2410066E13Rik // RIKEN cDNA 2410066E13 gene // 6 B3|6 // 68235 /// ENSMUST0	2410066E13Rik	BC042507	0.145888	0.00133855
22	6766705	NM_013511 // Epb4.1l2 // erythrocyte protein band 4.1-like 2 // 10 A4|10 18.0 cM // 138	Epb4.1l2	NM_013511	0.420908	0.00133996
9	6800079	NM_025359 // Tspan13 // tetraspanin 13 // 12|12 B2 // 66109 /// ENSMUST00000020896 // T	Tspan13	NM_025359	0.554755	0.00135907
17	6795811	NM_178628 // Atl1 // atlastin GTPase 1 // 12 C2|12 // 73991 /// ENSMUST00000021466 // A	Atl1	NM_178628	0.442339	0.00136327
10	6775886	NM_001163504 // Nr1h4 // nuclear receptor subfamily 1, group H, member 4 // 10 C2|10 50	Nr1h4	NM_001163504	0.547254	0.00136819
9	6754842	NM_030245 // Tada1 // transcriptional adaptor 1 // 1 H2|1 86.6 cM // 27878 /// ENSMUST0	Tada1	NM_030245	0.823138	0.00137301
12	6877924	NM_028284 // Bbs5 // Bardet-Biedl syndrome 5 (human) // 2|2 C3 // 72569 /// ENSMUST0000	Bbs5	NM_028284	0.103289	0.00137573
10	6867627	NM_021791 // Doc2g // double C2, gamma // 19 A|19 // 60425 /// ENSMUST00000155405 // Nu	Doc2g	NM_021791	0.8051	0.00138091
10	6903983	NM_172861 // Slc7a14 // solute carrier family 7 (cationic amino acid transporter, y+ sy	Slc7a14	NM_172861	0.054251	0.00138621
39	6782610	NM_011586 // Myo18a // myosin XVIIIA // 11 B5|11 // 360013 /// ENSMUST00000102488 // My	Myo18a	NM_011586	0.576924	0.00139004
11	6832775	NM_146062 // Pphln1 // periphilin 1 // 15 E3|15 // 223828 /// NM_175363 // Pphln1 // pe	Pphln1	NM_146062	0.954504	0.00139584
8	6754578	NR_002870 // Dnm3os // dynamin 3, opposite strand // 1 H2.1|1 // 474332 /// NR_029810 /	Dnm3os	NR_002870	0.0596088	0.00140614
7	6903088	NM_010423 // Hey1 // hairy/enhancer-of-split related with YRPW motif 1 // 3 A1|3 2.4 cM	Hey1	NM_010423	0.0777625	0.00140616
8	6905711	NM_013665 // Shox2 // short stature homeobox 2 // 3 E3-F1|3 31.6 cM // 20429 /// ENSMUS	Shox2	NM_013665	0.416483	0.0014221
16	6934962	NM_023742 // Dtx2 // deltex 2 homolog (Drosophila) // 5 G2|5 // 74198 /// BC024925 // D	Dtx2	NM_023742	0.492445	0.001428
38	6949847	NM_145979 // Chd4 // chromodomain helicase DNA binding protein 4 // 6 F3|6 58.4 cM // 1	Chd4	NM_145979	0.0780888	0.00143835
19	6813396	NM_001177371 // Dbn1 // drebrin 1 // 13 B1|13 34.0 cM // 56320 /// NM_001177372 // Dbn1	Dbn1	NM_001177371	0.785663	0.00144036
10	6916487	NM_011527 // Tal1 // T-cell acute lymphocytic leukemia 1 // 4 D1|4 49.5 cM // 21349 ///	Tal1	NM_011527	0.668002	0.00144146
7	6885783	NM_030244 // Ier5l // immediate early response 5-like // 2 B|2 // 72500 /// ENSMUST0000	Ier5l	NM_030244	0.405226	0.00144676
18	6798067	NM_012023 // Ppp2r5c // protein phosphatase 2, regulatory subunit B (B56), gamma isofor	Ppp2r5c	NM_012023	0.113485	0.00145386
7	6849406	NM_026686 // 0610011F06Rik // RIKEN cDNA 0610011F06 gene // 17 A3.3|17 // 68347 /// ENS	0610011F06Rik	NM_026686	0.226183	0.00145786
25	6748191	NM_007740 // Col9a1 // collagen, type IX, alpha 1 // 1 A5|1 15.0 cM // 12839 /// ENSMUS	Col9a1	NM_007740	0.183644	0.0014836
4	6803912	NM_028023 // Cdca4 // cell division cycle associated 4 // 12|12 F2 // 71963 /// ENSMUST	Cdca4	NM_028023	0.340548	0.00148736
13	6873410	NM_016860 // Actr1a // ARP1 actin-related protein 1 homolog A, centractin alpha (yeast)	Actr1a	NM_016860	0.0964556	0.00148935
4	6934562	NM_175284 // Fzd10 // frizzled homolog 10 (Drosophila) // 5 G1.3|5 // 93897 /// ENSMUST	Fzd10	NM_175284	0.111609	0.00149336
23	6917520	NM_010166 // Eya3 // eyes absent 3 homolog (Drosophila) // 4 D2.3|4 64.6 cM // 14050 //	Eya3	NM_010166	0.223235	0.0014984
10	6849762	NM_021332 // Glp1r // glucagon-like peptide 1 receptor // 17 A3.3|17 18.0 cM // 14652 /	Glp1r	NM_021332	0.0934342	0.00150842
9	6868649	NM_146096 // Fam108b // family with sequence similarity 108, member B // 19 B|19 // 226	Fam108b	NM_146096	0.654292	0.00152322
19	6778278	NM_023743 // Eif4enif1 // eukaryotic translation initiation factor 4E nuclear import fa	Eif4enif1	NM_023743	0.303607	0.00152513
10	6919932	NM_145950 // Osgin2 // oxidative stress induced growth inhibitor family member 2 // 4 A	Osgin2	NM_145950	0.0735262	0.00153459
10	6755787	ENSMUST00000060610 // Dnahc14 // dynein, axonemal, heavy chain 14 // 1 H5|1 // 240960	Dnahc14	ENSMUST00000060610	0.59196	0.00153714
21	6917249	NM_018774 // Phc2 // polyhomeotic-like 2 (Drosophila) // 4 D2.2|4 61.0 cM // 54383 ///	Phc2	NM_018774	0.356854	0.00153894
8	6869038	NM_001081319 // C030046E11Rik // RIKEN cDNA C030046E11 gene // 19 C1|19 // 226089 /// E	C030046E11Rik	NM_001081319	0.790743	0.00154005
16	6923391	NM_172695 // Plaa // phospholipase A2, activating protein // 4 C5|4 44.5 cM // 18786 //	Plaa	NM_172695	0.569108	0.00155845
18	6875191	NM_023116 // Cacnb2 // calcium channel, voltage-dependent, beta 2 subunit // 2 A2|2 14.	Cacnb2	NM_023116	0.244625	0.00156125
10	6994942	NM_173038 // Tbcel // tubulin folding cofactor E-like // 9 A5.1|9 // 272589 /// ENSMUST	Tbcel	NM_173038	0.154089	0.00157573
15	6796719	BC048169 // 1700020O03Rik // RIKEN cDNA 1700020O03 gene // 12 D3|12 // 70373 /// ENSMUS	1700020O03Rik	BC048169	0.496567	0.00158436
4	6892431	NM_020255 // Scand1 // SCAN domain-containing 1 // 2|2 H2 // 19018 /// ENSMUST000000791	Scand1	NM_020255	0.332827	0.00159009
14	6907869	NM_008619 // Mov10 // Moloney leukemia virus 10 // 3|3 F2 // 17454 /// NM_001163440 //	Mov10	NM_008619	0.596061	0.00159559
18	6764578	NM_023341 // Adck3 // aarF domain containing kinase 3 // 1 H4|1 // 67426 /// NM_0011632	Adck3	NM_023341	0.39297	0.00159677
5	6877963	NM_008077 // Gad1 // glutamic acid decarboxylase 1 // 2 D|2 43.0 cM // 14415 /// ENSMUS	Gad1	NM_008077	0.375581	0.00159941
15	6981870	NM_001040699 // Mtmr7 // myotubularin related protein 7 // 8|8 B1.2 // 54384 /// NM_033	Mtmr7	NM_001040699	0.101423	0.00159999
13	6890926	NM_197945 // Prosapip1 // ProSAPiP1 protein // 2 F1|2 // 241638 /// NM_029832 // Ddrgk1	Prosapip1	NM_197945	0.100072	0.00160052
23	6844955	NM_001164612 // Atp13a4 // ATPase type 13A4 // 16 B2|16 // 224079 /// NM_172613 // Atp1	Atp13a4	NM_001164612	0.201309	0.00160467
7	6996695	NM_001033208 // Gcom1 // GRINL1A complex locus // 9 D|9 // 102371 /// NM_178602 // Grin	Gcom1	NM_001033208	0.447776	0.00161967
10	6997109	BC052196 // E330016A19Rik // RIKEN cDNA E330016A19 gene // 9 E1|9 // 214763 /// BC14565	E330016A19Rik	BC052196	0.251699	0.00162469
14	6837614	NM_145475 // Cerk // ceramide kinase // 15 E2|15 // 223753 /// ENSMUST00000044332 // Ce	Cerk	NM_145475	0.146099	0.00163712
11	6967006	NM_017465 // Sult2b1 // sulfotransferase family, cytosolic, 2B, member 1 // 7 B4|7 // 5	Sult2b1	NM_017465	0.563047	0.00163894
3	6921179	NM_019486 // Olfr71 // olfactory receptor 71 // 4 B1|4 // 56015 /// ENSMUST00000107862	Olfr71	NM_019486	0.432408	0.00166311
11	6955539	NM_009527 // Wnt7a // wingless-related MMTV integration site 7A // 6 D1|6 39.5 cM // 22	Wnt7a	NM_009527	0.570647	0.00167441
45	6757896	NM_198899 // Uggt1 // UDP-glucose glycoprotein glucosyltransferase 1 // 1 B|1 // 320011	Uggt1	NM_198899	0.229729	0.001675
21	6847540	NM_007471 // App // amyloid beta (A4) precursor protein // 16 C3-qter|16 56.0 cM // 118	App	NM_007471	0.068722	0.0016759
24	6833157	NM_018786 // Prpf40b // PRP40 pre-mRNA processing factor 40 homolog B (yeast) // 15|15	Prpf40b	NM_018786	0.286981	0.00168673
13	6924243	NM_183182 // BC055111 // cDNA sequence BC055111 // 4 C7|4 // 242602 /// ENSMUST00000067	BC055111	NM_183182	0.0612935	0.00169168
18	6941214	NM_022017 // Trpv4 // transient receptor potential cation channel, subfamily V, member	Trpv4	NM_022017	0.278502	0.00170413
28	6970459	NM_013507 // Eif4g2 // eukaryotic translation initiation factor 4, gamma 2 // 7 F1|7 51	Eif4g2	NM_013507	0.212641	0.00173254
14	6839769	NM_145479 // Klhl22 // kelch-like 22 (Drosophila) // 16 A3|16 10.2 cM // 224023 /// ENS	Klhl22	NM_145479	0.70494	0.00174209
32	6789693	NM_197943 // Sgsm2 // small G protein signaling modulator 2 // 11 B5|11 // 97761 /// EN	Sgsm2	NM_197943	0.375553	0.00174512
16	6825119	NM_027986 // Cdadc1 // cytidine and dCMP deaminase domain containing 1 // 14 D1|14 // 7	Cdadc1	NM_027986	0.70969	0.00174833
23	6850271	NM_019439 // Gabbr1 // gamma-aminobutyric acid (GABA) B receptor, 1 // 17 B1|17 20.4 cM	Gabbr1	NM_019439	0.0895671	0.001776
16	6807228	NM_016758 // Rgs14 // regulator of G-protein signaling 14 // 13 B1|13 32.0 cM // 51791	Rgs14	NM_016758	0.0807601	0.00178157
36	6922536	NM_145990 // Cdk5rap2 // CDK5 regulatory subunit associated protein 2 // 4 C2|4 // 2144	Cdk5rap2	NM_145990	0.479495	0.00178593
17	6984413	NM_011787 // Amfr // autocrine motility factor receptor // 8 C5|8 45.0 cM // 23802 ///	Amfr	NM_011787	0.308054	0.0017906
6	6805206	NM_016684 // Zscan12 // zinc finger and SCAN domain containing 12 // 13 A3.1|13 // 2275	Zscan12	NM_016684	0.75996	0.00179926
17	6859811	NM_133658 // Ercc3 // excision repair cross-complementing rodent repair deficiency, com	Ercc3	NM_133658	0.50043	0.00180278
11	6834975	NM_013923 // Rnf19a // ring finger protein 19A // 15 B3.1|15 // 30945 /// ENSMUST000000	Rnf19a	NM_013923	0.559325	0.00180368
5	6807652	NM_001013608 // 0610007P08Rik // RIKEN cDNA 0610007P08 gene // 13 B3|13 // 76251 /// BC	0610007P08Rik	NM_001013608	0.208986	0.00180471
5	6757278	NM_145856 // Il17f // interleukin 17F // 1 A4|1 // 257630 /// ENSMUST00000039046 // Il1	Il17f	NM_145856	0.332974	0.0018051
24	6819369	NM_009376 // Ift88 // intraflagellar transport 88 homolog (Chlamydomonas) // 14 C3|14 2	Ift88	NM_009376	0.111131	0.00181803
3	6802384	NM_025421 // Acyp1 // acylphosphatase 1, erythrocyte (common) type // 12 D2|12 // 66204	Acyp1	NM_025421	0.0795961	0.00182522
6	6889193	NM_009019 // Rag1 // recombination activating gene 1 // 2 E2|2 56.0 cM // 19373 /// ENS	Rag1	NM_009019	0.38899	0.00183148
10	6748557	NM_145516 // Plekhb2 // pleckstrin homology domain containing, family B (evectins) memb	Plekhb2	NM_145516	0.116728	0.00183486
15	6965177	NM_001172064 // Lrrc56 // leucine rich repeat containing 56 // 7 F5|7 // 70552 /// NM_1	Lrrc56	NM_001172064	0.957494	0.00190786
8	6790366	NM_027388 // Pigw // phosphatidylinositol glycan anchor biosynthesis, class W // 11|11	Pigw	NM_027388	0.463475	0.00191878
5	6956773	NM_178768 // Tmem72 // transmembrane protein 72 // 6 E3|6 // 319776 /// ENSMUST00000056	Tmem72	NM_178768	0.0861834	0.00192193
7	6935039	NM_025562 // Fis1 // fission 1 (mitochondrial outer membrane) homolog (yeast) // 5|5 G1	Fis1	NM_025562	0.0982311	0.00192919
3	6823010	NM_026209 // 1810063B07Rik // RIKEN cDNA 1810063B07 gene // 14|14 A3 // 67509 /// ENSMU	1810063B07Rik	NM_026209	0.0796125	0.00193622
5	6987128	BC055786 // 2200002K05Rik // RIKEN cDNA 2200002K05 gene // 9|9 A3 // 69137 /// NM_02695	2200002K05Rik	BC055786	0.404624	0.00194606
13	6768110	NM_172788 // Sh3rf3 // SH3 domain containing ring finger 3 // 10 B4|10 // 237353 /// EN	Sh3rf3	NM_172788	0.0718268	0.00194722
27	6878511	NM_024181 // Dnajc10 // DnaJ (Hsp40) homolog, subfamily C, member 10 // 2|2 D // 66861	Dnajc10	NM_024181	0.233227	0.00197133
6	6865958	NM_009880 // Cdx1 // caudal type homeobox 1 // 18 E1|18 30.0 cM // 12590 /// ENSMUST000	Cdx1	NM_009880	0.146518	0.00198364
10	6779264	NM_023324 // Peli1 // pellino 1 // 11 A3.2|11 13.5 cM // 67245 /// ENSMUST00000093290 /	Peli1	NM_023324	0.544558	0.00198421
10	6973314	NM_022981 // Zfp110 // zinc finger protein 110 // 7 A1|7 4.0 cM // 65020 /// NM_178364	Zfp110	NM_022981	0.228781	0.00201002
13	6793249	NM_008640 // Laptm4a // lysosomal-associated protein transmembrane 4A // 12 A1.1|12 //	Laptm4a	NM_008640	0.994464	0.00201075
20	6881837	NM_019787 // Sec23b // SEC23B (S. cerevisiae) // 2|2 H1 // 27054 /// ENSMUST00000028916	Sec23b	NM_019787	0.73939	0.00202067
14	6950555	NM_011499 // Strap // serine/threonine kinase receptor associated protein // 6 G1|6 //	Strap	NM_011499	0.188744	0.00205133
15	6769918	NM_011629 // Nr2c1 // nuclear receptor subfamily 2, group C, member 1 // 10 C2|10 52.0	Nr2c1	NM_011629	0.761923	0.00206103
7	6863323	NM_001081222 // Esco1 // establishment of cohesion 1 homolog 1 (S. cerevisiae) // 18|18	Esco1	NM_001081222	0.599016	0.00206614
17	6936719	NM_013569 // Kcnh2 // potassium voltage-gated channel, subfamily H (eag-related), membe	Kcnh2	NM_013569	0.971132	0.00207478
5	6960177	NM_028660 // Klk9 // kallikrein related-peptidase 9 // 7 B4|7 24.0 cM // 101533 /// ENS	Klk9	NM_028660	0.462425	0.00208139
21	6854405	NM_001163661 // Telo2 // TEL2, telomere maintenance 2, homolog (S. cerevisiae) // 17 A3	Telo2	NM_001163661	0.636417	0.00208478
5	6986737	NM_010810 // Mmp7 // matrix metallopeptidase 7 // 9 A1|9 1.0 cM // 17393 /// ENSMUST000	Mmp7	NM_010810	0.430316	0.00208681
5	6818707	NR_027414 // Fbxo34 // F-box protein 34 // 14 C1|14 // 78938 /// NM_001146085 // Fbxo34	Fbxo34	NR_027414	0.83071	0.00209007
4	6819296	NM_008571 // Mcpt2 // mast cell protease 2 // 14 C3|14 20.0 cM // 17225 /// NM_008570 /	Mcpt2	NM_008571	0.114733	0.00209519
8	6763894	NM_030724 // Uck2 // uridine-cytidine kinase 2 // 1 H2.3|1 // 80914 /// ENSMUST00000027	Uck2	NM_030724	0.0973045	0.00210023
10	6904047	NM_009517 // Zmat3 // zinc finger matrin type 3 // 3|3 B // 22401 /// ENSMUST0000002919	Zmat3	NM_009517	0.0905021	0.0021374
3	6963253	NM_147033 // Olfr714 // olfactory receptor 714 // 7 E3|7 // 259035 /// NM_147034 // Olf	Olfr714	NM_147033	0.176368	0.00214704
32	6885484	NR_033572 // Snapc4 // small nuclear RNA activating complex, polypeptide 4 // 2 A3|2 //	Snapc4	NR_033572	0.903708	0.00215829
7	6883526	NM_001013369 // Pfdn4 // prefoldin 4 // 2 H3|2 99.0 cM // 109054 /// NM_001110152 // Pf	Pfdn4	NM_001013369	0.940277	0.00216228
5	7018291	NM_080858 // Asb12 // ankyrin repeat and SOCS box-containing 12 // X|X C1 // 70392 ///	Asb12	NM_080858	0.055065	0.00217198
27	6933927	NM_028762 // Rbm19 // RNA binding motif protein 19 // 5 F|5 // 74111 /// ENSMUST0000003	Rbm19	NM_028762	0.122126	0.00217983
21	6834013	NM_033074 // Tars // threonyl-tRNA synthetase // 15 A1|15 6.7 cM // 110960 /// ENSMUST0	Tars	NM_033074	0.752854	0.00218727
13	6981865	NM_011135 // Cnot7 // CCR4-NOT transcription complex, subunit 7 // 8 A4|8 // 18983 ///	Cnot7	NM_011135	0.697573	0.0022031
12	6932615	NM_080708 // Bmp2k // BMP2 inducible kinase // 5 E3|5 // 140780 /// ENSMUST00000035635	Bmp2k	NM_080708	0.368748	0.0022262
11	6840432	NM_177632 // Fam43a // family with sequence similarity 43, member A // 16 B2|16 // 2240	Fam43a	NM_177632	0.201174	0.00225995
8	6895537	NM_173181 // Fam164a // family with sequence similarity 164, member A // 3 A1|3 // 6730	Fam164a	NM_173181	0.378579	0.00226449
5	6971357	NM_146203 // Zfp764 // zinc finger protein 764 // 7 F3|7 // 233893 /// NM_001167832 //	Zfp764	NM_146203	0.955921	0.00227517
10	6907277	NR_001579 // Terc // telomerase RNA component // 3|3 F/G // 21748 /// BC107364 // BC107	Terc	NR_001579	0.106925	0.00229236
26	6995259	NM_172257 // Sidt2 // SID1 transmembrane family, member 2 // 9 A5.2|9 // 214597 /// ENS	Sidt2	NM_172257	0.0815927	0.00230193
7	6940005	NM_183392 // Nup54 // nucleoporin 54 // 5|5 E3 // 269113 /// ENSMUST00000038514 // Nup5	Nup54	NM_183392	0.869229	0.00231015
3	6840103	NM_001123038 // Eif4a2 // eukaryotic translation initiation factor 4A2 // 16 B1|16 14.2	Eif4a2	NM_001123038	0.588016	0.00231802
10	6807263	BC051430 // B230219D22Rik // RIKEN cDNA B230219D22 gene // 13 B1|13 // 78521 /// BC0067	B230219D22Rik	BC051430	0.653937	0.00234166
18	6822285	NM_026861 // Ubac2 // ubiquitin associated domain containing 2 // 14 E5|14 // 68889 ///	Ubac2	NM_026861	0.948314	0.00234543
16	6987422	NM_008925 // Prkcsh // protein kinase C substrate 80K-H // 9 A3|9 6.0 cM // 19089 /// E	Prkcsh	NM_008925	0.0862228	0.00235337
10	6977993	NM_027280 // Nkd1 // naked cuticle 1 homolog (Drosophila) // 8|8 C4 // 93960 /// NM_001	Nkd1	NM_027280	0.874214	0.00235422
15	6884814	NM_010067 // Trdmt1 // tRNA aspartic acid methyltransferase 1 // 2 A1|2 // 13434 /// EN	Trdmt1	NM_010067	0.351285	0.00235682
7	6977061	NM_029865 // Ocel1 // occludin/ELL domain containing 1 // 8|8 C1 // 77090 /// ENSMUST00	Ocel1	NM_029865	0.0761007	0.00236385
13	6913638	NM_009011 // Rad23b // RAD23b homolog (S. cerevisiae) // 4|4 B3 // 19359 /// ENSMUST000	Rad23b	NM_009011	0.446549	0.00242482
21	6926150	NM_133872 // Kdm1a // lysine (K)-specific demethylase 1A // 4 D3|4 66.75 cM // 99982 //	Kdm1a	NM_133872	0.229124	0.00243786
13	6852751	NM_172256 // Dync2li1 // dynein cytoplasmic 2 light intermediate chain 1 // 17 E4|17 //	Dync2li1	NM_172256	0.173304	0.00244042
15	6811488	NM_001162920 // Pgbd1 // piggyBac transposable element derived 1 // 13 A3.1|13 // 31920	Pgbd1	NM_001162920	0.689457	0.00245329
24	6889304	NM_016739 // Caprin1 // cell cycle associated protein 1 // 2 E2|2 // 53872 /// NM_00111	Caprin1	NM_016739	0.153581	0.00245683
11	6875702	NM_175286 // Tprn // taperin // 2 A3|2 // 97031 /// ENSMUST00000114336 // Tprn // taper	Tprn	NM_175286	0.762455	0.00247973
10	6750149	NM_025683 // Rpe // ribulose-5-phosphate-3-epimerase // 1 C3|1 // 66646 /// ENSMUST0000	Rpe	NM_025683	0.478571	0.00249084
26	6980965	NM_010546 // Ikbkb // inhibitor of kappaB kinase beta // 8|8 A3-A4 // 16150 /// NM_0011	Ikbkb	NM_010546	0.246492	0.00250224
21	6778410	NM_029291 // Ascc2 // activating signal cointegrator 1 complex subunit 2 // 11 A1|11 //	Ascc2	NM_029291	0.221163	0.0025026
8	6998628	NM_019720 // Cyb561d2 // cytochrome b-561 domain containing 2 // 9 F1|9 // 56368 /// EN	Cyb561d2	NM_019720	0.186196	0.00250361
18	6952900	NM_010433 // Hipk2 // homeodomain interacting protein kinase 2 // 6|6 B // 15258 /// NM	Hipk2	NM_010433	0.879846	0.00250483
14	6970484	NM_173739 // Galntl4 // UDP-N-acetyl-alpha-D-galactosamine:polypeptide N-acetylgalactos	Galntl4	NM_173739	0.36457	0.00251597
7	6806203	NM_009881 // Cdyl // chromodomain protein, Y chromosome-like // 13 A3.3|13 17.0 cM // 1	Cdyl	NM_009881	0.950179	0.00252241
11	6982649	BC088983 // BC088983 // cDNA sequence BC088983 // 8 B2|8 // 382010 /// ENSMUST000000403	BC088983	BC088983	0.550371	0.00253311
13	6965984	NM_028775 // Cyp2s1 // cytochrome P450, family 2, subfamily s, polypeptide 1 // 7 A3|7	Cyp2s1	NM_028775	0.664371	0.00254111
7	6957263	NM_009829 // Ccnd2 // cyclin D2 // 6 F3|6 61.1 cM // 12444 /// ENSMUST00000000188 // Cc	Ccnd2	NM_009829	0.0923546	0.00254926
15	6796704	NM_145447 // Mfsd7c // major facilitator superfamily domain containing 7C // 12 D2|12 /	Mfsd7c	NM_145447	0.247375	0.00255826
3	6933672	NM_011107 // Pla2g1b // phospholipase A2, group IB, pancreas // 5|5 F1-G1.1 // 18778 //	Pla2g1b	NM_011107	0.112677	0.00257444
17	6798392	NM_009511 // Vipr2 // vasoactive intestinal peptide receptor 2 // 12 F2|12 59.4 cM // 2	Vipr2	NM_009511	0.281719	0.00257842
3	6979851	NM_016909 // Tsnax // translin-associated factor X // 8 E2|8 69.5 cM // 53424 /// AF187	Tsnax	NM_016909	0.502101	0.00262834
9	6886204	NM_024209 // Ppp6c // protein phosphatase 6, catalytic subunit // 2 B|2 // 67857 /// EN	Ppp6c	NM_024209	0.975255	0.00264739
16	6799836	NM_007861 // Dld // dihydrolipoamide dehydrogenase // 12 A3|12 15.1 cM // 13382 /// ENS	Dld	NM_007861	0.130826	0.00266491
6	6803269	NM_027997 // Serpina9 // serine (or cysteine) peptidase inhibitor, clade A (alpha-1 ant	Serpina9	NM_027997	0.157885	0.00267825
27	6871085	NM_153129 // Pacs1 // phosphofurin acidic cluster sorting protein 1 // 19 A|19 // 10797	Pacs1	NM_153129	0.257125	0.00268224
12	6983935	NM_019794 // Dnaja2 // DnaJ (Hsp40) homolog, subfamily A, member 2 // 8|8 C4 // 56445 /	Dnaja2	NM_019794	0.630933	0.00268233
12	6917217	NM_198618 // Dlgap3 // discs, large (Drosophila) homolog-associated protein 3 // 4 D2.2	Dlgap3	NM_198618	0.609725	0.00268721
5	6918720	NM_009272 // Srm // spermidine synthase // 4 E2|4 // 20810 /// ENSMUST00000006611 // Sr	Srm	NM_009272	0.634064	0.0026947
14	6758941	NR_027854 // Clk1 // CDC-like kinase 1 // 1 C1.3|1 30.1 cM // 12747 /// NM_001042634 //	Clk1	NR_027854	0.0628816	0.0026974
24	6903129	NM_133218 // Zfp704 // zinc finger protein 704 // 3 A1|3 // 170753 /// ENSMUST000000411	Zfp704	NM_133218	0.506032	0.00269803
16	6775478	NM_053254 // Tle6 // transducin-like enhancer of split 6, homolog of Drosophila E(spl)	Tle6	NM_053254	0.0825604	0.00270846
4	6850661	NM_026732 // Mrpl14 // mitochondrial ribosomal protein L14 // 17 B3|17 // 68463 /// ENS	Mrpl14	NM_026732	0.189059	0.00271687
6	6792994	NM_028376 // Pfn4 // profilin family, member 4 // 12 A1.1|12 // 382562 /// ENSMUST00000	Pfn4	NM_028376	0.153034	0.00272619
15	6957106	NM_008995 // Pex5 // peroxisomal biogenesis factor 5 // 6 F2|6 59.6 cM // 19305 /// NM_	Pex5	NM_008995	0.488371	0.0027483
7	6748695	NM_009918 // Cnga3 // cyclic nucleotide gated channel alpha 3 // 1 B|1 // 12790 /// ENS	Cnga3	NM_009918	0.223974	0.00277121
5	6811656	NM_013924 // Abt1 // activator of basal transcription 1 // 13|13 A3.2 // 30946 /// ENSM	Abt1	NM_013924	0.259217	0.00277564
6	6768897	NM_175329 // Chchd10 // coiled-coil-helix-coiled-coil-helix domain containing 10 // 10	Chchd10	NM_175329	0.277528	0.00278321
6	6981175	NM_026121 // Bag4 // BCL2-associated athanogene 4 // 8|8 A3 // 67384 /// ENSMUST0000003	Bag4	NM_026121	0.594258	0.00279786
6	6946235	NM_010452 // Hoxa3 // homeobox A3 // 6 B3|6 26.3 cM // 15400 /// BC094279 // 5730446D14	Hoxa3	NM_010452	0.112055	0.00279927
3	6798640	NM_145441 // Ubxn2a // UBX domain protein 2A // 12 A1.1|12 // 217379 /// ENSMUST0000002	Ubxn2a	NM_145441	0.284303	0.0028009
14	6911703	NM_001081183 // 1110037F02Rik // RIKEN cDNA 1110037F02 gene // 4|4 A2 // 66185 /// ENSM	1110037F02Rik	NM_001081183	0.414577	0.00283108
27	6906830	NM_001037722 // Adam15 // a disintegrin and metallopeptidase domain 15 (metargidin) //	Adam15	NM_001037722	0.176727	0.00286866
9	6792649	NM_011594 // Timp2 // tissue inhibitor of metalloproteinase 2 // 11 E2|11 72.0 cM // 21	Timp2	NM_011594	0.560067	0.00286937
5	6935524	NM_153599 // Cdk8 // cyclin-dependent kinase 8 // 5 G3|5 // 264064 /// ENSMUST000000316	Cdk8	NM_153599	0.197303	0.00287509
15	6955272	NM_001170489 // Aplf // aprataxin and PNKP like factor // 6 D1|6 // 72103 /// NM_024251	Aplf	NM_001170489	0.427703	0.0028831
11	6805902	NM_008592 // Foxc1 // forkhead box C1 // 13 A3.2|13 20.0 cM // 17300 /// ENSMUST0000006	Foxc1	NM_008592	0.193918	0.00290875
8	6882264	NM_029688 // Srxn1 // sulfiredoxin 1 homolog (S. cerevisiae) // 2|2 H1 // 76650 /// ENS	Srxn1	NM_029688	0.167895	0.00291279
21	7015648	NM_029510 // Bcor // BCL6 interacting corepressor // X|X A1.2 // 71458 /// NM_175044 //	Bcor	NM_029510	0.996723	0.00291363
6	6896524	NM_008770 // Cldn11 // claudin 11 // 3 A3|3 12.6 cM // 18417 /// ENSMUST00000046174 //	Cldn11	NM_008770	0.617135	0.00291513
5	6787174	NM_008005 // Fgf18 // fibroblast growth factor 18 // 11 A4|11 // 14172 /// ENSMUST00000	Fgf18	NM_008005	0.26141	0.00292844
27	6792499	NM_172571 // Fbf1 // Fas (TNFRSF6) binding factor 1 // 11 E2|11 // 217335 /// ENSMUST00	Fbf1	NM_172571	0.200834	0.00296915
11	6890395	NM_145973 // Ell3 // elongation factor RNA polymerase II-like 3 // 2 E5|2 // 269344 ///	Ell3	NM_145973	0.0836795	0.00298267
9	6983558	NM_138944 // Pou4f2 // POU domain, class 4, transcription factor 2 // 8|8 // 18997 ///	Pou4f2	NM_138944	0.870166	0.00299733
41	6817143	NM_009409 // Top2b // topoisomerase (DNA) II beta // 14|14 A3 // 21974 /// ENSMUST00000	Top2b	NM_009409	0.823461	0.00302196
8	6977012	NM_001111066 // Fkbp8 // FK506 binding protein 8 // 8|8 C1 // 14232 /// NM_010223 // Fk	Fkbp8	NM_001111066	0.679523	0.00302338
11	6747786	NM_009352 // Terf1 // telomeric repeat binding factor 1 // 1 E3|1 11.8 cM // 21749 ///	Terf1	NM_009352	0.893399	0.00303649
7	6929719	NM_008037 // Fosl2 // fos-like antigen 2 // 5 B1|5 18.1 cM // 14284 /// ENSMUST00000031	Fosl2	NM_008037	0.729288	0.00308153
15	6785774	NM_026538 // Ddx56 // DEAD (Asp-Glu-Ala-Asp) box polypeptide 56 // 11 A1|11 3.0 cM // 5	Ddx56	NM_026538	0.0748144	0.00310479
2	6988627	NM_010436 // H2afx // H2A histone family, member X // 9 A5.2|9 26.0 cM // 15270 /// ENS	H2afx	NM_010436	0.251763	0.00311484
14	6768323	NM_175194 // Slc25a16 // solute carrier family 25 (mitochondrial carrier, Graves diseas	Slc25a16	NM_175194	0.303737	0.00312239
8	6876210	NM_016973 // St6galnac6 // ST6 (alpha-N-acetyl-neuraminyl-2,3-beta-galactosyl-1,3)-N-ac	St6galnac6	NM_016973	0.714807	0.00313716
11	6774399	NM_133672 // Vps26a // vacuolar protein sorting 26 homolog A (yeast) // 10|10 B3-B5 //	Vps26a	NM_133672	0.92707	0.00314834
5	6873307	NM_053164 // Mrpl43 // mitochondrial ribosomal protein L43 // 19|19 D1 // 94067 /// ENS	Mrpl43	NM_053164	0.166752	0.00314909
6	6832094	NR_015603 // 4930483J18Rik // RIKEN cDNA 4930483J18 gene // 15 E1|15 // 67638 /// BC049	4930483J18Rik	NR_015603	0.719162	0.00316273
11	6903190	NM_018864 // Impa1 // inositol (myo)-1(or 4)-monophosphatase 1 // 3 A1|3 // 55980 /// N	Impa1	NM_018864	0.412361	0.00317277
9	6867728	NM_026553 // Yif1a // Yip1 interacting factor homolog A (S. cerevisiae) // 19 A|19 // 6	Yif1a	NM_026553	0.135137	0.00317332
19	6760740	NM_172850 // Ankmy1 // ankyrin repeat and MYND domain containing 1 // 1 D|1 // 241158 /	Ankmy1	NM_172850	0.153205	0.00317938
20	6757745	NM_133817 // Zfp451 // zinc finger protein 451 // 1 B|1 18.5 cM // 98403 /// ENSMUST000	Zfp451	NM_133817	0.234907	0.00318292
15	6765730	NM_026141 // Ppil4 // peptidylprolyl isomerase (cyclophilin)-like 4 // 10 A1|10 // 6741	Ppil4	NM_026141	0.522469	0.00321567
19	6999097	NM_178624 // Fbxl2 // F-box and leucine-rich repeat protein 2 // 9 F3|9 // 72179 /// EN	Fbxl2	NM_178624	0.097864	0.00327009
9	6976980	NM_008578 // Mef2b // myocyte enhancer factor 2B // 8 C1|8 33.5 cM // 17259 /// NM_0010	Mef2b	NM_008578	0.487414	0.00327065
30	6936076	NM_001098225 // Adam22 // a disintegrin and metallopeptidase domain 22 // 5 A1|5 0.0 cM	Adam22	NM_001098225	0.597516	0.00329362
5	6864776	NM_029357 // Pcdh1 // protocadherin 1 // 18 B3|18 18.0 cM // 75599 /// ENSMUST000000571	Pcdh1	NM_029357	0.154381	0.00329499
12	6941786	NM_008277 // Hpd // 4-hydroxyphenylpyruvic acid dioxygenase // 5 F|5 67.0 cM // 15445 /	Hpd	NM_008277	0.05523	0.00330574
6	6960308	NM_026270 // Akt1s1 // AKT1 substrate 1 (proline-rich) // 7|7 B2 // 67605 /// NR_030488	Akt1s1	NM_026270	0.182206	0.00331668
23	6941661	NM_011286 // Rph3a // rabphilin 3A // 5 F|5 // 19894 /// ENSMUST00000079204 // Rph3a //	Rph3a	NM_011286	0.0617453	0.0033384
10	6948649	NM_198612 // Gxylt2 // glucoside xylosyltransferase 2 // 6 D3|6 // 232313 /// BC049816	Gxylt2	NM_198612	0.629123	0.00337781
4	6755494	NM_001012330 // Zfp238 // zinc finger protein 238 // 1|1 H3 // 30928 /// NM_013915 // Z	Zfp238	NM_001012330	0.214486	0.0033866
14	6773158	NM_028287 // Zufsp // zinc finger with UFM1-specific peptidase domain // 10 B1|10 // 72	Zufsp	NM_028287	0.173896	0.00340136
9	6946018	NR_027236 // AI854703 // expressed sequence AI854703 // 6 B2.3|6 // 243373	AI854703	NR_027236	0.890227	0.0034061
10	6878296	NM_016804 // Mtx2 // metaxin 2 // 2|2 D // 53375 /// ENSMUST00000028511 // Mtx2 // meta	Mtx2	NM_016804	0.296004	0.00344328
18	6882700	NM_025680 // Ctnnbl1 // catenin, beta like 1 // 2 H2|2 94.0 cM // 66642 /// ENSMUST0000	Ctnnbl1	NM_025680	0.0985726	0.00345257
21	6760251	NM_172430 // Sphkap // SPHK1 interactor, AKAP domain containing // 1 C5|1 // 77629 ///	Sphkap	NM_172430	0.655965	0.00345956
6	6933491	NR_015546 // C130026L21Rik // RIKEN cDNA C130026L21 gene // 5 F|5 // 330164 /// ENSMUST	C130026L21Rik	NR_015546	0.0636969	0.00346971
22	6913009	NM_011571 // Tesk1 // testis specific protein kinase 1 // 4|4 A5-C1 // 21754 /// NM_001	Tesk1	NM_011571	0.180538	0.00347491
6	6796305	NM_019579 // Mpp5 // membrane protein, palmitoylated 5 (MAGUK p55 subfamily member 5) /	Mpp5	NM_019579	0.112108	0.00347513
5	6867883	NM_153597 // Trpt1 // tRNA phosphotransferase 1 // 19 A|19 // 107328 /// NR_027351 // T	Trpt1	NM_153597	0.413939	0.00349545
12	6789476	NM_033562 // Derl2 // Der1-like domain family, member 2 // 11 B4|11 42.0 cM // 116891 /	Derl2	NM_033562	0.102376	0.00351597
7	6751253	NM_027300 // Spata3 // spermatogenesis associated 3 // 1 C5|1 // 70060 /// NM_028647 //	Spata3	NM_027300	0.240406	0.00351776
18	6878469	NM_080558 // Ssfa2 // sperm specific antigen 2 // 2|2 D // 70599 /// ENSMUST00000111785	Ssfa2	NM_080558	0.323795	0.0035232
11	6860925	NM_026386 // Snx2 // sorting nexin 2 // 18 D1|18 // 67804 /// ENSMUST00000037850 // Snx	Snx2	NM_026386	0.0603631	0.00352667
6	6787614	NM_007416 // Adra1b // adrenergic receptor, alpha 1b // 11 B1.1|11 19.0 cM // 11548 ///	Adra1b	NM_007416	0.155765	0.00354091
10	6822173	NM_029519 // Rap2a // RAS related protein 2a // 14 E4|14 59.0 cM // 76108 /// ENSMUST00	Rap2a	NM_029519	0.55718	0.00354941
5	6888309	NM_001033166 // 2700094K13Rik // RIKEN cDNA 2700094K13 gene // 2 D|2 // 72657 /// NM_00	2700094K13Rik	NM_001033166	0.168281	0.00355774
8	6977697	NM_008854 // Prkaca // protein kinase, cAMP dependent, catalytic, alpha // 8|8 C3 // 18	Prkaca	NM_008854	0.715541	0.00356263
5	6920816	NM_001165999 // Lingo2 // leucine rich repeat and Ig domain containing 2 // 4 A5|4 // 2	Lingo2	NM_001165999	0.438618	0.00357649
24	6884286	NM_133701 // Prpf6 // PRP6 pre-mRNA splicing factor 6 homolog (yeast) // 2 H4|2 // 6887	Prpf6	NM_133701	0.950901	0.00359368
24	6973221	NM_172894 // Ppp6r1 // protein phosphatase 6, regulatory subunit 1 // 7 A1|7 // 243819	Ppp6r1	NM_172894	0.242756	0.00360411
9	6768005	NM_001163833 // Msl3l2 // male-specific lethal 3-like 2 (Drosophila) // 10 B3|10 // 733	Msl3l2	NM_001163833	0.159815	0.00360748
19	6757981	NM_207228 // Tsga10 // testis specific 10 // 1 B|1 // 211484 /// ENSMUST00000041815 //	Tsga10	NM_207228	0.150515	0.00362692
4	6782153	NM_177565 // Zfp3 // zinc finger protein 3 // 11 B3|11 41.0 cM // 193043 /// ENSMUST000	Zfp3	NM_177565	0.175861	0.00365092
4	6994704	NM_022029 // Nrgn // neurogranin // 9 A4|9 17.0 cM // 64011 /// ENSMUST00000065668 // N	Nrgn	NM_022029	0.470254	0.00370126
12	6829952	NM_008056 // Fzd6 // frizzled homolog 6 (Drosophila) // 15 B3.1|15 13.1 cM // 14368 ///	Fzd6	NM_008056	0.152618	0.00372152
13	6941472	NM_172721 // Fbxw8 // F-box and WD-40 domain protein 8 // 5 F|5 // 231672 /// ENSMUST00	Fbxw8	NM_172721	0.126993	0.00373208
7	6880982	NM_175145 // Tmem127 // transmembrane protein 127 // 2 F1|2 62.4 cM // 69470 /// ENSMUS	Tmem127	NM_175145	0.302008	0.00373604
8	6997349	NM_026122 // Hmgn3 // high mobility group nucleosomal binding domain 3 // 9|9 E3.1 // 9	Hmgn3	NM_026122	0.0569033	0.00376609
6	6755177	NM_009480 // Usf1 // upstream transcription factor 1 // 1 H|1 93.3 cM // 22278 /// ENSM	Usf1	NM_009480	0.403343	0.00378428
3	6883115	NM_133924 // Snx21 // sorting nexin family member 21 // 2 H3|2 // 101113 /// NM_133240	Snx21	NM_133924	0.160702	0.00380896
17	6899334	NM_028881 // Crtc2 // CREB regulated transcription coactivator 2 // 3|3 F2 // 74343 ///	Crtc2	NM_028881	0.447874	0.00380984
11	6979269	NM_029139 // Syce1l // synaptonemal complex central element protein 1 like // 8 E1|8 //	Syce1l	NM_029139	0.0706249	0.00381138
9	6924874	NM_009711 // Artn // artemin // 4|4 D1 // 11876 /// ENSMUST00000070816 // Artn // artem	Artn	NM_009711	0.148916	0.00384776
6	6868128	NM_025606 // Mrpl16 // mitochondrial ribosomal protein L16 // 19|19 B // 94063 /// ENSM	Mrpl16	NM_025606	0.750399	0.00386448
8	6900044	NM_178777 // Nhlh2 // nescient helix loop helix 2 // 3 F2.2|3 // 18072 /// ENSMUST00000	Nhlh2	NM_178777	0.358423	0.00386728
20	6844549	NM_183029 // Igf2bp2 // insulin-like growth factor 2 mRNA binding protein 2 // 16 B1|16	Igf2bp2	NM_183029	0.117876	0.0038883
11	6885039	NM_007869 // Dnajc1 // DnaJ (Hsp40) homolog, subfamily C, member 1 // 2|2 A2 // 13418 /	Dnajc1	NM_007869	0.130565	0.00389341
10	6818104	NM_178791 // E130203B14Rik // RIKEN cDNA E130203B14 gene // 14 B|14 // 320736 /// ENSMU	E130203B14Rik	NM_178791	0.584705	0.00389981
7	6978368	NM_133954 // AA960436 // expressed sequence AA960436 // 8 D1|8 // 101985 /// ENSMUST000	AA960436	NM_133954	0.22977	0.00391147
8	6972292	NM_177265 // 6330512M04Rik // RIKEN cDNA 6330512M04 gene // 7 F5|7 // 320802 /// ENSMUS	6330512M04Rik	NM_177265	0.165406	0.00392227
8	6848584	NM_001161832 // T2 // brachyury 2 // 17 A1|17 4.01 cM // 21331 /// ENSMUST00000082148 /	T2	NM_001161832	0.996558	0.00393245
9	6996448	NM_001164254 // Tpm1 // tropomyosin 1, alpha // 9 C|9 40.0 cM // 22003 /// NM_001164248	Tpm1	NM_001164254	0.105741	0.0039471
10	6889921	NM_025675 // Atpbd4 // ATP binding domain 4 // 2|2 E5 // 66632 /// ENSMUST00000102542 /	Atpbd4	NM_025675	0.170873	0.00395611
7	7011581	NR_030706 // C230004F18Rik // RIKEN cDNA C230004F18 gene // X A6|X // 331424 /// NR_033	C230004F18Rik	NR_030706	0.385743	0.00396812
5	6995121	NM_145985 // Arcn1 // archain 1 // 9 A5.2|9 // 213827 /// ENSMUST00000034607 // Arcn1 /	Arcn1	NM_145985	0.799935	0.00398024
15	6882581	NM_001129999 // Cep250 // centrosomal protein 250 // 2 H1|2 // 16328 /// NM_001130000 /	Cep250	NM_001129999	0.537257	0.00398042
14	6983624	NM_015751 // Abce1 // ATP-binding cassette, sub-family E (OABP), member 1 // 8 C|8 // 2	Abce1	NM_015751	0.199484	0.00401713
5	6818950	NM_009687 // Apex1 // apurinic/apyrimidinic endonuclease 1 // 14 C3|14 18.5 cM // 11792	Apex1	NM_009687	0.548415	0.00402265
8	6866919	NM_199197 // 1110032A13Rik // RIKEN cDNA 1110032A13 gene // 18 E3|18 // 68731 /// BC064	1110032A13Rik	NM_199197	0.400245	0.00402828
16	6926123	NM_011942 // Lypla2 // lysophospholipase 2 // 4 D3|4 // 26394 /// ENSMUST00000067567 //	Lypla2	NM_011942	0.288802	0.00403521
8	6952362	NM_007538 // Opn1sw // opsin 1 (cone pigments), short-wave-sensitive (color blindness,	Opn1sw	NM_007538	0.351771	0.00403583
16	6984684	NM_007667 // Cdh8 // cadherin 8 // 8 D1|8 46.5 cM // 12564 /// NM_001039154 // Cdh8 //	Cdh8	NM_007667	0.17641	0.00405367
12	6996356	NM_153119 // Plekho2 // pleckstrin homology domain containing, family O member 2 // 9 C	Plekho2	NM_153119	0.282079	0.00405598
14	6817694	NM_134437 // Il17rd // interleukin 17 receptor D // 14 A3|14 // 171463 /// ENSMUST00000	Il17rd	NM_134437	0.130996	0.00406304
18	6966487	NM_026181 // Gpatch1 // G patch domain containing 1 // 7 B1|7 // 67471 /// ENSMUST00000	Gpatch1	NM_026181	0.885918	0.00408245
5	6977027	NM_010592 // Jund // Jun proto-oncogene related gene d // 8 C2|8 33.0 cM // 16478 /// E	Jund	NM_010592	0.460265	0.00408277
6	6908461	NM_007901 // S1pr1 // sphingosine-1-phosphate receptor 1 // 3 G1|3 // 13609 /// ENSMUST	S1pr1	NM_007901	0.675253	0.00409147
23	6965192	NM_133191 // Eps8l2 // EPS8-like 2 // 7 F5|7 // 98845 /// NR_033532 // B230206H07Rik //	Eps8l2	NM_133191	0.713726	0.00409528
2	6970071	NM_146820 // Olfr655 // olfactory receptor 655 // 7 E3|7 // 258817 /// ENSMUST000000573	Olfr655	NM_146820	0.40172	0.00410201
12	6949283	NM_027920 // March8 // membrane-associated ring finger (C3HC4) 8 // 6|6 // 71779 /// EN	March8	NM_027920	0.58719	0.00411072
21	6836803	NM_001142968 // BC024139 // cDNA sequence BC024139 // 15 D3|15 // 271278 /// NM_144848	BC024139	NM_001142968	0.532712	0.00412772
12	6978883	NM_133792 // Pla2g15 // phospholipase A2, group XV // 8 D3|8 // 192654 /// ENSMUST00000	Pla2g15	NM_133792	0.100555	0.00413164
22	6955259	NM_054041 // Antxr1 // anthrax toxin receptor 1 // 6 D1|6 // 69538 /// ENSMUST000000420	Antxr1	NM_054041	0.708869	0.00415142
15	6875865	NM_080848 // Wdr5 // WD repeat domain 5 // 2 A3|2 // 140858 /// ENSMUST00000113952 // W	Wdr5	NM_080848	0.67241	0.00417579
14	6922573	NM_011599 // Tle1 // transducin-like enhancer of split 1, homolog of Drosophila E(spl)	Tle1	NM_011599	0.185902	0.00420259
4	6792769	BC147292 // 1810049H13Rik // RIKEN cDNA 1810049H13 gene // 11 E2|11 // 66431 /// NM_025	1810049H13Rik	BC147292	0.203842	0.00423489
4	6991111	AK039418 // A330041J22Rik // RIKEN cDNA A330041J22 gene // 9 E3.1|9 // 319556 /// XR_10	A330041J22Rik	AK039418	0.471884	0.00423652
10	6792497	NM_024177 // Mrpl38 // mitochondrial ribosomal protein L38 // 11 E2|11 // 60441 /// ENS	Mrpl38	NM_024177	0.375432	0.00424371
8	6989422	NM_001136059 // Cyp1a1 // cytochrome P450, family 1, subfamily a, polypeptide 1 // 9 B|	Cyp1a1	NM_001136059	0.0823376	0.00424696
6	6909153	NM_138593 // Larp7 // La ribonucleoprotein domain family, member 7 // 3 G2|3 62.9 cM //	Larp7	NM_138593	0.367463	0.00424849
9	7012862	NM_172932 // Nlgn3 // neuroligin 3 // X D|X // 245537 /// ENSMUST00000065858 // Nlgn3 /	Nlgn3	NM_172932	0.291479	0.0042512
6	6860038	NM_026420 // Paip2 // polyadenylate-binding protein-interacting protein 2 // 18 B2|18 /	Paip2	NM_026420	0.166458	0.00426665
15	6884281	NM_016775 // Dnajc5 // DnaJ (Hsp40) homolog, subfamily C, member 5 // 2 H4|2 106.0 cM /	Dnajc5	NM_016775	0.17589	0.00427694
7	6912099	NM_175234 // 6230409E13Rik // RIKEN cDNA 6230409E13 gene // 4 A3|4 // 76132 /// ENSMUST	6230409E13Rik	NM_175234	0.126042	0.00427731
30	6866039	NM_134136 // Fbxo38 // F-box protein 38 // 18 E1|18 // 107035 /// ENSMUST00000048688 //	Fbxo38	NM_134136	0.509978	0.00431576
17	7011840	NM_001164190 // Mtm1 // X-linked myotubular myopathy gene 1 // X A7.2|X 27.8 cM // 1777	Mtm1	NM_001164190	0.394549	0.00433484
2	6968842	NM_011983 // Homer2 // homer homolog 2 (Drosophila) // 7 D3|7 // 26557 /// NM_001164086	Homer2	NM_011983	0.165013	0.00436629
14	6796525	NM_030246 // Dcaf4 // DDB1 and CUL4 associated factor 4 // 12|12 D3 // 73828 /// NM_001	Dcaf4	NM_030246	0.101994	0.00437365
8	6795794	NM_026536 // Atp5s // ATP synthase, H+ transporting, mitochondrial F0 complex, subunit	Atp5s	NM_026536	0.698076	0.0043753
11	6855829	NM_001110832 // Nfya // nuclear transcription factor-Y alpha // 17 C-D|17 26.0 cM // 18	Nfya	NM_001110832	0.476472	0.00438764
28	6848594	NM_011866 // Pde10a // phosphodiesterase 10A // 17 A1|17 // 23984 /// ENSMUST0000008908	Pde10a	NM_011866	0.859605	0.00439689
9	6812652	NM_001111324 // Nedd9 // neural precursor cell expressed, developmentally down-regulate	Nedd9	NM_001111324	0.892859	0.0044044
6	6849374	NM_012034 // Tpsg1 // tryptase gamma 1 // 17 A3.3|17 10.38 cM // 26945 /// NM_021415 //	Tpsg1	NM_012034	0.226718	0.00441456
21	6912931	NM_175138 // Dnaic1 // dynein, axonemal, intermediate chain 1 // 4 A5|4 // 68922 /// EN	Dnaic1	NM_175138	0.449252	0.0044447
19	6765551	NM_001079686 // Syne1 // synaptic nuclear envelope 1 // 10 A1|10 // 64009 /// NM_022027	Syne1	NM_001079686	0.352468	0.00446606
6	7010764	NM_026902 // Mcts1 // malignant T cell amplified sequence 1 // X|X A2 // 68995 /// ENSM	Mcts1	NM_026902	0.332551	0.00449604
14	6956552	NM_133932 // Tada3 // transcriptional adaptor 3 // 6 E3|6 // 101206 /// ENSMUST00000032	Tada3	NM_133932	0.73278	0.00450301
4	6861776	NM_013596 // Mc5r // melanocortin 5 receptor // 18 E2|18 42.0 cM // 17203 /// ENSMUST00	Mc5r	NM_013596	0.262296	0.00452986
25	6818240	NM_001004436 // Wapal // wings apart-like homolog (Drosophila) // 14 B|14 // 218914 ///	Wapal	NM_001004436	0.34959	0.00453398
3	6761286	NM_201363 // Serpinb3c // serine (or cysteine) peptidase inhibitor, clade B, member 3C	Serpinb3c	NM_201363	0.619989	0.0045603
21	6978323	NM_026274 // Rspry1 // ring finger and SPRY domain containing 1 // 8 C5|8 // 67610 ///	Rspry1	NM_026274	0.174719	0.00458794
4	6856288	NM_019418 // Tnfsf14 // tumor necrosis factor (ligand) superfamily, member 14 // 17|17	Tnfsf14	NM_019418	0.0645176	0.0046168
5	6899106	NM_020003 // 0610031J06Rik // RIKEN cDNA 0610031J06 gene // 3 F1|3 // 56700 /// ENSMUST	0610031J06Rik	NM_020003	0.107572	0.0046278
3	6926116	NM_026383 // Pnrc2 // proline-rich nuclear receptor coactivator 2 // 4 D3|4 66.7 cM //	Pnrc2	NM_026383	0.242723	0.00462845
6	6874215	NM_007452 // Prdx3 // peroxiredoxin 3 // 19 D3|19 50.0 cM // 11757 /// ENSMUST000000259	Prdx3	NM_007452	0.556644	0.00465353
7	6925247	NM_001007573 // Maneal // mannosidase, endo-alpha-like // 4 D2.2|4 // 215090 /// ENSMUS	Maneal	NM_001007573	0.696958	0.00465408
24	6942753	NM_175362 // Card11 // caspase recruitment domain family, member 11 // 5 G2|5 // 108723	Card11	NM_175362	0.0948096	0.00465839
10	6990673	NM_134255 // Elovl5 // ELOVL family member 5, elongation of long chain fatty acids (yea	Elovl5	NM_134255	0.53107	0.00469823
8	6823114	NM_021508 // Myoz1 // myozenin 1 // 14 A3|14 // 59011 /// ENSMUST00000090469 // Myoz1 /	Myoz1	NM_021508	0.194917	0.00470607
11	6775364	NM_008793 // Pcsk4 // proprotein convertase subtilisin/kexin type 4 // 10 C1|10 43.0 cM	Pcsk4	NM_008793	0.346022	0.00472944
8	6952284	NM_008174 // Grm8 // glutamate receptor, metabotropic 8 // 6 A3|6 // 14823 /// ENSMUST0	Grm8	NM_008174	0.241399	0.00481936
2	6963693	NM_019772 // 1110004F10Rik // RIKEN cDNA 1110004F10 gene // 7|7 F3 // 56372 /// ENSMUST	1110004F10Rik	NM_019772	0.716081	0.00482116
14	6920033	NM_027769 // Cpne3 // copine III // 4 A3|4 // 70568 /// ENSMUST00000029885 // Cpne3 //	Cpne3	NM_027769	0.451309	0.00482195
8	6813877	NM_175494 // Zfp367 // zinc finger protein 367 // 13 B3|13 // 238673 /// NM_025887 // R	Zfp367	NM_175494	0.354501	0.00484018
5	6902185	NM_022983 // Lpar3 // lysophosphatidic acid receptor 3 // 3 H2|3 70.5 cM // 65086 /// E	Lpar3	NM_022983	0.0906817	0.00486454
11	6854335	NM_172935 // Amdhd2 // amidohydrolase domain containing 2 // 17 A3.3|17 // 245847 /// E	Amdhd2	NM_172935	0.0581003	0.00490251
10	6939771	NM_178700 // Grsf1 // G-rich RNA sequence binding factor 1 // 5 E1|5 48.0 cM // 231413	Grsf1	NM_178700	0.778264	0.00490549
15	6796403	NM_001081421 // Galntl1 // UDP-N-acetyl-alpha-D-galactosamine:polypeptide N-acetylgalac	Galntl1	NM_001081421	0.0538525	0.00491402
12	6913982	BC116650 // 4933430I17Rik // RIKEN cDNA 4933430I17 gene // 4 B3|4 // 214106 /// NM_1776	4933430I17Rik	BC116650	0.61622	0.00494304
10	6979919	NM_175434 // Slc35f3 // solute carrier family 35, member F3 // 8 E2|8 // 210027 /// ENS	Slc35f3	NM_175434	0.307802	0.00497561
12	6984011	NM_033327 // Zfp423 // zinc finger protein 423 // 8|8 C4 // 94187 /// ENSMUST0000010965	Zfp423	NM_033327	0.743821	0.00499036
16	6873111	NM_008528 // Blnk // B-cell linker // 19 C3|19 31.0 cM // 17060 /// ENSMUST00000054769	Blnk	NM_008528	0.850518	0.00499919
12	6873150	NM_027667 // Arhgap19 // Rho GTPase activating protein 19 // 19|19 D1 // 71085 /// NM_0	Arhgap19	NM_027667	0.0700458	0.00501104
5	6899034	NM_007759 // Crabp2 // cellular retinoic acid binding protein II // 3F1|3 // 12904 ///	Crabp2	NM_007759	0.092524	0.00502759
21	6781927	NM_001081566 // Pik3r6 // phosphoinositide-3-kinase, regulatory subunit 6 // 11 B3|11 /	Pik3r6	NM_001081566	0.123704	0.00504379
10	6875038	NM_008367 // Il2ra // interleukin 2 receptor, alpha chain // 2 A2-A3|2 6.4 cM // 16184	Il2ra	NM_008367	0.238514	0.00504602
12	6779359	NM_009837 // Cct4 // chaperonin containing Tcp1, subunit 4 (delta) // 11 A3.2|11 13.0 c	Cct4	NM_009837	0.156014	0.00505392
5	6780544	NM_025426 // Med7 // mediator complex subunit 7 // 11|11 B1.2 // 66213 /// NM_001104530	Med7	NM_025426	0.291526	0.00506455
20	6831687	NM_010630 // Kifc2 // kinesin family member C2 // 15 D-E|15 43.4 cM // 16581 /// ENSMUS	Kifc2	NM_010630	0.387588	0.00508875
22	6777594	NM_019786 // Tbk1 // TANK-binding kinase 1 // 10 D2|10 // 56480 /// ENSMUST00000020316	Tbk1	NM_019786	0.167772	0.00510914
15	6849476	NM_027544 // Ggnbp1 // gametogenetin binding protein 1 // 17 A3.3|17 // 70772 /// NM_00	Ggnbp1	NM_027544	0.320222	0.00511865
16	6848215	NM_175428 // Zfp295 // zinc finger protein 295 // 16|16 C3-4 // 114565 /// NM_001081684	Zfp295	NM_175428	0.494125	0.00514203
5	6910597	NM_008966 // Ptgfr // prostaglandin F receptor // 3 H3|3 75.8 cM // 19220 /// ENSMUST00	Ptgfr	NM_008966	0.866613	0.00515317
12	6774934	NM_009360 // Tfam // transcription factor A, mitochondrial // 10 B5|10 38.0 cM // 21780	Tfam	NM_009360	0.373982	0.00519924
3	6950501	NM_177688 // H2afj // H2A histone family, member J // 6 G1|6 // 232440 /// ENSMUST00000	H2afj	NM_177688	0.788022	0.00523404
5	6771603	NM_145424 // BC089597 // cDNA sequence BC089597 // 10 D3|10 // 216454 /// NM_147222 //	BC089597	NM_145424	0.288271	0.00523938
11	6911092	NM_011886 // Scamp3 // secretory carrier membrane protein 3 // 3|3 F2 // 24045 /// ENSM	Scamp3	NM_011886	0.335062	0.0052518
9	6994030	NM_172920 // Dpy19l1 // dpy-19-like 1 (C. elegans) // 9 A4|9 // 244745 /// BC116782 //	Dpy19l1	NM_172920	0.27104	0.00531604
7	6998649	NM_029169 // Rbm6 // RNA binding motif protein 6 // 9|9 F1-F2 // 19654 /// NM_011251 //	Rbm6	NM_029169	0.427622	0.00532033
4	6883591	NM_008561 // Mc3r // melanocortin 3 receptor // 2 H3|2 100.0 cM // 17201 /// ENSMUST000	Mc3r	NM_008561	0.302189	0.00533966
2	6898161	NM_001039543 // Mlf1 // myeloid leukemia factor 1 // 3 E1|3 31.0 cM // 17349 /// NM_010	Mlf1	NM_001039543	0.0900362	0.00535565
11	6874190	NM_030197 // 2700078E11Rik // RIKEN cDNA 2700078E11 gene // 19 D3|19 // 78832 /// NM_00	2700078E11Rik	NM_030197	0.278761	0.00539392
29	6778044	NM_010153 // Erbb3 // v-erb-b2 erythroblastic leukemia viral oncogene homolog 3 (avian)	Erbb3	NM_010153	0.322888	0.00539782
8	6761964	NM_028135 // Tmem163 // transmembrane protein 163 // 1 E3|1 // 72160 /// ENSMUST0000002	Tmem163	NM_028135	0.0590123	0.00544778
16	6977145	NM_007456 // Ap1m1 // adaptor-related protein complex AP-1, mu subunit 1 // 8 B3.3|8 33	Ap1m1	NM_007456	0.335445	0.00545031
3	6873066	NM_016861 // Pdlim1 // PDZ and LIM domain 1 (elfin) // 19|19 D1 // 54132 /// ENSMUST000	Pdlim1	NM_016861	0.897348	0.00550044
4	6924963	NM_026494 // Ppcs // phosphopantothenoylcysteine synthetase // 4|4 D1 // 106564 /// ENS	Ppcs	NM_026494	0.376722	0.00550302
18	6778375	NM_026175 // Sf3a1 // splicing factor 3a, subunit 1 // 11 A1|11 // 67465 /// ENSMUST000	Sf3a1	NM_026175	0.0862687	0.00551383
5	6782038	NM_009235 // Sox15 // SRY-box containing gene 15 // 11 B3|11 39.0 cM // 20670 /// ENSMU	Sox15	NM_009235	0.318228	0.00554335
13	6967011	NM_011181 // Cyth2 // cytohesin 2 // 7 B4|7 // 19158 /// NM_001112701 // Cyth2 // cytoh	Cyth2	NM_011181	0.919824	0.00555775
11	6977052	NM_173013 // Mtap1s // microtubule-associated protein 1S // 8 B3.3|8 // 270058 /// ENSM	Mtap1s	NM_173013	0.338183	0.00558029
20	6983162	NM_007789 // Ncan // neurocan // 8 B3.3|8 33.5 cM // 13004 /// ENSMUST00000002412 // Nc	Ncan	NM_007789	0.499966	0.00558388
4	6789579	NM_010353 // Gsg2 // germ cell-specific gene 2 // 11 B4|11 47.0 cM // 14841 /// ENSMUST	Gsg2	NM_010353	0.793653	0.00560329
8	6946993	NM_007599 // Capg // capping protein (actin filament), gelsolin-like // 6|6 C3 // 12332	Capg	NM_007599	0.158787	0.00560446
21	7020407	NM_011077 // Phex // phosphate regulating gene with homologies to endopeptidases on the	Phex	NM_011077	0.226064	0.00560987
6	6872731	NM_001167818 // Rnls // renalase, FAD-dependent amine oxidase // 19 C1|19 // 67795 ///	Rnls	NM_001167818	0.168876	0.00560997
6	6882630	NM_026124 // 1110008F13Rik // RIKEN cDNA 1110008F13 gene // 2|2 H2 // 67388 /// NM_0299	1110008F13Rik	NM_026124	0.951283	0.00564585
13	6839008	NM_029738 // Cluap1 // clusterin associated protein 1 // 16 A1|16 // 76779 /// ENSMUST0	Cluap1	NM_029738	0.621637	0.00565374
16	6809022	NM_028772 // Dmgdh // dimethylglycine dehydrogenase precursor // 13 C3|13 // 74129 ///	Dmgdh	NM_028772	0.0831088	0.00570745
23	6902518	NM_133247 // Usp33 // ubiquitin specific peptidase 33 // 3 H3|3 // 170822 /// NM_001076	Usp33	NM_133247	0.26257	0.00571485
5	6839624	NM_011415 // Snai2 // snail homolog 2 (Drosophila) // 16 A1|16 9.4 cM // 20583 /// ENSM	Snai2	NM_011415	0.534488	0.00574769
16	6948236	NM_026255 // Slc25a26 // solute carrier family 25 (mitochondrial carrier, phosphate car	Slc25a26	NM_026255	0.830438	0.00576005
20	6926440	NM_001146307 // Clcnka // chloride channel Ka // 4 E1|4 // 12733 /// NM_024412 // Clcnk	Clcnka	NM_001146307	0.118845	0.00578519
7	6795869	NM_028339 // Tmx1 // thioredoxin-related transmembrane protein 1 // 12 C2|12 // 72736 /	Tmx1	NM_028339	0.855518	0.00592668
11	6952659	NM_001025573 // 2010107G12Rik // RIKEN cDNA 2010107G12 gene // 6 B1|6 // 243753 /// BC0	2010107G12Rik	NM_001025573	0.875945	0.00595437
10	6959116	NM_001163510 // Kcnn4 // potassium intermediate/small conductance calcium-activated cha	Kcnn4	NM_001163510	0.0991116	0.00597045
25	6929651	NM_001048192 // Agbl5 // ATP/GTP binding protein-like 5 // 5 B1|5 // 231093 /// NM_1748	Agbl5	NM_001048192	0.390409	0.00602961
4	6892787	NM_026630 // Gtsf1l // gametocyte specific factor 1-like // 2|2 H3 // 68236 /// ENSMUST	Gtsf1l	NM_026630	0.650266	0.00604013
9	6880293	NM_026104 // Tmco5 // transmembrane and coiled-coil domains 5 // 2 E5|2 // 67356 /// EN	Tmco5	NM_026104	0.290498	0.00609838
9	6917524	NM_011284 // Rpa2 // replication protein A2 // 4 D2.3|4 // 19891 /// ENSMUST00000102561	Rpa2	NM_011284	0.441134	0.00611557
20	6952426	NM_178625 // Tmem209 // transmembrane protein 209 // 6 A3.3|6 // 72649 /// ENSMUST00000	Tmem209	NM_178625	0.621452	0.00612197
14	6987580	NM_009859 // Sept7 // septin 7 // 9 A4|9 // 235072 /// ENSMUST00000115272 // Sept7 // s	Sept7	NM_009859	0.591414	0.00612716
4	6925659	NM_153160 // Zcchc17 // zinc finger, CCHC domain containing 17 // 4 D2.2|4 // 619605 //	Zcchc17	NM_153160	0.165237	0.00617228
26	6937813	NM_001163577 // Prom1 // prominin 1 // 5 B3|5 // 19126 /// NM_008935 // Prom1 // promin	Prom1	NM_001163577	0.791119	0.00617937
12	6965134	NM_011875 // Psmd13 // proteasome (prosome, macropain) 26S subunit, non-ATPase, 13 // 7	Psmd13	NM_011875	0.167273	0.00621913
9	6843861	NM_008170 // Grin2a // glutamate receptor, ionotropic, NMDA2A (epsilon 1) // 16 A1|16 3	Grin2a	NM_008170	0.14953	0.00622045
12	6924863	NM_023178 // Dmap1 // DNA methyltransferase 1-associated protein 1 // 4|4 D1 // 66233 /	Dmap1	NM_023178	0.0602134	0.0062464
10	6949063	NM_008188 // Thumpd3 // THUMP domain containing 3 // 6 E3|6 48.7 cM // 14911 /// ENSMUS	Thumpd3	NM_008188	0.298563	0.00626411
10	6780907	NM_019411 // Ppp2ca // protein phosphatase 2 (formerly 2A), catalytic subunit, alpha is	Ppp2ca	NM_019411	0.333017	0.0062788
12	6898210	NM_001159424 // Il12a // interleukin 12a // 3 E1|3 37.0 cM // 16159 /// NM_008351 // Il	Il12a	NM_001159424	0.160208	0.00630346
17	6816060	NM_028487 // Gpbp1 // GC-rich promoter binding protein 1 // 13|13 D2.1 // 73274 /// NM_	Gpbp1	NM_028487	0.370681	0.00632169
11	6940792	NM_026856 // Zfp644 // zinc finger protein 644 // 5 E5|5 56.0 cM // 52397 /// ENSMUST00	Zfp644	NM_026856	0.932831	0.00634541
23	6943142	NM_010229 // Flt3 // FMS-like tyrosine kinase 3 // 5 G3|5 82.0 cM // 14255 /// ENSMUST0	Flt3	NM_010229	0.117348	0.00638534
13	6775377	NM_025852 // Rexo1 // REX1, RNA exonuclease 1 homolog (S. cerevisiae) // 10 C1|10 // 66	Rexo1	NM_025852	0.906473	0.00640821
21	6852929	NM_028658 // Klraq1 // KLRAQ motif containing 1 // 17 E4|17 // 73825 /// ENSMUST0000003	Klraq1	NM_028658	0.5361	0.00640896
7	6939130	NM_026950 // Ociad2 // OCIA domain containing 2 // 5|5 D // 433904 /// ENSMUST000000871	Ociad2	NM_026950	0.307773	0.00641364
11	6825679	NM_001004155 // 9930012K11Rik // RIKEN cDNA 9930012K11 gene // 14 D2|14 // 268759 /// N	9930012K11Rik	NM_001004155	0.439243	0.00641464
10	6866068	NM_016792 // Txnl1 // thioredoxin-like 1 // 18|18 D3 // 53382 /// ENSMUST00000025476 //	Txnl1	NM_016792	0.513091	0.00642299
17	6952601	NM_021435 // Slc35b4 // solute carrier family 35, member B4 // 6|6 B1 // 58246 /// ENSM	Slc35b4	NM_021435	0.173395	0.00643386
5	6896695	NM_011443 // Sox2 // SRY-box containing gene 2 // 3 A2-B|3 15.0 cM // 20674 /// ENSMUST	Sox2	NM_011443	0.42613	0.0064354
12	6784241	NM_011550 // Mlx // MAX-like protein X // 11 D|11 // 21428 /// NM_001159385 // Mlx // M	Mlx	NM_011550	0.688755	0.00644637
11	6851763	NM_026833 // ORF19 // open reading frame 19 // 17|17 F3-F4 // 68767 /// NM_001037757 //	ORF19	NM_026833	0.62926	0.00652804
10	6953139	NM_203396 // Eapa2 // experimental autoimmune prostatitis antigen 2 // 6 B2.1|6 // 4030	Eapa2	NM_203396	0.988574	0.00655302
4	6819292	NM_008570 // Mcpt1 // mast cell protease 1 // 14 C3|14 20.0 cM // 17224 /// ENSMUST0000	Mcpt1	NM_008570	0.715324	0.00656398
15	6875792	NM_173180 // Pmpca // peptidase (mitochondrial processing) alpha // 2 A3|2 // 66865 ///	Pmpca	NM_173180	0.054959	0.00656939
7	6792421	NM_178035 // Fads6 // fatty acid desaturase domain family, member 6 // 11 E2|11 // 3280	Fads6	NM_178035	0.762126	0.00657222
5	6834413	NM_027395 // Basp1 // brain abundant, membrane attached signal protein 1 // 15 B1|15 //	Basp1	NM_027395	0.236874	0.00660241
10	6763754	NM_145513 // Tiprl // TIP41, TOR signalling pathway regulator-like (S. cerevisiae) // 1	Tiprl	NM_145513	0.121344	0.00661317
15	6780782	NM_145926 // Mgat4b // mannoside acetylglucosaminyltransferase 4, isoenzyme B // 11 B1.	Mgat4b	NM_145926	0.106898	0.00666192
2	6789805	NM_177367 // Gemin4 // gem (nuclear organelle) associated protein 4 // 11 B5|11 // 2769	Gemin4	NM_177367	0.452264	0.00667866
4	6791479	NM_026618 // Ccdc56 // coiled-coil domain containing 56 // 11 D|11 60.0 cM // 52469 ///	Ccdc56	NM_026618	0.42755	0.00674492
11	6977444	NM_183096 // Ttc29 // tetratricopeptide repeat domain 29 // 8 C1|8 // 73301 /// ENSMUST	Ttc29	NM_183096	0.702013	0.00680304
12	6809880	NM_008308 // Htr1a // 5-hydroxytryptamine (serotonin) receptor 1A // 13 D1|13 58.0 cM /	Htr1a	NM_008308	0.108508	0.00684157
18	7015229	NM_009707 // Arhgap6 // Rho GTPase activating protein 6 // X F5|X // 11856 /// NM_17875	Arhgap6	NM_009707	0.526388	0.00684204
10	6835215	NM_022722 // Dpys // dihydropyrimidinase // 15 B3.1|15 // 64705 /// NM_001164466 // Dpy	Dpys	NM_022722	0.291757	0.00690004
7	6985975	NM_020564 // Sult5a1 // sulfotransferase family 5A, member 1 // 8 E1|8 // 57429 /// ENS	Sult5a1	NM_020564	0.944593	0.00691234
7	6950345	NM_025778 // Bcl2l14 // BCL2-like 14 (apoptosis facilitator) // 6 G1|6 // 66813 /// ENS	Bcl2l14	NM_025778	0.402911	0.00696298
8	6867963	NM_001098237 // Zbtb3 // zinc finger and BTB domain containing 3 // 19 A|19 // 75291 //	Zbtb3	NM_001098237	0.144373	0.00697701
6	6955219	NM_010751 // Mxd1 // MAX dimerization protein 1 // 6 D1|6 35.3 cM // 17119 /// ENSMUST0	Mxd1	NM_010751	0.782359	0.0070057
13	6955037	NM_024239 // Stambp // STAM binding protein // 6 C3|6 // 70527 /// NM_184088 // Dennd4c	Stambp	NM_024239	0.404785	0.00704488
7	6916497	NM_201640 // Cyp4a31 // cytochrome P450, family 4, subfamily a, polypeptide 31 // 4 D1|	Cyp4a31	NM_201640	0.062841	0.00704849
11	6970568	NM_133700 // Btbd10 // BTB (POZ) domain containing 10 // 7|7 F2 // 68815 /// ENSMUST000	Btbd10	NM_133700	0.258161	0.00705872
3	6932374	NM_008176 // Cxcl1 // chemokine (C-X-C motif) ligand 1 // 5 E-F|5 51.0 cM // 14825 ///	Cxcl1	NM_008176	0.6356	0.00705981
4	6971301	BC048622 // 4930451I11Rik // RIKEN cDNA 4930451I11 gene // 7 F3|7 // 78118 /// ENSMUST0	4930451I11Rik	BC048622	0.930426	0.00706094
6	6791427	NM_172565 // Klhl11 // kelch-like 11 (Drosophila) // 11 D|11 // 217194 /// ENSMUST00000	Klhl11	NM_172565	0.27561	0.00708224
71	6992378	NM_007738 // Col7a1 // collagen, type VII, alpha 1 // 9 F2|9 61.0 cM // 12836 /// NR_03	Col7a1	NM_007738	0.161575	0.00708231
4	7020765	NM_019773 // Rab9 // RAB9, member RAS oncogene family // X F5|X // 56382 /// ENSMUST000	Rab9	NM_019773	0.740617	0.00708537
11	6942460	NM_029659 // Styxl1 // serine/threonine/tyrosine interacting-like 1 // 5 G2|5 // 76571	Styxl1	NM_029659	0.11985	0.00714264
12	6839864	NM_011672 // Ufd1l // ubiquitin fusion degradation 1 like // 16 B1-B4|16 11.75 cM // 22	Ufd1l	NM_011672	0.533198	0.00722501
11	6971403	NM_024414 // Stx1b // syntaxin 1B // 7 F3|7 // 56216 /// ENSMUST00000106267 // Stx1b //	Stx1b	NM_024414	0.136543	0.00722589
20	6929817	NM_001163215 // Fgfr3 // fibroblast growth factor receptor 3 // 5 B|5 20.0 cM // 14184	Fgfr3	NM_001163215	0.560293	0.00722992
26	6861275	NM_175506 // Adamts19 // a disintegrin-like and metallopeptidase (reprolysin type) with	Adamts19	NM_175506	0.0517276	0.00724826
3	6768014	NM_010288 // Gja1 // gap junction protein, alpha 1 // 10 B4|10 29.0 cM // 14609 /// ENS	Gja1	NM_010288	0.265772	0.00727891
7	6867806	NM_134154 // Slc25a45 // solute carrier family 25, member 45 // 19 A|19 // 107375 /// E	Slc25a45	NM_134154	0.539283	0.00727998
14	6864565	NM_010481 // Hspa9 // heat shock protein 9 // 18 C|18 15.0 cM // 15526 /// ENSMUST00000	Hspa9	NM_010481	0.123017	0.00731113
7	6875825	NM_013678 // Surf2 // surfeit gene 2 // 2 A3|2 15.5 cM // 20931 /// ENSMUST00000015017	Surf2	NM_013678	0.469134	0.00731405
8	6971393	NM_009746 // Bcl7c // B-cell CLL/lymphoma 7C // 7|7 F4 // 12055 /// NR_027380 // Gm3219	Bcl7c	NM_009746	0.138422	0.00736856
16	6900346	NM_133867 // Eps8l3 // EPS8-like 3 // 3 F2.3|3 // 99662 /// ENSMUST00000037375 // Eps8l	Eps8l3	NM_133867	0.108477	0.00737119
26	6838809	NM_010577 // Itga5 // integrin alpha 5 (fibronectin receptor alpha) // 15 F3|15 57.4 cM	Itga5	NM_010577	0.29884	0.00741692
3	6749835	NM_007642 // Cd28 // CD28 antigen // 1 C1-C3|1 30.1 cM // 12487 /// M34563 // Cd28 // C	Cd28	NM_007642	0.177624	0.00742163
13	6935408	NM_011182 // Cyth3 // cytohesin 3 // 5 G2|5 82.0 cM // 19159 /// NM_001163548 // Cyth3	Cyth3	NM_011182	0.265097	0.00742508
7	6789401	NM_001177601 // 0610010K14Rik // RIKEN cDNA 0610010K14 gene // 11 B3|11 // 104457 /// N	0610010K14Rik	NM_001177601	0.293783	0.00744904
5	6969617	NM_001177945 // 1810020D17Rik // RIKEN cDNA 1810020D17 gene // 7 E2|7 // 66273 /// NM_1	1810020D17Rik	NM_001177945	0.157486	0.00745667
10	6900306	NM_146136 // Slc16a4 // solute carrier family 16 (monocarboxylic acid transporters), me	Slc16a4	NM_146136	0.145136	0.00746991
9	6956488	BC116438 // D630042P16Rik // RIKEN cDNA D630042P16 gene // 6 E3|6 // 243612 /// NM_1755	D630042P16Rik	BC116438	0.859252	0.0075014
6	6995258	NM_011526 // Tagln // transgelin // 9 A5.2|9 27.0 cM // 21345 /// ENSMUST00000034590 //	Tagln	NM_011526	0.701255	0.00751128
7	6843378	NM_133229 // Ripply3 // ripply3 homolog (zebrafish) // 16 C4|16 // 170765 /// ENSMUST00	Ripply3	NM_133229	0.841153	0.00751992
10	6985117	NM_010817 // Psmd7 // proteasome (prosome, macropain) 26S subunit, non-ATPase, 7 // 8 D	Psmd7	NM_010817	0.52391	0.0075311
8	6910281	NM_019957 // Dnase2b // deoxyribonuclease II beta // 3 H2|3 // 56629 /// ENSMUST0000002	Dnase2b	NM_019957	0.234573	0.00756238
5	6763903	NM_025569 // Mgst3 // microsomal glutathione S-transferase 3 // 1|1 H2 // 66447 /// ENS	Mgst3	NM_025569	0.0682654	0.0075672
3	6754776	NM_027430 // Brp44 // brain protein 44 // 1|1 H2 // 70456 /// ENSMUST00000027853 // Brp	Brp44	NM_027430	0.271038	0.00758089
25	6967014	NM_008172 // Grin2d // glutamate receptor, ionotropic, NMDA2D (epsilon 4) // 7 B4|7 23.	Grin2d	NM_008172	0.802716	0.00758148
16	6929152	NM_011188 // Psmc2 // proteasome (prosome, macropain) 26S subunit, ATPase 2 // 5 A3|5 9	Psmc2	NM_011188	0.962368	0.00758386
16	6789311	NM_144824 // Wrap53 // WD repeat containing, antisense to TP53 // 11 B3|11 // 216853 //	Wrap53	NM_144824	0.112998	0.00761115
25	6849665	NM_028791 // Ftsjd2 // FtsJ methyltransferase domain containing 2 // 17 A3.3|17 // 7415	Ftsjd2	NM_028791	0.78847	0.00762505
4	6942674	NR_029768 // Mir339 // microRNA 339 // 5|5 // 723898 /// BC016220 // 4930432F04Rik // R	Mir339	NR_029768	0.533448	0.00766092
2	6785665	NM_197979 // Uqcr10 // ubiquinol-cytochrome c reductase, complex III subunit X // 11 A1	Uqcr10	NM_197979	0.217887	0.00766532
17	6902543	NM_178016 // Pigk // phosphatidylinositol glycan anchor biosynthesis, class K // 3|3 H4	Pigk	NM_178016	0.251092	0.00766564
29	6784279	NM_008676 // Nbr1 // neighbor of Brca1 gene 1 // 11 D|11 60.5 cM // 17966 /// ENSMUST00	Nbr1	NM_008676	0.0764169	0.00766605
23	6791765	NM_008740 // Nsf // N-ethylmaleimide sensitive fusion protein // 11 E1|11 63.0 cM // 18	Nsf	NM_008740	0.0507786	0.00770501
9	6783914	NM_021493 // Arhgap23 // Rho GTPase activating protein 23 // 11 D|11 // 58996 /// ENSMU	Arhgap23	NM_021493	0.867278	0.00771277
13	6856270	NM_010613 // Khsrp // KH-type splicing regulatory protein // 17 D|17 36.0 cM // 16549 /	Khsrp	NM_010613	0.112541	0.00771401
12	6933632	NM_029012 // Sppl3 // signal peptide peptidase 3 // 5 F|5 // 74585 /// ENSMUST000000315	Sppl3	NM_029012	0.0816542	0.0077224
26	6784363	NM_001110778 // Adam11 // a disintegrin and metallopeptidase domain 11 // 11 E1|11 60.0	Adam11	NM_001110778	0.236926	0.00773733
14	6825371	NM_026322 // Msra // methionine sulfoxide reductase A // 14 D1|14 25.5 cM // 110265 ///	Msra	NM_026322	0.888416	0.00774663
7	6848586	NM_009309 // T // brachyury // 17 A1|17 4.02 cM // 20997 /// ENSMUST00000074667 // T //	T	NM_009309	0.893583	0.00776166
15	6941040	NM_153570 // Noc4l // nucleolar complex associated 4 homolog (S. cerevisiae) // 5 F|5 /	Noc4l	NM_153570	0.489764	0.00778234
5	6960273	NM_026690 // Aspdh // aspartate dehydrogenase domain containing // 7 B4|7 // 68352 ///	Aspdh	NM_026690	0.169977	0.00778563
14	6763275	NM_145413 // Fam20b // family with sequence similarity 20, member B // 1 H1|1 // 215015	Fam20b	NM_145413	0.962581	0.00779248
11	6774226	NM_001024911 // Sept10 // septin 10 // 10 B4|10 // 103080 /// NM_001024910 // Sept10 //	Sept10	NM_001024911	0.245938	0.00779965
8	6970829	NM_138649 // Syt17 // synaptotagmin XVII // 7 F2|7 56.0 cM // 110058 /// ENSMUST0000008	Syt17	NM_138649	0.689034	0.0078218
8	6998919	NM_017466 // Ccrl2 // chemokine (C-C motif) receptor-like 2 // 9 F|9 70.1 cM // 54199 /	Ccrl2	NM_017466	0.757196	0.00783034
13	6854735	NM_027060 // Btbd9 // BTB (POZ) domain containing 9 // 17|17 B1 // 224671 /// NM_172618	Btbd9	NM_027060	0.611434	0.0078866
15	6933326	NM_172716 // Pcgf3 // polycomb group ring finger 3 // 5 F|5 // 69587 /// NM_001005859 /	Pcgf3	NM_172716	0.349466	0.00797263
14	6818939	NM_009632 // Parp2 // poly (ADP-ribose) polymerase family, member 2 // 14 C1|14 19.5 cM	Parp2	NM_009632	0.437711	0.00799508
8	6993510	NM_181816 // Ccdc67 // coiled-coil domain containing 67 // 9 A2|9 // 234964 /// ENSMUST	Ccdc67	NM_181816	0.875307	0.00802553
12	6755679	NM_001103182 // Lin9 // lin-9 homolog (C. elegans) // 1 H4|1 // 72568 /// NM_175186 //	Lin9	NM_001103182	0.0546351	0.00803229
9	6785591	NM_007879 // Drg1 // developmentally regulated GTP binding protein 1 // 11 A1|11 // 134	Drg1	NM_007879	0.332023	0.00806233
9	6846437	NM_019678 // Tfg // Trk-fused gene // 16 C1.1|16 // 21787 /// ENSMUST00000065515 // Tfg	Tfg	NM_019678	0.084123	0.00806485
8	6837390	NM_145474 // Cyp2d34 // cytochrome P450, family 2, subfamily d, polypeptide 34 // 15 E1	Cyp2d34	NM_145474	0.0806828	0.00825684
13	6896655	NM_025978 // Ttc14 // tetratricopeptide repeat domain 14 // 3|3 B // 67120 /// NM_02761	Ttc14	NM_025978	0.0820437	0.00827891
5	6940432	NM_172882 // Wdfy3 // WD repeat and FYVE domain containing 3 // 5 E4-E5|5 54.0 cM // 72	Wdfy3	NM_172882	0.412776	0.00834506
6	6972201	NR_033532 // B230206H07Rik // RIKEN cDNA B230206H07 gene // 7 F5|7 // 320871 /// NM_133	B230206H07Rik	NR_033532	0.080848	0.00841345
10	6870891	NM_026437 // Fam45a // family with sequence similarity 45, member A // 19 D3|19 // 6789	Fam45a	NM_026437	0.143592	0.00841696
8	6947400	NM_145571 // Mobkl1b // MOB1, Mps One Binder kinase activator-like 1B (yeast) // 6 C3|6	Mobkl1b	NM_145571	0.146256	0.00842049
13	6783360	NM_016686 // Vezf1 // vascular endothelial zinc finger 1 // 11 C|11 // 22344 /// ENSMUS	Vezf1	NM_016686	0.116899	0.00846393
28	6842503	NM_013918 // Usp25 // ubiquitin specific peptidase 25 // 16 C3.1|16 // 30940 /// ENSMUS	Usp25	NM_013918	0.299637	0.00846501
3	6837023	NM_009218 // Sstr3 // somatostatin receptor 3 // 15 E1|15 46.3 cM // 20607 /// ENSMUST0	Sstr3	NM_009218	0.160941	0.00846542
9	6849581	NM_025888 // Kctd20 // potassium channel tetramerisation domain containing 20 // 17 A3.	Kctd20	NM_025888	0.829455	0.00846688
5	6992228	NM_178020 // Hyal3 // hyaluronoglucosaminidase 3 // 9 F1-F2|9 60.12 cM // 109685 /// EN	Hyal3	NM_178020	0.191135	0.00848367
22	6924841	NM_025739 // Rnf220 // ring finger protein 220 // 4|4 D1 // 66743 /// ENSMUST0000003043	Rnf220	NM_025739	0.223389	0.0085477
15	6934216	BC038367 // Setd1b // SET domain containing 1B // 5 F|5 // 208043 /// BC041681 // Setd1	Setd1b	BC038367	0.618088	0.00855046
8	6916784	NM_007902 // Edn2 // endothelin 2 // 4 D2.2|4 // 13615 /// ENSMUST00000030384 // Edn2 /	Edn2	NM_007902	0.0853398	0.00855047
7	6854896	NM_183177 // Zfp811 // zinc finger protein 811 // 17 B1|17 // 240063 /// ENSMUST0000008	Zfp811	NM_183177	0.0641363	0.00863015
6	6752497	NM_146103 // Tmem185b // transmembrane protein 185B // 1 E2.3|1 // 226351 /// ENSMUST00	Tmem185b	NM_146103	0.225319	0.0086537
2	6781889	NM_009038 // Rcvrn // recoverin // 11 B3|11 35.0 cM // 19674 /// ENSMUST00000021290 //	Rcvrn	NM_009038	0.114391	0.00866334
4	6983280	NM_028189 // B3gnt3 // UDP-GlcNAc:betaGal beta-1,3-N-acetylglucosaminyltransferase 3 //	B3gnt3	NM_028189	0.815547	0.00868479
20	6999070	NM_001164677 // Pdcd6ip // programmed cell death 6 interacting protein // 9|9 F2 // 185	Pdcd6ip	NM_001164677	0.0932427	0.00871434
12	6784552	NM_001081046 // Efcab3 // EF-hand calcium binding domain 3 // 11 E1|11 // 70894 /// ENS	Efcab3	NM_001081046	0.93053	0.00873963
17	6824893	NM_001014996 // Cenpj // centromere protein J // 14 C3|14 // 219103 /// ENSMUST00000065	Cenpj	NM_001014996	0.246065	0.00877165
15	6901059	NM_008939 // Prss12 // protease, serine, 12 neurotrypsin (motopsin) // 3|3 G3 // 19142	Prss12	NM_008939	0.374925	0.00879625
23	6772009	NM_175155 // Sash1 // SAM and SH3 domain containing 1 // 10 A1|10 // 70097 /// ENSMUST0	Sash1	NM_175155	0.530292	0.00881743
5	6855603	NM_152810 // Cdc5l // cell division cycle 5-like (S. pombe) // 17 B3|17 // 71702 /// EN	Cdc5l	NM_152810	0.482087	0.00882761
15	6861774	NM_026440 // Rnmt // RNA (guanine-7-) methyltransferase // 18|18 E1 // 67897 /// NM_001	Rnmt	NM_026440	0.266042	0.00883285
7	6985828	NM_133967 // Zdhhc7 // zinc finger, DHHC domain containing 7 // 8 E1|8 // 102193 /// EN	Zdhhc7	NM_133967	0.0565821	0.00887319
11	6756599	NM_011441 // Sox17 // SRY-box containing gene 17 // 1 A1|1 7.0 cM // 20671 /// ENSMUST0	Sox17	NM_011441	0.771393	0.00888737
6	6985030	NM_001007567 // Slc7a6os // solute carrier family 7, member 6 opposite strand // 8 D3|8	Slc7a6os	NM_001007567	0.421705	0.00891492
10	6881488	NM_011428 // Snap25 // synaptosomal-associated protein 25 // 2 F3|2 78.2 cM // 20614 //	Snap25	NM_011428	0.637653	0.00894848
5	6969253	NM_026304 // l7Rn6 // lethal, Chr 7, Rinchik 6 // 7 47.1 cM|7 E1 // 67669 /// ENSMUST00	l7Rn6	NM_026304	0.113934	0.00904774
15	6950397	NM_028982 // 8430419L09Rik // RIKEN cDNA 8430419L09 gene // 6 G1|6 // 74525 /// ENSMUST	8430419L09Rik	NM_028982	0.40495	0.00906208
3	6871074	NM_001001885 // Tmem151a // transmembrane protein 151A // 19 A|19 // 381199 /// ENSMUST	Tmem151a	NM_001001885	0.240316	0.00906462
9	6893486	NM_011497 // Aurka // aurora kinase A // 2 H3|2 100.0 cM // 20878 /// ENSMUST0000002899	Aurka	NM_011497	0.586262	0.00907934
41	6753412	NM_001081023 // Cacna1s // calcium channel, voltage-dependent, L type, alpha 1S subunit	Cacna1s	NM_001081023	0.843042	0.00915652
9	6782814	NM_139228 // Rhbdl3 // rhomboid, veinlet-like 3 (Drosophila) // 11 B5|11 // 246104 ///	Rhbdl3	NM_139228	0.0716624	0.00916047
20	6887089	NM_001141932 // Rbms1 // RNA binding motif, single stranded interacting protein 1 // 2|	Rbms1	NM_001141932	0.833732	0.00916305
11	6877940	NM_001081548 // Ubr3 // ubiquitin protein ligase E3 component n-recognin 3 // 2 C2|2 //	Ubr3	NM_001081548	0.480227	0.00917149
21	6789522	BC043106 // 4933427D14Rik // RIKEN cDNA 4933427D14 gene // 11 B4|11 // 74477 /// ENSMUS	4933427D14Rik	BC043106	0.1832	0.00922878
8	6854341	NM_025718 // Dnase1l2 // deoxyribonuclease 1-like 2 // 17 A3.3|17 // 66705 /// ENSMUST0	Dnase1l2	NM_025718	0.751508	0.00924238
6	6937590	NM_029162 // Zbtb49 // zinc finger and BTB domain containing 49 // 5|5 B2 // 75079 ///	Zbtb49	NM_029162	0.408316	0.00927741
22	6922382	NM_207109 // Astn2 // astrotactin 2 // 4 C1|4 // 56079 /// NM_019514 // Astn2 // astrot	Astn2	NM_207109	0.10212	0.00931764
21	6901347	NM_198711 // Col25a1 // collagen, type XXV, alpha 1 // 3|3 H1 // 77018 /// NM_029838 //	Col25a1	NM_198711	0.523915	0.00934224
6	6904283	NM_198192 // Qrfpr // pyroglutamylated RFamide peptide receptor // 3 B|3 // 229214 ///	Qrfpr	NM_198192	0.263175	0.0093552
36	6785551	NM_029878 // Tbcd // tubulin-specific chaperone d // 11 E2|11 // 108903 /// ENSMUST0000	Tbcd	NM_029878	0.119407	0.00936235
13	6949106	NM_172161 // Irak2 // interleukin-1 receptor-associated kinase 2 // 6 E3|6 49.5 cM // 1	Irak2	NM_172161	0.512437	0.00937108
10	6887836	NM_153138 // Wipf1 // WAS/WASL interacting protein family, member 1 // 2 C3|2 43.0 cM /	Wipf1	NM_153138	0.594225	0.0093978
4	6783945	NM_010688 // Lasp1 // LIM and SH3 protein 1 // 11 C-D|11 56.0 cM // 16796 /// ENSMUST00	Lasp1	NM_010688	0.547331	0.00943294
19	6979836	NM_010322 // Gnpat // glyceronephosphate O-acyltransferase // 8 E2|8 78.8 cM // 14712 /	Gnpat	NM_010322	0.700889	0.00944494
7	6750600	NM_026187 // Ankzf1 // ankyrin repeat and zinc finger domain containing 1 // 1 C3|1 41.	Ankzf1	NM_026187	0.515155	0.00944745
6	7009795	NM_138606 // Pim2 // proviral integration site 2 // X A1.1|X 2.0 cM // 18715 /// ENSMUS	Pim2	NM_138606	0.858842	0.00950691
3	6768783	NM_025635 // Zwint // ZW10 interactor // 10 B5.3|10 38.0 cM // 52696 /// ENSMUST0000002	Zwint	NM_025635	0.319705	0.0095224

## Sheet: Skeletal muscle (18m vs 28m)
# of markers	Transcript Cluster ID	gene_assignment	Gene Symbol	RefSeq	p-value(Age)	alt-splicing p-value (Age)
17	6780855	NM_007714 // Clk4 // CDC like kinase 4 // 11 B1.3|11 // 12750 /// ENSMUST00000093132 //	Clk4	NM_007714	0.140381	7.32391e-22
32	6906858	NM_028475 // Ubap2l // ubiquitin associated protein 2-like // 3 F2|3 // 74383 /// NM_00	Ubap2l	NM_028475	0.332067	2.26121e-19
29	6779373	NM_134014 // Xpo1 // exportin 1, CRM1 homolog (yeast) // 11 A3.2|11 // 103573 /// NM_00	Xpo1	NM_134014	0.122604	2.40666e-16
27	6917198	NM_133886 // AU040320 // expressed sequence AU040320 // 4 D2.2|4 // 100317 /// NM_00103	AU040320	NM_133886	0.642973	4.35543e-16
12	6833185	NM_010271 // Gpd1 // glycerol-3-phosphate dehydrogenase 1 (soluble) // 15 F1-F3|15 56.8	Gpd1	NM_010271	0.795521	1.23863e-15
24	6824755	NM_023190 // Acin1 // apoptotic chromatin condensation inducer 1 // 14 C3|14 // 56215 /	Acin1	NM_023190	0.786212	7.87933e-15
115	6748525	NM_134448 // Dst // dystonin // 1 B|1 16.5 cM // 13518 /// NM_133833 // Dst // dystonin	Dst	NM_134448	0.132849	1.38783e-14
16	6837784	NM_013871 // Mapk12 // mitogen-activated protein kinase 12 // 15 E3|15 // 29857 /// ENS	Mapk12	NM_013871	0.0686204	1.65025e-14
29	6840507	NM_007862 // Dlg1 // discs, large homolog 1 (Drosophila) // 16 B2|16 21.2 cM // 13383 /	Dlg1	NM_007862	0.682314	5.92561e-14
14	6976923	NM_007509 // Atp6v1b2 // ATPase, H+ transporting, lysosomal V1 subunit B2 // 8 B3.3|8 /	Atp6v1b2	NM_007509	0.109333	2.60353e-13
27	6826266	NM_025832 // Naa16 // N(alpha)-acetyltransferase 16, NatA auxiliary subunit // 14 D3|14	Naa16	NM_025832	0.0506969	3.55728e-13
34	6788862	NM_013881 // Ulk2 // Unc-51 like kinase 2 (C. elegans) // 11 B2|11 // 29869 /// ENSMUST	Ulk2	NM_013881	0.156973	3.92839e-13
18	6859814	NM_009668 // Bin1 // bridging integrator 1 // 18 B1|18 14.0 cM // 30948 /// NM_00108333	Bin1	NM_009668	0.636145	1.71562e-12
31	6912887	NM_023739 // Nfx1 // nuclear transcription factor, X-box binding 1 // 4 B1|4 19.9 cM //	Nfx1	NM_023739	0.926909	1.71995e-12
9	6918127	NM_023374 // Sdhb // succinate dehydrogenase complex, subunit B, iron sulfur (Ip) // 4|	Sdhb	NM_023374	0.540726	3.0287e-12
52	6922021	NM_172381 // AI314180 // expressed sequence AI314180 // 4 B3|4 // 230249 /// ENSMUST000	AI314180	NM_172381	0.923288	3.6446e-12
30	6817365	NM_172596 // Sec24c // Sec24 related gene family, member C (S. cerevisiae) // 14 A3|14	Sec24c	NM_172596	0.818582	6.05319e-12
33	6896835	NM_172679 // 4932438A13Rik // RIKEN cDNA 4932438A13 gene // 3 B|3 // 229227 /// ENSMUST	4932438A13Rik	NM_172679	0.0787171	6.90987e-12
13	6784810	NM_021880 // Prkar1a // protein kinase, cAMP dependent regulatory, type I, alpha // 11	Prkar1a	NM_021880	0.373763	7.96678e-12
16	6878000	NM_010064 // Dync1i2 // dynein cytoplasmic 1 intermediate chain 2 // 2 C2|2 41.25 cM //	Dync1i2	NM_010064	0.734084	8.03082e-12
20	6946277	NM_025816 // Tax1bp1 // Tax1 (human T-cell leukemia virus type I) binding protein 1 //	Tax1bp1	NM_025816	0.0809589	9.14552e-12
11	6788702	NM_011991 // Cops3 // COP9 (constitutive photomorphogenic) homolog, subunit 3 (Arabidop	Cops3	NM_011991	0.277943	9.38225e-12
32	6793370	NM_025695 // Smc6 // structural maintenance of chromosomes 6 // 12 A2|12 // 67241 /// E	Smc6	NM_025695	0.451766	1.6645e-11
34	6942377	NM_001080746 // Gtf2i // general transcription factor II I // 5 G2|5 75.0 cM // 14886 /	Gtf2i	NM_001080746	0.218516	2.3588e-11
27	6823041	NM_178597 // Camk2g // calcium/calmodulin-dependent protein kinase II gamma // 14 A3|14	Camk2g	NM_178597	0.138576	2.94674e-11
13	6873410	NM_016860 // Actr1a // ARP1 actin-related protein 1 homolog A, centractin alpha (yeast)	Actr1a	NM_016860	0.960578	7.06803e-11
20	6979701	NM_025804 // Tcf25 // transcription factor 25 (basic helix-loop-helix) // 8 E1|8 67.0 c	Tcf25	NM_025804	0.650798	8.14825e-11
13	6880337	NM_026620 // Fam98b // family with sequence similarity 98, member B // 2 E5|2 // 68215	Fam98b	NM_026620	0.257194	8.88229e-11
12	6965316	NM_133655 // Cd81 // CD81 antigen // 7 F5|7 69.3 cM // 12520 /// ENSMUST00000037941 //	Cd81	NM_133655	0.997853	9.0223e-11
29	6779688	NM_027869 // Pnpt1 // polyribonucleotide nucleotidyltransferase 1 // 11|11 A4 // 71701	Pnpt1	NM_027869	0.144708	1.15883e-10
37	6900584	NM_007729 // Col11a1 // collagen, type XI, alpha 1 // 3 F3|3 53.1 cM // 12814 /// ENSMU	Col11a1	NM_007729	0.405487	1.52975e-10
20	6898162	NM_138591 // Gfm1 // G elongation factor, mitochondrial 1 // 3 E1|3 31.6 cM // 28030 //	Gfm1	NM_138591	0.694574	2.03505e-10
18	6803122	NM_001160214 // Smek1 // SMEK homolog 1, suppressor of mek1 (Dictyostelium) // 12 E|12	Smek1	NM_001160214	0.632018	2.18455e-10
9	6766595	NM_016797 // Stx7 // syntaxin 7 // 10|10 A3 // 53331 /// ENSMUST00000020174 // Stx7 //	Stx7	NM_016797	0.562791	3.86217e-10
13	6989209	NM_029573 // Idh3a // isocitrate dehydrogenase 3 (NAD+) alpha // 9 A5.3|9 // 67834 ///	Idh3a	NM_029573	0.36976	5.76638e-10
17	6936564	NM_011203 // Ptpn12 // protein tyrosine phosphatase, non-receptor type 12 // 5|5 A3-B /	Ptpn12	NM_011203	0.897076	7.30222e-10
9	6921562	NM_025944 // 2810432L12Rik // RIKEN cDNA 2810432L12 gene // 4 B1|4 // 67063 /// ENSMUST	2810432L12Rik	NM_025944	0.182677	1.10614e-09
16	6843951	NM_025546 // Rsl1d1 // ribosomal L1 domain containing 1 // 16|16 B1 // 66409 /// ENSMUS	Rsl1d1	NM_025546	0.608247	1.23618e-09
24	6912093	NM_152825 // Usp45 // ubiquitin specific petidase 45 // 4 A3|4 // 77593 /// ENSMUST0000	Usp45	NM_152825	0.831047	1.35481e-09
12	6864330	NM_026165 // Slc25a46 // solute carrier family 25, member 46 // 18 B1|18 // 67453 /// E	Slc25a46	NM_026165	0.673272	2.05538e-09
18	6866631	NM_008540 // Smad4 // MAD homolog 4 (Drosophila) // 18 E2|18 48.0 cM // 17128 /// BC046	Smad4	NM_008540	0.104893	2.07411e-09
10	6872765	NM_007392 // Acta2 // actin, alpha 2, smooth muscle, aorta // 19|19 C3 // 11475 /// ENS	Acta2	NM_007392	0.372209	2.30306e-09
17	6796048	NM_010431 // Hif1a // hypoxia inducible factor 1, alpha subunit // 12 C3|12 31.0 cM //	Hif1a	NM_010431	0.287849	2.40082e-09
19	6869013	NM_009199 // Slc1a1 // solute carrier family 1 (neuronal/epithelial high affinity gluta	Slc1a1	NM_009199	0.473838	2.59595e-09
31	6876162	NM_172268 // Nup214 // nucleoporin 214 // 2 B|2 21.3 cM // 227720 /// ENSMUST0000006539	Nup214	NM_172268	0.0678305	2.92819e-09
22	6993204	NM_019691 // Gria4 // glutamate receptor, ionotropic, AMPA4 (alpha 4) // 9 A1|9 8.0 cM	Gria4	NM_019691	0.791014	2.99179e-09
10	6944434	NM_001167757 // Ankrd7 // ankyrin repeat domain 7 // 6 A2|6 // 75196 /// NM_029202 // A	Ankrd7	NM_001167757	0.101444	3.05732e-09
12	6965204	NM_009842 // Cd151 // CD151 antigen // 7 F5|7 23.5 cM // 12476 /// NM_001111049 // Cd15	Cd151	NM_009842	0.656228	3.28227e-09
12	6995927	NM_007713 // Clk3 // CDC-like kinase 3 // 9|9 C // 102414 /// ENSMUST00000065330 // Clk	Clk3	NM_007713	0.723325	3.88823e-09
66	6781442	NM_010862 // Myo15 // myosin XV // 11 B2|11 33.9 cM // 17910 /// NM_001103171 // Myo15	Myo15	NM_010862	0.624955	5.03936e-09
5	6888003	NM_010222 // Fkbp7 // FK506 binding protein 7 // 2 C3|2 60.5 cM // 14231 /// ENSMUST000	Fkbp7	NM_010222	0.666657	5.06052e-09
24	6987470	NM_178415 // Bbs9 // Bardet-Biedl syndrome 9 (human) // 9 A3|9 // 319845 /// NM_181316	Bbs9	NM_178415	0.935212	5.06922e-09
19	6870978	NM_021485 // Rps6kb2 // ribosomal protein S6 kinase, polypeptide 2 // 19 A|19 // 58988	Rps6kb2	NM_021485	0.368028	5.39698e-09
14	6896667	NM_001113188 // Fxr1 // fragile X mental retardation gene 1, autosomal homolog // 3|3 B	Fxr1	NM_001113188	0.194505	6.62235e-09
24	6981108	NM_007404 // Adam9 // a disintegrin and metallopeptidase domain 9 (meltrin gamma) // 8	Adam9	NM_007404	0.493477	8.22497e-09
28	6963471	NM_009431 // Ctr9 // Ctr9, Paf1/RNA polymerase II complex component, homolog (S. cerevi	Ctr9	NM_009431	0.0627953	8.3407e-09
11	6934660	NM_019983 // Rabgef1 // RAB guanine nucleotide exchange factor (GEF) 1 // 5|5 F // 5671	Rabgef1	NM_019983	0.754472	8.94146e-09
18	6931633	NM_181323 // Cwh43 // cell wall biogenesis 43 C-terminal homolog (S. cerevisiae) // 5 C	Cwh43	NM_181323	0.0526062	1.14664e-08
15	6848361	NM_134123 // Rbm16 // RNA binding motif protein 16 // 17 A1|17 // 106583 /// ENSMUST000	Rbm16	NM_134123	0.902549	1.30005e-08
10	6796052	NM_178392 // Snapc1 // small nuclear RNA activating complex, polypeptide 1 // 12 C3|12	Snapc1	NM_178392	0.671333	1.53317e-08
15	6768450	NM_207221 // Jmjd1c // jumonji domain containing 1C // 10 B5.1|10 // 108829 /// ENSMUST	Jmjd1c	NM_207221	0.0592064	1.69696e-08
22	6784558	NM_001112705 // Tlk2 // tousled-like kinase 2 (Arabidopsis) // 11 E1|11 // 24086 /// NM	Tlk2	NM_001112705	0.358895	1.7036e-08
14	6896804	NM_019393 // Exosc9 // exosome component 9 // 3 B|3 // 50911 /// ENSMUST00000029269 //	Exosc9	NM_019393	0.771943	1.87439e-08
17	6913560	NM_133891 // Slc44a1 // solute carrier family 44, member 1 // 4 B2|4 // 100434 /// NM_0	Slc44a1	NM_133891	0.266873	1.91652e-08
34	6919596	NM_023066 // Asph // aspartate-beta-hydroxylase // 4 A1|4 // 65973 /// NM_001177849 //	Asph	NM_023066	0.231006	1.96026e-08
13	6965944	NM_010719 // Lipe // lipase, hormone sensitive // 7 A3|7 5.5 cM // 16890 /// NM_0010395	Lipe	NM_010719	0.349952	2.00739e-08
19	6781414	NM_009021 // Rai1 // retinoic acid induced 1 // 11|11 B2 // 19377 /// NM_001037764 // R	Rai1	NM_009021	0.994503	2.27817e-08
36	6813676	NM_153538 // Zcchc6 // zinc finger, CCHC domain containing 6 // 13 B2|13 // 214290 ///	Zcchc6	NM_153538	0.150721	2.34061e-08
4	6983788	NM_134118 // Tecr // trans-2,3-enoyl-CoA reductase // 8 C3|8 43.5 cM // 106529 /// NM_0	Tecr	NM_134118	0.699592	2.73789e-08
17	6884754	NM_024185 // Fam188a // family with sequence similarity 188, member A // 2 A1|2 // 6696	Fam188a	NM_024185	0.0887308	2.79124e-08
12	6853910	NM_024250 // Phf10 // PHD finger protein 10 // 17|17 A2 // 72057 /// NM_001083881 // 16	Phf10	NM_024250	0.181243	3.17173e-08
18	6833394	NM_146064 // Soat2 // sterol O-acyltransferase 2 // 15 F3|15 61.7 cM // 223920 /// ENSM	Soat2	NM_146064	0.989346	3.21421e-08
32	6940930	NM_153569 // Gak // cyclin G associated kinase // 5 F|5 // 231580 /// ENSMUST0000004660	Gak	NM_153569	0.149502	3.28251e-08
13	6955770	NM_011666 // Uba3 // ubiquitin-like modifier activating enzyme 3 // 6 D3|6 // 22200 ///	Uba3	NM_011666	0.0994462	3.51667e-08
5	6812035	NM_025710 // Uqcrfs1 // ubiquinol-cytochrome c reductase, Rieske iron-sulfur polypeptid	Uqcrfs1	NM_025710	0.0761005	4.24663e-08
20	6882377	NM_008444 // Kif3b // kinesin family member 3B // 2 G-H2|2 86.0 cM // 16569 /// ENSMUST	Kif3b	NM_008444	0.437529	4.55203e-08
48	6853780	NM_010515 // Igf2r // insulin-like growth factor 2 receptor // 17 A-C|17 7.35 cM // 160	Igf2r	NM_010515	0.082591	4.77817e-08
28	6842503	NM_013918 // Usp25 // ubiquitin specific peptidase 25 // 16 C3.1|16 // 30940 /// ENSMUS	Usp25	NM_013918	0.442993	5.05483e-08
21	6899741	NM_181409 // Mtmr11 // myotubularin related protein 11 // 3 F2.1|3 // 194126 /// BC0510	Mtmr11	NM_181409	0.131659	5.25954e-08
13	6783360	NM_016686 // Vezf1 // vascular endothelial zinc finger 1 // 11 C|11 // 22344 /// ENSMUS	Vezf1	NM_016686	0.129337	5.56422e-08
14	7016416	NM_010685 // Lamp2 // lysosomal-associated membrane protein 2 // X A3.3|X 13.0 cM // 16	Lamp2	NM_010685	0.540531	6.09014e-08
28	6770693	NM_175489 // Osbpl8 // oxysterol binding protein-like 8 // 10 D1|10 // 237542 /// NM_00	Osbpl8	NM_175489	0.0689449	6.72969e-08
11	6811068	NM_018886 // Lgals8 // lectin, galactose binding, soluble 8 // 13 A1|13 8.0 cM // 56048	Lgals8	NM_018886	0.0757894	7.56257e-08
23	6928965	NM_013657 // Sema3c // sema domain, immunoglobulin domain (Ig), short basic domain, sec	Sema3c	NM_013657	0.821918	7.73652e-08
11	6823213	NM_001007268 // Dusp13 // dual specificity phosphatase 13 // 14|14 B // 27389 /// NM_01	Dusp13	NM_001007268	0.270506	8.81225e-08
15	6984999	NM_177150 // Cenpt // centromere protein T // 8 D3|8 // 320394 /// ENSMUST00000040776 /	Cenpt	NM_177150	0.666893	9.26147e-08
7	6815259	NM_198408 // Crhbp // corticotropin releasing hormone binding protein // 13 D1|13 52.0	Crhbp	NM_198408	0.366779	9.954e-08
38	6949847	NM_145979 // Chd4 // chromodomain helicase DNA binding protein 4 // 6 F3|6 58.4 cM // 1	Chd4	NM_145979	0.161664	1.2839e-07
20	6782801	NM_199196 // Suz12 // suppressor of zeste 12 homolog (Drosophila) // 11 B5|11 47.2 cM /	Suz12	NM_199196	0.0542911	1.33072e-07
22	6899151	NM_028814 // 2810403A07Rik // RIKEN cDNA 2810403A07 gene // 3 F1|3 // 74200 /// ENSMUST	2810403A07Rik	NM_028814	0.203027	1.39786e-07
8	6802184	NM_027213 // Med6 // mediator of RNA polymerase II transcription, subunit 6 homolog (ye	Med6	NM_027213	0.126749	1.63544e-07
7	6921036	NM_001048005 // 1110017D15Rik // RIKEN cDNA 1110017D15 gene // 4|4 B1 // 73721 /// NM_0	1110017D15Rik	NM_001048005	0.969215	1.7256e-07
13	6965202	NR_028142 // Pnpla2 // patatin-like phospholipase domain containing 2 // 7 F5|7 // 6685	Pnpla2	NR_028142	0.193331	1.80077e-07
9	6996440	NM_173413 // Rab8b // RAB8B, member RAS oncogene family // 9 C|9 // 235442 /// ENSMUST0	Rab8b	NM_173413	0.17185	2.07108e-07
10	6972294	NM_009983 // Ctsd // cathepsin D // 7 F5|7 // 13033 /// ENSMUST00000151120 // Ctsd // c	Ctsd	NM_009983	0.0572394	2.14346e-07
7	6959273	NM_007814 // Cyp2b19 // cytochrome P450, family 2, subfamily b, polypeptide 19 // 7 A3|	Cyp2b19	NM_007814	0.0988162	2.21697e-07
15	6955228	NM_013471 // Anxa4 // annexin A4 // 6 D1|6 38.0 cM // 11746 /// ENSMUST00000113675 // A	Anxa4	NM_013471	0.644248	2.35732e-07
24	6780963	NM_033565 // Aff4 // AF4/FMR2 family, member 4 // 11 B1.3|11 // 93736 /// ENSMUST000000	Aff4	NM_033565	0.158963	2.37678e-07
14	6782278	NM_025818 // 1200014J11Rik // RIKEN cDNA 1200014J11 gene // 11 B4|11 // 66874 /// ENSMU	1200014J11Rik	NM_025818	0.0715407	2.62471e-07
23	6769181	NM_001142701 // Hmha1 // histocompatibility (minor) HA-1 // 10 C1|10 // 70719 /// NM_02	Hmha1	NM_001142701	0.127555	2.98372e-07
57	6844269	NM_001001983 // Pi4ka // phosphatidylinositol 4-kinase, catalytic, alpha polypeptide //	Pi4ka	NM_001001983	0.46615	3.11697e-07
25	6860787	NM_008292 // Hsd17b4 // hydroxysteroid (17-beta) dehydrogenase 4 // 18 D1|18 // 15488 /	Hsd17b4	NM_008292	0.144532	3.31581e-07
13	6956864	NM_030165 // Csgalnact2 // chondroitin sulfate N-acetylgalactosaminyltransferase 2 // 6	Csgalnact2	NM_030165	0.918064	3.40812e-07
11	6791444	NM_011489 // Stat5b // signal transducer and activator of transcription 5B // 11 D|11 6	Stat5b	NM_011489	0.891025	3.59342e-07
17	6849474	NM_009343 // Phf1 // PHD finger protein 1 // 17 A3.3|17 15.15 cM // 21652 /// ENSMUST00	Phf1	NM_009343	0.108396	3.84573e-07
17	6813555	NM_026842 // Ubqln1 // ubiquilin 1 // 13 B1|13 35.0 cM // 56085 /// NM_152234 // Ubqln1	Ubqln1	NM_026842	0.15399	4.02557e-07
18	6983922	NM_022997 // Vps35 // vacuolar protein sorting 35 // 8 C3|8 38.0 cM // 65114 /// ENSMUS	Vps35	NM_022997	0.20033	4.04838e-07
12	6795033	NM_007728 // Coch // coagulation factor C homolog (Limulus polyphemus) // 12 C1|12 23.0	Coch	NM_007728	0.376049	4.07422e-07
10	6951121	NM_145573 // Mrps35 // mitochondrial ribosomal protein S35 // 6 G3|6 // 232536 /// BC01	Mrps35	NM_145573	0.249091	4.37542e-07
41	6997348	NM_001081216 // Phip // pleckstrin homology domain interacting protein // 9|9 E3.1 // 8	Phip	NM_001081216	0.390924	4.49174e-07
13	6768065	NM_008297 // Hsf2 // heat shock factor 2 // 10|10 B3-B4 // 15500 /// ENSMUST00000079833	Hsf2	NM_008297	0.861099	4.67455e-07
10	6789316	NM_013415 // Atp1b2 // ATPase, Na+/K+ transporting, beta 2 polypeptide // 11 B3|11 40.0	Atp1b2	NM_013415	0.930155	4.71469e-07
20	6983953	NM_028007 // Itfg1 // integrin alpha FG-GAP repeat containing 1 // 8 C4|8 39.0 cM // 71	Itfg1	NM_028007	0.106807	4.83825e-07
4	6948378	NM_022992 // Arl6ip5 // ADP-ribosylation factor-like 6 interacting protein 5 // 6 D3|6	Arl6ip5	NM_022992	0.204735	4.87871e-07
14	6979519	NM_009462 // Usp10 // ubiquitin specific peptidase 10 // 8 E1|8 // 22224 /// D84096 //	Usp10	NM_009462	0.965316	5.07339e-07
12	6936729	NM_023229 // Fastk // Fas-activated serine/threonine kinase // 5 A3|5 // 66587 /// ENSM	Fastk	NM_023229	0.0786055	6.09298e-07
7	6946904	NM_145568 // Krcc1 // lysine-rich coiled-coil 1 // 6 C1|6 // 57896 /// ENSMUST000000809	Krcc1	NM_145568	0.42444	6.36156e-07
14	6854813	NM_021322 // Wdr4 // WD repeat domain 4 // 17 B1|17 // 57773 /// ENSMUST00000024837 //	Wdr4	NM_021322	0.983549	6.38908e-07
15	6799246	NM_001159632 // Atp6v1c2 // ATPase, H+ transporting, lysosomal V1 subunit C2 // 12|12 A	Atp6v1c2	NM_001159632	0.0900697	6.58503e-07
14	6929149	NM_028431 // Pmpcb // peptidase (mitochondrial processing) beta // 5 A3|5 // 73078 ///	Pmpcb	NM_028431	0.246622	6.95651e-07
14	6949152	NM_172890 // Slc6a11 // solute carrier family 6 (neurotransmitter transporter, GABA), m	Slc6a11	NM_172890	0.243056	7.03535e-07
17	6888311	NM_144887 // Zdhhc5 // zinc finger, DHHC domain containing 5 // 2 D|2 // 228136 /// ENS	Zdhhc5	NM_144887	0.186183	7.4336e-07
29	6989366	NM_011378 // Sin3a // transcriptional regulator, SIN3A (yeast) // 9 B|9 30.0 cM // 2046	Sin3a	NM_011378	0.411599	7.66434e-07
13	6959457	NM_177301 // Hnrnpl // heterogeneous nuclear ribonucleoprotein L // 7 A3|7 // 15388 ///	Hnrnpl	NM_177301	0.211649	7.89541e-07
11	6798315	NM_134041 // 4930427A07Rik // RIKEN cDNA 4930427A07 gene // 12 F1|12 // 104732 /// ENSM	4930427A07Rik	NM_134041	0.0549807	8.53494e-07
12	6800082	NM_025840 // Bzw2 // basic leucine zipper and W2 domains 2 // 12|12 B2 // 66912 /// ENS	Bzw2	NM_025840	0.158335	8.59596e-07
7	6987392	BC057071 // 1810026J23Rik // RIKEN cDNA 1810026J23 gene // 9 A3|9 // 69773 /// ENSMUST0	1810026J23Rik	BC057071	0.562605	8.82585e-07
14	6800236	NM_172575 // Zfp277 // zinc finger protein 277 // 12 B1|12 // 246196 /// NM_178845 // Z	Zfp277	NM_172575	0.641929	9.7381e-07
12	6772217	NM_181470 // Ltv1 // LTV1 homolog (S. cerevisiae) // 10 A2|10 // 353258 /// ENSMUST0000	Ltv1	NM_181470	0.223737	1.08339e-06
13	6753710	NM_019562 // Uchl5 // ubiquitin carboxyl-terminal esterase L5 // 1 F|1 77.8 cM // 56207	Uchl5	NM_019562	0.178001	1.16051e-06
21	6786046	NM_010345 // Grb10 // growth factor receptor bound protein 10 // 11 A1|11 8.0 cM // 147	Grb10	NM_010345	0.388608	1.16713e-06
17	6816060	NM_028487 // Gpbp1 // GC-rich promoter binding protein 1 // 13|13 D2.1 // 73274 /// NM_	Gpbp1	NM_028487	0.601521	1.17669e-06
21	6798218	NM_021516 // Mark3 // MAP/microtubule affinity-regulating kinase 3 // 12 F1|12 // 17169	Mark3	NM_021516	0.263013	1.1987e-06
9	6870134	NM_021360 // Neurl1a // neuralized homolog 1A (Drosophila) // 19 C3|19 49.25 cM // 1801	Neurl1a	NM_021360	0.496005	1.20015e-06
19	6979836	NM_010322 // Gnpat // glyceronephosphate O-acyltransferase // 8 E2|8 78.8 cM // 14712 /	Gnpat	NM_010322	0.6718	1.41464e-06
18	6792500	NM_015729 // Acox1 // acyl-Coenzyme A oxidase 1, palmitoyl // 11 E2|11 // 11430 /// ENS	Acox1	NM_015729	0.223423	1.43036e-06
10	6912896	NM_026275 // Ube2r2 // ubiquitin-conjugating enzyme E2R 2 // 4|4 B1 // 67615 /// ENSMUS	Ube2r2	NM_026275	0.568725	1.46074e-06
10	6770743	NM_178610 // Krr1 // KRR1, small subunit (SSU) processome component, homolog (yeast) //	Krr1	NM_178610	0.0884231	1.53449e-06
17	6934891	NR_033794 // Abhd11 // abhydrolase domain containing 11 // 5 G2|5 // 68758 /// NM_14521	Abhd11	NR_033794	0.183185	1.5675e-06
19	6778278	NM_023743 // Eif4enif1 // eukaryotic translation initiation factor 4E nuclear import fa	Eif4enif1	NM_023743	0.61638	1.82826e-06
15	6942124	NM_007941 // Stx2 // syntaxin 2 // 5 G1.3|5 70.0 cM // 13852 /// ENSMUST00000031378 //	Stx2	NM_007941	0.249271	1.8371e-06
12	6899805	NM_019800 // Acp6 // acid phosphatase 6, lysophosphatidic // 3 F2.1|3 // 66659 /// ENSM	Acp6	NM_019800	0.153156	2.19485e-06
4	6942474	NM_001160366 // Srcrb4d // scavenger receptor cysteine rich domain containing, group B	Srcrb4d	NM_001160366	0.115935	2.46618e-06
14	6958193	NM_007532 // Bcat1 // branched chain aminotransferase 1, cytosolic // 6 G3|6 73.9 cM //	Bcat1	NM_007532	0.931241	2.46619e-06
10	6840539	NM_027355 // Rnf168 // ring finger protein 168 // 16 B2|16 // 70238 /// BC046815 // Rnf	Rnf168	NM_027355	0.0878776	2.61748e-06
24	6875459	NM_001177631 // Etl4 // enhancer trap locus 4 // 2 A3|2 9.5 cM // 208618 /// NM_0010810	Etl4	NM_001177631	0.546233	2.67055e-06
9	6829281	NM_001034851 // Fam134b // family with sequence similarity 134, member B // 15 B1|15 //	Fam134b	NM_001034851	0.299896	2.83466e-06
10	6891648	NM_024281 // Rrbp1 // ribosome binding protein 1 // 2 G1|2 // 81910 /// NM_133626 // Rr	Rrbp1	NM_024281	0.942019	2.85538e-06
29	6932469	NM_019490 // Uso1 // USO1 homolog, vesicle docking protein (yeast) // 5|5 E3 // 56041 /	Uso1	NM_019490	0.387917	2.92133e-06
23	6929861	NM_173402 // Rgs12 // regulator of G-protein signaling 12 // 5 B2|5 20.0 cM // 71729 //	Rgs12	NM_173402	0.523572	3.12977e-06
15	6810954	NM_144516 // Zmynd11 // zinc finger, MYND domain containing 11 // 13 A1|13 // 66505 ///	Zmynd11	NM_144516	0.261465	3.16886e-06
31	6881951	NM_011917 // Xrn2 // 5'-3' exoribonuclease 2 // 2|2 H1 // 24128 /// ENSMUST00000028921	Xrn2	NM_011917	0.406806	3.28217e-06
46	6796485	NM_018814 // Pcnx // pecanex homolog (Drosophila) // 12 D1|12 // 54604 /// ENSMUST00000	Pcnx	NM_018814	0.914296	3.37092e-06
11	6825402	NM_018788 // Extl3 // exostoses (multiple)-like 3 // 14 D1|14 // 54616 /// ENSMUST00000	Extl3	NM_018788	0.0554753	3.42046e-06
9	6963202	NM_011421 // Smpd1 // sphingomyelin phosphodiesterase 1, acid lysosomal // 7 E3|7 51.0	Smpd1	NM_011421	0.108034	3.44849e-06
24	6908800	NM_008991 // Abcd3 // ATP-binding cassette, sub-family D (ALD), member 3 // 3 G-H1|3 56	Abcd3	NM_008991	0.354864	3.55228e-06
24	6823470	NM_145221 // Appl1 // adaptor protein, phosphotyrosine interaction, PH domain and leuci	Appl1	NM_145221	0.321919	3.64068e-06
14	6785709	NM_032396 // Kremen1 // kringle containing transmembrane protein 1 // 11 A1|11 // 84035	Kremen1	NM_032396	0.825952	3.69621e-06
26	6803358	NM_029654 // Atg2b // ATG2 autophagy related 2 homolog B (S. cerevisiae) // 12 E|12 //	Atg2b	NM_029654	0.128367	3.69828e-06
10	6915253	NM_024433 // Mtap // methylthioadenosine phosphorylase // 4 C4|4 // 66902 /// ENSMUST00	Mtap	NM_024433	0.154494	3.73515e-06
16	6823696	NM_153547 // Gnl3 // guanine nucleotide binding protein-like 3 (nucleolar) // 14 B|14 1	Gnl3	NM_153547	0.466099	3.77698e-06
16	6818556	NM_025959 // Psmc6 // proteasome (prosome, macropain) 26S subunit, ATPase, 6 // 14|14 C	Psmc6	NM_025959	0.748059	3.85608e-06
9	6840565	NM_009981 // Pcyt1a // phosphate cytidylyltransferase 1, choline, alpha isoform // 16 B	Pcyt1a	NM_009981	0.0765464	3.90388e-06
37	6839956	NM_145941 // Eif4g1 // eukaryotic translation initiation factor 4, gamma 1 // 16 B1|16	Eif4g1	NM_145941	0.9872	3.97426e-06
21	7015648	NM_029510 // Bcor // BCL6 interacting corepressor // X|X A1.2 // 71458 /// NM_175044 //	Bcor	NM_029510	0.0660887	4.24261e-06
9	6926498	NM_025994 // Efhd2 // EF hand domain containing 2 // 4 E1|4 69.8 cM // 27984 /// ENSMUS	Efhd2	NM_025994	0.162398	4.26138e-06
17	6984997	NM_145824 // Ranbp10 // RAN binding protein 10 // 8 D3|8 // 74334 /// ENSMUST0000004140	Ranbp10	NM_145824	0.235547	4.2745e-06
35	6761155	NM_013784 // Pign // phosphatidylinositol glycan anchor biosynthesis, class N // 1|1 D	Pign	NM_013784	0.326463	4.96282e-06
30	6865967	NM_178277 // Hmgxb3 // HMG box domain containing 3 // 18 E1|18 // 106894 /// NM_134134	Hmgxb3	NM_178277	0.154035	5.24213e-06
16	6813332	NM_001146025 // Rnf44 // ring finger protein 44 // 13 B1|13 // 105239 /// NR_027395 //	Rnf44	NM_001146025	0.101779	5.37962e-06
30	6859781	NM_028866 // Wdr33 // WD repeat domain 33 // 18|18 B3 // 74320 /// NM_001170966 // Wdr3	Wdr33	NM_028866	0.207838	5.42022e-06
15	6877584	NM_001164071 // Tank // TRAF family member-associated Nf-kappa B activator // 2 C1.3|2	Tank	NM_001164071	0.178617	5.43217e-06
17	6971446	NM_009383 // Tial1 // Tia1 cytotoxic granule-associated RNA binding protein-like 1 // 7	Tial1	NM_009383	0.758496	5.47344e-06
21	6935043	NM_011962 // Plod3 // procollagen-lysine, 2-oxoglutarate 5-dioxygenase 3 // 5 G2|5 80.0	Plod3	NM_011962	0.854348	5.53822e-06
21	6961049	NM_130880 // Otud7a // OTU domain containing 7A // 7 C|7 // 170711 /// NM_146153 // Thr	Otud7a	NM_130880	0.485903	5.84211e-06
10	6995393	NM_024233 // Rexo2 // REX2, RNA exonuclease 2 homolog (S. cerevisiae) // 9 A5.3|9 // 10	Rexo2	NM_024233	0.560252	6.22396e-06
11	6917270	NM_016895 // Ak2 // adenylate kinase 2 // 4 D2.2|4 61.0 cM // 11637 /// NM_001033966 //	Ak2	NM_016895	0.56745	6.32487e-06
17	6966423	NM_016682 // Uba2 // ubiquitin-like modifier activating enzyme 2 // 7 B1|7 // 50995 ///	Uba2	NM_016682	0.0778201	6.61605e-06
22	6908488	NM_001080818 // Cdc14a // CDC14 cell division cycle 14 homolog A (S. cerevisiae) // 3 G	Cdc14a	NM_001080818	0.747027	6.738e-06
12	6840095	NM_053176 // Hrg // histidine-rich glycoprotein // 16 B1|16 14.1 cM // 94175 /// ENSMUS	Hrg	NM_053176	0.850354	6.88442e-06
11	6837426	NM_178627 // Poldip3 // polymerase (DNA-directed), delta interacting protein 3 // 15 E1	Poldip3	NM_178627	0.314158	6.94805e-06
13	6947446	NM_134157 // Atp6v1b1 // ATPase, H+ transporting, lysosomal V1 subunit B1 // 6 C3|6 32.	Atp6v1b1	NM_134157	0.852423	7.02594e-06
20	6787100	NM_010117 // Rhbdf1 // rhomboid family 1 (Drosophila) // 11 A4|11 16.0 cM // 13650 ///	Rhbdf1	NM_010117	0.793082	7.03779e-06
9	6924871	NM_033617 // Atp6v0b // ATPase, H+ transporting, lysosomal V0 subunit B // 4 D2.1|4 //	Atp6v0b	NM_033617	0.754856	7.12409e-06
11	6831660	NM_008296 // Hsf1 // heat shock factor 1 // 15 D3|15 43.0 cM // 15499 /// ENSMUST000000	Hsf1	NM_008296	0.874087	7.27304e-06
26	6762671	NM_009888 // Cfh // complement component factor h // 1 F|1 74.1 cM // 12628 /// NM_0010	Cfh	NM_009888	0.203414	7.4884e-06
19	6890648	NM_023220 // 2010106G01Rik // RIKEN cDNA 2010106G01 gene // 2|2 F3 // 66552 /// ENSMUST	2010106G01Rik	NM_023220	0.439003	7.51207e-06
18	6784990	NM_013581 // Cog1 // component of oligomeric golgi complex 1 // 11 E2|11 // 16834 /// E	Cog1	NM_013581	0.492245	7.60914e-06
19	6998972	NM_016853 // Stac // src homology three (SH3) and cysteine rich domain // 9 F3|9 62.0 c	Stac	NM_016853	0.168597	7.75134e-06
30	6796645	NM_178363 // Ylpm1 // YLP motif containing 1 // 12 D3|12 // 56531 /// AB033168 // Ylpm1	Ylpm1	NM_178363	0.646776	7.85658e-06
9	6763623	NM_010231 // Fmo1 // flavin containing monooxygenase 1 // 1 H1|1 92.6 cM // 14261 /// E	Fmo1	NM_010231	0.485215	8.05942e-06
13	6968845	NM_011983 // Homer2 // homer homolog 2 (Drosophila) // 7 D3|7 // 26557 /// NM_001164086	Homer2	NM_011983	0.0836874	8.06854e-06
7	6831706	NM_012053 // Rpl8 // ribosomal protein L8 // 15|15 E1 // 26961 /// ENSMUST00000004072 /	Rpl8	NM_012053	0.88597	8.4609e-06
8	6854541	NM_019837 // Nudt3 // nudix (nucleotide diphosphate linked moiety X)-type motif 3 // 17	Nudt3	NM_019837	0.189219	8.57739e-06
22	6873249	NM_007700 // Chuk // conserved helix-loop-helix ubiquitous kinase // 19 C3|19 45.0 cM /	Chuk	NM_007700	0.194767	8.59383e-06
8	6912042	NM_010281 // Ggh // gamma-glutamyl hydrolase // 4 A3|4 // 14590 /// ENSMUST00000098242	Ggh	NM_010281	0.100471	8.62314e-06
16	6980938	NM_007511 // Atp7b // ATPase, Cu++ transporting, beta polypeptide // 8 A2|8 10.0 cM //	Atp7b	NM_007511	0.334222	8.88663e-06
40	6992373	NM_080437 // Celsr3 // cadherin, EGF LAG seven-pass G-type receptor 3 (flamingo homolog	Celsr3	NM_080437	0.382885	8.89405e-06
28	6883267	NM_023565 // Cse1l // chromosome segregation 1-like (S. cerevisiae) // 2 H3|2 74.2 cM /	Cse1l	NM_023565	0.168672	9.01177e-06
29	6943775	NM_001167750 // Ccdc132 // coiled-coil domain containing 132 // 6 A1|6 // 73288 /// NM_	Ccdc132	NM_001167750	0.530188	9.02524e-06
4	6849063	NM_001025373 // 4930432O21Rik // RIKEN cDNA 4930432O21 gene // 17 A3.3|17 // 74670 ///	4930432O21Rik	NM_001025373	0.913246	9.04122e-06
15	6942866	NM_207110 // Rnf216 // ring finger protein 216 // 5 G2|5 // 108086 /// NM_080561 // Rnf	Rnf216	NM_207110	0.426891	9.51637e-06
27	6874212	NM_010123 // Eif3a // eukaryotic translation initiation factor 3, subunit A // 19|19 D	Eif3a	NM_010123	0.30357	1.0084e-05
9	6765332	NM_144817 // Camk1g // calcium/calmodulin-dependent protein kinase I gamma // 1 H6|1 10	Camk1g	NM_144817	0.291162	1.07402e-05
7	6806203	NM_009881 // Cdyl // chromodomain protein, Y chromosome-like // 13 A3.3|13 17.0 cM // 1	Cdyl	NM_009881	0.151229	1.07858e-05
10	6939771	NM_178700 // Grsf1 // G-rich RNA sequence binding factor 1 // 5 E1|5 48.0 cM // 231413	Grsf1	NM_178700	0.767815	1.14266e-05
12	6789476	NM_033562 // Derl2 // Der1-like domain family, member 2 // 11 B4|11 42.0 cM // 116891 /	Derl2	NM_033562	0.443778	1.21143e-05
32	6789693	NM_197943 // Sgsm2 // small G protein signaling modulator 2 // 11 B5|11 // 97761 /// EN	Sgsm2	NM_197943	0.0939534	1.24705e-05
15	6752885	NM_026390 // Ubxn4 // UBX domain protein 4 // 1|1 E4 // 67812 /// ENSMUST00000027592 //	Ubxn4	NM_026390	0.31899	1.27441e-05
8	6828705	NM_011232 // Rad1 // RAD1 homolog (S. pombe) // 15|15 A2 // 19355 /// ENSMUST0000002285	Rad1	NM_011232	0.661974	1.2942e-05
20	6957327	NM_011567 // Tead4 // TEA domain family member 4 // 6 F3|6 61.3 cM // 21679 /// NM_0010	Tead4	NM_011567	0.265697	1.30209e-05
10	6775886	NM_001163504 // Nr1h4 // nuclear receptor subfamily 1, group H, member 4 // 10 C2|10 50	Nr1h4	NM_001163504	0.979221	1.30594e-05
8	6784266	NM_172566 // Rundc1 // RUN domain containing 1 // 11 D|11 // 217201 /// ENSMUST00000040	Rundc1	NM_172566	0.407863	1.34286e-05
6	6830651	NM_029734 // Wdyhv1 // WDYHV motif containing 1 // 15 D2|15 // 76773 /// ENSMUST0000006	Wdyhv1	NM_029734	0.932224	1.39582e-05
6	6777545	NM_177092 // Msrb3 // methionine sulfoxide reductase B3 // 10 D2|10 // 320183 /// ENSMU	Msrb3	NM_177092	0.106399	1.41676e-05
9	6989290	NM_011992 // Rcn2 // reticulocalbin 2 // 9|9 C // 26611 /// ENSMUST00000034871 // Rcn2	Rcn2	NM_011992	0.22195	1.5727e-05
13	6958833	NM_133727 // Kptn // kaptin // 7 A2|7 15.16 cM // 70394 /// ENSMUST00000006178 // Kptn	Kptn	NM_133727	0.104016	1.5863e-05
9	6965187	NM_007878 // Drd4 // dopamine receptor D4 // 7 F5|7 70.1 cM // 13491 /// ENSMUST0000002	Drd4	NM_007878	0.975465	1.59929e-05
14	6810166	NM_152804 // Plk2 // polo-like kinase 2 (Drosophila) // 13|13 D2.1 // 20620 /// ENSMUST	Plk2	NM_152804	0.114018	1.62376e-05
13	6856269	NM_133801 // Gtf2f1 // general transcription factor IIF, polypeptide 1 // 17|17 E1.1 //	Gtf2f1	NM_133801	0.364292	1.66409e-05
8	6895855	NM_007606 // Car3 // carbonic anhydrase 3 // 3 A2|3 11.7 cM // 12350 /// ENSMUST0000002	Car3	NM_007606	0.785618	1.72171e-05
24	6955698	NM_008377 // Lrig1 // leucine-rich repeats and immunoglobulin-like domains 1 // 6 D2|6	Lrig1	NM_008377	0.12864	1.75821e-05
21	6902789	NM_001013806 // Ankrd13c // ankyrin repeat domain 13c // 3 H4|3 // 433667 /// ENSMUST00	Ankrd13c	NM_001013806	0.0974145	1.7656e-05
12	6791219	NM_026186 // Cwc25 // CWC25 spliceosome-associated protein homolog (S. cerevisiae) // 1	Cwc25	NM_026186	0.887116	1.79361e-05
9	6954648	NM_019715 // Kcmf1 // potassium channel modulatory factor 1 // 6 C3|6 30.5 cM // 74287	Kcmf1	NM_019715	0.0840014	1.90912e-05
14	6786504	NM_181411 // Aftph // aftiphilin // 11 A3.1|11 // 216549 /// ENSMUST00000035350 // Aftp	Aftph	NM_181411	0.365677	1.95044e-05
17	6883740	NM_020580 // Th1l // TH1-like homolog (Drosophila) // 2 H4|2 // 57314 /// ENSMUST000001	Th1l	NM_020580	0.3767	2.00001e-05
20	6862130	NM_027727 // Dym // dymeclin // 18 E2|18 // 69190 /// ENSMUST00000039608 // Dym // dyme	Dym	NM_027727	0.0787185	2.01187e-05
14	6882444	NM_144890 // BC018465 // cDNA sequence BC018465 // 2 H1|2 // 228802 /// ENSMUST00000045	BC018465	NM_144890	0.364045	2.0151e-05
36	6828573	NM_133227 // Nup155 // nucleoporin 155 // 15|15 A2 // 170762 /// ENSMUST00000022742 //	Nup155	NM_133227	0.782308	2.02362e-05
23	6854386	NM_145396 // Tbl3 // transducin (beta)-like 3 // 17 A3.3|17 // 213773 /// ENSMUST000001	Tbl3	NM_145396	0.059644	2.0343e-05
11	6838692	NM_008475 // Krt4 // keratin 4 // 15 F3|15 58.84 cM // 16682 /// ENSMUST00000023797 //	Krt4	NM_008475	0.624983	2.08252e-05
5	6754519	NR_002840 // Gas5 // growth arrest specific 5 // 1 H2.1|1 // 14455 /// NR_028543 // Sno	Gas5	NR_002840	0.239836	2.15047e-05
10	6895871	NR_027375 // Ythdf3 // YTH domain family 3 // 3 A1|3 // 229096 /// NM_172677 // Ythdf3	Ythdf3	NR_027375	0.235316	2.20459e-05
16	6768867	NM_008116 // Ggt1 // gamma-glutamyltransferase 1 // 10 C1|10 // 14598 /// ENSMUST000001	Ggt1	NM_008116	0.482647	2.2269e-05
13	6855898	NM_010021 // Dazl // deleted in azoospermia-like // 17 B1|17 25.6 cM // 13164 /// ENSMU	Dazl	NM_010021	0.596134	2.26781e-05
18	6935273	NM_133916 // Eif3b // eukaryotic translation initiation factor 3, subunit B // 5 G2|5 8	Eif3b	NM_133916	0.862725	2.34752e-05
6	6957758	NM_026639 // Art4 // ADP-ribosyltransferase 4 // 6 G1|6 66.5 cM // 109978 /// ENSMUST00	Art4	NM_026639	0.325406	2.3707e-05
25	6873068	NM_178362 // Sorbs1 // sorbin and SH3 domain containing 1 // 19 C3|19 36.5 cM // 20411	Sorbs1	NM_178362	0.0658828	2.37781e-05
20	6806963	NM_172015 // Iars // isoleucine-tRNA synthetase // 13 A5|13 // 105148 /// ENSMUST000000	Iars	NM_172015	0.675966	2.39442e-05
10	6933341	NM_054071 // Fgfrl1 // fibroblast growth factor receptor-like 1 // 5 E3-F|5 // 116701 /	Fgfrl1	NM_054071	0.0946467	2.40949e-05
16	6762765	NM_145991 // Cdc73 // cell division cycle 73, Paf1/RNA polymerase II complex component,	Cdc73	NM_145991	0.863719	2.41045e-05
13	6972175	NM_178381 // Ano9 // anoctamin 9 // 7 F5|7 // 71345	Ano9	NM_178381	0.532757	2.46097e-05
10	6785632	NM_015749 // Tcn2 // transcobalamin 2 // 11 A1|11 3.0 cM // 21452 /// NM_001130458 // T	Tcn2	NM_015749	0.0839419	2.48501e-05
15	6898897	NM_144896 // Pet112l // PET112-like (yeast) // 3 F1|3 // 229487 /// ENSMUST00000127348	Pet112l	NM_144896	0.538606	2.66898e-05
14	6867715	NM_145495 // Rin1 // Ras and Rab interactor 1 // 19 A|19 // 225870 /// ENSMUST000000258	Rin1	NM_145495	0.102215	2.67454e-05
6	6981621	NM_026609 // Leprotl1 // leptin receptor overlapping transcript-like 1 // 8 A4|8 // 681	Leprotl1	NM_026609	0.165816	2.70388e-05
14	6964058	NM_011247 // Rbbp6 // retinoblastoma binding protein 6 // 7 F3|7 // 19647 /// ENSMUST00	Rbbp6	NM_011247	0.618422	2.72455e-05
11	6747786	NM_009352 // Terf1 // telomeric repeat binding factor 1 // 1 E3|1 11.8 cM // 21749 ///	Terf1	NM_009352	0.686466	2.7818e-05
19	6952665	NM_016877 // Cnot4 // CCR4-NOT transcription complex, subunit 4 // 6 B1|6 // 53621 ///	Cnot4	NM_016877	0.0684173	2.90329e-05
33	6979439	NM_172285 // Plcg2 // phospholipase C, gamma 2 // 8 E1|8 62.0 cM // 234779 /// ENSMUST0	Plcg2	NM_172285	0.76393	2.9387e-05
14	7011936	NM_007542 // Bgn // biglycan // X B|X 29.3 cM // 12111 /// ENSMUST00000033741 // Bgn //	Bgn	NM_007542	0.561396	2.9784e-05
22	6786666	NM_027860 // 0610010F05Rik // RIKEN cDNA 0610010F05 gene // 11|11 A3.3 // 71675 /// ENS	0610010F05Rik	NM_027860	0.0930067	3.00219e-05
12	6905588	NM_015728 // Slc33a1 // solute carrier family 33 (acetyl-CoA transporter), member 1 //	Slc33a1	NM_015728	0.846148	3.13887e-05
6	6873167	NM_198108 // Morn4 // MORN repeat containing 4 // 19 C3|19 // 226123 /// ENSMUST0000005	Morn4	NM_198108	0.120549	3.15342e-05
8	6892957	NM_133240 // Acot8 // acyl-CoA thioesterase 8 // 2 H3|2 // 170789 /// NM_133924 // Snx2	Acot8	NM_133240	0.162166	3.1845e-05
23	6902518	NM_133247 // Usp33 // ubiquitin specific peptidase 33 // 3 H3|3 // 170822 /// NM_001076	Usp33	NM_133247	0.149297	3.18723e-05
25	6936116	NM_011806 // Dmtf1 // cyclin D binding myb-like transcription factor 1 // 5 A2-A3|5 //	Dmtf1	NM_011806	0.971781	3.28066e-05
14	6818667	NM_001037221 // Samd4 // sterile alpha motif domain containing 4 // 14 C1|14 // 74480 /	Samd4	NM_001037221	0.0714007	3.28682e-05
9	6871056	NM_016892 // Ccs // copper chaperone for superoxide dismutase // 19 A|19 4.0 cM // 1246	Ccs	NM_016892	0.0908217	3.40052e-05
14	6769593	NM_008777 // Pah // phenylalanine hydroxylase // 10 C2-D1|10 47.0 cM // 18478 /// ENSMU	Pah	NM_008777	0.619069	3.45734e-05
26	6950674	NM_144920 // Plekha5 // pleckstrin homology domain containing, family A member 5 // 6 G	Plekha5	NM_144920	0.129281	3.54188e-05
14	6925080	NM_133716 // Smap2 // stromal membrane-associated GTPase-activating protein 2 // 4 D2.2	Smap2	NM_133716	0.703917	3.56835e-05
21	6905074	NM_026225 // Cog6 // component of oligomeric golgi complex 6 // 3|3 D // 67542 /// ENSM	Cog6	NM_026225	0.968309	3.60144e-05
8	6913045	NM_001080385 // Clta // clathrin, light polypeptide (Lca) // 4 B1|4 // 12757 /// NM_016	Clta	NM_001080385	0.0579838	3.61006e-05
13	6769175	NM_130455 // Grin3b // glutamate receptor, ionotropic, NMDA3B // 10 C1|10 // 170483 ///	Grin3b	NM_130455	0.51563	3.61882e-05
16	6796345	NM_009014 // Rad51l1 // RAD51-like 1 (S. cerevisiae) // 12 C3|12 // 19363 /// U92068 //	Rad51l1	NM_009014	0.994948	3.72057e-05
6	6867861	NM_020253 // Nrxn2 // neurexin II // 19 A|19 // 18190 /// ENSMUST00000113462 // Nrxn2 /	Nrxn2	NM_020253	0.250163	3.72745e-05
12	6918145	NM_172518 // Fbxo42 // F-box protein 42 // 4 D3|4 // 213499 /// ENSMUST00000030757 // F	Fbxo42	NM_172518	0.0576081	3.72748e-05
24	6857512	NM_144802 // Hnrpll // heterogeneous nuclear ribonucleoprotein L-like // 17 E3|17 // 72	Hnrpll	NM_144802	0.894516	3.72943e-05
15	6817958	NM_029626 // Glt8d1 // glycosyltransferase 8 domain containing 1 // 14 B|14 // 76485 //	Glt8d1	NM_029626	0.982071	3.79444e-05
11	6843177	NM_010509 // Ifnar2 // interferon (alpha and beta) receptor 2 // 16 C3.3|16 63.1 cM //	Ifnar2	NM_010509	0.429457	3.81706e-05
11	6923497	NM_001004141 // Cyp2j11-ps // cytochrome P450, family 2, subfamily j, polypeptide 11, p	Cyp2j11-ps	NM_001004141	0.383152	3.87199e-05
9	6819901	NM_029979 // Trim35 // tripartite motif-containing 35 // 14 D1|14 // 66854 /// AF145374	Trim35	NM_029979	0.126652	4.057e-05
22	6998192	NM_029094 // Pik3cb // phosphatidylinositol 3-kinase, catalytic, beta polypeptide // 9|	Pik3cb	NM_029094	0.0725905	4.0584e-05
10	6866068	NM_016792 // Txnl1 // thioredoxin-like 1 // 18|18 D3 // 53382 /// ENSMUST00000025476 //	Txnl1	NM_016792	0.0507552	4.10104e-05
17	6859811	NM_133658 // Ercc3 // excision repair cross-complementing rodent repair deficiency, com	Ercc3	NM_133658	0.18065	4.15548e-05
12	6891125	NM_198029 // Fermt1 // fermitin family homolog 1 (Drosophila) // 2 F2|2 // 241639 /// E	Fermt1	NM_198029	0.410002	4.21159e-05
9	6774875	NM_178621 // Phyhipl // phytanoyl-CoA hydroxylase interacting protein-like // 10 B5.3|1	Phyhipl	NM_178621	0.0888988	4.21837e-05
11	6932951	NM_029270 // Arhgap24 // Rho GTPase activating protein 24 // 5|5 E4 // 231532 /// NM_14	Arhgap24	NM_029270	0.112874	4.30145e-05
11	6882491	NM_001139513 // Raly // hnRNP-associated with lethal yellow // 2 H1|2 88.8 cM // 19383	Raly	NM_001139513	0.272351	4.30466e-05
13	6925148	NM_007598 // Cap1 // CAP, adenylate cyclase-associated protein 1 (yeast) // 4|4 D1 // 1	Cap1	NM_007598	0.195133	4.31201e-05
16	6955140	NM_001003955 // Rab11fip5 // RAB11 family interacting protein 5 (class I) // 6 C3|6 35.	Rab11fip5	NM_001003955	0.807354	4.35883e-05
19	6892380	NM_001163452 // Trpc4ap // transient receptor potential cation channel, subfamily C, me	Trpc4ap	NM_001163452	0.0678944	4.43193e-05
23	6896587	NM_008839 // Pik3ca // phosphatidylinositol 3-kinase, catalytic, alpha polypeptide // 3	Pik3ca	NM_008839	0.0548324	4.53354e-05
21	6752083	NM_133821 // Phlpp1 // PH domain and leucine rich repeat protein phosphatase 1 // 1 E2.	Phlpp1	NM_133821	0.311972	4.54315e-05
16	6810067	NM_011056 // Pde4d // phosphodiesterase 4D, cAMP specific // 13 D2.1-D2.2|13 52.0 cM //	Pde4d	NM_011056	0.47367	4.78032e-05
12	6929660	NM_016703 // Preb // prolactin regulatory element binding // 5 B1|5 // 50907 /// NR_003	Preb	NM_016703	0.138488	4.79713e-05
16	6763752	NM_145512 // Sft2d2 // SFT2 domain containing 2 // 1 H2.3|1 // 108735 /// ENSMUST000000	Sft2d2	NM_145512	0.0969339	4.8785e-05
20	6931708	NM_001159573 // Fip1l1 // FIP1 like 1 (S. cerevisiae) // 5|5 D // 66899 /// NM_024183 /	Fip1l1	NM_001159573	0.176107	5.20359e-05
7	6917124	NM_025544 // Mrps15 // mitochondrial ribosomal protein S15 // 4|4 D2.1 // 66407 /// ENS	Mrps15	NM_025544	0.22705	5.36827e-05
23	6870166	NM_009289 // Slk // STE20-like kinase (yeast) // 19|19 D2 // 20874 /// NM_001164639 //	Slk	NM_009289	0.527352	5.52742e-05
14	6768323	NM_175194 // Slc25a16 // solute carrier family 25 (mitochondrial carrier, Graves diseas	Slc25a16	NM_175194	0.607718	5.53758e-05
21	6767464	NM_153055 // Sec63 // SEC63-like (S. cerevisiae) // 10 B2|10 25.0 cM // 140740 /// ENSM	Sec63	NM_153055	0.629603	5.63063e-05
16	6983698	NM_027554 // Usp38 // ubiquitin specific peptidase 38 // 8 C3|8 38.0 cM // 74841 /// EN	Usp38	NM_027554	0.620827	5.69345e-05
20	6983513	NM_030113 // Arhgap10 // Rho GTPase activating protein 10 // 8|8 C2 // 78514 /// ENSMUS	Arhgap10	NM_030113	0.772761	5.73017e-05
52	6890788	NM_008569 // Anapc1 // anaphase promoting complex subunit 1 // 2|2 F3 // 17222 /// ENSM	Anapc1	NM_008569	0.499801	5.75366e-05
32	6998669	NM_007567 // Bsn // bassoon // 9 F|9 60.0 cM // 12217 /// ENSMUST00000035208 // Bsn //	Bsn	NM_007567	0.550285	5.83269e-05
10	6981497	NM_026453 // Mak16 // MAK16 homolog (S. cerevisiae) // 8 A3|8 // 67920 /// NM_001112729	Mak16	NM_026453	0.673653	5.8565e-05
11	6857310	NM_133747 // Fam98a // family with sequence similarity 98, member A // 17 E2|17 // 7272	Fam98a	NM_133747	0.93168	5.85853e-05
30	6861173	NM_001001979 // Megf10 // multiple EGF-like-domains 10 // 18 D3|18 // 70417 /// ENSMUST	Megf10	NM_001001979	0.482637	5.86853e-05
20	6838256	NM_134086 // Slc38a1 // solute carrier family 38, member 1 // 15 F1|15 // 105727 /// NM	Slc38a1	NM_134086	0.309406	5.88169e-05
21	6779855	NM_009288 // Stk10 // serine/threonine kinase 10 // 11 A4|11 16.0 cM // 20868 /// ENSMU	Stk10	NM_009288	0.0772065	5.97533e-05
28	6815687	NM_001005868 // Erbb2ip // Erbb2 interacting protein // 13 D1|13 // 59079 /// NM_021563	Erbb2ip	NM_001005868	0.351276	6.08933e-05
28	6882510	NM_008395 // Itch // itchy, E3 ubiquitin protein ligase // 2 H1|2 89.0 cM // 16396 ///	Itch	NM_008395	0.634997	6.09623e-05
9	6802139	NM_001008423 // Gm1568 // predicted gene 1568 // 12 D1|12 // 380768 /// ENSMUST00000073	Gm1568	NM_001008423	0.70996	6.1552e-05
48	6890332	NM_009461 // Ubr1 // ubiquitin protein ligase E3 component n-recognin 1 // 2 E5|2 67.4	Ubr1	NM_009461	0.23364	6.23478e-05
14	6983819	NM_016671 // Il27ra // interleukin 27 receptor, alpha // 8 C3|8 // 50931 /// ENSMUST000	Il27ra	NM_016671	0.230419	6.33667e-05
5	6818707	NR_027414 // Fbxo34 // F-box protein 34 // 14 C1|14 // 78938 /// NM_001146085 // Fbxo34	Fbxo34	NR_027414	0.166918	6.40057e-05
8	6853121	NM_009625 // Adcyap1 // adenylate cyclase activating polypeptide 1 // 17 E5|17 // 11516	Adcyap1	NM_009625	0.238283	6.40341e-05
41	6850001	NM_009926 // Col11a2 // collagen, type XI, alpha 2 // 17 B1|17 18.51 cM // 12815 /// EN	Col11a2	NM_009926	0.0788094	6.48388e-05
12	6916267	NM_172296 // Dmrta2 // doublesex and mab-3 related transcription factor like family A2	Dmrta2	NM_172296	0.0777354	6.53431e-05
26	6945526	NM_145076 // Trim24 // tripartite motif-containing 24 // 6 B1|6 // 21848 /// ENSMUST000	Trim24	NM_145076	0.693664	6.57934e-05
22	6987378	NM_010561 // Ilf3 // interleukin enhancer binding factor 3 // 9 A4-A5|9 4.0 cM // 16201	Ilf3	NM_010561	0.935587	6.71344e-05
6	6837006	NM_013645 // Pvalb // parvalbumin // 15 E|15 45.7 cM // 19293 /// ENSMUST00000005860 //	Pvalb	NM_013645	0.0921821	6.74868e-05
15	6748897	NM_177084 // Slc9a4 // solute carrier family 9 (sodium/hydrogen exchanger), member 4 //	Slc9a4	NM_177084	0.0641146	6.78447e-05
3	6802384	NM_025421 // Acyp1 // acylphosphatase 1, erythrocyte (common) type // 12 D2|12 // 66204	Acyp1	NM_025421	0.366335	6.91536e-05
15	6992350	NM_026378 // Dalrd3 // DALR anticodon binding domain containing 3 // 9 F2|9 // 67789 //	Dalrd3	NM_026378	0.191505	6.98363e-05
25	6946729	NM_007958 // Smarcad1 // SWI/SNF-related, matrix-associated actin-dependent regulator o	Smarcad1	NM_007958	0.0711108	7.02332e-05
9	6753135	NM_172517 // Rbbp5 // retinoblastoma binding protein 5 // 1 E4|1 // 213464 /// ENSMUST0	Rbbp5	NM_172517	0.606728	7.14486e-05
16	6947929	NM_173002 // Zxdc // ZXD family zinc finger C // 6 D1|6 // 80292 /// NM_030260 // Zxdc	Zxdc	NM_173002	0.371327	7.157e-05
13	6807345	NM_001164041 // Smad5 // MAD homolog 5 (Drosophila) // 13 B1|13 35.0 cM // 17129 /// NM	Smad5	NM_001164041	0.605064	7.23508e-05
21	6788264	NM_008300 // Hspa4 // heat shock protein 4 // 11 B1.3|11 29.0 cM // 15525 /// ENSMUST00	Hspa4	NM_008300	0.263763	7.31699e-05
10	6913901	NM_024255 // Hsdl2 // hydroxysteroid dehydrogenase like 2 // 4|4 C1 // 72479 /// ENSMUS	Hsdl2	NM_024255	0.52611	7.35571e-05
6	6776029	NM_008682 // Nedd1 // neural precursor cell expressed, developmentally down-regulated g	Nedd1	NM_008682	0.141728	7.35595e-05
29	6885349	NM_001012518 // Ehmt1 // euchromatic histone methyltransferase 1 // 2 A3|2 // 77683 ///	Ehmt1	NM_001012518	0.462551	7.42113e-05
23	6993125	NM_153168 // Lars2 // leucyl-tRNA synthetase, mitochondrial // 9 F|9 70.6 cM // 102436	Lars2	NM_153168	0.350139	7.74755e-05
9	6884788	NM_009105 // Rsu1 // Ras suppressor protein 1 // 2 A1|2 // 20163 /// ENSMUST00000028059	Rsu1	NM_009105	0.552116	7.75646e-05
23	6977782	NM_145390 // Tnpo2 // transportin 2 (importin 3, karyopherin beta 2b) // 8 C3|8 // 2129	Tnpo2	NM_145390	0.0831851	7.8044e-05
16	6859935	NM_007462 // Apc // adenomatosis polyposis coli // 18 B1|18 15.0 cM // 11789 /// ENSMUS	Apc	NM_007462	0.584888	8.29494e-05
34	6962491	NM_001040085 // Sytl2 // synaptotagmin-like 2 // 7 E1|7 // 83671 /// NM_031394 // Sytl2	Sytl2	NM_001040085	0.263829	8.44645e-05
16	6927124	NM_207687 // Espn // espin // 4 E1|4 80.1 cM // 56226 /// NM_207688 // Espn // espin //	Espn	NM_207687	0.592441	8.78093e-05
6	6824286	NM_009919 // Cnih // cornichon homolog (Drosophila) // 14 C1|14 // 12793 /// ENSMUST000	Cnih	NM_009919	0.0647211	8.87286e-05
13	6813536	NM_009262 // Spock1 // sparc/osteonectin, cwcv and kazal-like domains proteoglycan 1 //	Spock1	NM_009262	0.798946	9.00704e-05
20	6868149	NM_172635 // Patl1 // protein associated with topoisomerase II homolog 1 (yeast) // 19	Patl1	NM_172635	0.34261	9.18057e-05
18	6755378	NM_133809 // Kmo // kynurenine 3-monooxygenase (kynurenine 3-hydroxylase) // 1 H4|1 //	Kmo	NM_133809	0.603222	9.30713e-05
16	6851320	NM_134125 // Trip10 // thyroid hormone receptor interactor 10 // 17 D|17 // 106628 ///	Trip10	NM_134125	0.0719139	9.3309e-05
17	6777932	NM_010296 // Gli1 // GLI-Kruppel family member GLI1 // 10 D3|10 69.0 cM // 14632 /// EN	Gli1	NM_010296	0.799078	9.33213e-05
14	6833531	NM_010284 // Ghr // growth hormone receptor // 15 A1|15 4.6 cM // 14600 /// NM_00104817	Ghr	NM_010284	0.372379	9.70866e-05
23	6867854	NM_001110791 // Sf1 // splicing factor 1 // 19|19 B // 22668 /// NM_011750 // Sf1 // sp	Sf1	NM_001110791	0.697526	9.71141e-05
7	6940005	NM_183392 // Nup54 // nucleoporin 54 // 5|5 E3 // 269113 /// ENSMUST00000038514 // Nup5	Nup54	NM_183392	0.785319	9.76514e-05
9	6979597	NM_020605 // Jph3 // junctophilin 3 // 8 E1|8 // 57340 /// ENSMUST00000026357 // Jph3 /	Jph3	NM_020605	0.721617	9.96033e-05
6	6941675	NM_026129 // Erp29 // endoplasmic reticulum protein 29 // 5 F|5 // 67397 /// ENSMUST000	Erp29	NM_026129	0.725659	0.000100273
22	6800711	NM_052973 // Strn3 // striatin, calmodulin binding protein 3 // 12|12 C1 // 94186 /// N	Strn3	NM_052973	0.554063	0.000101299
8	6789974	NM_009395 // Tnfaip1 // tumor necrosis factor, alpha-induced protein 1 (endothelial) //	Tnfaip1	NM_009395	0.117499	0.000102103
5	7018291	NM_080858 // Asb12 // ankyrin repeat and SOCS box-containing 12 // X|X C1 // 70392 ///	Asb12	NM_080858	0.213019	0.000104475
11	6824768	NM_001177705 // Homez // homeodomain leucine zipper-encoding gene // 14|14 C2-C3 // 239	Homez	NM_001177705	0.39748	0.000107798
5	6997764	NM_009573 // Zic1 // zinc finger protein of the cerebellum 1 // 9 E3.3|9 61.0 cM // 227	Zic1	NM_009573	0.620702	0.000108013
13	6848940	NM_025934 // Riok2 // RIO kinase 2 (yeast) // 17|17 A3.1 // 67045 /// ENSMUST0000002462	Riok2	NM_025934	0.411634	0.000110058
13	6803598	NM_001164314 // Wars // tryptophanyl-tRNA synthetase // 12|12 F2 // 22375 /// NM_001164	Wars	NM_001164314	0.681206	0.000112276
7	6966328	NM_011680 // Usf2 // upstream transcription factor 2 // 7 A2-B1|7 11.0 cM // 22282 ///	Usf2	NM_011680	0.907251	0.000119952
7	6983243	NM_001163042 // Haus8 // 4HAUS augmin-like complex, subunit 8 // 8|8 C1 // 76478 /// NM	Haus8	NM_001163042	0.766468	0.000120425
11	6751226	NM_133781 // Cab39 // calcium binding protein 39 // 1 C5|1 // 12283 /// ENSMUST00000113	Cab39	NM_133781	0.0777342	0.000122481
10	6854270	NM_023824 // Paqr4 // progestin and adipoQ receptor family member IV // 17 A3.3|17 // 7	Paqr4	NM_023824	0.0604105	0.000123351
18	6778375	NM_026175 // Sf3a1 // splicing factor 3a, subunit 1 // 11 A1|11 // 67465 /// ENSMUST000	Sf3a1	NM_026175	0.0713882	0.00012367
27	6853762	NM_011948 // Map3k4 // mitogen-activated protein kinase kinase kinase 4 // 17 A1|17 6.5	Map3k4	NM_011948	0.173453	0.000123854
11	6787099	NM_001134458 // Il9r // interleukin 9 receptor // 11|11 A4 // 16199 /// NM_008374 // Il	Il9r	NM_001134458	0.844969	0.000124351
24	6998217	NM_028768 // Armc8 // armadillo repeat containing 8 // 9|9 F1 // 74125 /// NM_001166138	Armc8	NM_028768	0.09089	0.000125634
28	6758737	NM_031179 // Sf3b1 // splicing factor 3b, subunit 1 // 1 C1.2|1 28.9 cM // 81898 /// EN	Sf3b1	NM_031179	0.149166	0.000126071
33	6883737	NM_010309 // Gnas // GNAS (guanine nucleotide binding protein, alpha stimulating) compl	Gnas	NM_010309	0.133298	0.00012718
12	6754900	NM_009107 // Rxrg // retinoid X receptor gamma // 1 H2.3|1 88.1 cM // 20183 /// NM_0011	Rxrg	NM_009107	0.597671	0.000129773
17	6963047	NM_009287 // Stim1 // stromal interaction molecule 1 // 7 E3|7 50.0 cM // 20866 /// BC0	Stim1	NM_009287	0.662006	0.000130047
11	7015006	NM_027153 // Pir // pirin // X F5|X // 69656 /// ENSMUST00000033749 // Pir // pirin //	Pir	NM_027153	0.651571	0.000130066
7	6813086	NM_026738 // 1110007C09Rik // RIKEN cDNA 1110007C09 gene // 13 A5|13 // 68480 /// ENSMU	1110007C09Rik	NM_026738	0.31511	0.000133306
6	6769144	NM_031380 // Fstl3 // follistatin-like 3 // 10 C1|10 // 83554 /// ENSMUST00000020575 //	Fstl3	NM_031380	0.799409	0.00013466
5	6977073	NM_053162 // Mrpl34 // mitochondrial ribosomal protein L34 // 8 B3.3|8 33.5 cM // 94065	Mrpl34	NM_053162	0.529726	0.000135997
8	6983190	NM_178771 // Klhl26 // kelch-like 26 (Drosophila) // 8 B3.3|8 // 234378 /// NM_00112283	Klhl26	NM_178771	0.508357	0.000137421
9	6965015	NM_026391 // Ppp2r2d // protein phosphatase 2, regulatory subunit B, delta isoform // 7	Ppp2r2d	NM_026391	0.824174	0.000139138
24	6871700	NM_011600 // Tle4 // transducin-like enhancer of split 4, homolog of Drosophila E(spl)	Tle4	NM_011600	0.132836	0.000139342
33	7015549	NM_001177950 // Rpgr // retinitis pigmentosa GTPase regulator // X A1.1|X // 19893 ///	Rpgr	NM_001177950	0.057064	0.000139749
12	6861746	NM_001039088 // Seh1l // SEH1-like (S. cerevisiae // 18|18 E1 // 72124 /// NM_028112 //	Seh1l	NM_001039088	0.0836234	0.000142097
24	6999137	NM_153585 // Cnot10 // CCR4-NOT transcription complex, subunit 10 // 9 F3|9 // 78893 //	Cnot10	NM_153585	0.0574917	0.000143511
22	6772736	NM_010167 // Eya4 // eyes absent 4 homolog (Drosophila) // 10 A3|10 18.0 cM // 14051 //	Eya4	NM_010167	0.109493	0.000144087
15	6756334	NM_021421 // Angel2 // angel homolog 2 (Drosophila) // 1 H6|1 103.4 cM // 52477 /// ENS	Angel2	NM_021421	0.402642	0.000144238
15	6849992	NM_020603 // Wdr46 // WD repeat domain 46 // 17 B1|17 // 57315 /// ENSMUST00000025170 /	Wdr46	NM_020603	0.969558	0.00014742
6	6822959	NM_144839 // Ube2e2 // ubiquitin-conjugating enzyme E2E 2 (UBC4/5 homolog, yeast) // 14	Ube2e2	NM_144839	0.259141	0.000150966
40	6856756	NM_008984 // Ptprm // protein tyrosine phosphatase, receptor type, M // 17 E1.1|17 38.3	Ptprm	NM_008984	0.0914459	0.000151393
57	6750628	NM_007463 // Speg // SPEG complex locus // 1 C4|1 41.0 cM // 11790 /// NM_001085370 //	Speg	NM_007463	0.0590284	0.000152035
10	6785698	NM_080595 // Emid1 // EMI domain containing 1 // 11 A1|11 // 140703 /// ENSMUST00000062	Emid1	NM_080595	0.257782	0.000152084
11	6966869	NM_197991 // 2310044H10Rik // RIKEN cDNA 2310044H10 gene // 7 B4|7 // 69683 /// ENSMUST	2310044H10Rik	NM_197991	0.646297	0.000153475
17	7023079	NM_012008 // Ddx3y // DEAD (Asp-Glu-Ala-Asp) box polypeptide 3, Y-linked // Y A1|Y // 2	Ddx3y	NM_012008	0.142407	0.000155019
11	6906676	NM_153562 // BC023814 // cDNA sequence BC023814 // 3 F1|3 // 229503 /// ENSMUST00000005	BC023814	NM_153562	0.573553	0.000157868
24	6998076	NM_053268 // Rasa2 // RAS p21 protein activator 2 // 9|9 E4 // 114713 /// ENSMUST000000	Rasa2	NM_053268	0.994537	0.000161103
21	6890298	NM_173734 // Tmem87a // transmembrane protein 87A // 2 E5|2 // 211499 /// NM_001110496	Tmem87a	NM_173734	0.0683867	0.000162431
21	6815543	NM_011233 // Rad17 // RAD17 homolog (S. pombe) // 13 D1|13 // 19356 /// NM_001044371 //	Rad17	NM_011233	0.20375	0.000163489
16	6917283	NM_134151 // Yars // tyrosyl-tRNA synthetase // 4 D2.2|4 // 107271 /// ENSMUST000001060	Yars	NM_134151	0.16997	0.000165511
29	6774408	NM_026201 // Ccar1 // cell division cycle and apoptosis regulator 1 // 10 B4|10 // 6750	Ccar1	NM_026201	0.163776	0.000165886
12	6966493	NM_028034 // Tdrd12 // tudor domain containing 12 // 7 B2|7 // 71981 /// ENSMUST0000003	Tdrd12	NM_028034	0.132095	0.000168414
14	6791437	NM_030150 // Dhx58 // DEXH (Asp-Glu-X-His) box polypeptide 58 // 11 D|11 61.5 cM // 808	Dhx58	NM_030150	0.0696555	0.000172841
16	6893109	NM_001109906 // Stau1 // staufen (RNA binding protein) homolog 1 (Drosophila) // 2 H3|2	Stau1	NM_001109906	0.533562	0.000173269
15	6967882	NM_026483 // Mphosph10 // M-phase phosphoprotein 10 (U3 small nucleolar ribonucleoprote	Mphosph10	NM_026483	0.549998	0.00017332
16	6923391	NM_172695 // Plaa // phospholipase A2, activating protein // 4 C5|4 44.5 cM // 18786 //	Plaa	NM_172695	0.274945	0.00017345
13	6878012	NM_026115 // Hat1 // histone aminotransferase 1 // 2 C2|2 // 107435 /// ENSMUST00000112	Hat1	NM_026115	0.486086	0.000175711
5	6783367	NM_024174 // Mrps23 // mitochondrial ribosomal protein S23 // 11 C|11 48.0 cM // 64656	Mrps23	NM_024174	0.201209	0.00017636
22	6751345	NM_029846 // Atg16l1 // autophagy-related 16-like 1 (yeast) // 1 D|1 // 77040 /// NR_02	Atg16l1	NM_029846	0.12536	0.000177998
5	6979556	NM_009941 // Cox4i1 // cytochrome c oxidase subunit IV isoform 1 // 8 E1|8 64.0 cM // 1	Cox4i1	NM_009941	0.625611	0.000178969
5	6955215	NM_011865 // Pcbp1 // poly(rC) binding protein 1 // 6|6 D1 // 23983 /// ENSMUST00000053	Pcbp1	NM_011865	0.799068	0.000182962
14	6949797	NM_145130 // Lpcat3 // lysophosphatidylcholine acyltransferase 3 // 6 F2|6 60.23 cM //	Lpcat3	NM_145130	0.34995	0.000184033
26	6990390	NM_146224 // Zfp280d // zinc finger protein 280D // 9 D|9 // 235469 /// ENSMUST00000098	Zfp280d	NM_146224	0.0840646	0.000184773
21	6931822	NM_027270 // Exoc1 // exocyst complex component 1 // 5 E1|5 // 69940 /// NR_033501 // G	Exoc1	NM_027270	0.619478	0.000185496
9	6979687	NM_177279 // 4732415M23Rik // RIKEN cDNA 4732415M23 gene // 8 E1|8 // 320869 /// ENSMUS	4732415M23Rik	NM_177279	0.694369	0.000187025
12	6836795	NM_028364 // Puf60 // poly-U binding splicing factor 60 // 15|15 E1 // 67959 /// NM_133	Puf60	NM_028364	0.0706298	0.00018888
9	6899650	NM_016712 // Tmod4 // tropomodulin 4 // 3 F2.1|3 52.0 cM // 50874 /// ENSMUST0000000576	Tmod4	NM_016712	0.128102	0.000189509
13	6751712	NM_174874 // Atg4b // autophagy-related 4B (yeast) // 1 D|1 // 66615 /// ENSMUST0000002	Atg4b	NM_174874	0.0755023	0.000190123
25	6919685	NM_001159595 // Ints8 // integrator complex subunit 8 // 4 A1|4 // 72656 /// NM_178112	Ints8	NM_001159595	0.316615	0.000191928
5	6818499	NM_023134 // Sftpa1 // surfactant associated protein A1 // 14 B|14 14.0 cM // 20387 ///	Sftpa1	NM_023134	0.531424	0.000192493
25	6886768	NM_018785 // Prpf40a // PRP40 pre-mRNA processing factor 40 homolog A (yeast) // 2|2 C1	Prpf40a	NM_018785	0.602089	0.000200779
11	6947763	NM_008090 // Gata2 // GATA binding protein 2 // 6 D1|6 38.5 cM // 14461 /// ENSMUST0000	Gata2	NM_008090	0.547252	0.000202422
39	6873516	NM_007732 // Col17a1 // collagen, type XVII, alpha 1 // 19 D1|19 49.0 cM // 12821 /// E	Col17a1	NM_007732	0.725685	0.000203627
15	6797880	NM_009832 // Ccnk // cyclin K // 12 F1|12 52.0 cM // 12454 /// ENSMUST00000101055 // Cc	Ccnk	NM_009832	0.0767664	0.000207459
9	6754137	NM_026380 // Rgs8 // regulator of G-protein signaling 8 // 1 G3|1 78.0 cM // 67792 ///	Rgs8	NM_026380	0.338012	0.000207501
24	6784236	NM_016920 // Atp6v0a1 // ATPase, H+ transporting, lysosomal V0 subunit A1 // 11 D|11 55	Atp6v0a1	NM_016920	0.335582	0.000208836
9	6860952	NM_152809 // Csnk1g3 // casein kinase 1, gamma 3 // 18 D1-D2|18 // 70425	Csnk1g3	NM_152809	0.248999	0.000213081
8	6957844	NM_207222 // Lmo3 // LIM domain only 3 // 6 G1|6 70.0 cM // 109593 /// ENSMUST000001627	Lmo3	NM_207222	0.0806877	0.000219912
12	6958832	NM_025898 // Napa // N-ethylmaleimide sensitive fusion protein attachment protein alpha	Napa	NM_025898	0.0515274	0.000220621
28	6763110	NM_001160257 // Smg7 // Smg-7 homolog, nonsense mediated mRNA decay factor (C. elegans)	Smg7	NM_001160257	0.700637	0.000222568
14	6929407	NM_001004365 // Actr3b // ARP3 actin-related protein 3 homolog B (yeast) // 5 A3|5 // 2	Actr3b	NM_001004365	0.987849	0.000225334
10	6885504	NM_013677 // Surf1 // surfeit gene 1 // 2 A3|2 15.5 cM // 20930 /// ENSMUST00000015934	Surf1	NM_013677	0.90557	0.000228868
13	6751634	NM_016696 // Gpc1 // glypican 1 // 1 D|1 // 14733 /// ENSMUST00000045970 // Gpc1 // gly	Gpc1	NM_016696	0.592303	0.000232502
9	6893486	NM_011497 // Aurka // aurora kinase A // 2 H3|2 100.0 cM // 20878 /// ENSMUST0000002899	Aurka	NM_011497	0.631222	0.000234946
7	6818956	NM_201239 // Rnase4 // ribonuclease, RNase A family 4 // 14 C1|14 // 58809 /// NM_02147	Rnase4	NM_201239	0.106132	0.000234969
12	6907216	NM_027541 // Prpf3 // PRP3 pre-mRNA processing factor 3 homolog (yeast) // 3|3 F2 // 70	Prpf3	NM_027541	0.602572	0.000236845
27	6962762	NM_027256 // Ints4 // integrator complex subunit 4 // 7 E1|7 // 101861 /// ENSMUST00000	Ints4	NM_027256	0.918255	0.000237205
8	6973067	NM_001146024 // Zfp444 // zinc finger protein 444 // 7 A1|7 // 72667 /// NM_028316 // Z	Zfp444	NM_001146024	0.868514	0.000239676
7	6782214	NM_144526 // Fam64a // family with sequence similarity 64, member A // 11 B4|11 // 1092	Fam64a	NM_144526	0.513078	0.000245826
14	6934024	BC051044 // Gm15800 // predicted gene 15800 // 5 F|5 // 269700 /// ENSMUST00000055859 /	Gm15800	BC051044	0.204392	0.000246789
22	6844567	NM_138650 // Dgkg // diacylglycerol kinase, gamma // 16 B1|16 15.5 cM // 110197 /// ENS	Dgkg	NM_138650	0.594551	0.000254106
39	6998667	NM_032543 // Rnf123 // ring finger protein 123 // 9 F2|9 // 84585 /// ENSMUST0000016024	Rnf123	NM_032543	0.106105	0.000256989
6	6795881	NM_028127 // Frmd6 // FERM domain containing 6 // 12 C2-C3|12 // 319710 /// ENSMUST0000	Frmd6	NM_028127	0.585801	0.000261772
21	6881306	NM_138651 // Cds2 // CDP-diacylglycerol synthase (phosphatidate cytidylyltransferase) 2	Cds2	NM_138651	0.526009	0.000265949
13	6777346	NM_010786 // Mdm2 // transformed mouse 3T3 cell double minute 2 // 10 C1-C3|10 66.0 cM	Mdm2	NM_010786	0.449093	0.000268763
42	6930606	NM_178804 // Slit2 // slit homolog 2 (Drosophila) // 5 B3|5 // 20563 /// NR_029798 // M	Slit2	NM_178804	0.0548622	0.000274081
11	6750566	NM_024264 // Cyp27a1 // cytochrome P450, family 27, subfamily a, polypeptide 1 // 1 C3|	Cyp27a1	NM_024264	0.632902	0.000274114
3	6813475	NM_010896 // Neurog1 // neurogenin 1 // 13 B1|13 35.0 cM // 18014 /// ENSMUST0000005847	Neurog1	NM_010896	0.297096	0.000274949
19	6762660	NM_133239 // Crb1 // crumbs homolog 1 (Drosophila) // 1 F|1 73.0 cM // 170788 /// ENSMU	Crb1	NM_133239	0.667478	0.000275895
16	6796658	NM_030225 // Dlst // dihydrolipoamide S-succinyltransferase (E2 component of 2-oxo-glut	Dlst	NM_030225	0.0546099	0.000282592
21	6802333	NM_008992 // Abcd4 // ATP-binding cassette, sub-family D (ALD), member 4 // 12 D1|12 39	Abcd4	NM_008992	0.227509	0.000284891
43	6958063	NM_021041 // Abcc9 // ATP-binding cassette, sub-family C (CFTR/MRP), member 9 // 6 G2|6	Abcc9	NM_021041	0.319244	0.000284911
3	7014155	NM_021463 // Prps1 // phosphoribosyl pyrophosphate synthetase 1 // X F1-F2|X 60.0 cM //	Prps1	NM_021463	0.0537782	0.00029125
9	6849921	NM_153063 // Zfp472 // zinc finger protein 472 // 17 B1|17 // 224691 /// ENSMUST0000003	Zfp472	NM_153063	0.0675072	0.000294113
13	6981865	NM_011135 // Cnot7 // CCR4-NOT transcription complex, subunit 7 // 8 A4|8 // 18983 ///	Cnot7	NM_011135	0.131379	0.000304876
13	6767762	NM_011376 // Sim1 // single-minded homolog 1 (Drosophila) // 10 B3|10 26.5 cM // 20464	Sim1	NM_011376	0.773906	0.000309828
14	6983226	NM_199308 // Mast3 // microtubule associated serine/threonine kinase 3 // 8 B3.3|8 // 5	Mast3	NM_199308	0.140281	0.000311857
7	6972696	NM_026046 // Zfp329 // zinc finger protein 329 // 7|7 A2 // 67230 /// ENSMUST0000007222	Zfp329	NM_026046	0.293898	0.000311892
13	6935110	NM_133906 // Zkscan1 // zinc finger with KRAB and SCAN domains 1 // 5|5 G1 // 74570 ///	Zkscan1	NM_133906	0.145089	0.000314222
7	6844080	NM_011987 // Pla2g10 // phospholipase A2, group X // 16 A1|16 3.4 cM // 26565 /// ENSMU	Pla2g10	NM_011987	0.109427	0.000324612
22	6936679	NM_009274 // Srpk2 // serine/arginine-rich protein specific kinase 2 // 5 A3|5 9.0 cM /	Srpk2	NM_009274	0.629435	0.000327706
7	6816248	NM_001033228 // Itga1 // integrin alpha 1 // 13 D2.2|13 65.0 cM // 109700 /// NM_134058	Itga1	NM_001033228	0.0670437	0.000327777
7	6907153	NM_134253 // Bnipl // BCL2/adenovirus E1B 19kD interacting protein like // 3 F2.1|3 //	Bnipl	NM_134253	0.269964	0.000328443
16	6760417	NM_021306 // Ecel1 // endothelin converting enzyme-like 1 // 1 D|1 // 13599 /// ENSMUST	Ecel1	NM_021306	0.0613412	0.000330829
7	6785133	NM_183285 // Kctd2 // potassium channel tetramerisation domain containing 2 // 11 E2|11	Kctd2	NM_183285	0.0599702	0.000333422
11	6786673	NM_009044 // Rel // reticuloendotheliosis oncogene // 11 A3.2|11 13.0 cM // 19696 /// E	Rel	NM_009044	0.722657	0.000333549
34	6859474	NM_175276 // Fhod3 // formin homology 2 domain containing 3 // 18 A2|18 // 225288 /// E	Fhod3	NM_175276	0.899684	0.000338182
14	6884135	NM_144500 // Osbpl2 // oxysterol binding protein-like 2 // 2 H4|2 // 228983 /// ENSMUST	Osbpl2	NM_144500	0.324483	0.000340488
10	6781605	NM_053169 // Trim16 // tripartite motif-containing 16 // 11 B2|11 // 94092 /// ENSMUST0	Trim16	NM_053169	0.344047	0.000346344
9	6918801	NM_026963 // Lzic // leucine zipper and CTNNBIP1 domain containing // 4 E2|4 // 69151 /	Lzic	NM_026963	0.960408	0.000346526
4	6962752	NM_024220 // Ndufc2 // NADH dehydrogenase (ubiquinone) 1, subcomplex unknown, 2 // 7|7	Ndufc2	NM_024220	0.408073	0.000348365
10	7017784	NM_016979 // Prkx // protein kinase, X-linked // X A7.3|X // 19108 /// ENSMUST000000363	Prkx	NM_016979	0.0902681	0.000352208
26	6885930	NM_175211 // Ralgps1 // Ral GEF with PH domain and SH3 binding motif 1 // 2 B|2 // 2413	Ralgps1	NM_175211	0.345634	0.000352612
15	6836358	NM_008681 // Ndrg1 // N-myc downstream regulated gene 1 // 15 D2|15 // 17988 /// ENSMUS	Ndrg1	NM_008681	0.110643	0.000355988
19	6977031	NM_201607 // Pde4c // phosphodiesterase 4C, cAMP specific // 8 B3-C1|8 33.0 cM // 11038	Pde4c	NM_201607	0.117478	0.000356537
14	6983624	NM_015751 // Abce1 // ATP-binding cassette, sub-family E (OABP), member 1 // 8 C|8 // 2	Abce1	NM_015751	0.101501	0.00035764
16	6753110	NM_001195025 // Nuak2 // NUAK family, SNF1-like kinase, 2 // 1 E4|1 // 74137 /// NM_028	Nuak2	NM_001195025	0.234276	0.000361723
8	7019818	NM_001077364 // Tsc22d3 // TSC22 domain family, member 3 // X F1|X // 14605 /// NM_0102	Tsc22d3	NM_001077364	0.838166	0.000361873
7	6863965	NM_144861 // Rprd1a // regulation of nuclear pre-mRNA domain containing 1A // 18 A2|18	Rprd1a	NM_144861	0.295614	0.000370296
16	6955605	NM_030081 // Zfyve20 // zinc finger, FYVE domain containing 20 // 6|6 D3 // 78287 /// E	Zfyve20	NM_030081	0.654063	0.00037614
18	6866004	NM_178928 // Afap1l1 // actin filament associated protein 1-like 1 // 18 E1|18 // 10687	Afap1l1	NM_178928	0.790444	0.000376323
12	6971303	NM_153580 // Ino80e // INO80 complex subunit E // 7 F3|7 // 233875 /// NM_010069 // Doc	Ino80e	NM_153580	0.339563	0.000377498
17	6922063	NM_144904 // Rod1 // ROD1 regulator of differentiation 1 (S. pombe) // 4 B3|4 // 230257	Rod1	NM_144904	0.0629178	0.000381874
19	6953369	NM_001163475 // Zfp746 // zinc finger protein 746 // 6 B2.3|6 // 69228 /// NM_001081382	Zfp746	NM_001163475	0.514071	0.000384387
21	6952121	NM_013930 // Aass // aminoadipate-semialdehyde synthase // 6 A3.1|6 4.5 cM // 30956 ///	Aass	NM_013930	0.180972	0.000386691
4	6795771	NM_146035 // Mgat2 // mannoside acetylglucosaminyltransferase 2 // 12 C2|12 // 217664 /	Mgat2	NM_146035	0.302813	0.000394466
44	6753417	NM_001039472 // Kif21b // kinesin family member 21B // 1 E4|1 76.0 cM // 16565 /// ENSM	Kif21b	NM_001039472	0.457159	0.000394705
8	6982580	NM_029701 // Spcs3 // signal peptidase complex subunit 3 homolog (S. cerevisiae) // 8 B	Spcs3	NM_029701	0.0874114	0.000395176
14	6940006	NM_007644 // Scarb2 // scavenger receptor class B, member 2 // 5|5 E3 // 12492 /// ENSM	Scarb2	NM_007644	0.787523	0.000397846
8	6818017	NM_028932 // Eaf1 // ELL associated factor 1 // 14 B|14 // 74427 /// ENSMUST00000022446	Eaf1	NM_028932	0.136436	0.000397847
5	6939717	NM_133894 // Ugt2b38 // UDP glucuronosyltransferase 2 family, polypeptide B38 // 5 E1|5	Ugt2b38	NM_133894	0.862813	0.00040227
8	6971606	BC044749 // 2310057M21Rik // RIKEN cDNA 2310057M21 gene // 7 F3|7 // 68277 /// NM_02665	2310057M21Rik	BC044749	0.715842	0.000405134
11	6854340	NM_001163852 // Tbc1d24 // TBC1 domain family, member 24 // 17 A3.3|17 // 224617 /// NM	Tbc1d24	NM_001163852	0.39437	0.000408117
26	7010338	NM_009457 // Uba1 // ubiquitin-like modifier activating enzyme 1 // X A2-A3|X 5.7 cM //	Uba1	NM_009457	0.431625	0.000409112
11	7009796	NM_001083937 // Slc35a2 // solute carrier family 35 (UDP-galactose transporter), member	Slc35a2	NM_001083937	0.957021	0.000413625
8	6843494	NM_001177887 // Igsf5 // immunoglobulin superfamily, member 5 // 16 C4|16 // 72058 ///	Igsf5	NM_001177887	0.154903	0.000419016
7	6767387	NM_016898 // Cd164 // CD164 antigen // 10 B2|10 25.0 cM // 53599 /// ENSMUST00000019962	Cd164	NM_016898	0.724844	0.000421461
16	6959417	NM_019458 // Paf1 // Paf1, RNA polymerase II associated factor, homolog (S. cerevisiae)	Paf1	NM_019458	0.584357	0.000434243
9	7017489	NM_138309 // Cd99l2 // CD99 antigen-like 2 // X A6-B|X // 171486 /// ENSMUST00000080035	Cd99l2	NM_138309	0.257107	0.000435893
4	6932372	NM_011339 // Cxcl15 // chemokine (C-X-C motif) ligand 15 // 5 E1|5 51.5 cM // 20309 ///	Cxcl15	NM_011339	0.404184	0.000437761
12	6839864	NM_011672 // Ufd1l // ubiquitin fusion degradation 1 like // 16 B1-B4|16 11.75 cM // 22	Ufd1l	NM_011672	0.217172	0.000439115
20	6963967	NM_025298 // Polr3e // polymerase (RNA) III (DNA directed) polypeptide E // 7|7 F3 // 2	Polr3e	NM_025298	0.0946255	0.000439214
9	6777583	NM_138956 // Rassf3 // Ras association (RalGDS/AF-6) domain family member 3 // 10 D2|10	Rassf3	NM_138956	0.139256	0.000443072
14	6966431	NM_025948 // Lsm14a // LSM14 homolog A (SCD6, S. cerevisiae) // 7 B1|7 // 67070 /// ENS	Lsm14a	NM_025948	0.412501	0.00044471
6	6838036	NM_026025 // Zcrb1 // zinc finger CCHC-type and RNA binding motif 1 // 15|15 F1 // 6719	Zcrb1	NM_026025	0.130275	0.000450328
11	6754604	NM_016796 // Vamp4 // vesicle-associated membrane protein 4 // 1 H1|1 85.0 cM // 53330	Vamp4	NM_016796	0.10509	0.000454415
10	6782695	NM_201406 // Pigs // phosphatidylinositol glycan anchor biosynthesis, class S // 11 B5|	Pigs	NM_201406	0.766264	0.00045579
19	6947927	NM_144940 // Uroc1 // urocanase domain containing 1 // 6 D1|6 // 243537 /// ENSMUST0000	Uroc1	NM_144940	0.1523	0.000457432
6	6756637	NM_001177795 // Rgs20 // regulator of G-protein signaling 20 // 1 A1|1 // 58175 /// NM_	Rgs20	NM_001177795	0.767605	0.0004586
9	6839230	BC024814 // BC024814 // cDNA sequence BC024814 // 16 A1|16 // 239706 /// ENSMUST0000004	BC024814	BC024814	0.599601	0.000459449
9	6947985	NM_144919 // Hdac11 // histone deacetylase 11 // 6 D1|6 // 232232 /// ENSMUST0000004173	Hdac11	NM_144919	0.183035	0.000460468
14	6955347	NM_016906 // Sec61a1 // Sec61 alpha 1 subunit (S. cerevisiae) // 6 D1|6 // 53421 /// EN	Sec61a1	NM_016906	0.080892	0.000462598
22	7010342	NM_011049 // Cdk16 // cyclin-dependent kinase 16 // X A1.3|X 5.7 cM // 18555 /// ENSMUS	Cdk16	NM_011049	0.843532	0.000468367
12	6780895	NM_001166654 // Cdkl3 // cyclin-dependent kinase-like 3 // 11 B1.3|11 // 213084 /// NM_	Cdkl3	NM_001166654	0.634752	0.000470306
29	6784279	NM_008676 // Nbr1 // neighbor of Brca1 gene 1 // 11 D|11 60.5 cM // 17966 /// ENSMUST00	Nbr1	NM_008676	0.352675	0.000474019
15	6870770	NM_178689 // Eno4 // enolase 4 // 19 D3|19 // 226265 /// ENSMUST00000054280 // Eno4 //	Eno4	NM_178689	0.428667	0.000475989
6	6849362	NM_053259 // Prss28 // protease, serine, 28 // 17 A3.3|17 10.43 cM // 114661 /// ENSMUS	Prss28	NM_053259	0.11397	0.000478239
31	6775392	NM_007460 // Ap3d1 // adaptor-related protein complex 3, delta 1 subunit // 10 C1|10 43	Ap3d1	NM_007460	0.8806	0.000482669
18	6904953	NM_023502 // Elf2 // E74-like factor 2 // 3 C|3 // 69257 /// ENSMUST00000091144 // Elf2	Elf2	NM_023502	0.276907	0.000483159
17	6837437	NM_025445 // Arfgap3 // ADP-ribosylation factor GTPase activating protein 3 // 15|15 E3	Arfgap3	NM_025445	0.271451	0.000484893
11	6937821	NM_173764 // Tapt1 // transmembrane anterior posterior transformation 1 // 5 B3|5 // 23	Tapt1	NM_173764	0.751164	0.000490867
27	6848179	NM_031174 // Dscam // Down syndrome cell adhesion molecule // 16 C|16 70.5 cM // 13508	Dscam	NM_031174	0.17259	0.000491414
6	6780266	NM_026023 // Nudcd2 // NudC domain containing 2 // 11 A5|11 23.0 cM // 52653 /// ENSMUS	Nudcd2	NM_026023	0.847037	0.000495063
24	6773494	NM_133999 // Fig4 // FIG4 homolog (S. cerevisiae) // 10 B1|10 // 103199 /// ENSMUST0000	Fig4	NM_133999	0.128573	0.000496187
8	7011928	NM_031494 // Zfp275 // zinc finger protein 275 // X A7.3|X 29.21 cM // 27081 /// NM_001	Zfp275	NM_031494	0.814027	0.000502865
7	6918011	NM_008868 // Pla2g2c // phospholipase A2, group IIC // 4 D3|4 68.0 cM // 18781 /// ENSM	Pla2g2c	NM_008868	0.133449	0.000503071
22	6974480	NM_173189 // Mcph1 // microcephaly, primary autosomal recessive 1 // 8 A3|8 // 244329 /	Mcph1	NM_173189	0.120669	0.000504011
19	6794104	NM_001093775 // Myt1l // myelin transcription factor 1-like // 12 A2|12 14.0 cM // 1793	Myt1l	NM_001093775	0.986679	0.000504793
41	6993722	NM_010066 // Dnmt1 // DNA methyltransferase (cytosine-5) 1 // 9 A3|9 5.0 cM // 13433 //	Dnmt1	NM_010066	0.30368	0.000507537
5	6849294	NM_025954 // Pgp // phosphoglycolate phosphatase // 17 A3.3|17 // 67078 /// ENSMUST0000	Pgp	NM_025954	0.550041	0.000513213
13	6959585	NM_172142 // Nfkbid // nuclear factor of kappa light polypeptide gene enhancer in B-cel	Nfkbid	NM_172142	0.710057	0.000516004
13	6966284	NM_007467 // Aplp1 // amyloid beta (A4) precursor-like protein 1 // 7 B1|7 8.0 cM // 11	Aplp1	NM_007467	0.408486	0.000518919
33	6763144	NM_007842 // Dhx9 // DEAH (Asp-Glu-Ala-His) box polypeptide 9 // 1 G3|1 77.0 cM // 1321	Dhx9	NM_007842	0.171823	0.000522842
9	6775288	NM_001004362 // 2610008E11Rik // RIKEN cDNA 2610008E11 gene // 10 C1|10 // 72128 /// EN	2610008E11Rik	NM_001004362	0.0853454	0.000523027
7	6863323	NM_001081222 // Esco1 // establishment of cohesion 1 homolog 1 (S. cerevisiae) // 18|18	Esco1	NM_001081222	0.159988	0.000525605
30	6871267	NM_008874 // Plcb3 // phospholipase C, beta 3 // 19 B|19 2.5 cM // 18797 /// ENSMUST000	Plcb3	NM_008874	0.184629	0.000531782
13	6770148	NM_027740 // Poc1b // POC1 centriolar protein homolog B (Chlamydomonas) // 10|10 C3 //	Poc1b	NM_027740	0.492282	0.000538752
7	6802262	NM_058212 // Dpf3 // D4, zinc and double PHD fingers, family 3 // 12 D3|12 // 70127 ///	Dpf3	NM_058212	0.818116	0.000541672
4	7012085	NM_011692 // Vbp1 // von Hippel-Lindau binding protein 1 // X A7.3|X 30.8 cM // 22327 /	Vbp1	NM_011692	0.0764372	0.000542033
12	6854999	NM_009066 // Ring1 // ring finger protein 1 // 17 B1|17 // 19763 /// ENSMUST00000025183	Ring1	NM_009066	0.891511	0.000542646
9	6792553	NM_033398 // Jmjd6 // jumonji domain containing 6 // 11 E2|11 75.0 cM // 107817 /// ENS	Jmjd6	NM_033398	0.885288	0.000546928
12	6989195	NM_177350 // Gldn // gliomedin // 9 A5.3|9 // 235379 /// ENSMUST00000056740 // Gldn //	Gldn	NM_177350	0.0561729	0.000556262
8	6774937	NM_145420 // Ube2d1 // ubiquitin-conjugating enzyme E2D 1, UBC4/5 homolog (yeast) // 10	Ube2d1	NM_145420	0.20753	0.000559268
4	6779790	NM_175490 // Gpr75 // G protein-coupled receptor 75 // 11 A4|11 // 237716 /// ENSMUST00	Gpr75	NM_175490	0.218411	0.000560903
13	6921161	NM_009416 // Tpm2 // tropomyosin 2, beta // 4 B1|4 // 22004 /// ENSMUST00000030184 // T	Tpm2	NM_009416	0.38574	0.000561476
23	6833153	NM_010601 // Kcnh3 // potassium voltage-gated channel, subfamily H (eag-related), membe	Kcnh3	NM_010601	0.326173	0.000571729
9	7020153	NM_029943 // Apex2 // apurinic/apyrimidinic endonuclease 2 // X|X F2 // 77622 /// ENSMU	Apex2	NM_029943	0.446389	0.000575478
7	6832342	NM_023478 // Upk3a // uroplakin 3A // 15 E3|15 // 22270 /// ENSMUST00000023070 // Upk3a	Upk3a	NM_023478	0.268267	0.000590804
8	6847805	NM_025642 // 2610039C10Rik // RIKEN cDNA 2610039C10 gene // 16 C3.3|16 // 66578 /// ENS	2610039C10Rik	NM_025642	0.189204	0.000599593
14	6992278	NM_011634 // Traip // TRAF-interacting protein // 9 F1-F2|9 60.0 cM // 22036 /// ENSMUS	Traip	NM_011634	0.82278	0.000599661
24	6756969	NM_008678 // Ncoa2 // nuclear receptor coactivator 2 // 1 A3-A5|1 1.0 cM // 17978 /// N	Ncoa2	NM_008678	0.403002	0.000610076
7	6998649	NM_029169 // Rbm6 // RNA binding motif protein 6 // 9|9 F1-F2 // 19654 /// NM_011251 //	Rbm6	NM_029169	0.252287	0.000610572
20	6777917	NM_028027 // D10Ertd610e // DNA segment, Chr 10, ERATO Doi 610, expressed // 10 D3|10 7	D10Ertd610e	NM_028027	0.177603	0.000614496
24	6815046	NM_173392 // Zfyve16 // zinc finger, FYVE domain containing 16 // 13 C3|13 // 218441 //	Zfyve16	NM_173392	0.147476	0.00061501
27	6941813	NM_019765 // Clip1 // CAP-GLY domain containing linker protein 1 // 5 F|5 // 56430 ///	Clip1	NM_019765	0.780473	0.00062273
18	6916095	NM_023672 // Ssbp3 // single-stranded DNA binding protein 3 // 4 C7|4 // 72475 /// NM_1	Ssbp3	NM_023672	0.740593	0.00062393
30	6896406	NM_001164056 // Pld1 // phospholipase D1 // 3 A3|3 10.5 cM // 18805 /// NM_008875 // Pl	Pld1	NM_001164056	0.332203	0.000624112
11	6852845	NM_145491 // Rhoq // ras homolog gene family, member Q // 17 E4|17 56.0 cM // 104215 //	Rhoq	NM_145491	0.493213	0.000624484
10	6817033	NM_028052 // Synpr // synaptoporin // 14|14 A2 // 72003 /// NM_001163032 // Synpr // sy	Synpr	NM_028052	0.962132	0.000632386
8	6892725	NM_182840 // Emilin3 // elastin microfibril interfacer 3 // 2 H3|2 // 280635 /// ENSMUS	Emilin3	NM_182840	0.121278	0.000633443
31	6959586	NM_019459 // Nphs1 // nephrosis 1 homolog, nephrin (human) // 7 A3|7 // 54631 /// ENSMU	Nphs1	NM_019459	0.580996	0.000640036
50	6994927	NM_011436 // Sorl1 // sortilin-related receptor, LDLR class A repeats-containing // 9 B	Sorl1	NM_011436	0.538481	0.000659561
8	6886809	NM_023396 // Rprm // reprimo, TP53 dependent G2 arrest mediator candidate // 2|2 C1 //	Rprm	NM_023396	0.169671	0.00066054
4	6769198	BC146018 // 1600002K03Rik // RIKEN cDNA 1600002K03 gene // 10 C1|10 // 69770 /// NM_027	1600002K03Rik	BC146018	0.0613089	0.000664398
5	7017603	NM_001177965 // Naa10 // N(alpha)-acetyltransferase 10, NatA catalytic subunitNalpha ac	Naa10	NM_001177965	0.0609632	0.000666179
8	6771985	NM_138667 // Tab2 // TGF-beta activated kinase 1/MAP3K7 binding protein 2 // 10 A1|10 /	Tab2	NM_138667	0.6081	0.000671993
11	6869016	NM_025950 // Cdc37l1 // cell division cycle 37 homolog (S. cerevisiae)-like 1 // 19|19	Cdc37l1	NM_025950	0.416928	0.000674991
9	6792493	NM_016852 // Wbp2 // WW domain binding protein 2 // 11 E2|11 // 22378 /// ENSMUST000000	Wbp2	NM_016852	0.369526	0.000678151
25	6970735	NM_011445 // Sox6 // SRY-box containing gene 6 // 7 F1|7 55.0 cM // 20679 /// NM_001025	Sox6	NM_011445	0.684254	0.000681298
13	6855717	NM_009358 // Ppp2r5d // protein phosphatase 2, regulatory subunit B (B56), delta isofor	Ppp2r5d	NM_009358	0.548644	0.000684006
3	6788794	NM_001168507 // Tmem11 // transmembrane protein 11 // 11 B2|11 // 216821 /// NM_173453	Tmem11	NM_001168507	0.426862	0.000685771
26	6994937	NM_009347 // Tecta // tectorin alpha // 9 A5.1|9 25.0 cM // 21683 /// ENSMUST0000004219	Tecta	NM_009347	0.671586	0.000686118
15	6884281	NM_016775 // Dnajc5 // DnaJ (Hsp40) homolog, subfamily C, member 5 // 2 H4|2 106.0 cM /	Dnajc5	NM_016775	0.0685921	0.000686196
18	6775576	NM_145220 // Appl2 // adaptor protein, phosphotyrosine interaction, PH domain and leuci	Appl2	NM_145220	0.351577	0.000686396
16	6813364	NM_011307 // Uimc1 // ubiquitin interaction motif containing 1 // 13|13 B2 // 20184 ///	Uimc1	NM_011307	0.772787	0.000687763
6	6983604	NM_133823 // Mmaa // methylmalonic aciduria (cobalamin deficiency) type A // 8 C2|8 //	Mmaa	NM_133823	0.0765998	0.000692134
12	6808773	NM_001037987 // Edil3 // EGF-like repeats and discoidin I-like domains 3 // 13 C3|13 //	Edil3	NM_001037987	0.661749	0.000707209
8	6768618	NM_025807 // Slc16a9 // solute carrier family 16 (monocarboxylic acid transporters), me	Slc16a9	NM_025807	0.0867426	0.000707797
7	6763014	NM_011277 // Rnf2 // ring finger protein 2 // 1 G2|1 // 19821 /// ENSMUST00000076110 //	Rnf2	NM_011277	0.0857117	0.000710145
3	6882352	NM_010407 // Hck // hemopoietic cell kinase // 2 H1|2 86.0 cM // 15162 /// NM_001172117	Hck	NM_010407	0.682843	0.000712623
28	6970459	NM_013507 // Eif4g2 // eukaryotic translation initiation factor 4, gamma 2 // 7 F1|7 51	Eif4g2	NM_013507	0.0860423	0.000719618
13	6852751	NM_172256 // Dync2li1 // dynein cytoplasmic 2 light intermediate chain 1 // 17 E4|17 //	Dync2li1	NM_172256	0.0847746	0.000722018
4	6993153	NM_009915 // Ccr2 // chemokine (C-C motif) receptor 2 // 9 F|9 71.9 cM // 12772 /// ENS	Ccr2	NM_009915	0.207756	0.000725542
19	6942544	NM_031405 // Srrt // serrate RNA effector molecule homolog (Arabidopsis) // 5 G2|5 // 8	Srrt	NM_031405	0.158213	0.000726344
7	6855176	NM_026308 // Rpp21 // ribonuclease P 21 subunit (human) // 17|17 B3 // 67676 /// ENSMUS	Rpp21	NM_026308	0.302095	0.000729874
6	6941051	NM_153571 // Hscb // HscB iron-sulfur cluster co-chaperone homolog (E. coli) // 5 F|5 /	Hscb	NM_153571	0.817998	0.000735029
12	6959447	NM_015796 // Fbxo17 // F-box protein 17 // 7 A3|7 // 50760 /// ENSMUST00000032818 // Fb	Fbxo17	NM_015796	0.874658	0.000735658
8	6969207	NM_029614 // Prss23 // protease, serine, 23 // 7 E1|7 // 76453 /// ENSMUST00000041761 /	Prss23	NM_029614	0.930578	0.000737456
24	6892417	NM_170588 // Cpne1 // copine I // 2 H2|2 // 266692 /// NM_170590 // Cpne1 // copine I /	Cpne1	NM_170588	0.97094	0.000744693
7	6992469	NM_153172 // Prss45 // protease, serine, 45 // 9 F3|9 // 260408 /// ENSMUST00000011391	Prss45	NM_153172	0.366077	0.000751667
19	6838557	NM_008732 // Slc11a2 // solute carrier family 11 (proton-coupled divalent metal ion tra	Slc11a2	NM_008732	0.0716867	0.000758469
6	6828799	NM_025673 // Golph3 // golgi phosphoprotein 3 // 15 A1|15 // 66629 /// ENSMUST000000596	Golph3	NM_025673	0.215477	0.000766421
7	6990244	NM_001039519 // Gtf2a2 // general transcription factor II A, 2 // 9 D|9 // 235459 /// E	Gtf2a2	NM_001039519	0.337883	0.000769572
23	6777684	NM_027604 // Usp15 // ubiquitin specific peptidase 15 // 10|10 D3 // 14479 /// ENSMUST0	Usp15	NM_027604	0.586407	0.000771724
8	6775402	NM_028001 // Jsrp1 // junctional sarcoplasmic reticulum protein 1 // 10 C1|10 // 71912	Jsrp1	NM_028001	0.959644	0.000776338
10	6996190	NM_028748 // Paqr5 // progestin and adipoQ receptor family member V // 9|9 C // 74090 /	Paqr5	NM_028748	0.152596	0.000784387
12	6756130	NM_011935 // Esrrg // estrogen-related receptor gamma // 1 H6|1 // 26381 /// ENSMUST000	Esrrg	NM_011935	0.323161	0.000786574
9	6781607	BC115504 // Fam18b // family with sequence similarity 18, member B // 11 B2|11 // 67510	Fam18b	BC115504	0.0822003	0.000788196
19	6805794	NM_153546 // Mboat1 // membrane bound O-acyltransferase domain containing 1 // 13 A3.2|	Mboat1	NM_153546	0.227426	0.000799565
11	6937548	NM_022416 // Stk32b // serine/threonine kinase 32B // 5 B2|5 // 64293 /// ENSMUST000000	Stk32b	NM_022416	0.323373	0.00080462
15	6764457	NM_007422 // Adss // adenylosuccinate synthetase, non muscle // 1 H4|1 // 11566 /// ENS	Adss	NM_007422	0.526129	0.00080647
11	6912520	NM_008076 // Gabrr2 // gamma-aminobutyric acid (GABA) C receptor, subunit rho 2 // 4 A5	Gabrr2	NM_008076	0.849427	0.000808806
4	6883087	NM_009301 // Svs5 // seminal vesicle secretory protein 5 // 2 H3|2 94.0 cM // 20944 ///	Svs5	NM_009301	0.606536	0.000815617
18	6791529	NM_007863 // Mpp3 // membrane protein, palmitoylated 3 (MAGUK p55 subfamily member 3) /	Mpp3	NM_007863	0.273369	0.000815855
11	6977068	NM_172756 // Ankle1 // ankyrin repeat and LEM domain containing 1 // 8 B3.3|8 // 234396	Ankle1	NM_172756	0.0669366	0.000819586
13	6979706	NM_054046 // Def8 // differentially expressed in FDCP 8 // 8 E1|8 67.0 cM // 23854 ///	Def8	NM_054046	0.543621	0.000821511
12	6999455	NM_011724 // Xirp1 // xin actin-binding repeat containing 1 // 9 F4|9 // 22437 /// ENSM	Xirp1	NM_011724	0.0668484	0.000829948
21	6840717	NM_013661 // Sema5b // sema domain, seven thrombospondin repeats (type 1 and type 1-lik	Sema5b	NM_013661	0.990951	0.000834824
24	6972418	NM_024289 // Osbpl5 // oxysterol binding protein-like 5 // 7 F5|7 69.59 cM // 79196 ///	Osbpl5	NM_024289	0.42753	0.000839196
26	6824195	NM_172597 // Txndc16 // thioredoxin domain containing 16 // 14|14 C1 // 70561 /// ENSMU	Txndc16	NM_172597	0.338589	0.00084609
12	6877588	NM_009322 // Tbr1 // T-box brain gene 1 // 2 C1.3|2 32.0 cM // 21375 /// ENSMUST0000004	Tbr1	NM_009322	0.217651	0.000853449
11	6751231	NM_022417 // Itm2c // integral membrane protein 2C // 1 C5|1 // 64294 /// ENSMUST000000	Itm2c	NM_022417	0.0600067	0.00085533
11	6897598	NM_028937 // Sohlh2 // spermatogenesis and oogenesis specific basic helix-loop-helix 2	Sohlh2	NM_028937	0.0848261	0.000876764
20	6896593	NM_024200 // Mfn1 // mitofusin 1 // 3 B|3 13.0 cM // 67414 /// ENSMUST00000091257 // Mf	Mfn1	NM_024200	0.29696	0.000879682
11	6775322	NM_177994 // C030046I01Rik // RIKEN cDNA C030046I01 gene // 10 C1|10 // 109284 /// ENSM	C030046I01Rik	NM_177994	0.666756	0.000886658
21	6908041	NM_145542 // Ahcyl1 // S-adenosylhomocysteine hydrolase-like 1 // 3 F2.3|3 57.0 cM // 2	Ahcyl1	NM_145542	0.729474	0.000887565
14	6843543	NM_019517 // Bace2 // beta-site APP-cleaving enzyme 2 // 16 C4|16 // 56175 /// ENSMUST0	Bace2	NM_019517	0.104703	0.000889967
7	6850789	NM_020048 // Med20 // mediator complex subunit 20 // 17 C|17 // 56771 /// ENSMUST000000	Med20	NM_020048	0.544142	0.000890482
7	6891493	NM_001172160 // Flrt3 // fibronectin leucine rich transmembrane protein 3 // 2 F3|2 //	Flrt3	NM_001172160	0.0691701	0.00089072
14	6849536	NM_011145 // Ppard // peroxisome proliferator activator receptor delta // 17 A3.3|17 13	Ppard	NM_011145	0.217373	0.00089505
6	6780564	BC052651 // BC053393 // cDNA sequence BC053393 // 11 B1.1|11 // 407814 /// ENSMUST00000	BC053393	BC052651	0.425009	0.000906385
18	6910142	NM_178697 // Clca5 // chloride channel calcium activated 5 // 3 H2|3 // 229933 /// ENSM	Clca5	NM_178697	0.14208	0.000923846
16	6882768	NM_001159662 // Ppp1r16b // protein phosphatase 1, regulatory (inhibitor) subunit 16B /	Ppp1r16b	NM_001159662	0.705382	0.000947069
10	6762546	NM_030676 // Nr5a2 // nuclear receptor subfamily 5, group A, member 2 // 1 E4|1 78.0 cM	Nr5a2	NM_030676	0.45835	0.000957679
17	6924869	NM_001034876 // Ccdc24 // coiled-coil domain containing 24 // 4 D2.1|4 // 381546 /// NM	Ccdc24	NM_001034876	0.690574	0.00095913
16	6926087	NM_001013756 // Grhl3 // grainyhead-like 3 (Drosophila) // 4 D3|4 // 230824 /// ENSMUST	Grhl3	NM_001013756	0.0911031	0.000963414
10	6873217	NM_010324 // Got1 // glutamate oxaloacetate transaminase 1, soluble // 19 C3|19 37.0 cM	Got1	NM_010324	0.987537	0.000979442
17	6824893	NM_001014996 // Cenpj // centromere protein J // 14 C3|14 // 219103 /// ENSMUST00000065	Cenpj	NM_001014996	0.902744	0.000981141
7	6919089	NM_172878 // Ttc34 // tetratricopeptide repeat domain 34 // 4 E2|4 // 242800 /// ENSMUS	Ttc34	NM_172878	0.136828	0.00098225
13	6798513	NM_016676 // Rab10 // RAB10, member RAS oncogene family // 12 A1.1|12 2.0 cM // 19325 /	Rab10	NM_016676	0.148435	0.00100382
7	6845060	NM_198626 // AI480653 // expressed sequence AI480653 // 16 B2|16 // 268880 /// BC031419	AI480653	NM_198626	0.258398	0.00100613
13	6966788	NM_027264 // Zfp715 // zinc finger protein 715 // 7 B4|7 // 69930 /// BC040201 // Zfp71	Zfp715	NM_027264	0.568946	0.00101905
13	6885463	NM_153559 // Qsox2 // quiescin Q6 sulfhydryl oxidase 2 // 2 A3|2 // 227638 /// ENSMUST0	Qsox2	NM_153559	0.785382	0.00102142
18	6896038	NM_009210 // Hltf // helicase-like transcription factor // 3 A2|3 12.0 cM // 20585 ///	Hltf	NM_009210	0.508982	0.00102611
9	6782091	NM_030064 // Phf23 // PHD finger protein 23 // 11 B3|11 // 78246 /// ENSMUST00000018716	Phf23	NM_030064	0.112883	0.00103515
12	6831592	NM_011759 // Zfp41 // zinc finger protein 41 // 15 D3|15 // 22701 /// NM_001044718 // Z	Zfp41	NM_011759	0.236802	0.00104074
18	6945623	NM_178873 // Adck2 // aarF domain containing kinase 2 // 6 B1|6 // 57869 /// ENSMUST000	Adck2	NM_178873	0.132384	0.00104431
27	6860424	NM_172626 // Rbm27 // RNA binding motif protein 27 // 18 B3|18 // 225432 /// ENSMUST000	Rbm27	NM_172626	0.400249	0.00105055
29	6778044	NM_010153 // Erbb3 // v-erb-b2 erythroblastic leukemia viral oncogene homolog 3 (avian)	Erbb3	NM_010153	0.250105	0.00105335
15	6849567	NM_001168514 // Mapk14 // mitogen-activated protein kinase 14 // 17 A3.3|17 13.5 cM //	Mapk14	NM_001168514	0.123338	0.00107012
10	6837263	NM_011399 // Slc25a17 // solute carrier family 25 (mitochondrial carrier, peroxisomal m	Slc25a17	NM_011399	0.309885	0.00107631
11	6894209	NM_175551 // Dido1 // death inducer-obliterator 1 // 2 H4|2 // 23856 /// ENSMUST0000008	Dido1	NM_175551	0.735527	0.00107905
14	6778506	NM_001146308 // Dbnl // drebrin-like // 11 A1|11 1.0 cM // 13169 /// NM_013810 // Dbnl	Dbnl	NM_001146308	0.839702	0.00108744
10	6983608	NM_008539 // Smad1 // MAD homolog 1 (Drosophila) // 8 C2|8 // 17125 /// ENSMUST00000066	Smad1	NM_008539	0.852867	0.00108766
11	6880511	NM_172269 // Vps18 // vacuolar protein sorting 18 (yeast) // 2 E5|2 // 228545 /// ENSMU	Vps18	NM_172269	0.794301	0.00109221
5	6995121	NM_145985 // Arcn1 // archain 1 // 9 A5.2|9 // 213827 /// ENSMUST00000034607 // Arcn1 /	Arcn1	NM_145985	0.0735622	0.00109618
8	6869038	NM_001081319 // C030046E11Rik // RIKEN cDNA C030046E11 gene // 19 C1|19 // 226089 /// E	C030046E11Rik	NM_001081319	0.919823	0.00109924
5	7017183	NM_009237 // Sox3 // SRY-box containing gene 3 // X A7.3-B|X 24.5 cM // 20675 /// ENSMU	Sox3	NM_009237	0.211669	0.00110308
5	6824961	NM_026526 // N6amt2 // N-6 adenine-specific DNA methyltransferase 2 (putative) // 14 C3	N6amt2	NM_026526	0.311532	0.00111154
13	6911421	NM_026534 // Ubxn2b // UBX domain protein 2B // 4 A1|4 // 68053 /// ENSMUST00000029907	Ubxn2b	NM_026534	0.178038	0.00111663
18	6802525	NM_001142580 // Vipar // VPS33B interacting protein, apical-basolateral polarity regula	Vipar	NM_001142580	0.0975988	0.00113296
10	6813887	NM_009984 // Ctsl // cathepsin L // 13 B3|13 30.0 cM // 13039 /// ENSMUST00000021933 //	Ctsl	NM_009984	0.184917	0.0011336
8	6847517	NM_017404 // Mrpl39 // mitochondrial ribosomal protein L39 // 16 C3.3|16 // 27393 /// E	Mrpl39	NM_017404	0.0780114	0.00116477
4	6830641	NM_173862 // Fam83a // family with sequence similarity 83, member A // 15 D1|15 // 2394	Fam83a	NM_173862	0.0807143	0.00117202
27	6825875	NM_009029 // Rb1 // retinoblastoma 1 // 14 D3|14 41.0 cM // 19645 /// ENSMUST0000002270	Rb1	NM_009029	0.199387	0.00117324
5	6931682	NM_026878 // Rasl11b // RAS-like, family 11, member B // 5|5 D // 68939 /// ENSMUST0000	Rasl11b	NM_026878	0.0725949	0.00117866
7	6963211	NM_019502 // Fxc1 // fractured callus expressed transcript 1 // 7|7 F1 // 14356 /// ENS	Fxc1	NM_019502	0.117707	0.00118343
16	6812635	NM_001145803 // Mak // male germ cell-associated kinase // 13 A3.3|13 23.0 cM // 17152	Mak	NM_001145803	0.351303	0.00121702
16	6937881	NM_021416 // Fam184b // family with sequence similarity 184, member B // 5 B3|5 // 5822	Fam184b	NM_021416	0.818176	0.00123918
2	6926196	NM_009861 // Cdc42 // cell division cycle 42 homolog (S. cerevisiae) // 4 D3|4 66.75 cM	Cdc42	NM_009861	0.329067	0.00124833
14	6818939	NM_009632 // Parp2 // poly (ADP-ribose) polymerase family, member 2 // 14 C1|14 19.5 cM	Parp2	NM_009632	0.847133	0.00124991
17	6791729	NM_183034 // Plekhm1 // pleckstrin homology domain containing, family M (with RUN domai	Plekhm1	NM_183034	0.984002	0.00125099
10	6867622	NM_027857 // Acy3 // aspartoacylase (aminoacylase) 3 // 19 A|19 // 71670 /// ENSMUST000	Acy3	NM_027857	0.715247	0.00126455
8	6840923	NM_175548 // Lsamp // limbic system-associated membrane protein // 16|16 B5 // 268890 /	Lsamp	NM_175548	0.714352	0.00126583
8	6772382	NM_144820 // Ccdc28a // coiled-coil domain containing 28A // 10 A3|10 // 215814 /// ENS	Ccdc28a	NM_144820	0.119156	0.00127133
6	6849317	NM_001012402 // Hs3st6 // heparan sulfate (glucosamine) 3-O-sulfotransferase 6 // 17 A3	Hs3st6	NM_001012402	0.360608	0.00127645
4	6957389	NM_199034 // 4922502D21Rik // RIKEN cDNA 4922502D21 gene // 6 F3|6 // 381816 /// BC0894	4922502D21Rik	NM_199034	0.136189	0.00127896
18	6966954	NM_201374 // Ccdc155 // coiled-coil domain containing 155 // 7 B4|7 // 384619 /// ENSMU	Ccdc155	NM_201374	0.409032	0.00128157
10	6964657	NM_198017 // Fam175b // family with sequence similarity 175, member B // 7 F3|7 // 1093	Fam175b	NM_198017	0.666548	0.00128449
5	6844334	NM_001111062 // Comt1 // catechol-O-methyltransferase 1 // 16 A3|16 11.2 cM // 12846 //	Comt1	NM_001111062	0.791524	0.00129243
5	6954997	NM_009392 // Tlx2 // T-cell leukemia, homeobox 2 // 6 C3-D1|6 35.5 cM // 21909 /// ENSM	Tlx2	NM_009392	0.602185	0.00130457
3	6764175	NM_029084 // Slamf8 // SLAM family member 8 // 1|1 H2 // 74748 /// ENSMUST00000065679 /	Slamf8	NM_029084	0.0693966	0.00131033
24	6793674	NM_001008421 // Nol10 // nucleolar protein 10 // 12 A1.1|12 // 217431 /// ENSMUST000000	Nol10	NM_001008421	0.0597282	0.0013126
11	6940792	NM_026856 // Zfp644 // zinc finger protein 644 // 5 E5|5 56.0 cM // 52397 /// ENSMUST00	Zfp644	NM_026856	0.778034	0.00131952
15	6982155	NM_207213 // Snx25 // sorting nexin 25 // 8 B1.1|8 // 102141 /// ENSMUST00000041582 //	Snx25	NM_207213	0.55723	0.00132098
8	6782811	NM_028019 // Rnf135 // ring finger protein 135 // 11 B5|11 47.25 cM // 71956 /// ENSMUS	Rnf135	NM_028019	0.0721776	0.00133617
8	6955205	NM_025823 // Pcyox1 // prenylcysteine oxidase 1 // 6 D1|6 // 66881 /// ENSMUST000000320	Pcyox1	NM_025823	0.0760548	0.00134881
11	6855150	NR_028507 // Prr3 // proline-rich polypeptide 3 // 17 B1|17 // 75210 /// NR_028516 // P	Prr3	NR_028507	0.824695	0.00134895
16	6807228	NM_016758 // Rgs14 // regulator of G-protein signaling 14 // 13 B1|13 32.0 cM // 51791	Rgs14	NM_016758	0.920285	0.0013585
28	6796164	NM_138745 // Mthfd1 // methylenetetrahydrofolate dehydrogenase (NADP+ dependent), methe	Mthfd1	NM_138745	0.622838	0.00136768
3	6823010	NM_026209 // 1810063B07Rik // RIKEN cDNA 1810063B07 gene // 14|14 A3 // 67509 /// ENSMU	1810063B07Rik	NM_026209	0.299409	0.00137606
7	6836714	NM_009991 // Cyp11b2 // cytochrome P450, family 11, subfamily b, polypeptide 2 // 15 D3	Cyp11b2	NM_009991	0.151864	0.00138231
9	7014638	NM_018798 // Ubqln2 // ubiquilin 2 // X F3|X // 54609 /// ENSMUST00000060714 // Ubqln2	Ubqln2	NM_018798	0.9802	0.00139593
6	6796305	NM_019579 // Mpp5 // membrane protein, palmitoylated 5 (MAGUK p55 subfamily member 5) /	Mpp5	NM_019579	0.99771	0.00139784
6	6991112	NM_178738 // Prss35 // protease, serine, 35 // 9 E3.1|9 // 244954 /// ENSMUST0000003642	Prss35	NM_178738	0.947685	0.00140717
3	6882406	NM_007896 // Mapre1 // microtubule-associated protein, RP/EB family, member 1 // 2 H1|2	Mapre1	NM_007896	0.188771	0.0014157
12	6784241	NM_011550 // Mlx // MAX-like protein X // 11 D|11 // 21428 /// NM_001159385 // Mlx // M	Mlx	NM_011550	0.802673	0.0014202
6	6972660	NM_010746 // Ncr1 // natural cytotoxicity triggering receptor 1 // 7 A1|7 // 17086 ///	Ncr1	NM_010746	0.0516129	0.0014299
4	6751103	NM_016960 // Ccl20 // chemokine (C-C motif) ligand 20 // 1 C5|1 52.0 cM // 20297 /// NM	Ccl20	NM_016960	0.601759	0.00143528
13	6882611	NM_172674 // Phf20 // PHD finger protein 20 // 2 H1|2 // 228829 /// ENSMUST00000037401	Phf20	NM_172674	0.120494	0.00144209
15	6882581	NM_001129999 // Cep250 // centrosomal protein 250 // 2 H1|2 // 16328 /// NM_001130000 /	Cep250	NM_001129999	0.646971	0.00146534
11	6917389	NM_011520 // Sdc3 // syndecan 3 // 4 D2.3|4 60.8 cM // 20970 /// ENSMUST00000070478 //	Sdc3	NM_011520	0.243428	0.0014657
38	6877080	NM_175238 // Rif1 // Rap1 interacting factor 1 homolog (yeast) // 2 C1.1|2 31.0 cM // 5	Rif1	NM_175238	0.0663527	0.00148197
17	6979098	NM_198625 // Mtss1l // metastasis suppressor 1-like // 8 E1|8 // 244654 /// ENSMUST0000	Mtss1l	NM_198625	0.346026	0.0014845
9	6789325	NM_009853 // Cd68 // CD68 antigen // 11 B3|11 39.0 cM // 12514 /// ENSMUST00000108654 /	Cd68	NM_009853	0.523901	0.00148482
10	6919932	NM_145950 // Osgin2 // oxidative stress induced growth inhibitor family member 2 // 4 A	Osgin2	NM_145950	0.317132	0.0014849
9	6953051	NM_175528 // E330009J07Rik // RIKEN cDNA E330009J07 gene // 6 B1|6 // 243780 /// ENSMUS	E330009J07Rik	NM_175528	0.0869896	0.00148712
30	6865949	NM_011552 // Tcof1 // Treacher Collins Franceschetti syndrome 1, homolog // 18 E1|18 32	Tcof1	NM_011552	0.396322	0.00149342
15	6877952	NM_001081548 // Ubr3 // ubiquitin protein ligase E3 component n-recognin 3 // 2 C2|2 //	Ubr3	NM_001081548	0.844325	0.00149352
9	6952284	NM_008174 // Grm8 // glutamate receptor, metabotropic 8 // 6 A3|6 // 14823 /// ENSMUST0	Grm8	NM_008174	0.242655	0.00150441
30	6979123	NM_146217 // Aars // alanyl-tRNA synthetase // 8 E1|8 // 234734 /// NM_028274 // Exosc6	Aars	NM_146217	0.305332	0.00151417
9	6996448	NM_001164254 // Tpm1 // tropomyosin 1, alpha // 9 C|9 40.0 cM // 22003 /// NM_001164248	Tpm1	NM_001164254	0.795555	0.0015234
14	6854320	NM_011062 // Pdpk1 // 3-phosphoinositide dependent protein kinase 1 // 17 A3.3|17 // 18	Pdpk1	NM_011062	0.506101	0.0015322
10	6816967	NM_146051 // 3830406C13Rik // RIKEN cDNA 3830406C13 gene // 14 A1|14 // 218734 /// NM_1	3830406C13Rik	NM_146051	0.755454	0.00153296
32	7023069	NM_011419 // Kdm5d // lysine (K)-specific demethylase 5D // Y A1|Y // 20592 /// ENSMUST	Kdm5d	NM_011419	0.0712099	0.00154989
15	6764481	NM_016805 // Hnrnpu // heterogeneous nuclear ribonucleoprotein U // 1 H4|1 // 51810 ///	Hnrnpu	NM_016805	0.240197	0.0015636
47	6848147	NM_145125 // Brwd1 // bromodomain and WD repeat domain containing 1 // 16 C4|16 // 9387	Brwd1	NM_145125	0.643123	0.00156492
17	6780986	NM_008443 // Kif3a // kinesin family member 3A // 11 A5-B1|11 29.5 cM // 16568 /// ENSM	Kif3a	NM_008443	0.185641	0.00157359
10	6899756	NM_027126 // Hfe2 // hemochromatosis type 2 (juvenile) (human homolog) // 3 F2.1|3 // 6	Hfe2	NM_027126	0.363859	0.00157697
5	6785483	NM_133223 // Rac3 // RAS-related C3 botulinum substrate 3 // 11 E2|11 // 170758 /// ENS	Rac3	NM_133223	0.580944	0.00158834
13	7014222	NM_177592 // Tmem164 // transmembrane protein 164 // X F2|X // 209497 /// ENSMUST000001	Tmem164	NM_177592	0.171632	0.00161223
3	6942674	NR_029768 // Mir339 // microRNA 339 // 5|5 // 723898 /// BC016220 // 4930432F04Rik // R	Mir339	NR_029768	0.649993	0.00161427
16	6946707	NM_008167 // Grid2 // glutamate receptor, ionotropic, delta 2 // 6 C1|6 29.65 cM // 148	Grid2	NM_008167	0.965119	0.00161704
11	6889197	NM_001110849 // Prr5l // proline rich 5 like // 2 E2|2 // 72446 /// NM_001083810 // Prr	Prr5l	NM_001110849	0.817804	0.00163589
12	6989414	NM_022813 // Scamp2 // secretory carrier membrane protein 2 // 9 B|9 // 24044 /// ENSMU	Scamp2	NM_022813	0.178493	0.00164435
8	6881556	NM_145534 // Btbd3 // BTB (POZ) domain containing 3 // 2 F3|2 // 228662 /// NM_00102543	Btbd3	NM_145534	0.749087	0.00165412
14	6917217	NM_198618 // Dlgap3 // discs, large (Drosophila) homolog-associated protein 3 // 4 D2.2	Dlgap3	NM_198618	0.754732	0.00165673
20	6884184	NM_009936 // Col9a3 // collagen, type IX, alpha 3 // 2 H4|2 108.0 cM // 12841 /// NM_17	Col9a3	NM_009936	0.949437	0.00169222
21	7020412	NM_172307 // Mbtps2 // membrane-bound transcription factor peptidase, site 2 // X F4|X	Mbtps2	NM_172307	0.131921	0.00171146
3	6949760	NM_019917 // Vmn2r26 // vomeronasal 2, receptor 26 // 6 F2|6 // 56552 /// ENSMUST000000	Vmn2r26	NM_019917	0.611258	0.00171656
34	6762603	NM_001111316 // Ptprc // protein tyrosine phosphatase, receptor type, C // 1 E4|1 74.0	Ptprc	NM_001111316	0.313454	0.00175231
6	7012614	NM_008179 // Gspt2 // G1 to S phase transition 2 // X|X B1 // 14853 /// AB003503 // Gsp	Gspt2	NM_008179	0.525984	0.00176856
8	6871380	NM_027412 // Ttc9c // tetratricopeptide repeat domain 9C // 19 A|19 // 70387 /// ENSMUS	Ttc9c	NM_027412	0.230137	0.00177513
13	6953063	NM_139296 // Moxd2 // monooxygenase, DBH-like 2 // 6 B1|6 // 194357 /// ENSMUST00000031	Moxd2	NM_139296	0.276501	0.00177849
11	6828326	NM_009155 // Sepp1 // selenoprotein P, plasma, 1 // 15 A1|15 5.9 cM // 20363 /// NM_001	Sepp1	NM_009155	0.757533	0.00179213
15	6999404	NM_019676 // Plcd1 // phospholipase C, delta 1 // 9 F3|9 // 18799 /// ENSMUST0000001080	Plcd1	NM_019676	0.954753	0.00182534
8	6825439	NM_172604 // Scara3 // scavenger receptor class A, member 3 // 14 D1|14 // 219151 /// N	Scara3	NM_172604	0.110222	0.00184317
8	6775456	NM_148951 // Gipc3 // GIPC PDZ domain containing family, member 3 // 10 C1|10 // 209047	Gipc3	NM_148951	0.573972	0.00184732
5	6947211	NR_027323 // Lrrtm4 // leucine rich repeat transmembrane neuronal 4 // 6 C3|6 // 243499	Lrrtm4	NR_027323	0.188812	0.00185152
31	6926941	NM_022022 // Ube4b // ubiquitination factor E4B, UFD2 homolog (S. cerevisiae) // 4 E2|4	Ube4b	NM_022022	0.0979182	0.00185427
14	6856676	NM_133685 // Rab31 // RAB31, member RAS oncogene family // 17 E1.1|17 // 106572 /// ENS	Rab31	NM_133685	0.100225	0.00186717
28	6771920	NM_172308 // Mthfd1l // methylenetetrahydrofolate dehydrogenase (NADP+ dependent) 1-lik	Mthfd1l	NM_172308	0.293279	0.00186722
23	6844955	NM_001164612 // Atp13a4 // ATPase type 13A4 // 16 B2|16 // 224079 /// NM_172613 // Atp1	Atp13a4	NM_001164612	0.0757756	0.00188428
15	6940611	NM_010097 // Sparcl1 // SPARC-like 1 // 5 E4|5 55.0 cM // 13602 /// NM_001163772 // Scp	Sparcl1	NM_010097	0.329969	0.00188696
12	6908748	NM_178936 // Tmem56 // transmembrane protein 56 // 3|3 G3 // 99887 /// ENSMUST000001289	Tmem56	NM_178936	0.106392	0.00189243
21	6866299	NM_027130 // Afg3l2 // AFG3(ATPase family gene 3)-like 2 (yeast) // 18 E1|18 // 69597 /	Afg3l2	NM_027130	0.97094	0.00189959
28	6783297	NM_197987 // Trim37 // tripartite motif-containing 37 // 11 C|11 // 68729 /// ENSMUST00	Trim37	NM_197987	0.645269	0.00191573
13	6984904	NM_027022 // Cmtm2a // CKLF-like MARVEL transmembrane domain containing 2A // 8 D1|8 //	Cmtm2a	NM_027022	0.300452	0.00191594
16	6809022	NM_028772 // Dmgdh // dimethylglycine dehydrogenase precursor // 13 C3|13 // 74129 ///	Dmgdh	NM_028772	0.0516826	0.00191651
10	6949722	NM_199311 // Clec4a1 // C-type lectin domain family 4, member a1 // 6 F2|6 // 269799 //	Clec4a1	NM_199311	0.588567	0.00192225
7	6820325	NM_008879 // Lcp1 // lymphocyte cytosolic protein 1 // 14 D3|14 42.0 cM // 18826 /// EN	Lcp1	NM_008879	0.539919	0.00192234
17	6992994	NM_011703 // Vipr1 // vasoactive intestinal peptide receptor 1 // 9 F4|9 72.5 cM // 223	Vipr1	NM_011703	0.203666	0.00192432
9	6993859	NM_012029 // Ecsit // ECSIT homolog (Drosophila) // 9|9 A4 // 26940 /// ENSMUST00000098	Ecsit	NM_012029	0.4852	0.0019371
7	6878261	NM_008273 // Hoxd11 // homeobox D11 // 2 C3|2 45.0 cM // 15431 /// ENSMUST00000142312 /	Hoxd11	NM_008273	0.558947	0.00194034
39	6880035	NM_133649 // Slc12a6 // solute carrier family 12, member 6 // 2 E3|2 // 107723 /// NM_1	Slc12a6	NM_133649	0.377153	0.00197047
27	6792499	NM_172571 // Fbf1 // Fas (TNFRSF6) binding factor 1 // 11 E2|11 // 217335 /// ENSMUST00	Fbf1	NM_172571	0.417179	0.00197827
17	6807229	NM_001038018 // Grk6 // G protein-coupled receptor kinase 6 // 13 B1-3|13 35.0 cM // 26	Grk6	NM_001038018	0.91585	0.00198944
4	6859441	AK035476 // 9530053H22 // hypothetical protein 9530053H22 // 18 A2|18 // 328919	9530053H22	AK035476	0.0984414	0.00199572
16	6971466	BC038342 // 1110007A13Rik // RIKEN cDNA 1110007A13 gene // 7 F3|7 // 210711 /// BC02564	1110007A13Rik	BC038342	0.259829	0.00199998
5	6849363	NM_053260 // Prss29 // protease, serine, 29 // 17 A3.3|17 10.42 cM // 114662 /// ENSMUS	Prss29	NM_053260	0.152264	0.00205273
15	6974752	NM_001081269 // Whsc1l1 // Wolf-Hirschhorn syndrome candidate 1-like 1 (human) // 8 A2|	Whsc1l1	NM_001081269	0.122555	0.00205461
18	6961912	NM_007424 // Acan // aggrecan // 7 D3|7 39.0 cM // 11595 /// ENSMUST00000032835 // Acan	Acan	NM_007424	0.086654	0.00206164
11	6945776	NM_175408 // Tmem139 // transmembrane protein 139 // 6 B2.1|6 // 109218 /// ENSMUST0000	Tmem139	NM_175408	0.321016	0.00206756
12	6979675	NM_170684 // Cpne7 // copine VII // 8 E1|8 // 102278 /// ENSMUST00000037900 // Cpne7 //	Cpne7	NM_170684	0.782384	0.00208267
7	6964734	NM_025392 // Bccip // BRCA2 and CDKN1A interacting protein // 7|7 F4 // 66165 /// ENSMU	Bccip	NM_025392	0.54533	0.00209643
2	6972615	NM_026900 // Zfp580 // zinc finger protein 580 // 7 A1|7 // 68992 /// ENSMUST0000006932	Zfp580	NM_026900	0.0515612	0.00211724
26	6958407	NM_198967 // Tmtc1 // transmembrane and tetratricopeptide repeat containing 1 // 6 G3|6	Tmtc1	NM_198967	0.383295	0.00213995
5	6803891	NM_178915 // Tmem179 // transmembrane protein 179 // 12 F1|12 // 104885 /// ENSMUST0000	Tmem179	NM_178915	0.0666609	0.00214159
10	6924874	NM_009711 // Artn // artemin // 4|4 D1 // 11876 /// ENSMUST00000070816 // Artn // artem	Artn	NM_009711	0.175112	0.00216781
9	6942973	NM_177735 // Tmem130 // transmembrane protein 130 // 5 G2|5 // 243339 /// ENSMUST000000	Tmem130	NM_177735	0.338071	0.0021756
3	6768014	NM_010288 // Gja1 // gap junction protein, alpha 1 // 10 B4|10 29.0 cM // 14609 /// ENS	Gja1	NM_010288	0.966931	0.00219717
21	6982924	NM_178633 // Klhl2 // kelch-like 2, Mayven (Drosophila) // 8 B3.1|8 // 77113 /// ENSMUS	Klhl2	NM_178633	0.707344	0.00220533
13	6793672	NM_027959 // Pdia6 // protein disulfide isomerase associated 6 // 12 A1.1|12 // 71853 /	Pdia6	NM_027959	0.127924	0.00220908
10	6884302	NM_153594 // Pcmtd2 // protein-L-isoaspartate (D-aspartate) O-methyltransferase domain	Pcmtd2	NM_153594	0.103526	0.00221031
7	6751253	NM_027300 // Spata3 // spermatogenesis associated 3 // 1 C5|1 // 70060 /// NM_028647 //	Spata3	NM_027300	0.26463	0.00221795
19	6926076	NM_016799 // Srrm1 // serine/arginine repetitive matrix 1 // 4 D3|4 // 51796 /// NM_001	Srrm1	NM_016799	0.182472	0.0022267
13	7020844	NM_010832 // Msl3 // male-specific lethal 3 homolog (Drosophila) // X F5|X // 17692 ///	Msl3	NM_010832	0.378612	0.00223538
10	6857415	NM_199448 // Fez2 // fasciculation and elongation protein zeta 2 (zygin II) // 17 E3|17	Fez2	NM_199448	0.279255	0.00225062
7	6849048	NM_145483 // Zfp160 // zinc finger protein 160 // 17 A3.2|17 10.2 cM // 224585 /// ENSM	Zfp160	NM_145483	0.124964	0.00225581
14	6932603	NM_013470 // Anxa3 // annexin A3 // 5 E3|5 54.0 cM // 11745 /// ENSMUST00000031447 // A	Anxa3	NM_013470	0.359289	0.00225829
10	6791641	NM_001131020 // Gfap // glial fibrillary acidic protein // 11 D|11 62.0 cM // 14580 ///	Gfap	NM_001131020	0.0740451	0.00226121
6	6753084	NM_144875 // Rab7l1 // RAB7, member RAS oncogene family-like 1 // 1 E4|1 // 226422 ///	Rab7l1	NM_144875	0.218152	0.00226784
19	6760740	NM_172850 // Ankmy1 // ankyrin repeat and MYND domain containing 1 // 1 D|1 // 241158 /	Ankmy1	NM_172850	0.308916	0.00227049
3	6917126	NM_138721 // Lsm10 // U7 snRNP-specific Sm-like protein LSM10 // 4 D2.2|4 // 116748 ///	Lsm10	NM_138721	0.151434	0.00227921
19	7011393	NM_172780 // Slc9a6 // solute carrier family 9 (sodium/hydrogen exchanger), member 6 //	Slc9a6	NM_172780	0.925833	0.00229376
7	6784783	NM_010303 // Gna13 // guanine nucleotide binding protein, alpha 13 // 11 E1|11 68.0 cM	Gna13	NM_010303	0.564271	0.00229563
4	6889743	NM_146362 // Olfr1312 // olfactory receptor 1312 // 2 F2-F3|2 // 258359 /// ENSMUST0000	Olfr1312	NM_146362	0.211216	0.00229603
5	6855116	NM_001163763 // Tcf19 // transcription factor 19 // 17 B1|17 // 106795 /// NM_025674 //	Tcf19	NM_001163763	0.0607064	0.00229759
5	6835063	NM_199476 // Rrm2b // ribonucleotide reductase M2 B (TP53 inducible) // 15 B3.1|15 // 3	Rrm2b	NM_199476	0.180192	0.00232621
19	6944385	NM_022332 // St7 // suppression of tumorigenicity 7 // 6 A2|6 // 64213 /// NM_001083315	St7	NM_022332	0.187902	0.0023346
17	6870617	NM_025811 // Nhlrc2 // NHL repeat containing 2 // 19 D2|19 // 66866 /// ENSMUST00000071	Nhlrc2	NM_025811	0.653754	0.00234039
9	6797241	NM_029334 // Zc3h14 // zinc finger CCCH type containing 14 // 12|12 F1 // 75553 /// NM_	Zc3h14	NM_029334	0.0672519	0.00234632
14	6869021	NM_021525 // Rcl1 // RNA terminal phosphate cyclase-like 1 // 19 C1|19 // 59028 /// NR_	Rcl1	NM_021525	0.157679	0.0023667
7	6941048	NM_001025561 // Pus1 // pseudouridine synthase 1 // 5 F|5 // 56361 /// NM_019700 // Pus	Pus1	NM_001025561	0.414372	0.00236881
17	6791418	NM_010404 // Hap1 // huntingtin-associated protein 1 // 11 D|11 60.0 cM // 15114 /// NM	Hap1	NM_010404	0.359403	0.00237163
12	6908146	NM_011504 // Stxbp3a // syntaxin binding protein 3A // 3 F3|3 // 20912 /// ENSMUST00000	Stxbp3a	NM_011504	0.714915	0.0023998
21	6945066	NM_177204 // Fam40b // family with sequence similarity 40, member B // 6 A3.3|6 // 3206	Fam40b	NM_177204	0.464321	0.00240513
16	6790547	NM_177167 // Ppm1e // protein phosphatase 1E (PP2C domain containing) // 11 C|11 // 320	Ppm1e	NM_177167	0.125441	0.00241
8	6966301	NM_026815 // Upk1a // uroplakin 1A // 7 B1|7 10.0 cM // 109637 /// ENSMUST00000006476 /	Upk1a	NM_026815	0.641017	0.00242273
32	6991267	NM_001003911 // Adamts7 // a disintegrin-like and metallopeptidase (reprolysin type) wi	Adamts7	NM_001003911	0.86002	0.00243249
5	6819425	NM_026401 // Mrp63 // mitochondrial ribosomal protein 63 // 14 C3|14 // 67840 /// ENSMU	Mrp63	NM_026401	0.147311	0.0024364
16	6754799	NM_001113394 // Cd247 // CD247 antigen // 1 G-H|1 87.2 cM // 12503 /// NM_001113393 //	Cd247	NM_001113394	0.307464	0.00243986
11	6876342	NM_022310 // Hspa5 // heat shock protein 5 // 2 B|2 22.5 cM // 14828 /// NM_001163434 /	Hspa5	NM_022310	0.663982	0.00246312
16	6904100	NM_021483 // Pex5l // peroxisomal biogenesis factor 5-like // 3|3 B // 58869 /// NM_001	Pex5l	NM_021483	0.541498	0.00247774
18	6915138	NM_139306 // Acer2 // alkaline ceramidase 2 // 4 C4|4 // 230379 /// ENSMUST00000045224	Acer2	NM_139306	0.203113	0.0024912
17	6854448	NM_001163766 // Wdr90 // WD repeat domain 90 // 17 A3.3|17 // 106618 /// BC043315 // Wd	Wdr90	NM_001163766	0.0886457	0.0025225
5	6947131	NM_028880 // Lrrtm1 // leucine rich repeat transmembrane neuronal 1 // 6 C3|6 // 74342	Lrrtm1	NM_028880	0.429804	0.00256181
3	6840837	NM_001017429 // Cox17 // cytochrome c oxidase, subunit XVII assembly protein homolog (y	Cox17	NM_001017429	0.532353	0.00256757
10	6981683	NM_026067 // Eri1 // exoribonuclease 1 // 8|8 B1.1 // 67276 /// ENSMUST00000033927 // E	Eri1	NM_026067	0.624132	0.00257557
33	6890382	NM_178795 // Ppip5k1 // diphosphoinositol pentakisphosphate kinase 1 // 2 E5|2 // 32765	Ppip5k1	NM_178795	0.811636	0.00259177
8	6880715	NM_019788 // Pldn // pallidin // 2 E5|2 67.6 cM // 18457 /// ENSMUST00000005954 // Pldn	Pldn	NM_019788	0.137231	0.00259591
5	6885937	NM_027947 // Zbtb43 // zinc finger and BTB domain containing 43 // 2 B|2 // 71834 /// N	Zbtb43	NM_027947	0.75725	0.00260438
5	6933606	BC057022 // BC057022 // cDNA sequence BC057022 // 5 F|5 // 433940 /// ENSMUST0000004365	BC057022	BC057022	0.0753832	0.00262108
5	6972120	NM_183147 // Sprn // shadow of prion protein // 7 F4|7 // 212518 /// NM_199301 // Mtg1	Sprn	NM_183147	0.165064	0.00262159
54	6949884	NM_011708 // Vwf // Von Willebrand factor homolog // 6 F3|6 60.8 cM // 22371 /// ENSMUS	Vwf	NM_011708	0.765239	0.00271515
6	6949367	NM_001001792 // Zfp239 // zinc finger protein 239 // 6 F1|6 52.8 cM // 22685 /// NM_008	Zfp239	NM_001001792	0.224468	0.00271747
20	6757745	NM_133817 // Zfp451 // zinc finger protein 451 // 1 B|1 18.5 cM // 98403 /// ENSMUST000	Zfp451	NM_133817	0.330358	0.00275066
10	6875727	NM_013908 // Fbxw5 // F-box and WD-40 domain protein 5 // 2 A3|2 // 30839 /// ENSMUST00	Fbxw5	NM_013908	0.527317	0.00278466
16	6789930	NM_022313 // Eral1 // Era (G-protein)-like 1 (E. coli) // 11 B5|11 // 57837 /// ENSMUST	Eral1	NM_022313	0.0674754	0.00278892
11	6955539	NM_009527 // Wnt7a // wingless-related MMTV integration site 7A // 6 D1|6 39.5 cM // 22	Wnt7a	NM_009527	0.091218	0.00279383
11	6850056	NM_017463 // Pbx2 // pre B-cell leukemia transcription factor 2 // 17 B1|17 // 18515 //	Pbx2	NM_017463	0.321747	0.00287791
3	6782224	NM_026559 // Txndc17 // thioredoxin domain containing 17 // 11 B4|11 38.0 cM // 52700 /	Txndc17	NM_026559	0.806606	0.00290778
16	6785808	NM_134011 // Tbrg4 // transforming growth factor beta regulated gene 4 // 11 A1|11 // 2	Tbrg4	NM_134011	0.0534234	0.002922
5	6780882	NM_029976 // Cdkn2aipnl // CDKN2A interacting protein N-terminal like // 11 B1.3|11 28.	Cdkn2aipnl	NM_029976	0.526471	0.00293435
5	6829504	NM_146057 // Dap // death-associated protein // 15 B2|15 // 223453 /// ENSMUST000000445	Dap	NM_146057	0.150692	0.00294302
6	6865551	NM_008908 // Ppic // peptidylprolyl isomerase C // 18 D1|18 // 19038 /// ENSMUST0000002	Ppic	NM_008908	0.0864196	0.00295417
15	6971392	NM_177226 // Zfp629 // zinc finger protein 629 // 7 F3|7 // 320683 /// ENSMUST000000580	Zfp629	NM_177226	0.348058	0.00296393
12	6956950	NM_026028 // Ccdc77 // coiled-coil domain containing 77 // 6 F1|6 // 67200 /// ENSMUST0	Ccdc77	NM_026028	0.053349	0.00296633
13	6794181	NM_013709 // Sh3yl1 // Sh3 domain YSC-like 1 // 12 A2|12 // 24057 /// ENSMUST0000002099	Sh3yl1	NM_013709	0.279356	0.00296938
6	6784371	NM_028492 // Ccdc103 // coiled-coil domain containing 103 // 11 E1|11 // 73293 /// ENSM	Ccdc103	NM_028492	0.353261	0.00298248
11	6877478	NM_020575 // March7 // membrane-associated ring finger (C3HC4) 7 // 2|2 C3 // 57438 ///	March7	NM_020575	0.545962	0.00303031
30	6935128	NM_016964 // Stag3 // stromal antigen 3 // 5 G2|5 67.0 cM // 50878 /// ENSMUST000000480	Stag3	NM_016964	0.0530583	0.00303876
18	6760292	NM_152915 // Dner // delta/notch-like EGF-related receptor // 1 C5|1 // 227325 /// ENSM	Dner	NM_152915	0.532898	0.00304799
10	6845348	NM_133704 // Sec22a // SEC22 vesicle trafficking protein homologe A (S. cerevisiae) //	Sec22a	NM_133704	0.924891	0.00311517
19	6932930	NM_173370 // Cds1 // CDP-diacylglycerol synthase 1 // 5 E4|5 // 74596 /// ENSMUST000000	Cds1	NM_173370	0.87297	0.00312533
9	6777297	NM_177798 // Frs2 // fibroblast growth factor receptor substrate 2 // 10 D2|10 // 32782	Frs2	NM_177798	0.392097	0.00312845
22	6796238	NM_016893 // Fut8 // fucosyltransferase 8 // 12 C3|12 // 53618 /// ENSMUST00000062804 /	Fut8	NM_016893	0.0709043	0.00313248
6	6792832	NM_009854 // Cd7 // CD7 antigen // 11 E2|11 74.0 cM // 12516 /// ENSMUST00000026159 //	Cd7	NM_009854	0.841206	0.00313403
14	6964011	NM_011326 // Scnn1g // sodium channel, nonvoltage-gated 1 gamma // 7 F2|7 56.0 cM // 20	Scnn1g	NM_011326	0.561354	0.00313809
3	6779226	NM_021372 // Sertad2 // SERTA domain containing 2 // 11|11 A3.2 // 58172 /// NM_0010386	Sertad2	NM_021372	0.289101	0.0031652
4	6870925	NM_010253 // Gal // galanin // 19 A|19 2.0 cM // 14419 /// ENSMUST00000025842 // Gal //	Gal	NM_010253	0.157881	0.00316779
6	6899033	NM_177663 // Isg20l2 // interferon stimulated exonuclease gene 20-like 2 // 3 F1|3 // 2	Isg20l2	NM_177663	0.636246	0.00320422
23	6998213	NM_177775 // Esyt3 // extended synaptotagmin-like protein 3 // 9 E3.3|9 52.0 cM // 2726	Esyt3	NM_177775	0.884061	0.00320635
10	6949063	NM_008188 // Thumpd3 // THUMP domain containing 3 // 6 E3|6 48.7 cM // 14911 /// ENSMUS	Thumpd3	NM_008188	0.939479	0.00322227
17	6754893	NM_019993 // Aldh9a1 // aldehyde dehydrogenase 9, subfamily A1 // 1|1 H2 // 56752 /// E	Aldh9a1	NM_019993	0.80578	0.003227
7	6819629	NM_206974 // Kcnrg // potassium channel regulator // 14 D1|14 // 328424 /// NM_00103910	Kcnrg	NM_206974	0.866731	0.00323192
22	6764694	NM_010135 // Enah // enabled homolog (Drosophila) // 1 H5|1 98.7 cM // 13800 /// NM_008	Enah	NM_010135	0.346773	0.0032416
50	6947475	NM_021469 // Dysf // dysferlin // 6 C3|6 35.85 cM // 26903 /// NM_001077694 // Dysf //	Dysf	NM_021469	0.45164	0.00324417
10	6876207	NM_198191 // Pip5kl1 // phosphatidylinositol-4-phosphate 5-kinase-like 1 // 2 B|2 // 22	Pip5kl1	NM_198191	0.527994	0.00324733
15	6775171	NM_133182 // Prmt2 // protein arginine N-methyltransferase 2 // 10 C1|10 41.0 cM // 154	Prmt2	NM_133182	0.0574899	0.00325266
3	6785441	NM_027204 // Mrpl12 // mitochondrial ribosomal protein L12 // 11 E2|11 // 56282 /// ENS	Mrpl12	NM_027204	0.17845	0.00325596
24	6907534	NM_175552 // Wdr3 // WD repeat domain 3 // 3 F2.2|3 // 269470 /// NM_028892 // Spag17-p	Wdr3	NM_175552	0.125793	0.00325828
24	6803102	NM_153587 // Rps6ka5 // ribosomal protein S6 kinase, polypeptide 5 // 12 E|12 // 73086	Rps6ka5	NM_153587	0.200614	0.00327029
11	6829647	NM_026002 // Mtdh // metadherin // 15 B3.3|15 53.5 cM // 67154 /// ENSMUST00000022865 /	Mtdh	NM_026002	0.330587	0.00327323
10	6844531	NM_023737 // Ehhadh // enoyl-Coenzyme A, hydratase/3-hydroxyacyl Coenzyme A dehydrogena	Ehhadh	NM_023737	0.880809	0.00330807
21	6761998	NM_027678 // Zranb3 // zinc finger, RAN-binding domain containing 3 // 1 E4|1 // 226409	Zranb3	NM_027678	0.068995	0.00333058
20	6941647	NM_145227 // Oas2 // 2'-5' oligoadenylate synthetase 2 // 5 F|5 67.2 cM // 246728 /// A	Oas2	NM_145227	0.137961	0.00333165
7	6955935	NM_025829 // Eif4e3 // eukaryotic translation initiation factor 4E member 3 // 6 D3|6 /	Eif4e3	NM_025829	0.0923084	0.00335025
3	6754776	NM_027430 // Brp44 // brain protein 44 // 1|1 H2 // 70456 /// ENSMUST00000027853 // Brp	Brp44	NM_027430	0.793016	0.00335895
28	6985481	NM_172466 // Adamts18 // a disintegrin-like and metallopeptidase (reprolysin type) with	Adamts18	NM_172466	0.0622673	0.00337624
2	6846388	NR_027965 // 2310061J03Rik // RIKEN cDNA 2310061J03 gene // 16 C1.1|16 // 66391 /// NM_	2310061J03Rik	NR_027965	0.531995	0.00338564
4	6781441	NM_021354 // Drg2 // developmentally regulated GTP binding protein 2 // 11 B2|11 33.85	Drg2	NM_021354	0.648214	0.00339322
16	6839943	NM_001144953 // Vwa5b2 // von Willebrand factor A domain containing 5B2 // 16 A3|16 //	Vwa5b2	NM_001144953	0.189366	0.00339645
12	6824782	NM_010112 // Efs // embryonal Fyn-associated substrate // 14 C3|14 // 13644 /// ENSMUST	Efs	NM_010112	0.381527	0.00342257
12	6903157	NM_001195031 // Pag1 // phosphoprotein associated with glycosphingolipid microdomains 1	Pag1	NM_001195031	0.0604641	0.00347803
10	7020641	NM_025932 // Syap1 // synapse associated protein 1 // X F4|X // 67043 /// ENSMUST000000	Syap1	NM_025932	0.752539	0.00348636
17	6900450	NM_172685 // Slc25a24 // solute carrier family 25 (mitochondrial carrier, phosphate car	Slc25a24	NM_172685	0.967026	0.00351348
18	6981125	NM_177089 // Tacc1 // transforming, acidic coiled-coil containing protein 1 // 8 A2|8 /	Tacc1	NM_177089	0.10885	0.00352203
11	6810371	NM_172595 // Arl15 // ADP-ribosylation factor-like 15 // 13 D2.2|13 // 218639 /// ENSMU	Arl15	NM_172595	0.223954	0.00353928
22	6760774	NM_080850 // Pask // PAS domain containing serine/threonine kinase // 1 D|1 // 269224 /	Pask	NM_080850	0.705425	0.0035399
10	6818157	NM_015745 // Rbp3 // retinol binding protein 3, interstitial // 14 B|14 13.0 cM // 1966	Rbp3	NM_015745	0.60726	0.00356148
5	6874079	BC049561 // 1700019N19Rik // RIKEN cDNA 1700019N19 gene // 19 D2|19 // 67507 /// NM_026	1700019N19Rik	BC049561	0.666522	0.00356849
13	6787019	NM_025745 // Erlec1 // endoplasmic reticulum lectin 1 // 11 A4|11 // 66753 /// ENSMUST0	Erlec1	NM_025745	0.791939	0.00357054
17	6784049	NM_138660 // Casc3 // cancer susceptibility candidate 3 // 11 D|11 // 192160 /// ENSMUS	Casc3	NM_138660	0.339999	0.00357504
8	6959536	NM_013705 // Zfp30 // zinc finger protein 30 // 7 B1|7 7.0 cM // 22693 /// ENSMUST00000	Zfp30	NM_013705	0.155695	0.00357504
2	6791316	NM_020618 // Smarce1 // SWI/SNF related, matrix associated, actin dependent regulator o	Smarce1	NM_020618	0.05485	0.00357962
21	6887196	NM_027835 // Ifih1 // interferon induced with helicase C domain 1 // 2|2 C3 // 71586 //	Ifih1	NM_027835	0.611954	0.003585
4	6764049	NM_010185 // Fcer1g // Fc receptor, IgE, high affinity I, gamma polypeptide // 1 H3|1 9	Fcer1g	NM_010185	0.633271	0.00359323
21	6866305	NM_194355 // Spire1 // spire homolog 1 (Drosophila) // 18 E1|18 // 68166 /// NM_176832	Spire1	NM_194355	0.875283	0.00359658
19	6949094	NM_134159 // Il17rc // interleukin 17 receptor C // 6 E3|6 // 171095 /// ENSMUST0000005	Il17rc	NM_134159	0.521937	0.00359993
4	6833997	NM_178717 // Rxfp3 // relaxin family peptide receptor 3 // 15 A1|15 // 239336 /// ENSMU	Rxfp3	NM_178717	0.625729	0.0036048
35	7017607	NM_008224 // Hcfc1 // host cell factor C1 // X C1|X 29.54 cM // 15161 /// ENSMUST000000	Hcfc1	NM_008224	0.0877705	0.00361561
8	6929881	NM_007418 // Adra2c // adrenergic receptor, alpha 2c // 5 B2|5 20.0 cM // 11553	Adra2c	NM_007418	0.908792	0.00362829
9	6935112	NM_011757 // Zscan21 // zinc finger and SCAN domain containing 21 // 5 G2|5 78.0 cM //	Zscan21	NM_011757	0.053675	0.00363035
11	6835149	NM_172402 // Slc25a32 // solute carrier family 25, member 32 // 15 B3.1|15 // 69906 ///	Slc25a32	NM_172402	0.793902	0.00363224
9	6845559	NM_024273 // 4930455C21Rik // RIKEN cDNA 4930455C21 gene // 16 B4|16 // 76916 /// ENSMU	4930455C21Rik	NM_024273	0.0622642	0.0036509
11	6949856	NM_001080557 // Vamp1 // vesicle-associated membrane protein 1 // 6 F3|6 56.0 cM // 223	Vamp1	NM_001080557	0.446268	0.00365813
22	6879659	NM_145529 // Cstf3 // cleavage stimulation factor, 3' pre-RNA, subunit 3 // 2 E2|2 57.9	Cstf3	NM_145529	0.173425	0.00366343
11	6920732	NM_011895 // Slc35a1 // solute carrier family 35 (CMP-sialic acid transporter), member	Slc35a1	NM_011895	0.280723	0.00366423
14	6790099	NM_027472 // 5730455P16Rik // RIKEN cDNA 5730455P16 gene // 11 B5|11 // 70591 /// ENSMU	5730455P16Rik	NM_027472	0.101489	0.00367294
17	6922294	NM_010616 // Kif12 // kinesin family member 12 // 4|4 C1 // 16552 /// ENSMUST0000003004	Kif12	NM_010616	0.775314	0.00368277
21	6864520	NM_030147 // Brd8 // bromodomain containing 8 // 18 B1|18 // 78656 /// ENSMUST000000038	Brd8	NM_030147	0.777195	0.00371218
5	6873307	NM_053164 // Mrpl43 // mitochondrial ribosomal protein L43 // 19|19 D1 // 94067 /// ENS	Mrpl43	NM_053164	0.863802	0.00373386
4	6789579	NM_010353 // Gsg2 // germ cell-specific gene 2 // 11 B4|11 47.0 cM // 14841 /// ENSMUST	Gsg2	NM_010353	0.149458	0.00375517
13	6915791	NM_028132 // Pgm2 // phosphoglucomutase 2 // 4 C6|4 45.8 cM // 72157 /// BC008527 // Pg	Pgm2	NM_028132	0.213232	0.0037685
5	6846000	NM_019754 // Tagln3 // transgelin 3 // 16 B5|16 // 56370 /// ENSMUST00000096057 // Tagl	Tagln3	NM_019754	0.0551746	0.00377003
23	6917520	NM_010166 // Eya3 // eyes absent 3 homolog (Drosophila) // 4 D2.3|4 64.6 cM // 14050 //	Eya3	NM_010166	0.759868	0.00377148
5	6815086	NM_133905 // Papd4 // PAP associated domain containing 4 // 13 C3|13 // 100715 /// ENSM	Papd4	NM_133905	0.891683	0.00377599
5	6888619	NM_146323 // Olfr1232 // olfactory receptor 1232 // 2 E1|2 // 258320 /// ENSMUST0000009	Olfr1232	NM_146323	0.0763704	0.0038469
15	6955272	NM_001170489 // Aplf // aprataxin and PNKP like factor // 6 D1|6 // 72103 /// NM_024251	Aplf	NM_001170489	0.527519	0.00388891
38	6848877	NM_007690 // Chd1 // chromodomain helicase DNA binding protein 1 // 17 A2|17 7.2 cM //	Chd1	NM_007690	0.694699	0.00389933
11	6850540	NM_030598 // Rcan2 // regulator of calcineurin 2 // 17 C|17 22.0 cM // 53901 /// NM_207	Rcan2	NM_030598	0.209457	0.003908
24	6796299	NM_172952 // Gphn // gephyrin // 12 D2|12 // 268566 /// NM_145965 // Gphn // gephyrin /	Gphn	NM_172952	0.150224	0.00391509
9	6875933	NM_019498 // Olfm1 // olfactomedin 1 // 2 A3|2 // 56177 /// NM_001038613 // Olfm1 // ol	Olfm1	NM_019498	0.254386	0.00391769
15	6818118	NM_153800 // Arhgap22 // Rho GTPase activating protein 22 // 14 B|14 // 239027 /// ENSM	Arhgap22	NM_153800	0.835043	0.00392525
29	6863167	NM_007935 // Epc1 // enhancer of polycomb homolog 1 (Drosophila) // 18 A1|18 // 13831 /	Epc1	NM_007935	0.420081	0.00393127
12	6778282	NM_019574 // Patz1 // POZ (BTB) and AT hook containing zinc finger 1 // 11 A1|11 // 562	Patz1	NM_019574	0.826214	0.00394098
5	6845147	NM_024464 // Pigx // phosphatidylinositol glycan anchor biosynthesis, class X // 16 B2|	Pigx	NM_024464	0.959078	0.00397094
11	6783204	NM_009324 // Tbx2 // T-box 2 // 11 C|11 49.0 cM // 21385 /// ENSMUST00000000095 // Tbx2	Tbx2	NM_009324	0.392231	0.0039908
19	6993131	NM_030692 // Sacm1l // SAC1 (suppressor of actin mutations 1, homolog)-like (S. cerevis	Sacm1l	NM_030692	0.0786834	0.00401349
12	6913876	NM_011673 // Ugcg // UDP-glucose ceramide glucosyltransferase // 4 B3|4 32.0 cM // 2223	Ugcg	NM_011673	0.232767	0.00401543
13	6890363	NM_028799 // Tgm5 // transglutaminase 5 // 2 E5|2 // 74176 /// ENSMUST00000028721 // Tg	Tgm5	NM_028799	0.0684978	0.00402171
20	6963325	NM_021885 // Tub // tubby candidate gene // 7 E3|7 51.45 cM // 22141 /// ENSMUST0000003	Tub	NM_021885	0.0930756	0.00402768
23	6818067	NM_011960 // Parg // poly (ADP-ribose) glycohydrolase // 14|14 B // 26430 /// ENSMUST00	Parg	NM_011960	0.0819031	0.00403289
16	6926395	NM_011060 // Padi3 // peptidyl arginine deiminase, type III // 4 E1|4 71.0 cM // 18601	Padi3	NM_011060	0.59502	0.00404153
10	6791407	NM_201255 // Krt9 // keratin 9 // 11 D|11 // 107656 /// ENSMUST00000059707 // Krt9 // k	Krt9	NM_201255	0.394112	0.00404308
11	6822167	NM_175341 // Mbnl2 // muscleblind-like 2 // 14 E4|14 // 105559 /// NM_207515 // Mbnl2 /	Mbnl2	NM_175341	0.97224	0.00407334
10	6937253	NM_178390 // Fam53a // family with sequence similarity 53, member A // 5 B2|5 // 74504	Fam53a	NM_178390	0.927464	0.00410369
42	6844112	NM_013607 // Myh11 // myosin, heavy polypeptide 11, smooth muscle // 16 A1|16 5.0 cM //	Myh11	NM_013607	0.343103	0.00413998
10	6997109	BC052196 // E330016A19Rik // RIKEN cDNA E330016A19 gene // 9 E1|9 // 214763 /// BC14565	E330016A19Rik	BC052196	0.478642	0.00414595
11	6939270	NM_019515 // Nmu // neuromedin U // 5 C3.3|5 // 56183 /// ENSMUST00000031146 // Nmu //	Nmu	NM_019515	0.329445	0.00420384
18	6849389	NM_177822 // Mslnl // mesothelin-like // 17 A3.3|17 // 328783 /// ENSMUST00000047098 //	Mslnl	NM_177822	0.944557	0.00421372
5	6950582	NM_019946 // Mgst1 // microsomal glutathione S-transferase 1 // 6 G1|6 // 56615 /// ENS	Mgst1	NM_019946	0.177606	0.00426723
26	6956592	NM_009723 // Atp2b2 // ATPase, Ca++ transporting, plasma membrane 2 // 6 E3|6 49.5 cM /	Atp2b2	NM_009723	0.4981	0.0043052
16	6889261	NM_175094 // Pdhx // pyruvate dehydrogenase complex, component X // 2 E2|2 // 27402 ///	Pdhx	NM_175094	0.162773	0.0043266
75	6871837	NM_173028 // Vps13a // vacuolar protein sorting 13A (yeast) // 19 B|19 // 271564 /// EN	Vps13a	NM_173028	0.562306	0.00436001
6	6768897	NM_175329 // Chchd10 // coiled-coil-helix-coiled-coil-helix domain containing 10 // 10	Chchd10	NM_175329	0.517106	0.00436293
13	6778293	NM_172791 // Pla2g3 // phospholipase A2, group III // 11 A1|11 // 237625 /// ENSMUST000	Pla2g3	NM_172791	0.213278	0.00437134
7	6935039	NM_025562 // Fis1 // fission 1 (mitochondrial outer membrane) homolog (yeast) // 5|5 G1	Fis1	NM_025562	0.117641	0.00440143
9	6917774	NM_178257 // Il22ra1 // interleukin 22 receptor, alpha 1 // 4 D3|4 62.0 cM // 230828 //	Il22ra1	NM_178257	0.751943	0.00441664
9	6990569	NM_007555 // Bmp5 // bone morphogenetic protein 5 // 9 D|9 42.0 cM // 12160 /// ENSMUST	Bmp5	NM_007555	0.995949	0.00442533
11	6854273	NM_153791 // Flywch1 // FLYWCH-type zinc finger 1 // 17 A3.3|17 // 224613 /// ENSMUST00	Flywch1	NM_153791	0.0631683	0.00444137
8	6772232	NM_025446 // Aig1 // androgen-induced 1 // 10 A2|10 // 66253 /// ENSMUST00000019942 //	Aig1	NM_025446	0.982903	0.00445758
18	6759789	NM_008985 // Ptprn // protein tyrosine phosphatase, receptor type, N // 1 C3|1 41.0 cM	Ptprn	NM_008985	0.208477	0.00447581
18	6808230	NM_001024508 // Brd9 // bromodomain containing 9 // 13 C1|13 // 105246 /// ENSMUST00000	Brd9	NM_001024508	0.240807	0.0044779
10	6994623	NM_013932 // Ddx25 // DEAD (Asp-Glu-Ala-Asp) box polypeptide 25 // 9|9 A3-A5 // 30959 /	Ddx25	NM_013932	0.243703	0.00448078
10	6944184	NM_027992 // Tmem106b // transmembrane protein 106B // 6|6 A2 // 71900 /// ENSMUST00000	Tmem106b	NM_027992	0.71425	0.00448218
8	6855610	NM_008302 // Hsp90ab1 // heat shock protein 90 alpha (cytosolic), class B member 1 // 1	Hsp90ab1	NM_008302	0.719762	0.00448698
16	6807899	NM_027123 // Fastkd3 // FAST kinase domains 3 // 13 B3|13 // 69577 /// ENSMUST000000517	Fastkd3	NM_027123	0.200493	0.00450893
7	6848201	NM_020622 // Fam3b // family with sequence similarity 3, member B // 16 C4|16 71.3 cM /	Fam3b	NM_020622	0.257951	0.00453298
2	6970303	NM_146499 // Olfr484 // olfactory receptor 484 // 7 E3|7 // 258492 /// ENSMUST000000735	Olfr484	NM_146499	0.998716	0.00454583
44	6792314	NM_172800 // Sdk2 // sidekick homolog 2 (chicken) // 11 E2|11 // 237979 /// ENSMUST0000	Sdk2	NM_172800	0.642145	0.00456496
5	6906427	NM_011905 // Tlr2 // toll-like receptor 2 // 3 E3|3 // 24088 /// ENSMUST00000029623 //	Tlr2	NM_011905	0.142608	0.00457867
13	6860929	NM_029394 // Snx24 // sorting nexing 24 // 18 D1|18 // 69226 /// ENSMUST00000025417 //	Snx24	NM_029394	0.336132	0.00460341
28	6783182	NM_138681 // Bcas3 // breast carcinoma amplified sequence 3 // 11 C|11 // 192197 /// NM	Bcas3	NM_138681	0.360545	0.00461263
6	6886711	NM_001141981 // Rbm43 // RNA binding motif protein 43 // 2|2 C1 // 71684 /// NM_0011419	Rbm43	NM_001141981	0.284117	0.00462455
52	6929762	NM_001025426 // Depdc5 // DEP domain containing 5 // 5 B1|5 18.0 cM // 277854 /// NM_00	Depdc5	NM_001025426	0.48322	0.00463144
6	6874215	NM_007452 // Prdx3 // peroxiredoxin 3 // 19 D3|19 50.0 cM // 11757 /// ENSMUST000000259	Prdx3	NM_007452	0.266462	0.00463862
19	6907217	NM_013841 // Vps45 // vacuolar protein sorting 45 (yeast) // 3 F2.1|3 50.0 cM // 22365	Vps45	NM_013841	0.370753	0.00470001
3	6836079	NM_001162926 // Fam84b // family with sequence similarity 84, member B // 15 D1|15 // 3	Fam84b	NM_001162926	0.882638	0.00470082
14	6812505	NM_145367 // Txndc5 // thioredoxin domain containing 5 // 13 A3.3|13 // 105245 /// ENSM	Txndc5	NM_145367	0.0826952	0.00470571
13	6988721	NM_001013373 // Tmprss13 // transmembrane protease, serine 13 // 9 A5.2|9 // 214531 ///	Tmprss13	NM_001013373	0.785374	0.00470592
19	6929694	NM_147201 // Nrbp1 // nuclear receptor binding protein 1 // 5 B1|5 // 192292 /// ENSMUS	Nrbp1	NM_147201	0.0634206	0.00475287
7	6782172	NM_027186 // Rpain // RPA interacting protein // 11 B4|11 // 69723 /// ENSMUST000000185	Rpain	NM_027186	0.491607	0.0047773
12	6816371	NM_021556 // Mrps30 // mitochondrial ribosomal protein S30 // 13 D2.3|13 // 59054 /// E	Mrps30	NM_021556	0.853111	0.00478154
10	6934923	NM_145414 // Nsun5 // NOL1/NOP2/Sun domain family, member 5 // 5 G2|5 // 100609 /// ENS	Nsun5	NM_145414	0.856276	0.00482133
10	6765301	NM_144881 // Hhat // hedgehog acyltransferase // 1 H6|1 // 226861 /// ENSMUST0000004419	Hhat	NM_144881	0.834571	0.00483088
8	6873241	NM_030703 // Cpn1 // carboxypeptidase N, polypeptide 1 // 19 D2|19 47.0 cM // 93721 ///	Cpn1	NM_030703	0.35235	0.0048854
11	6959578	NM_153577 // AI428936 // expressed sequence AI428936 // 7 B1|7 // 233066 /// ENSMUST000	AI428936	NM_153577	0.107167	0.00489073
20	6748213	NM_026719 // Lmbrd1 // LMBR1 domain containing 1 // 1 A5|1 // 68421 /// ENSMUST00000095	Lmbrd1	NM_026719	0.350377	0.00489731
3	6971347	NM_146202 // Zfp768 // zinc finger protein 768 // 7 F3|7 // 233890 /// ENSMUST000000607	Zfp768	NM_146202	0.163867	0.00490455
9	6975566	NM_030254 // Tusc3 // tumor suppressor candidate 3 // 8|8 B1.2 // 80286 /// ENSMUST0000	Tusc3	NM_030254	0.0505548	0.00492606
7	6750600	NM_026187 // Ankzf1 // ankyrin repeat and zinc finger domain containing 1 // 1 C3|1 41.	Ankzf1	NM_026187	0.766103	0.00493552
8	6763208	NM_008209 // Mr1 // major histocompatibility complex, class I-related // 1|1 H1 // 1506	Mr1	NM_008209	0.35812	0.00499431
4	6768898	NM_009514 // Vpreb3 // pre-B lymphocyte gene 3 // 10|10 C // 22364 /// ENSMUST000000009	Vpreb3	NM_009514	0.187931	0.00502209
7	6793639	NM_008747 // Ntsr2 // neurotensin receptor 2 // 12 A1.1|12 6.0 cM // 18217 /// ENSMUST0	Ntsr2	NM_008747	0.675545	0.00507079
8	6969950	NM_130866 // Olfr78 // olfactory receptor 78 // 7 E3|7 // 170639 /// NM_001168503 // Ol	Olfr78	NM_130866	0.140381	0.00507553
40	6840004	NM_001081366 // Vps8 // vacuolar protein sorting 8 homolog (S. cerevisiae) // 16 B1|16	Vps8	NM_001081366	0.590689	0.00507769
7	6963137	NM_030684 // Trim34 // tripartite motif-containing 34 // 7|7 F1 // 94094 /// ENSMUST000	Trim34	NM_030684	0.55846	0.00508654
9	6869300	NM_023903 // Lipm // lipase, family member M // 19 C1|19 // 78753 /// NM_024204 // Ankr	Lipm	NM_023903	0.987881	0.00509231
21	6760296	NM_133975 // Trip12 // thyroid hormone receptor interactor 12 // 1 F|1 // 14897 /// ENS	Trip12	NM_133975	0.089075	0.00511341
3	6788283	NM_183173 // Ankrd43 // ankyrin repeat domain 43 // 11 B1.3|11 // 237761 /// ENSMUST000	Ankrd43	NM_183173	0.280979	0.00511534
30	6919741	NM_177861 // Tmem67 // transmembrane protein 67 // 4 A1|4 // 329795 /// ENSMUST00000050	Tmem67	NM_177861	0.981322	0.00511812
9	6836729	NM_010741 // Ly6c1 // lymphocyte antigen 6 complex, locus C1 // 15 D3|15 42.7 cM // 170	Ly6c1	NM_010741	0.335514	0.0051439
7	6785299	NM_009304 // Syngr2 // synaptogyrin 2 // 11 E2|11 // 20973 /// ENSMUST00000026649 // Sy	Syngr2	NM_009304	0.318743	0.00515266
10	6908149	NM_025845 // Prpf38b // PRP38 pre-mRNA processing factor 38 (yeast) domain containing B	Prpf38b	NM_025845	0.232493	0.00515466
4	6783784	NM_153104 // Phospho1 // phosphatase, orphan 1 // 11 D|11 55.7 cM // 237928 /// NM_0256	Phospho1	NM_153104	0.129811	0.00521627
9	6781525	NM_027817 // Grap // GRB2-related adaptor protein // 11 B2|11 // 71520 /// ENSMUST00000	Grap	NM_027817	0.908206	0.00523047
21	6933409	NM_027922 // Ankle2 // ankyrin repeat and LEM domain containing 2 // 5 F|5 56.0 cM // 7	Ankle2	NM_027922	0.210384	0.00524961
4	6891998	NM_027017 // 3300002I08Rik // RIKEN cDNA 3300002I08 gene // 2 G3|2 // 69277 /// NM_0011	3300002I08Rik	NM_027017	0.127916	0.00525235
3	6787602	NM_008375 // Fabp6 // fatty acid binding protein 6, ileal (gastrotropin) // 11 B1.1|11	Fabp6	NM_008375	0.307868	0.00531949
11	6951589	NM_010492 // Ica1 // islet cell autoantigen 1 // 6 A1-A2|6 2.9 cM // 15893 /// ENSMUST0	Ica1	NM_010492	0.0938679	0.00534143
9	6993878	NM_145612 // Zfp810 // zinc finger protein 810 // 9 A3|9 // 235050 /// ENSMUST000000862	Zfp810	NM_145612	0.898585	0.00536416
5	6849110	NM_001166497 // 3110052M02Rik // RIKEN cDNA 3110052M02 gene // 17 A3.2|17 // 73229 ///	3110052M02Rik	NM_001166497	0.689772	0.00537947
13	6919154	NM_001159637 // Nadk // NAD kinase // 4 E2|4 // 192185 /// NM_138671 // Nadk // NAD kin	Nadk	NM_001159637	0.634096	0.00542891
3	6837413	NR_027799 // Tbrg3 // transforming growth factor beta regulated gene 3 // 15 E1|15 // 2	Tbrg3	NR_027799	0.430034	0.00544596
4	6755173	NM_001128609 // Dedd // death effector domain-containing // 1 H2|1 90.0 cM // 21945 ///	Dedd	NM_001128609	0.612268	0.00545329
27	6851234	NM_172132 // Kdm4b // lysine (K)-specific demethylase 4B // 17 D|17 // 193796 /// ENSMU	Kdm4b	NM_172132	0.911419	0.00545759
8	6817417	ENSMUST00000124549 // Comtd1 // catechol-O-methyltransferase domain containing 1 // 14|	Comtd1	ENSMUST00000124549	0.382931	0.0054884
4	6961650	NM_001162532 // Fam174b // family with sequence similarity 174, member B // 7|7 // 1000	Fam174b	NM_001162532	0.465848	0.00551087
7	6899014	NM_001083318 // Etv3 // ets variant gene 3 // 3 F1|3 // 27049 /// NM_012051 // Etv3 //	Etv3	NM_001083318	0.0914678	0.00555221
11	6972989	NM_145819 // Mzf1 // myeloid zinc finger 1 // 7 A1|7 4.0 cM // 109889 /// ENSMUST000000	Mzf1	NM_145819	0.572478	0.00557329
46	7009773	NM_019582 // Cacna1f // calcium channel, voltage-dependent, alpha 1F subunit // X A1.1|	Cacna1f	NM_019582	0.484904	0.00557426
11	6885039	NM_007869 // Dnajc1 // DnaJ (Hsp40) homolog, subfamily C, member 1 // 2|2 A2 // 13418 /	Dnajc1	NM_007869	0.723661	0.00562217
14	6758862	NM_139146 // Satb2 // special AT-rich sequence binding protein 2 // 1 C1.3|1 // 212712	Satb2	NM_139146	0.927549	0.00565805
5	6788073	ENSMUST00000101256 // 4933414I15Rik // RIKEN cDNA 4933414I15 gene // 11 B1.3|11 // 7440	4933414I15Rik	ENSMUST00000101256	0.937143	0.00570781
12	7010326	NM_133669 // Rp2h // retinitis pigmentosa 2 homolog (human) // X|X A2 // 19889 /// ENSM	Rp2h	NM_133669	0.517758	0.0057218
27	6979224	NM_130457 // Cntnap4 // contactin associated protein-like 4 // 8 E1|8 // 170571 /// ENS	Cntnap4	NM_130457	0.0561521	0.00578359
7	6965076	NM_027201 // Zfp511 // zinc finger protein 511 // 7 F4|7 // 69752 /// ENSMUST0000002654	Zfp511	NM_027201	0.607942	0.00578594
16	6906441	NM_030706 // Trim2 // tripartite motif-containing 2 // 3 F1|3 // 80890 /// ENSMUST00000	Trim2	NM_030706	0.291167	0.00578791
20	6959982	NM_001004139 // Zfp619 // zinc finger protein 619 // 7 B3|7 // 70227 /// ENSMUST0000010	Zfp619	NM_001004139	0.854538	0.00581148
9	6947394	NM_020619 // Mogs // mannosyl-oligosaccharide glucosidase // 6|6 D1 // 57377 /// ENSMUS	Mogs	NM_020619	0.466583	0.00584978
17	6925885	NM_199306 // Wdtc1 // WD and tetratricopeptide repeats 1 // 4 D2.3|4 // 230796 /// BC04	Wdtc1	NM_199306	0.102798	0.00586187
15	6849476	NM_027544 // Ggnbp1 // gametogenetin binding protein 1 // 17 A3.3|17 // 70772 /// NM_00	Ggnbp1	NM_027544	0.971421	0.00588252
9	6925559	NM_028603 // Zbtb8a // zinc finger and BTB domain containing 8a // 4 D2.2|4 // 73680 //	Zbtb8a	NM_028603	0.229876	0.00588656
26	6778560	NM_010956 // Ogdh // oxoglutarate dehydrogenase (lipoamide) // 11 A1|11 // 18293 /// EN	Ogdh	NM_010956	0.396351	0.00589072
4	6906826	NM_007910 // Efna4 // ephrin A4 // 3 F1|3 48.0 cM // 13639 /// ENSMUST00000029674 // Ef	Efna4	NM_007910	0.162755	0.00593264
9	6758691	NM_133810 // Stk17b // serine/threonine kinase 17b (apoptosis-inducing) // 1 C1.1|1 //	Stk17b	NM_133810	0.703622	0.0059744
24	6973221	NM_172894 // Ppp6r1 // protein phosphatase 6, regulatory subunit 1 // 7 A1|7 // 243819	Ppp6r1	NM_172894	0.191553	0.0059809
12	6767581	NM_053069 // Atg5 // autophagy-related 5 (yeast) // 10 B2|10 26.0 cM // 11793 /// ENSMU	Atg5	NM_053069	0.826849	0.00599498

## Sheet: Bone (4m vs 18m)
# of markers	Transcript Cluster ID	gene_assignment	Gene Symbol	RefSeq	p-value(Age)	alt-splicing p-value (Age)
45	6836973	NM_022410 // Myh9 // myosin, heavy polypeptide 9, non-muscle // 15 E1|15 43.3 cM // 178	Myh9	NM_022410	0.736809	2.54164e-12
12	6903558	NM_029706 // Cpb1 // carboxypeptidase B1 (tissue) // 3 A2|3 13.0 cM // 76703 /// ENSMUS	Cpb1	NM_029706	0.107727	5.67303e-09
34	6957162	NM_146171 // Ncapd2 // non-SMC condensin I complex, subunit D2 // 6|6 F2 // 68298 /// N	Ncapd2	NM_146171	0.590821	2.78815e-08
25	6941751	NR_027838 // Atp2a2 // ATPase, Ca++ transporting, cardiac muscle, slow twitch 2 // 5 F|	Atp2a2	NR_027838	0.059368	7.04864e-08
11	6784606	NM_008950 // Psmc5 // protease (prosome, macropain) 26S subunit, ATPase 5 // 11 E1|11 /	Psmc5	NM_008950	0.671895	8.43619e-08
41	6993722	NM_010066 // Dnmt1 // DNA methyltransferase (cytosine-5) 1 // 9 A3|9 5.0 cM // 13433 //	Dnmt1	NM_010066	0.303545	7.30291e-07
12	6800233	NM_013562 // Ifrd1 // interferon-related developmental regulator 1 // 12 B1|12 21.5 cM	Ifrd1	NM_013562	0.654142	1.41169e-06
26	6939093	NM_028194 // Fryl // furry homolog-like (Drosophila) // 5 C3.2|5 // 72313 /// ENSMUST00	Fryl	NM_028194	0.481337	2.20869e-06
17	6837252	NM_001082536 // Mkl1 // MKL (megakaryoblastic leukemia)/myocardin-like 1 // 15 E1|15 //	Mkl1	NM_001082536	0.0721365	2.45923e-06
24	6804696	NM_172585 // Larp4b // La ribonucleoprotein domain family, member 4B // 13 A1|13 5.0 cM	Larp4b	NM_172585	0.561709	3.4684e-06
4	6955291	NM_001039394 // Rab43 // RAB43, member RAS oncogene family // 6 D1|6 // 69834 /// NM_13	Rab43	NM_001039394	0.835012	5.39018e-06
10	6941650	NM_033541 // Oas1c // 2'-5' oligoadenylate synthetase 1C // 5 F|5 67.0 cM // 114643 ///	Oas1c	NM_033541	0.673863	1.11297e-05
15	6985263	NM_028018 // 2400003C14Rik // RIKEN cDNA 2400003C14 gene // 8 D3|8 // 71955 /// ENSMUST	2400003C14Rik	NM_028018	0.32161	1.25463e-05
29	6793498	NM_027706 // Nbas // neuroblastoma amplified sequence // 12|12 A3 // 71169 /// NR_02827	Nbas	NM_027706	0.20956	1.50578e-05
31	6787743	NM_133769 // Cyfip2 // cytoplasmic FMR1 interacting protein 2 // 11|11 B1.2 // 76884 //	Cyfip2	NM_133769	0.772096	1.59621e-05
7	6996990	NM_205844 // Gfral // GDNF family receptor alpha like // 9 D|9 // 404194 /// ENSMUST000	Gfral	NM_205844	0.255265	2.13999e-05
9	6999673	NM_011731 // Slc6a20b // solute carrier family 6 (neurotransmitter transporter), member	Slc6a20b	NM_011731	0.173641	2.2104e-05
9	6928457	NM_009873 // Cdk6 // cyclin-dependent kinase 6 // 5 A2-A3|5 1.0 cM // 12571 /// ENSMUST	Cdk6	NM_009873	0.232406	2.69768e-05
17	6952873	NM_028421 // Zc3hav1 // zinc finger CCCH type, antiviral 1 // 6 B1|6 21.0 cM // 78781 /	Zc3hav1	NM_028421	0.330767	2.93593e-05
24	6978968	NM_025830 // Wwp2 // WW domain containing E3 ubiquitin protein ligase 2 // 8 D3|8 // 66	Wwp2	NM_025830	0.397812	3.26394e-05
25	6835934	NM_027435 // Atad2 // ATPase family, AAA domain containing 2 // 15|15 D2 // 70472 /// E	Atad2	NM_027435	0.475186	3.35551e-05
20	6762017	NM_008567 // Mcm6 // minichromosome maintenance deficient 6 (MIS5 homolog, S. pombe) (S	Mcm6	NM_008567	0.0638351	4.96464e-05
53	6833842	NM_027707 // Nipbl // Nipped-B homolog (Drosophila) // 15|15 A2 // 71175 /// NM_201232	Nipbl	NM_027707	0.219649	5.21018e-05
7	6835045	NM_001170866 // Ncald // neurocalcin delta // 15 B3.1|15 11.0 cM // 52589 /// NM_134094	Ncald	NM_001170866	0.115401	5.3787e-05
11	6926369	NM_011039 // Pax7 // paired box gene 7 // 4 E1|4 69.0 cM // 18509 /// ENSMUST0000003050	Pax7	NM_011039	0.14831	5.59522e-05
11	6788312	NM_019687 // Slc22a4 // solute carrier family 22 (organic cation transporter), member 4	Slc22a4	NM_019687	0.650865	6.33835e-05
5	6900360	NM_008141 // Gnat2 // guanine nucleotide binding protein, alpha transducing 2 // 3 F2.3	Gnat2	NM_008141	0.117251	6.39912e-05
14	6992276	NM_145621 // Camkv // CaM kinase-like vesicle-associated // 9 F1|9 // 235604 /// ENSMUS	Camkv	NM_145621	0.0948237	6.42787e-05
15	6764211	NM_053199 // Cadm3 // cell adhesion molecule 3 // 1 H3|1 // 94332 /// ENSMUST0000011122	Cadm3	NM_053199	0.891122	6.67891e-05
15	6930845	NM_011402 // Slc34a2 // solute carrier family 34 (sodium phosphate), member 2 // 5 C1|5	Slc34a2	NM_011402	0.0707207	6.70945e-05
6	6844937	NM_177718 // 1600021P15Rik // RIKEN cDNA 1600021P15 gene // 16 B2|16 // 239796 /// ENSM	1600021P15Rik	NM_177718	0.655372	7.56092e-05
14	6901353	NM_027907 // Agxt2l1 // alanine-glyoxylate aminotransferase 2-like 1 // 3 G3|3 // 71760	Agxt2l1	NM_027907	0.881686	7.60787e-05
11	6785603	NM_145355 // Rnf185 // ring finger protein 185 // 11 A1|11 // 193670 /// ENSMUST0000006	Rnf185	NM_145355	0.728467	7.80489e-05
8	6990438	NM_025890 // 2410004A20Rik // RIKEN cDNA 2410004A20 gene // 9 D|9 // 66991 /// NM_19860	2410004A20Rik	NM_025890	0.57159	8.4822e-05
22	6752947	NM_172485 // Thsd7b // thrombospondin, type I, domain containing 7B // 1 E4|1 // 210417	Thsd7b	NM_172485	0.321294	8.94383e-05
38	6942496	NM_009986 // Cux1 // cut-like homeobox 1 // 5 G2|5 78.0 cM // 13047 /// NM_198602 // Cu	Cux1	NM_009986	0.585661	9.84799e-05
5	6964053	NM_175023 // Rbbp6 // retinoblastoma binding protein 6 // 7 F3|7 // 19647 /// NM_011247	Rbbp6	NM_175023	0.189266	0.000127953
17	6769249	NM_175195 // 3110056O03Rik // RIKEN cDNA 3110056O03 gene // 10 C1|10 // 73218 /// ENSMU	3110056O03Rik	NM_175195	0.295074	0.000149462
9	6759729	NM_001190444 // Aamp // angio-associated migratory protein // 1 C3|1 41.0 cM // 227290	Aamp	NM_001190444	0.233473	0.000161854
33	6864760	NM_007858 // Diap1 // diaphanous homolog 1 (Drosophila) // 18 B3|18 16.0 cM // 13367 //	Diap1	NM_007858	0.744219	0.000164092
7	6960178	NM_008940 // Klk8 // kallikrein related-peptidase 8 // 7 B4|7 24.0 cM // 259277 /// ENS	Klk8	NM_008940	0.219814	0.000166759
14	6908508	NM_008246 // Hiat1 // hippocampus abundant gene transcript 1 // 3|3 G2 // 15247 /// ENS	Hiat1	NM_008246	0.168948	0.000175392
24	6859953	NM_001166406 // Kif20a // kinesin family member 20A // 18 B1|18 17.0 cM // 19348 /// NM	Kif20a	NM_001166406	0.632494	0.000201417
33	6986150	NM_175561 // Pcnxl2 // pecanex-like 2 (Drosophila) // 8 E2|8 // 270109 /// ENSMUST00000	Pcnxl2	NM_175561	0.0699062	0.000206895
7	6881903	NM_016889 // Insm1 // insulinoma-associated 1 // 2 G1|2 // 53626 /// ENSMUST00000089257	Insm1	NM_016889	0.909874	0.000208466
5	6784400	NM_138753 // Hexim1 // hexamethylene bis-acetamide inducible 1 // 11 E1|11 // 192231 //	Hexim1	NM_138753	0.983898	0.00022257
14	6750549	NM_009509 // Vil1 // villin 1 // 1 C5|1 40.8 cM // 22349 /// ENSMUST00000027366 // Vil1	Vil1	NM_009509	0.149525	0.000224103
36	6837604	NM_009886 // Celsr1 // cadherin, EGF LAG seven-pass G-type receptor 1 (flamingo homolog	Celsr1	NM_009886	0.288299	0.000225221
8	6921157	NM_019436 // Sit1 // suppression inducing transmembrane adaptor 1 // 4 B1|4 // 54390 //	Sit1	NM_019436	0.392585	0.000239186
9	6946403	NM_001142781 // Fam188b // family with sequence similarity 188, member B // 6 B3|6 // 3	Fam188b	NM_001142781	0.645502	0.000242858
11	6966869	NM_197991 // 2310044H10Rik // RIKEN cDNA 2310044H10 gene // 7 B4|7 // 69683 /// ENSMUST	2310044H10Rik	NM_197991	0.851405	0.000253149
7	6974010	NM_011919 // Ing1 // inhibitor of growth family, member 1 // 8 A1.1|8 // 26356 /// ENSM	Ing1	NM_011919	0.355916	0.000258858

## Sheet: Bone (4m vs 28m)
# of markers	Transcript Cluster ID	gene_assignment	Gene Symbol	RefSeq	p-value(Age)	alt-splicing p-value (Age)
42	6844447	NM_013790 // Abcc5 // ATP-binding cassette, sub-family C (CFTR/MRP), member 5 // 16 A3|	Abcc5	NM_013790	0.279357	2.39025e-17
37	6839956	NM_145941 // Eif4g1 // eukaryotic translation initiation factor 4, gamma 1 // 16 B1|16	Eif4g1	NM_145941	0.885246	8.19466e-16
23	6772009	NM_175155 // Sash1 // SAM and SH3 domain containing 1 // 10 A1|10 // 70097 /// ENSMUST0	Sash1	NM_175155	0.443649	3.2129e-12
53	6900982	NM_007378 // Abca4 // ATP-binding cassette, sub-family A (ABC1), member 4 // 3 G1|3 61.	Abca4	NM_007378	0.137093	1.33888e-11
24	6876943	NM_008449 // Kif5c // kinesin family member 5C // 2 C|2 32.5 cM // 16574 /// ENSMUST000	Kif5c	NM_008449	0.24706	2.22015e-11
11	6784606	NM_008950 // Psmc5 // protease (prosome, macropain) 26S subunit, ATPase 5 // 11 E1|11 /	Psmc5	NM_008950	0.0918261	6.14e-11
9	6969809	NM_153527 // Dnajb13 // DnaJ (Hsp40) related, subfamily B, member 13 // 7 E3|7 // 69387	Dnajb13	NM_153527	0.426677	9.08096e-11
15	6775838	NM_027878 // Dram1 // DNA-damage regulated autophagy modulator 1 // 10 C1|10 // 71712 /	Dram1	NM_027878	0.770409	7.99001e-10
38	6888751	NM_001177721 // Madd // MAP-kinase activating death domain // 2 E1|2 // 228355 /// NM_0	Madd	NM_001177721	0.945708	1.8507e-09
21	6932224	NM_027530 // Rufy3 // RUN and FYVE domain containing 3 // 5 E1|5 48.0 cM // 52822 /// E	Rufy3	NM_027530	0.84882	2.77056e-09
15	6884281	NM_016775 // Dnajc5 // DnaJ (Hsp40) homolog, subfamily C, member 5 // 2 H4|2 106.0 cM /	Dnajc5	NM_016775	0.885666	2.9094e-09
11	6966329	NM_017405 // Lsr // lipolysis stimulated lipoprotein receptor // 7 B1|7 // 54135 /// NM	Lsr	NM_017405	0.0627808	3.24825e-09
34	6748877	NM_008696 // Map4k4 // mitogen-activated protein kinase kinase kinase kinase 4 // 1 B|1	Map4k4	NM_008696	0.441228	5.30648e-09
7	6974010	NM_011919 // Ing1 // inhibitor of growth family, member 1 // 8 A1.1|8 // 26356 /// ENSM	Ing1	NM_011919	0.934505	5.3171e-09
24	6804696	NM_172585 // Larp4b // La ribonucleoprotein domain family, member 4B // 13 A1|13 5.0 cM	Larp4b	NM_172585	0.490788	5.74583e-09
24	6999137	NM_153585 // Cnot10 // CCR4-NOT transcription complex, subunit 10 // 9 F3|9 // 78893 //	Cnot10	NM_153585	0.0622415	7.84285e-09
46	6796485	NM_018814 // Pcnx // pecanex homolog (Drosophila) // 12 D1|12 // 54604 /// ENSMUST00000	Pcnx	NM_018814	0.0646029	1.25747e-08
36	6992280	NM_023738 // Uba7 // ubiquitin-like modifier activating enzyme 7 // 9 F2|9 60.0 cM // 7	Uba7	NM_023738	0.121428	1.76647e-08
8	6773080	NM_009413 // Tpd52l1 // tumor protein D52-like 1 // 10|10 A4-B2 // 21987 /// ENSMUST000	Tpd52l1	NM_009413	0.165765	1.87861e-08
21	6974189	NM_027276 // Cdc16 // CDC16 cell division cycle 16 homolog (S. cerevisiae) // 8|8 A2 //	Cdc16	NM_027276	0.405482	2.8051e-08
23	6791793	BC054752 // 1700081L11Rik // RIKEN cDNA 1700081L11 gene // 11 E1|11 // 76719 /// BC0431	1700081L11Rik	BC054752	0.444875	3.07485e-08
11	6769138	NM_009768 // Bsg // basigin // 10 C1|10 42.4 cM // 12215 /// NM_001077184 // Bsg // bas	Bsg	NM_009768	0.589821	5.01907e-08
24	6857512	NM_144802 // Hnrpll // heterogeneous nuclear ribonucleoprotein L-like // 17 E3|17 // 72	Hnrpll	NM_144802	0.11781	6.21741e-08
7	6951096	NM_025315 // Med21 // mediator complex subunit 21 // 6 G3|6 74.0 cM // 108098 /// ENSMU	Med21	NM_025315	0.883832	6.28549e-08
14	6988672	NM_023831 // Ift46 // intraflagellar transport 46 homolog (Chlamydomonas) // 9 A5.2|9 /	Ift46	NM_023831	0.0991554	7.14894e-08
17	6882305	NM_001159551 // H13 // histocompatibility 13 // 2 H1|2 86.0 cM // 14950 /// NM_010376 /	H13	NM_001159551	0.0562601	7.68588e-08
27	6870931	NM_008513 // Lrp5 // low density lipoprotein receptor-related protein 5 // 19|19 B // 1	Lrp5	NM_008513	0.24555	7.85205e-08
17	6952873	NM_028421 // Zc3hav1 // zinc finger CCCH type, antiviral 1 // 6 B1|6 21.0 cM // 78781 /	Zc3hav1	NM_028421	0.697007	8.21258e-08
24	6779288	NM_145425 // AV249152 // expressed sequence AV249152 // 11 A3.1|11 11.5 cM // 216560 //	AV249152	NM_145425	0.8482	8.5889e-08
45	6939868	NM_030886 // Ankrd17 // ankyrin repeat domain 17 // 5 E2|5 // 81702 /// NM_198010 // An	Ankrd17	NM_030886	0.39903	1.06103e-07
11	6965134	NM_011875 // Psmd13 // proteasome (prosome, macropain) 26S subunit, non-ATPase, 13 // 7	Psmd13	NM_011875	0.960892	1.2046e-07
34	6836237	NM_010026 // Asap1 // ArfGAP with SH# domain, ankyrin repeat and PH domain1 // 15|15 D3	Asap1	NM_010026	0.960871	1.70071e-07
30	6817365	NM_172596 // Sec24c // Sec24 related gene family, member C (S. cerevisiae) // 14 A3|14	Sec24c	NM_172596	0.199727	1.71139e-07
7	6901952	NM_010259 // Gbp1 // guanylate binding protein 1 // 3 H1|3 67.4 cM // 14468 /// NM_1455	Gbp1	NM_010259	0.174987	1.81407e-07
16	6974490	NM_026792 // Agpat5 // 1-acylglycerol-3-phosphate O-acyltransferase 5 (lysophosphatidic	Agpat5	NM_026792	0.520888	2.4085e-07
27	6783182	NM_138681 // Bcas3 // breast carcinoma amplified sequence 3 // 11 C|11 // 192197 /// NM	Bcas3	NM_138681	0.251483	4.40679e-07
26	6819257	NM_194346 // Rnf31 // ring finger protein 31 // 14 C3|14 // 268749 /// ENSMUST000000194	Rnf31	NM_194346	0.310164	4.42598e-07
9	6754842	NM_030245 // Tada1 // transcriptional adaptor 1 // 1 H2|1 86.6 cM // 27878 /// ENSMUST0	Tada1	NM_030245	0.276724	6.35095e-07
16	6848677	NM_016694 // Park2 // Parkinson disease (autosomal recessive, juvenile) 2, parkin // 17	Park2	NM_016694	0.106521	7.41477e-07
62	6918717	NM_020009 // Mtor // mechanistic target of rapamycin (serine/threonine kinase) // 4 E1|	Mtor	NM_020009	0.636701	7.45778e-07
27	6899335	NM_201407 // Dennd4b // DENN/MADD domain containing 4B // 3 F1|3 // 229541 /// ENSMUST0	Dennd4b	NM_201407	0.418761	9.73572e-07
17	6791432	NM_019795 // Dnajc7 // DnaJ (Hsp40) homolog, subfamily C, member 7 // 11 D|11 60.0 cM /	Dnajc7	NM_019795	0.0563457	1.03191e-06
8	6751300	NM_172974 // Cops7b // COP9 (constitutive photomorphogenic) homolog, subunit 7b (Arabid	Cops7b	NM_172974	0.869701	1.05601e-06
9	6769150	NM_001077363 // Ptbp1 // polypyrimidine tract binding protein 1 // 10 C1|10 43.0 cM //	Ptbp1	NM_001077363	0.387856	1.16496e-06
22	6928479	NR_033173 // Krit1 // KRIT1, ankyrin repeat containing // 5 A1|5 1.1 cM // 79264 /// NM	Krit1	NR_033173	0.42883	1.21436e-06
21	6828522	NM_013584 // Lifr // leukemia inhibitory factor receptor // 15 A1|15 4.6 cM // 16880 //	Lifr	NM_013584	0.18942	1.37807e-06
18	6870580	NM_001142918 // Tcf7l2 // transcription factor 7-like 2, T-cell specific, HMG-box // 19	Tcf7l2	NM_001142918	0.17932	1.43435e-06
9	6949790	NM_001113356 // C1rb // complement component 1, r subcomponent B // 6 F2|6 // 667277 //	C1rb	NM_001113356	0.64489	1.52079e-06
12	6918205	NM_015733 // Casp9 // caspase 9 // 4 E1|4 // 12371 /// ENSMUST00000030747 // Casp9 // c	Casp9	NM_015733	0.340775	1.55966e-06
29	6778044	NM_010153 // Erbb3 // v-erb-b2 erythroblastic leukemia viral oncogene homolog 3 (avian)	Erbb3	NM_010153	0.527259	1.85273e-06
10	6789719	NM_010430 // Hic1 // hypermethylated in cancer 1 // 11 B5|11 47.65 cM // 15248 /// NM_0	Hic1	NM_010430	0.0760863	1.97995e-06
19	6973735	NM_001164172 // Map2k7 // mitogen-activated protein kinase kinase 7 // 8 A1.1|8 // 2640	Map2k7	NM_001164172	0.284461	1.99069e-06
19	6844196	NM_152816 // Dnm1l // dynamin 1-like // 16 A2|16 // 74006 /// NM_001025947 // Dnm1l //	Dnm1l	NM_152816	0.710798	2.05779e-06
49	6769180	NM_013850 // Abca7 // ATP-binding cassette, sub-family A (ABC1), member 7 // 10 B4-C1|1	Abca7	NM_013850	0.602462	2.10976e-06
26	6816247	NM_008396 // Itga2 // integrin alpha 2 // 13 D2.2|13 64.0 cM // 16398 /// ENSMUST000000	Itga2	NM_008396	0.561166	2.48292e-06
13	6981865	NM_011135 // Cnot7 // CCR4-NOT transcription complex, subunit 7 // 8 A4|8 // 18983 ///	Cnot7	NM_011135	0.85882	2.61207e-06
14	6998583	NM_025371 // Acy1 // aminoacylase 1 // 9 F1|9 60.0 cM // 109652 /// ENSMUST00000024031	Acy1	NM_025371	0.563381	2.65493e-06
32	6966887	NM_028021 // Myh14 // myosin, heavy polypeptide 14 // 7|7 B2 // 71960 /// ENSMUST000001	Myh14	NM_028021	0.154574	2.66986e-06
13	6855717	NM_009358 // Ppp2r5d // protein phosphatase 2, regulatory subunit B (B56), delta isofor	Ppp2r5d	NM_009358	0.724243	2.93822e-06
31	6787743	NM_133769 // Cyfip2 // cytoplasmic FMR1 interacting protein 2 // 11|11 B1.2 // 76884 //	Cyfip2	NM_133769	0.777189	3.19713e-06
13	6871627	NM_172442 // Dtx4 // deltex 4 homolog (Drosophila) // 19 A|19 // 207521 /// ENSMUST0000	Dtx4	NM_172442	0.895444	3.19911e-06
25	6807259	NM_145975 // Ddx46 // DEAD (Asp-Glu-Ala-Asp) box polypeptide 46 // 13|13 B2 // 212880 /	Ddx46	NM_145975	0.0522221	3.35867e-06
16	6775257	NM_010925 // Rrp1 // ribosomal RNA processing 1 homolog (S. cerevisiae) // 10 C1|10 42.	Rrp1	NM_010925	0.0613471	3.58437e-06
16	6838413	NM_029098 // Lmbr1l // limb region 1 like // 15 F1|15 60.4 cM // 74775 /// ENSMUST00000	Lmbr1l	NM_029098	0.196916	3.60134e-06
15	6965157	NM_019762 // Pkp3 // plakophilin 3 // 7 F5|7 // 56460 /// NM_001162924 // Pkp3 // plako	Pkp3	NM_019762	0.652421	4.14446e-06
15	6807074	NM_011518 // Sykb // spleen tyrosine kinase // 13 B-C2|13 37.0 cM // 20963 /// ENSMUST0	Sykb	NM_011518	0.935569	4.17688e-06
17	6941837	NM_025438 // Rsrc2 // arginine/serine-rich coiled-coil 2 // 5 F|5 // 208606 /// NM_0010	Rsrc2	NM_025438	0.905028	4.39882e-06
14	6996228	NM_019663 // Pias1 // protein inhibitor of activated STAT 1 // 9 B|9 // 56469 /// ENSMU	Pias1	NM_019663	0.417579	4.46885e-06
8	6847819	NM_026502 // 1110004E09Rik // RIKEN cDNA 1110004E09 gene // 16 C3.3|16 // 68001 /// ENS	1110004E09Rik	NM_026502	0.085149	4.49146e-06
20	6882612	BC140978 // 4921517L17Rik // RIKEN cDNA 4921517L17 gene // 2 H2|2 // 70873 /// NM_02758	4921517L17Rik	BC140978	0.396516	4.67252e-06
12	6937228	NM_013502 // Ctbp1 // C-terminal binding protein 1 // 5 B1|5 19.0 cM // 13016 /// ENSMU	Ctbp1	NM_013502	0.590082	5.31801e-06
15	6967539	NM_023647 // Nipa2 // non imprinted in Prader-Willi/Angelman syndrome 2 homolog (human)	Nipa2	NM_023647	0.206919	5.54451e-06
7	6848146	NM_019537 // Psmg1 // proteasome (prosome, macropain) assembly chaperone 1 // 16 C4|16	Psmg1	NM_019537	0.170997	6.05043e-06
8	6994038	NM_194263 // Tbx20 // T-box 20 // 9 A4|9 // 57246 /// NM_020496 // Tbx20 // T-box 20 //	Tbx20	NM_194263	0.570068	6.2689e-06
15	6857501	NM_178050 // Atl2 // atlastin GTPase 2 // 17 E3|17 // 56298 /// NM_019717 // Atl2 // at	Atl2	NM_178050	0.534319	6.39792e-06
12	6850132	NM_019693 // Bat1a // HLA-B-associated transcript 1A // 17 B1|17 19.12 cM // 53817 ///	Bat1a	NM_019693	0.71498	6.40769e-06
37	6956932	NM_198703 // Wnk1 // WNK lysine deficient protein kinase 1 // 6 F1|6 // 232341 /// NM_0	Wnk1	NM_198703	0.222205	7.06088e-06
14	6990530	NM_001081322 // Myo5c // myosin VC // 9 D|9 // 208943 /// ENSMUST00000036555 // Myo5c /	Myo5c	NM_001081322	0.0857929	7.2645e-06
15	6815248	NM_001170669 // Pde8b // phosphodiesterase 8B // 13 D1|13 // 218461 /// NM_172263 // Pd	Pde8b	NM_001170669	0.429926	7.54094e-06
16	6824779	NM_021551 // Slc22a17 // solute carrier family 22 (organic cation transporter), member	Slc22a17	NM_021551	0.231035	7.69931e-06
17	6754893	NM_019993 // Aldh9a1 // aldehyde dehydrogenase 9, subfamily A1 // 1|1 H2 // 56752 /// E	Aldh9a1	NM_019993	0.556275	8.86738e-06
13	6931626	NM_023429 // Ociad1 // OCIA domain containing 1 // 5 C3.2|5 // 68095 /// NM_001159888 /	Ociad1	NM_023429	0.3684	9.03942e-06
8	6761914	NM_145100 // Lypd1 // Ly6/Plaur domain containing 1 // 1 E3|1 // 72585 /// NM_027677 //	Lypd1	NM_145100	0.586576	9.53046e-06
8	6960255	NM_025880 // 2410002F23Rik // RIKEN cDNA 2410002F23 gene // 7 B4|7 // 668661 /// BC0598	2410002F23Rik	NM_025880	0.541234	9.90855e-06
8	6871574	NM_133353 // Oosp1 // oocyte secreted protein 1 // 19 A|19 // 170834 /// ENSMUST0000004	Oosp1	NM_133353	0.297539	1.00782e-05
5	6836708	NM_029627 // Ly6k // lymphocyte antigen 6 complex, locus K // 15|15 E1 // 76486 /// ENS	Ly6k	NM_029627	0.138071	1.07891e-05
17	6926851	NM_001025365 // Miip // migration and invasion inhibitory protein // 4 E2|4 76.4 cM //	Miip	NM_001025365	0.802801	1.11535e-05
6	6751647	NM_177587 // Aqp12 // aquaporin 12 // 1 D|1 // 208760 /// NM_001159658 // Aqp12 // aqua	Aqp12	NM_177587	0.484715	1.14175e-05
17	6959538	NM_146185 // Zfp790 // zinc finger protein 790 // 7 B1|7 // 233056 /// NM_001145880 //	Zfp790	NM_146185	0.863799	1.22928e-05
39	6836794	NM_134089 // Scrib // scribbled homolog (Drosophila) // 15 D3|15 43.8 cM // 105782 ///	Scrib	NM_134089	0.172736	1.40315e-05
6	6823724	NM_025907 // Mettl6 // methyltransferase like 6 // 14 B|14 // 67011 /// ENSMUST00000055	Mettl6	NM_025907	0.921682	1.43151e-05
15	6973685	NM_053177 // Mcoln1 // mucolipin 1 // 8 A1.1|8 1.1 cM // 94178 /// ENSMUST00000004683 /	Mcoln1	NM_053177	0.544602	1.48554e-05
22	6792742	NM_024249 // Slc38a10 // solute carrier family 38, member 10 // 11 E2|11 // 72055 /// N	Slc38a10	NM_024249	0.159115	1.49749e-05
9	6988364	NM_030713 // Zfp202 // zinc finger protein 202 // 9|9 B // 80902 /// ENSMUST00000026693	Zfp202	NM_030713	0.2921	1.62829e-05
8	6921157	NM_019436 // Sit1 // suppression inducing transmembrane adaptor 1 // 4 B1|4 // 54390 //	Sit1	NM_019436	0.227401	1.64799e-05
11	7018246	NM_001044386 // Zfx // zinc finger protein X-linked // X D|X 34.8 cM // 22764 /// NM_01	Zfx	NM_001044386	0.572004	1.68273e-05
4	6957421	NM_010653 // Klrc2 // killer cell lectin-like receptor subfamily C, member 2 // 6 F3|6	Klrc2	NM_010653	0.108213	1.69443e-05
5	6959254	NM_007813 // Cyp2b13 // cytochrome P450, family 2, subfamily b, polypeptide 13 // 7 A3|	Cyp2b13	NM_007813	0.89643	1.71892e-05
21	7013952	NM_026081 // Gprasp1 // G protein-coupled receptor associated sorting protein 1 // X F1	Gprasp1	NM_026081	0.087501	1.7595e-05
28	6970459	NM_013507 // Eif4g2 // eukaryotic translation initiation factor 4, gamma 2 // 7 F1|7 51	Eif4g2	NM_013507	0.0634833	1.93452e-05
12	6777902	NM_025982 // Tspan31 // tetraspanin 31 // 10 D3|10 // 67125 /// ENSMUST00000060991 // T	Tspan31	NM_025982	0.0892009	1.94146e-05
14	6775367	NM_001113548 // Adamtsl5 // ADAMTS-like 5 // 10 C1|10 // 66548 /// NM_025629 // Adamtsl	Adamtsl5	NM_001113548	0.981954	1.98992e-05
19	6870978	NM_021485 // Rps6kb2 // ribosomal protein S6 kinase, polypeptide 2 // 19 A|19 // 58988	Rps6kb2	NM_021485	0.339546	1.99031e-05
9	6776198	NM_027722 // Nudt4 // nudix (nucleoside diphosphate linked moiety X)-type motif 4 // 10	Nudt4	NM_027722	0.237594	2.03112e-05
36	6923694	NM_026082 // Dock7 // dedicator of cytokinesis 7 // 4 C6|4 46.1 cM // 67299 /// ENSMUST	Dock7	NM_026082	0.504701	2.11654e-05
26	6767760	NM_001146089 // Ascc3 // activating signal cointegrator 1 complex subunit 3 // 10 B3|10	Ascc3	NM_001146089	0.610803	2.17621e-05
12	6749444	NM_001142647 // Tmem194b // transmembrane protein 194B // 1 C1.1|1 // 227094 /// NR_024	Tmem194b	NM_001142647	0.130415	2.1777e-05
12	6896507	NM_027016 // Sec62 // SEC62 homolog (S. cerevisiae) // 3 A3|3 // 69276 /// ENSMUST00000	Sec62	NM_027016	0.173303	2.21265e-05
15	6966960	NM_007645 // Cd37 // CD37 antigen // 7 B4|7 23.0 cM // 12493 /// ENSMUST00000098461 //	Cd37	NM_007645	0.053566	2.22734e-05
13	6880627	NM_010761 // Ccndbp1 // cyclin D-type binding-protein 1 // 2 E5|2 68.6 cM // 17151 ///	Ccndbp1	NM_010761	0.468545	2.28192e-05
11	6820573	NM_007920 // Elf1 // E74-like factor 1 // 14 D3|14 // 13709 /// NR_030739 // Gm6649 //	Elf1	NM_007920	0.63174	2.31966e-05
12	6816371	NM_021556 // Mrps30 // mitochondrial ribosomal protein S30 // 13 D2.3|13 // 59054 /// E	Mrps30	NM_021556	0.0586375	2.44043e-05
15	6802290	NM_001136075 // Numb // numb gene homolog (Drosophila) // 12|12 D3 // 18222 /// NM_0109	Numb	NM_001136075	0.315123	2.49595e-05
12	6789684	NM_013625 // Pafah1b1 // platelet-activating factor acetylhydrolase, isoform 1b, subuni	Pafah1b1	NM_013625	0.130724	2.54396e-05
19	6983230	NM_027560 // Arrdc2 // arrestin domain containing 2 // 8|8 C1 // 70807 /// ENSMUST00000	Arrdc2	NM_027560	0.266409	2.76764e-05
16	6794518	NM_178629 // Ispd // isoprenoid synthase domain containing // 12 A3|12 // 75847 /// ENS	Ispd	NM_178629	0.313223	2.80513e-05
22	6924841	NM_025739 // Rnf220 // ring finger protein 220 // 4|4 D1 // 66743 /// ENSMUST0000003043	Rnf220	NM_025739	0.354724	2.81756e-05
8	6787585	NM_013917 // Pttg1 // pituitary tumor-transforming gene 1 // 11 A5|11 // 30939 /// NM_0	Pttg1	NM_013917	0.136302	2.83685e-05
12	6973757	NM_026058 // Lass4 // LAG1 homolog, ceramide synthase 4 // 8|8 A1.2 // 67260 /// ENSMUS	Lass4	NM_026058	0.97193	2.86131e-05
5	6843916	NM_008933 // Prm2 // protamine 2 // 16 A1|16 3.4 cM // 19119 /// ENSMUST00000037996 //	Prm2	NM_008933	0.109299	2.96116e-05
22	6973154	NM_016680 // Clasrp // CLK4-associating serine/arginine rich protein // 7 A3|7 // 53609	Clasrp	NM_016680	0.942261	2.98273e-05
13	6752425	NM_023755 // Tcfcp2l1 // transcription factor CP2-like 1 // 1|1 E2 // 81879 /// ENSMUST	Tcfcp2l1	NM_023755	0.532692	3.00323e-05
7	6775401	NM_023900 // Plekhj1 // pleckstrin homology domain containing, family J member 1 // 10	Plekhj1	NM_023900	0.0549182	3.05134e-05
9	6796711	BC038915 // 1700019E19Rik // RIKEN cDNA 1700019E19 gene // 12 D2|12 // 76411 /// NM_029	1700019E19Rik	BC038915	0.870734	3.14816e-05
7	6946749	NM_001001495 // Tnip3 // TNFAIP3 interacting protein 3 // 6 C1|6 // 414084 /// ENSMUST0	Tnip3	NM_001001495	0.344009	3.30127e-05
39	6885488	NM_008714 // Notch1 // Notch gene homolog 1 (Drosophila) // 2 A3|2 15.0 cM // 18128 ///	Notch1	NM_008714	0.152662	3.41866e-05
12	6788993	NM_178379 // Cox10 // COX10 homolog, cytochrome c oxidase assembly protein, heme A: far	Cox10	NM_178379	0.149944	3.4905e-05
13	6917557	NM_153423 // Wasf2 // WAS protein family, member 2 // 4 D2.3|4 65.7 cM // 242687 /// EN	Wasf2	NM_153423	0.723057	3.58454e-05
18	7017668	NM_008621 // Mpp1 // membrane protein, palmitoylated // X A7.3|X 30.48 cM // 17524 ///	Mpp1	NM_008621	0.106456	3.87704e-05
12	6941004	NM_145147 // Gtpbp6 // GTP binding protein 6 (putative) // 5 E|5 // 107999 /// BC027821	Gtpbp6	NM_145147	0.0746564	3.93527e-05
21	6802333	NM_008992 // Abcd4 // ATP-binding cassette, sub-family D (ALD), member 4 // 12 D1|12 39	Abcd4	NM_008992	0.282407	4.17982e-05
19	6757981	NM_207228 // Tsga10 // testis specific 10 // 1 B|1 // 211484 /// ENSMUST00000041815 //	Tsga10	NM_207228	0.348704	4.26687e-05
13	6886356	NM_015753 // Zeb2 // zinc finger E-box binding homeobox 2 // 2|2 C1 // 24136 /// ENSMUS	Zeb2	NM_015753	0.444402	4.38197e-05
5	6924952	NM_001012400 // AU022252 // expressed sequence AU022252 // 4 D2.1|4 // 230696 /// ENSMU	AU022252	NM_001012400	0.963903	4.75163e-05
4	6856245	NM_178926 // Vmac // vimentin-type intermediate filament associated coiled-coil protein	Vmac	NM_178926	0.640782	4.78966e-05
9	6792649	NM_011594 // Timp2 // tissue inhibitor of metalloproteinase 2 // 11 E2|11 72.0 cM // 21	Timp2	NM_011594	0.313231	4.87234e-05
20	6911212	NM_028188 // Rusc1 // RUN and SH3 domain containing 1 // 3|3 F2 // 72296 /// NM_0010838	Rusc1	NM_028188	0.119624	4.91937e-05
22	6996127	NM_145616 // Lrrc49 // leucine rich repeat containing 49 // 9 B|9 // 102747 /// NM_0011	Lrrc49	NM_145616	0.225791	4.92969e-05
5	6871490	NM_025333 // Sdhaf2 // succinate dehydrogenase complex assembly factor 2 // 19 A|19 //	Sdhaf2	NM_025333	0.376699	5.07826e-05
16	6762765	NM_145991 // Cdc73 // cell division cycle 73, Paf1/RNA polymerase II complex component,	Cdc73	NM_145991	0.596033	5.07861e-05
22	6839746	NM_025808 // Lztr1 // leucine-zipper-like transcriptional regulator, 1 // 16 A3|16 // 6	Lztr1	NM_025808	0.91861	5.26319e-05
42	6992373	NM_080437 // Celsr3 // cadherin, EGF LAG seven-pass G-type receptor 3 (flamingo homolog	Celsr3	NM_080437	0.184816	5.37613e-05
12	6861700	NM_053261 // Impa2 // inositol (myo)-1(or 4)-monophosphatase 2 // 18 E1|18 // 114663 //	Impa2	NM_053261	0.0542025	5.95363e-05
22	6973718	NM_001039578 // Evi5l // ecotropic viral integration site 5 like // 8 A1.1|8 // 213027	Evi5l	NM_001039578	0.439523	6.31641e-05
19	6929919	NM_001177696 // Ablim2 // actin-binding LIM protein 2 // 5 B3|5 // 231148 /// NM_177678	Ablim2	NM_001177696	0.821332	6.35095e-05
12	6850000	NM_011306 // Rxrb // retinoid X receptor beta // 17 B1|17 18.49 cM // 20182 /// BC04977	Rxrb	NM_011306	0.440391	6.368e-05
3	6908079	NM_008183 // Gstm2 // glutathione S-transferase, mu 2 // 3 F2.3|3 // 14863 /// NM_01035	Gstm2	NM_008183	0.189898	6.68989e-05
15	6764211	NM_053199 // Cadm3 // cell adhesion molecule 3 // 1 H3|1 // 94332 /// ENSMUST0000011122	Cadm3	NM_053199	0.534262	6.72837e-05
9	6789785	NM_007873 // Doc2b // double C2, beta // 11 B5|11 // 13447 /// ENSMUST00000021209 // Do	Doc2b	NM_007873	0.508412	6.73288e-05
24	6889304	NM_016739 // Caprin1 // cell cycle associated protein 1 // 2 E2|2 // 53872 /// NM_00111	Caprin1	NM_016739	0.103875	6.88386e-05
15	6782921	NM_023438 // Tmem132e // transmembrane protein 132E // 11 C|11 // 270893 /// ENSMUST000	Tmem132e	NM_023438	0.29543	6.99306e-05
12	6974008	NM_026995 // Carkd // carbohydrate kinase domain containing // 8|8 A2 // 69225 /// NM_0	Carkd	NM_026995	0.0925938	7.03496e-05
6	6989409	NM_001166364 // 2310046O06Rik // RIKEN cDNA 2310046O06 gene // 9 B|9 // 78323 /// NM_17	2310046O06Rik	NM_001166364	0.786201	7.03592e-05
16	6825429	NM_028811 // Elp3 // elongation protein 3 homolog (S. cerevisiae) // 14 D1|14 // 74195	Elp3	NM_028811	0.981352	7.06797e-05
8	6923059	NM_007408 // Plin2 // perilipin 2 // 4 C4|4 38.9 cM // 11520 /// ENSMUST00000000466 //	Plin2	NM_007408	0.0950526	7.58019e-05
24	6793674	NM_001008421 // Nol10 // nucleolar protein 10 // 12 A1.1|12 // 217431 /// ENSMUST000000	Nol10	NM_001008421	0.238555	7.85066e-05
6	6781463	NM_001085440 // Smcr8 // Smith-Magenis syndrome chromosome region, candidate 8 homolog	Smcr8	NM_001085440	0.343316	7.94837e-05
12	6803136	NM_029705 // Atxn3 // ataxin 3 // 12 E|12 // 110616 /// NM_001167914 // Atxn3 // ataxin	Atxn3	NM_029705	0.127082	8.00645e-05
6	6813474	NM_001168615 // Tifab // TRAF-interacting protein with forkhead-associated domain, fami	Tifab	NM_001168615	0.467257	8.05623e-05
19	6840775	NM_177128 // Iqcb1 // IQ calmodulin-binding motif containing 1 // 16 B3|16 // 320299 //	Iqcb1	NM_177128	0.456563	8.06629e-05
10	6965631	NM_172739 // Grlf1 // glucocorticoid receptor DNA binding factor 1 // 7 A2|7 // 232906	Grlf1	NM_172739	0.702427	8.24663e-05
28	6758737	NM_031179 // Sf3b1 // splicing factor 3b, subunit 1 // 1 C1.2|1 28.9 cM // 81898 /// EN	Sf3b1	NM_031179	0.624547	8.40209e-05
15	6966152	NM_175021 // Samd4b // sterile alpha motif domain containing 4B // 7 A3|7 // 233033 ///	Samd4b	NM_175021	0.858208	8.77712e-05
19	6963558	NM_007489 // Arntl // aryl hydrocarbon receptor nuclear translocator-like // 7 F2-F3|7	Arntl	NM_007489	0.772756	8.85853e-05
9	6801691	NM_011382 // Six4 // sine oculis-related homeobox 4 homolog (Drosophila) // 12 C3|12 //	Six4	NM_011382	0.337655	8.86803e-05
9	6899326	NM_026677 // Rab13 // RAB13, member RAS oncogene family // 3 F1|3 45.0 cM // 68328 ///	Rab13	NM_026677	0.798627	8.98204e-05
26	6907202	NM_144899 // Adamtsl4 // ADAMTS-like 4 // 3 F2.1|3 // 229595 /// ENSMUST00000117782 //	Adamtsl4	NM_144899	0.0595178	9.16906e-05
16	6857065	NM_145158 // Emilin2 // elastin microfibril interfacer 2 // 17 E1.3|17 // 246707 /// EN	Emilin2	NM_145158	0.255123	9.27508e-05
11	6759549	NM_011770 // Ikzf2 // IKAROS family zinc finger 2 // 1 C3|1 // 22779 /// ENSMUST0000002	Ikzf2	NM_011770	0.223401	9.58886e-05
13	6871277	NM_016737 // Stip1 // stress-induced phosphoprotein 1 // 19 A|19 // 20867 /// ENSMUST00	Stip1	NM_016737	0.202656	9.97974e-05
35	6755222	NM_009938 // Copa // coatomer protein complex subunit alpha // 1 H3|1 93.5 cM // 12847	Copa	NM_009938	0.609085	0.00010338
10	6994030	NM_172920 // Dpy19l1 // dpy-19-like 1 (C. elegans) // 9 A4|9 // 244745 /// BC116782 //	Dpy19l1	NM_172920	0.494463	0.000103531
26	6867685	NM_021287 // Spnb3 // spectrin beta 3 // 19 A|19 0.0 cM // 20743 /// NM_133803 // Dpp3	Spnb3	NM_021287	0.0568581	0.00010473
14	6796525	NM_030246 // Dcaf4 // DDB1 and CUL4 associated factor 4 // 12|12 D3 // 73828 /// NM_001	Dcaf4	NM_030246	0.123007	0.000106905
9	6928457	NM_009873 // Cdk6 // cyclin-dependent kinase 6 // 5 A2-A3|5 1.0 cM // 12571 /// ENSMUST	Cdk6	NM_009873	0.308688	0.000107918
7	6973739	NM_009138 // Ccl25 // chemokine (C-C motif) ligand 25 // 8 A1.1|8 1.0 cM // 20300 /// N	Ccl25	NM_009138	0.114886	0.000107966
6	6915873	NM_026100 // Tctex1d1 // Tctex1 domain containing 1 // 4 C6|4 // 67344 /// NM_001163767	Tctex1d1	NM_026100	0.0821108	0.000108863
25	6892991	NM_207706 // Elmo2 // engulfment and cell motility 2, ced-12 homolog (C. elegans) // 2	Elmo2	NM_207706	0.0974618	0.000111052
11	6780717	NM_001024846 // Zfp62 // zinc finger protein 62 // 11 B1.2|11 28.0 cM // 22720 /// NM_0	Zfp62	NM_001024846	0.594363	0.000114086
4	6876206	NM_010073 // Dpm2 // dolichol-phosphate (beta-D) mannosyltransferase 2 // 2 B|2 // 1348	Dpm2	NM_010073	0.134428	0.000114211
9	6920982	NM_025545 // Aptx // aprataxin // 4|4 B1 // 66408 /// NM_001025444 // Aptx // aprataxin	Aptx	NM_025545	0.0502754	0.000115112
17	6882397	NM_001003961 // Dnmt3b // DNA methyltransferase 3B // 2|2 A2-A3 // 13436 /// NM_0011229	Dnmt3b	NM_001003961	0.370766	0.000115731
17	6867701	NM_019861 // Ctsf // cathepsin F // 19 A|19 // 56464 /// ENSMUST00000119694 // Ctsf //	Ctsf	NM_019861	0.819419	0.000121871
27	6792499	NM_172571 // Fbf1 // Fas (TNFRSF6) binding factor 1 // 11 E2|11 // 217335 /// ENSMUST00	Fbf1	NM_172571	0.295044	0.000122402
6	6908461	NM_007901 // S1pr1 // sphingosine-1-phosphate receptor 1 // 3 G1|3 // 13609 /// ENSMUST	S1pr1	NM_007901	0.519251	0.000125449
12	6839751	NM_011028 // P2rx6 // purinergic receptor P2X, ligand-gated ion channel, 6 // 16 A3|16	P2rx6	NM_011028	0.102936	0.000126312
28	6884750	NM_001001309 // Itga8 // integrin alpha 8 // 2 A1|2 7.0 cM // 241226 /// ENSMUST0000002	Itga8	NM_001001309	0.333672	0.000127804
11	6935296	NM_173405 // Amz1 // archaelysin family metallopeptidase 1 // 5 G2|5 // 231842 /// ENSM	Amz1	NM_173405	0.51473	0.00013047
26	6961982	NM_178070 // Vps33b // vacuolar protein sorting 33B (yeast) // 7 D3|7 // 233405 /// ENS	Vps33b	NM_178070	0.259304	0.000135706
20	6751442	NM_178119 // Agap1 // ArfGAP with GTPase domain, ankyrin repeat and PH domain 1 // 1 D|	Agap1	NM_178119	0.945787	0.000141916
13	6941734	NM_144912 // Rad9b // RAD9 homolog B (S. cerevisiae) // 5 F|5 // 231724 /// ENSMUST0000	Rad9b	NM_144912	0.454086	0.000144302
12	6890926	NM_197945 // Prosapip1 // ProSAPiP1 protein // 2 F1|2 // 241638 /// NM_029832 // Ddrgk1	Prosapip1	NM_197945	0.140016	0.000148264
27	6993739	NM_018793 // Tyk2 // tyrosine kinase 2 // 9 A3|9 // 54721 /// ENSMUST00000001036 // Tyk	Tyk2	NM_018793	0.129786	0.000148692
28	6770693	NM_175489 // Osbpl8 // oxysterol binding protein-like 8 // 10 D1|10 // 237542 /// NM_00	Osbpl8	NM_175489	0.282832	0.000152714
17	6789813	NM_008750 // Nxn // nucleoredoxin // 11 B5|11 45.2 cM // 18230 /// ENSMUST00000021204 /	Nxn	NM_008750	0.741655	0.00015783
35	6837604	NM_009886 // Celsr1 // cadherin, EGF LAG seven-pass G-type receptor 1 (flamingo homolog	Celsr1	NM_009886	0.157812	0.000163023
22	6796238	NM_016893 // Fut8 // fucosyltransferase 8 // 12 C3|12 // 53618 /// ENSMUST00000062804 /	Fut8	NM_016893	0.371679	0.000163318
6	6830651	NM_029734 // Wdyhv1 // WDYHV motif containing 1 // 15 D2|15 // 76773 /// ENSMUST0000006	Wdyhv1	NM_029734	0.805122	0.000164837
7	6985062	NM_145412 // Chtf8 // CTF8, chromosome transmission fidelity factor 8 homolog (S. cerev	Chtf8	NM_145412	0.232153	0.000165137
24	6804893	NM_010917 // Nid1 // nidogen 1 // 13 A1|13 7.0 cM // 18073 /// ENSMUST00000005532 // Ni	Nid1	NM_010917	0.156502	0.000166143
10	6987954	NM_011808 // Ets1 // E26 avian leukemia oncogene 1, 5' domain // 9 A4|9 15.0 cM // 2387	Ets1	NM_011808	0.668282	0.000166426
4	6747972	NM_010552 // Il17a // interleukin 17A // 1|1 A // 16171 /// NR_029593 // Mir206 // micr	Il17a	NM_010552	0.205807	0.000167737
33	6890382	NM_178795 // Ppip5k1 // diphosphoinositol pentakisphosphate kinase 1 // 2 E5|2 // 32765	Ppip5k1	NM_178795	0.185461	0.000168157
16	6899334	NM_028881 // Crtc2 // CREB regulated transcription coactivator 2 // 3|3 F2 // 74343 ///	Crtc2	NM_028881	0.189524	0.00016839
13	6793249	NM_008640 // Laptm4a // lysosomal-associated protein transmembrane 4A // 12 A1.1|12 //	Laptm4a	NM_008640	0.391392	0.00016872
8	6870027	NM_053086 // Nolc1 // nucleolar and coiled-body phosphoprotein 1 // 19 C3|19 // 70769 /	Nolc1	NM_053086	0.766112	0.00017617
11	6872797	NM_001114339 // Pank1 // pantothenate kinase 1 // 19 G1-G3|19 // 75735 /// NM_023792 //	Pank1	NM_001114339	0.485201	0.000179939
11	6937884	NM_172153 // Lcorl // ligand dependent nuclear receptor corepressor-like // 5 B3|5 // 2	Lcorl	NM_172153	0.110857	0.000187118
9	6899585	NM_030116 // Mrpl9 // mitochondrial ribosomal protein L9 // 3|3 F2 // 78523 /// ENSMUST	Mrpl9	NM_030116	0.054761	0.000188021
18	6764054	NM_013919 // Usp21 // ubiquitin specific peptidase 21 // 1 H3|1 92.6 cM // 30941 /// EN	Usp21	NM_013919	0.202083	0.000188578
8	6927298	NM_147776 // Vwa1 // von Willebrand factor A domain containing 1 // 4 E2|4 // 246228 //	Vwa1	NM_147776	0.0558922	0.000191227
8	6775370	NM_013595 // Mbd3 // methyl-CpG binding domain protein 3 // 10 C1|10 43.0 cM // 17192 /	Mbd3	NM_013595	0.308932	0.000191896
5	6844937	NM_177718 // 1600021P15Rik // RIKEN cDNA 1600021P15 gene // 16 B2|16 // 239796 /// ENSM	1600021P15Rik	NM_177718	0.704208	0.000203984
13	6900191	NM_027982 // Ppm1j // protein phosphatase 1J // 3|3 F3 // 71887 /// ENSMUST00000002298	Ppm1j	NM_027982	0.061021	0.000206373
13	6956864	NM_030165 // Csgalnact2 // chondroitin sulfate N-acetylgalactosaminyltransferase 2 // 6	Csgalnact2	NM_030165	0.653207	0.000206515
7	6962950	NM_001163663 // Rab6 // RAB6, member RAS oncogene family // 7|7 C4 // 19346 /// NM_0242	Rab6	NM_001163663	0.70019	0.000207169
4	6786610	NM_016888 // B3gnt2 // UDP-GlcNAc:betaGal beta-1,3-N-acetylglucosaminyltransferase 2 //	B3gnt2	NM_016888	0.796102	0.000221604
9	6933598	NM_001040691 // Ung // uracil DNA glycosylase // 5|5 F // 22256 /// NM_011677 // Ung //	Ung	NM_001040691	0.468459	0.000222019
21	6873466	NR_028353 // Nt5c2 // 5'-nucleotidase, cytosolic II // 19|19 D2 // 76952 /// NM_0011643	Nt5c2	NR_028353	0.224903	0.000224619
9	7012768	NM_207633 // Yipf6 // Yip1 domain family, member 6 // X|X C2 // 77929 /// BC048712 // Y	Yipf6	NM_207633	0.632063	0.00022553
23	6833788	NM_178748 // Egflam // EGF-like, fibronectin type III and laminin G domains // 15 A1|15	Egflam	NM_178748	0.947582	0.000226673
11	6869975	NM_153796 // Peo1 // progressive external ophthalmoplegia 1 (human) // 19 C3|19 47.0 cM	Peo1	NM_153796	0.0563839	0.000232111
24	6872646	NM_018830 // Asah2 // N-acylsphingosine amidohydrolase 2 // 19|19 C3 // 54447 /// ENSMU	Asah2	NM_018830	0.927823	0.000237171
20	6837096	NM_016915 // Pla2g6 // phospholipase A2, group VI // 15 E1|15 // 53357 /// ENSMUST00000	Pla2g6	NM_016915	0.117844	0.000239675
11	6965324	NM_008767 // Slc22a18 // solute carrier family 22 (organic cation transporter), member	Slc22a18	NM_008767	0.176908	0.000257734
5	6864702	NM_010885 // Ndufa2 // NADH dehydrogenase (ubiquinone) 1 alpha subcomplex, 2 // 18 B2|1	Ndufa2	NM_010885	0.848091	0.000261945
15	6768450	NM_207221 // Jmjd1c // jumonji domain containing 1C // 10 B5.1|10 // 108829 /// ENSMUST	Jmjd1c	NM_207221	0.437758	0.000272475
26	6919163	NM_007661 // Cdk11b // cyclin-dependent kinase 11B // 4 E2|4 79.4 cM // 12537 /// ENSMU	Cdk11b	NM_007661	0.0780592	0.000278489
3	6964374	NM_139149 // Fus // fusion, derived from t(12;16) malignant liposarcoma (human) // 7 F3	Fus	NM_139149	0.539615	0.000279417
6	6869766	NM_145500 // Ubtd1 // ubiquitin domain containing 1 // 19 C3|19 // 226122 /// ENSMUST00	Ubtd1	NM_145500	0.876706	0.000283798
24	6892417	NM_170588 // Cpne1 // copine I // 2 H2|2 // 266692 /// NM_170590 // Cpne1 // copine I /	Cpne1	NM_170588	0.853311	0.000291562
20	6765551	NM_001079686 // Syne1 // synaptic nuclear envelope 1 // 10 A1|10 // 64009 /// NM_022027	Syne1	NM_001079686	0.831752	0.00029303
10	7018576	NM_183318 // Rgag4 // retrotransposon gag domain containing 4 // X D|X // 331474 /// NR	Rgag4	NM_183318	0.196057	0.000299346
8	6767460	NM_017472 // Snx3 // sorting nexin 3 // 10 B2|10 25.5 cM // 54198 /// ENSMUST0000001993	Snx3	NM_017472	0.139209	0.000305928
6	6904266	NM_178418 // Ccdc144b // coiled-coil domain containing 144B // 3 B|3 // 241943 /// NR_0	Ccdc144b	NM_178418	0.476197	0.000311525
3	6998597	NM_175402 // Rbm15b // RNA binding motif protein 15B // 9 F1|9 // 109095 /// BC052180 /	Rbm15b	NM_175402	0.581492	0.000313718
6	6784485	NM_007477 // Arf2 // ADP-ribosylation factor 2 // 11 E1|11 62.0 cM // 11841 /// ENSMUST	Arf2	NM_007477	0.0529266	0.00031855
11	6860254	NM_001164621 // Rnf14 // ring finger protein 14 // 18 B3|18 17.0 cM // 56736 /// NM_020	Rnf14	NM_001164621	0.0617692	0.000320199
31	6912887	NM_023739 // Nfx1 // nuclear transcription factor, X-box binding 1 // 4 B1|4 19.9 cM //	Nfx1	NM_023739	0.17127	0.000324601
9	6846782	NM_178721 // Cadm2 // cell adhesion molecule 2 // 16 C1.3-C2|16 // 239857 /// NM_001145	Cadm2	NM_178721	0.448148	0.000328463
25	6753185	NM_182930 // Plekha6 // pleckstrin homology domain containing, family A member 6 // 1 E	Plekha6	NM_182930	0.504357	0.000330057
5	6868055	NR_027805 // A430093F15Rik // RIKEN cDNA A430093F15 gene // 19 A|19 // 403202 /// ENSMU	A430093F15Rik	NR_027805	0.34572	0.000333685
19	6906645	NM_001170985 // Kirrel // kin of IRRE like (Drosophila) // 3 F1|3 // 170643 /// NM_1308	Kirrel	NM_001170985	0.0852135	0.000339598
16	6883641	NM_175112 // Rae1 // RAE1 RNA export 1 homolog (S. pombe) // 2 H3|2 103.0 cM // 66679 /	Rae1	NM_175112	0.106741	0.000345009
3	6768075	NM_021272 // Fabp7 // fatty acid binding protein 7, brain // 10 B4|10 // 12140 /// ENSM	Fabp7	NM_021272	0.253527	0.00034941
19	6907205	NM_027931 // Tars2 // threonyl-tRNA synthetase 2, mitochondrial (putative) // 3 F2.1|3	Tars2	NM_027931	0.511887	0.000350448
15	6819510	NM_026908 // Cab39l // calcium binding protein 39-like // 14 C3-D1|14 // 69008 /// ENSM	Cab39l	NM_026908	0.950121	0.000353365
14	6959585	NM_172142 // Nfkbid // nuclear factor of kappa light polypeptide gene enhancer in B-cel	Nfkbid	NM_172142	0.20417	0.000355917
7	6797544	NM_026790 // Ifi27l1 // interferon, alpha-inducible protein 27 like 1 // 12 E|12 51.0 c	Ifi27l1	NM_026790	0.672113	0.000358034
6	6843378	NM_133229 // Ripply3 // ripply3 homolog (zebrafish) // 16 C4|16 // 170765 /// ENSMUST00	Ripply3	NM_133229	0.342521	0.000362706
16	6916597	NM_001159581 // Mutyh // mutY homolog (E. coli) // 4|4 C7 // 70603 /// NM_133250 // Mut	Mutyh	NM_001159581	0.476632	0.000362916
6	6917288	NM_023485 // Sync // syncoilin // 4 D2.2|4 60.0 cM // 68828 /// NM_009030 // Rbbp4 // r	Sync	NM_023485	0.101949	0.000386703
19	6944385	NM_022332 // St7 // suppression of tumorigenicity 7 // 6 A2|6 // 64213 /// NM_001083315	St7	NM_022332	0.9526	0.000390915
8	6882264	NM_029688 // Srxn1 // sulfiredoxin 1 homolog (S. cerevisiae) // 2|2 H1 // 76650 /// ENS	Srxn1	NM_029688	0.126038	0.000401557
6	6929907	NM_011121 // Plk1 // polo-like kinase 1 (Drosophila) // 7 F3|7 59.0 cM // 18817 /// ENS	Plk1	NM_011121	0.415037	0.000401696
12	6972204	NM_026646 // Slc25a22 // solute carrier family 25 (mitochondrial carrier, glutamate), m	Slc25a22	NM_026646	0.386094	0.000417192
13	6871645	NR_024093 // U05342 // sequence U05342 // 19 A|19 // 664779 /// NM_053009 // Zfp91 // z	U05342	NR_024093	0.248558	0.000417894
14	6759342	NM_001039493 // Plekhm3 // pleckstrin homology domain containing, family M, member 3 //	Plekhm3	NM_001039493	0.159833	0.000422032
10	6790902	NM_008704 // Nme1 // non-metastatic cells 1, protein (NM23A) expressed in // 11 D|11 //	Nme1	NM_008704	0.436522	0.000423412
8	6753179	NM_133819 // Ppp1r15b // protein phosphatase 1, regulatory (inhibitor) subunit 15b // 1	Ppp1r15b	NM_133819	0.251338	0.000423692
9	6885485	NM_026563 // Sdccag3 // serologically defined colon cancer antigen 3 // 2 A3|2 // 68112	Sdccag3	NM_026563	0.243744	0.000440338
5	6964053	NM_175023 // Rbbp6 // retinoblastoma binding protein 6 // 7 F3|7 // 19647 /// NM_011247	Rbbp6	NM_175023	0.638275	0.000440593
32	6881231	NM_009730 // Atrn // attractin // 2 F1|2 73.9 cM // 11990 /// ENSMUST00000028781 // Atr	Atrn	NM_009730	0.158029	0.000441345
23	6977707	NM_009055 // Rfx1 // regulatory factor X, 1 (influences HLA class II expression) // 8 C	Rfx1	NM_009055	0.214417	0.000448407
6	6959597	NM_170760 // U2af1l4 // U2 small nuclear RNA auxiliary factor 1-like 4 // 7 B1|7 // 233	U2af1l4	NM_170760	0.177192	0.000449032
10	6819258	NM_001159417 // Irf9 // interferon regulatory factor 9 // 14 C3|14 21.5 cM // 16391 ///	Irf9	NM_001159417	0.300002	0.000451329
7	6784940	NM_011448 // Sox9 // SRY-box containing gene 9 // 11 E2|11 69.5 cM // 20682 /// ENSMUST	Sox9	NM_011448	0.394428	0.000451597
26	6781029	NM_144823 // Acsl6 // acyl-CoA synthetase long-chain family member 6 // 11 B1.3|11 29.3	Acsl6	NM_144823	0.167173	0.000452575
18	6881181	NM_001110513 // Ebf4 // early B-cell factor 4 // 2 F1|2 // 228598 /// ENSMUST0000011028	Ebf4	NM_001110513	0.094164	0.000454268
10	6765301	NM_144881 // Hhat // hedgehog acyltransferase // 1 H6|1 // 226861 /// ENSMUST0000004419	Hhat	NM_144881	0.769364	0.000456168
15	6876543	NM_001159631 // Nek6 // NIMA (never in mitosis gene a)-related expressed kinase 6 // 2	Nek6	NM_001159631	0.121302	0.000457821
13	6892256	NM_001195390 // Commd7 // COMM domain containing 7 // 2 H1|2 // 99311 /// NM_133850 //	Commd7	NM_001195390	0.0844066	0.000462526
16	6887859	NM_001025093 // Atf2 // activating transcription factor 2 // 2 C3|2 // 11909 /// NM_009	Atf2	NM_001025093	0.502496	0.000463114
13	6955770	NM_011666 // Uba3 // ubiquitin-like modifier activating enzyme 3 // 6 D3|6 // 22200 ///	Uba3	NM_011666	0.0780594	0.0004651
11	6977052	NM_173013 // Mtap1s // microtubule-associated protein 1S // 8 B3.3|8 // 270058 /// ENSM	Mtap1s	NM_173013	0.84464	0.000468495
18	6945170	NM_013791 // Mkln1 // muskelin 1, intracellular mediator containing kelch motifs // 6|6	Mkln1	NM_013791	0.970798	0.00047098
13	6880322	NM_033524 // Spred1 // sprouty protein with EVH-1 domain 1, related sequence // 2 E5|2	Spred1	NM_033524	0.323242	0.000472545
19	6966925	NM_001008422 // Scaf1 // SR-related CTD-associated factor 1 // 7 B4|7 // 233208 /// ENS	Scaf1	NM_001008422	0.991119	0.000474385
19	6870919	NM_009212 // Ighmbp2 // immunoglobulin mu binding protein 2 // 19 A|19 0.0 cM // 20589	Ighmbp2	NM_009212	0.238506	0.000485168
9	6772098	ENSMUST00000045328 // 9130014G24Rik // RIKEN cDNA 9130014G24 gene // 10 A1|10 // 215772	9130014G24Rik	ENSMUST00000045328	0.225784	0.000492764
23	6876185	NM_028412 // Ciz1 // CDKN1A interacting zinc finger protein 1 // 2 B|2 // 68379 /// ENS	Ciz1	NM_028412	0.152996	0.000497082
4	6936584	BC004043 // Dnajc2 // DnaJ (Hsp40) homolog, subfamily C, member 2 // 5 A3|5 12.0 cM //	Dnajc2	BC004043	0.726761	0.000498045
19	6755227	NM_153555 // Dcaf8 // DDB1 and CUL4 associated factor 8 // 1 H3|1 93.7 cM // 98193 ///	Dcaf8	NM_153555	0.21953	0.000501672
14	6778432	NM_177370 // Rhbdd3 // rhomboid domain containing 3 // 11 A1|11 // 279766 /// ENSMUST00	Rhbdd3	NM_177370	0.935087	0.0005094
9	6918801	NM_026963 // Lzic // leucine zipper and CTNNBIP1 domain containing // 4 E2|4 // 69151 /	Lzic	NM_026963	0.33308	0.000523745
12	6978695	NM_009868 // Cdh5 // cadherin 5 // 8 D3|8 51.0 cM // 12562 /// ENSMUST00000034339 // Cd	Cdh5	NM_009868	0.973404	0.000533906
4	6844862	NM_198166 // Uts2d // urotensin 2 domain containing // 16 B2|16 // 224065 /// ENSMUST00	Uts2d	NM_198166	0.657958	0.000535603
9	6829598	NM_008304 // Sdc2 // syndecan 2 // 15 B3.1|15 12.4 cM // 15529 /// ENSMUST00000022871 /	Sdc2	NM_008304	0.268741	0.000538674
7	6937191	NM_194340 // C330019G07Rik // RIKEN cDNA C330019G07 gene // 5 B1|5 // 215476 /// ENSMUS	C330019G07Rik	NM_194340	0.681769	0.00054171
4	6972998	NM_029767 // Rps9 // ribosomal protein S9 // 7 A1|7 // 76846 /// ENSMUST00000108625 //	Rps9	NM_029767	0.416262	0.00054547
8	6869038	NM_001081319 // C030046E11Rik // RIKEN cDNA C030046E11 gene // 19 C1|19 // 226089 /// E	C030046E11Rik	NM_001081319	0.431868	0.000548229
24	6907534	NM_175552 // Wdr3 // WD repeat domain 3 // 3 F2.2|3 // 269470 /// NM_028892 // Spag17-p	Wdr3	NM_175552	0.0701289	0.000568385
24	6934897	NM_021455 // Mlxipl // MLX interacting protein-like // 5 G2|5 // 58805 /// ENSMUST00000	Mlxipl	NM_021455	0.15797	0.00057019
29	6859781	NM_028866 // Wdr33 // WD repeat domain 33 // 18|18 B3 // 74320 /// NM_001170966 // Wdr3	Wdr33	NM_028866	0.305964	0.000578168
31	6792945	NM_007872 // Dnmt3a // DNA methyltransferase 3A // 12|12 A2-A3 // 13435 /// NM_153743 /	Dnmt3a	NM_007872	0.382984	0.000580488
15	6929152	NM_011188 // Psmc2 // proteasome (prosome, macropain) 26S subunit, ATPase 2 // 5 A3|5 9	Psmc2	NM_011188	0.493484	0.000586832
10	6861175	NM_028447 // Prrc1 // proline-rich coiled-coil 1 // 18 D3|18 // 73137 /// ENSMUST000000	Prrc1	NM_028447	0.556742	0.000594958
15	6925590	NM_001005506 // Txlna // taxilin alpha // 4 D2.2|4 59.0 cM // 109658 /// ENSMUST0000008	Txlna	NM_001005506	0.711622	0.000595908
18	6935273	NM_133916 // Eif3b // eukaryotic translation initiation factor 3, subunit B // 5 G2|5 8	Eif3b	NM_133916	0.141431	0.000598709
8	6912520	NM_008076 // Gabrr2 // gamma-aminobutyric acid (GABA) C receptor, subunit rho 2 // 4 A5	Gabrr2	NM_008076	0.157402	0.000601209
43	6870029	NM_178930 // Gbf1 // golgi-specific brefeldin A-resistance factor 1 // 19 C3|19 // 1073	Gbf1	NM_178930	0.905852	0.000601369
15	6989319	NM_025812 // Hmg20a // high mobility group 20A // 9|9 C // 66867 /// ENSMUST00000034879	Hmg20a	NM_025812	0.663875	0.000602931
15	6783626	NM_134012 // Mbtd1 // mbt domain containing 1 // 11 D|11 // 103537 /// BC064014 // Mbtd	Mbtd1	NM_134012	0.242738	0.000607042
15	6836983	NM_018749 // Eif3d // eukaryotic translation initiation factor 3, subunit D // 15 E1|15	Eif3d	NM_018749	0.487455	0.000608158
41	6879054	NM_172668 // Lrp4 // low density lipoprotein receptor-related protein 4 // 2 E1|2 50.0	Lrp4	NM_172668	0.560032	0.000627331
11	6769164	NM_053244 // Kiss1r // KISS1 receptor // 10 C1|10 // 114229 /// ENSMUST00000045529 // K	Kiss1r	NM_053244	0.712673	0.000630622
7	6784305	NM_001160711 // Cd300lg // CD300 antigen like family member G // 11 D|11 60.0 cM // 526	Cd300lg	NM_001160711	0.141705	0.000640723
18	6940863	NM_133248 // Glmn // glomulin, FKBP associated protein // 5 E5|5 // 170823 /// NM_00116	Glmn	NM_133248	0.603207	0.000659182
18	6960319	NM_027376 // Fuz // fuzzy homolog (Drosophila) // 7 23.1 cM|7 B2 // 70300 /// ENSMUST00	Fuz	NM_027376	0.99395	0.00065969
9	6983873	NM_001081981 // Nfix // nuclear factor I/X // 8 C1-C2|8 38.6 cM // 18032 /// NM_0010819	Nfix	NM_001081981	0.296004	0.00066462
14	6869407	NM_019428 // Rpp30 // ribonuclease P/MRP 30 subunit (human) // 19 C2|19 // 54364 /// EN	Rpp30	NM_019428	0.197621	0.000685843
14	6948038	NM_011630 // Nr2c2 // nuclear receptor subfamily 2, group C, member 2 // 6 D1|6 // 2202	Nr2c2	NM_011630	0.167748	0.00069186
3	6764205	NM_010184 // Fcer1a // Fc receptor, IgE, high affinity I, alpha polypeptide // 1 H3|1 9	Fcer1a	NM_010184	0.062802	0.000693704
7	6964246	NM_026875 // Ypel3 // yippee-like 3 (Drosophila) // 7 F3|7 // 66090 /// NM_025347 // Yp	Ypel3	NM_026875	0.637438	0.000696803
16	6963895	NM_016870 // Acsm3 // acyl-CoA synthetase medium-chain family member 3 // 7|7 F3 // 202	Acsm3	NM_016870	0.0529974	0.000714921
35	6834745	NM_172606 // March6 // membrane-associated ring finger (C3HC4) 6 // 15 B2|15 // 223455	March6	NM_172606	0.684522	0.000721025
14	6833308	NM_019518 // Grasp // GRP1 (general receptor for phosphoinositides 1)-associated scaffo	Grasp	NM_019518	0.455344	0.000721529
9	6855608	NM_001013749 // Tmem151b // transmembrane protein 151B // 17 B3|17 // 210573 /// NM_013	Tmem151b	NM_001013749	0.0513094	0.000724114
8	6772232	NM_025446 // Aig1 // androgen-induced 1 // 10 A2|10 // 66253 /// ENSMUST00000019942 //	Aig1	NM_025446	0.0551447	0.000730743
19	6785188	NM_172569 // Unk // unkempt homolog (Drosophila) // 11 E2|11 // 217331 /// ENSMUST00000	Unk	NM_172569	0.0551343	0.000748617
36	6931529	NR_003966 // Atp10d // ATPase, class V, type 10D // 5 C3.2|5 // 231287 /// NM_153389 //	Atp10d	NR_003966	0.296249	0.000749332
14	6869724	NM_172154 // Lcor // ligand dependent nuclear receptor corepressor // 19 C3|19 // 21239	Lcor	NM_172154	0.494564	0.00075064
5	6996092	NM_178388 // Tmem202 // transmembrane protein 202 // 9 B|9 // 73893 /// ENSMUST00000055	Tmem202	NM_178388	0.13239	0.000751548
4	6801076	NM_025809 // Clec14a // C-type lectin domain family 14, member a // 12 C1|12 // 66864 /	Clec14a	NM_025809	0.106583	0.000752174
5	6971410	NM_001081268 // Prss53 // protease, serine, 53 // 7 F3|7 // 330657 /// NM_178600 // Vko	Prss53	NM_001081268	0.956932	0.000760363
7	6878999	NM_026161 // C1qtnf4 // C1q and tumor necrosis factor related protein 4 // 2 E1|2 // 67	C1qtnf4	NM_026161	0.633003	0.000768225
3	6921985	BC095953 // D630039A03Rik // RIKEN cDNA D630039A03 gene // 4 B3|4 // 242484 /// BC03092	D630039A03Rik	BC095953	0.108266	0.000777973
4	6838382	BC003301 // 2310037I24Rik // RIKEN cDNA 2310037I24 gene // 15|15 F2 // 69612 /// BC1256	2310037I24Rik	BC003301	0.101395	0.000784595
10	6970650	NM_011965 // Psma1 // proteasome (prosome, macropain) subunit, alpha type 1 // 7 F1|7 5	Psma1	NM_011965	0.258768	0.000785776
8	6947738	BC024401 // 8430410A17Rik // RIKEN cDNA 8430410A17 gene // 6 D1|6 // 232210 /// BC06407	8430410A17Rik	BC024401	0.0911822	0.000796658
16	6813931	NM_133680 // Hiatl1 // hippocampus abundant transcript-like 1 // 13 B3|13 // 66631 ///	Hiatl1	NM_133680	0.294639	0.000798726
6	6917835	NM_024452 // Luzp1 // leucine zipper protein 1 // 4 D3|4 66.4 cM // 269593 /// ENSMUST0	Luzp1	NM_024452	0.0977021	0.000803487
11	6965314	NM_001128080 // Tspan32 // tetraspanin 32 // 7 F5|7 69.0 cM // 27027 /// NM_020286 // T	Tspan32	NM_001128080	0.378832	0.00080389
26	6763495	NM_013862 // Rabgap1l // RAB GTPase activating protein 1-like // 1 H2.1|1 // 29809 ///	Rabgap1l	NM_013862	0.646493	0.000809183
32	6978870	NM_181594 // Edc4 // enhancer of mRNA decapping 4 // 8 D3|8 // 234699 /// ENSMUST000001	Edc4	NM_181594	0.2602	0.000827124
13	6831984	NM_025609 // Tab1 // TGF-beta activated kinase 1/MAP3K7 binding protein 1 // 15|15 E2 /	Tab1	NM_025609	0.486257	0.000832852
25	6849665	NM_028791 // Ftsjd2 // FtsJ methyltransferase domain containing 2 // 17 A3.3|17 // 7415	Ftsjd2	NM_028791	0.513179	0.000833528
23	6806824	NM_172262 // Kdm1b // lysine (K)-specific demethylase 1B // 13 A5|13 // 218214 /// ENSM	Kdm1b	NM_172262	0.678363	0.000862506
39	6930361	NM_172274 // Cc2d2a // coiled-coil and C2 domain containing 2A // 5 B3|5 // 231214 ///	Cc2d2a	NM_172274	0.402191	0.00087076
5	6854690	NM_026845 // Ppil1 // peptidylprolyl isomerase (cyclophilin)-like 1 // 17 A3.3|17 // 68	Ppil1	NM_026845	0.272469	0.000873158
23	6977782	NM_145390 // Tnpo2 // transportin 2 (importin 3, karyopherin beta 2b) // 8 C3|8 // 2129	Tnpo2	NM_145390	0.0627387	0.000878139
37	6765971	NM_001077707 // Shprh // SNF2 histone linker PHD RING helicase // 10 A1|10 // 268281 //	Shprh	NM_001077707	0.483919	0.000882241
7	6807609	NM_028079 // 2010111I01Rik // RIKEN cDNA 2010111I01 gene // 13 B3|13 // 72061 /// NR_02	2010111I01Rik	NM_028079	0.326437	0.000897433
3	6870979	NM_134148 // Carns1 // carnosine synthase 1 // 19 A|19 // 107239 /// AK129347 // Carns1	Carns1	NM_134148	0.106745	0.000918892
6	6960421	NM_133950 // Kdelr1 // KDEL (Lys-Asp-Glu-Leu) endoplasmic reticulum protein retention r	Kdelr1	NM_133950	0.708655	0.00093179
11	6875664	NM_026044 // Wdr85 // WD repeat domain 85 // 2 A3|2 // 67228 /// NM_001031808 // Mrpl41	Wdr85	NM_026044	0.450487	0.000937433
6	6751430	NM_133816 // Sh3bp4 // SH3-domain binding protein 4 // 1 D|1 // 98402 /// ENSMUST000000	Sh3bp4	NM_133816	0.116434	0.000956945
11	6759468	NM_001190985 // Lancl1 // LanC (bacterial lantibiotic synthetase component C)-like 1 //	Lancl1	NM_001190985	0.123175	0.000970566
14	6818939	NM_009632 // Parp2 // poly (ADP-ribose) polymerase family, member 2 // 14 C1|14 19.5 cM	Parp2	NM_009632	0.0976873	0.000976683
21	6930023	NM_145920 // Evc2 // Ellis van Creveld syndrome 2 homolog (human) // 5 B3|5 // 68525 //	Evc2	NM_145920	0.186241	0.000978929
3	6973697	NM_025701 // Trappc5 // trafficking protein particle complex 5 // 8 A1|8 0.39 cM // 666	Trappc5	NM_025701	0.427393	0.000989853
16	6955175	NM_028099 // Dusp11 // dual specificity phosphatase 11 (RNA/RNP complex 1-interacting)	Dusp11	NM_028099	0.752201	0.000997371
9	6883717	NM_172675 // Stx16 // syntaxin 16 // 2 H4|2 // 228960 /// NM_001102423 // Stx16 // synt	Stx16	NM_172675	0.238084	0.00100799
29	6935463	NM_001081362 // Trrap // transformation/transcription domain-associated protein // 5 G2	Trrap	NM_001081362	0.396724	0.00100867
[truncated: 337 more rows]

## Sheet: Bone (18m vs 28m)
# of markers	Transcript Cluster ID	gene_assignment	Gene Symbol	RefSeq	p-value(Age)	alt-splicing p-value (Age)
[truncated: 15 more rows]

[truncated: 5 more sheets: Skin (4m vs 28m), Skin (18m vs 28m), WAT (4m vs 18m), Thymus (4m vs 18m), Across all tissues (4m vs 18m)]
