# Supplementary material for: Global genome splicing analysis reveals an increased number of alternatively spliced genes with aging
Source: Aging Cell. 2015 Dec 21;15(2):267–78. doi: 10.1111/acel.12433 (PMC4783335; doi:10.1111/acel.12433)
Supplement: Supplementary file 11 — File S2. Gene lists of alternatively spliced genes between different age and genotype groups, HGPS mice and wild‐type litter mates. [file ACEL-15-267-s011.xlsx]

## Sheet: File description
This file contain gene lists of alternatively spliced genes between different age and genotype groups of HGPS mice and their wild-type litter mates. Gene lists were obtained with Partek GS v 6.6 and Partek's splicing ANOVA. Alternative spliced genes were obtained at an FDR adjusted alt-splice p-value < 0.05
genotype groups analyzed	Abbreviations
HGPS mice	HGPS
wild-type litter mates of HGPS mice	wt
age groups analyzed	Abbreviations
24 postnatal days old animals	24d
35 postanatal days old animals	35d
Label	Explanation
# of markers	Number of probe sets distributed along the Transcript Cluster
Transcript Cluster ID	Affymetrix transcript cluster identification number
p-value	unadjusted p-value for differential gene expression
alt-splicing p-value	FDR adjusted p-value for alternative splicing

## Sheet: Filtering Summary
Pairwise comparison group 1	Pairwise comparison group 2	Pairwise comparison, short name	Number of total core probe sets (Interrogating + controls)	Number of total transcript clusters after summarizing probe sets to transcript clusters	Number of annotated transcript clusters after summarizing probe sets to transcript cluster	Number of annotated transcript clusters after AS analysis / AS ANOVA (detectable genes)	Number of genes after excluding dif.expr genes (non-DEG)	AS genes (annotated transcript clusters) at adjusted alt-splice p-value FDR< 0.05	% of AS genes of detectable genes on chip	% of AS genes of non-DEG
wild-type postnatal day 24	wild-type postnatal day 35	wt (24d vs 35d)	194293	23332	16711	15176	7425	4796	31.6025	64.5926
HGPS postnatal day 24	HGPS postnatal day 35	HGPS (24d vs 35d)	194293	23332	16711	15283	10012	3944	25.8065	39.3927
postnatal day 24 wild-type	postnatal day 24 HGPS	24d(wt vs HGPS)	194293	23332	16711	15147	13814	202	1.3336	1.46228
postnatal day35 wild-type	postnatal da35 HGPS	35d(wt vs HGPS)	194293	23332	16711	15260	9273	377	2.47051	4.06557

## Sheet: wt (24d vs 35d)
# of markers	Transcript Cluster ID	gene_assignment	Gene Symbol	RefSeq	p-value age (wt_24d vs. wt_35d)	alt-splicing p-value age (wt_24d vs. wt_35d)
47	6782685	NM_001002004 // 2610507B11Rik // RIKEN cDNA 2610507B11 gene // 11 B5|11 44.93 cM // 725	2610507B11Rik	NM_001002004	0.936699	0
85	6852222	NM_007566 // Birc6 // baculoviral IAP repeat-containing 6 // 17 E3|17 // 12211 /// ENSM	Birc6	NM_007566	0.947596	0
34	6960836	NM_001164661 // Cyfip1 // cytoplasmic FMR1 interacting protein 1 // 7|7 B5 // 20430 ///	Cyfip1	NM_001164661	0.492986	0
114	6748525	NM_134448 // Dst // dystonin // 1 B|1 16.5 cM // 13518 /// NM_133833 // Dst // dystonin	Dst	NM_134448	0.621454	0
76	6929856	NM_010414 // Htt // huntingtin // 5 B2|5 20.0 cM // 15194 /// ENSMUST00000080036 // Htt	Htt	NM_010414	0.356116	0
95	7014551	NM_021523 // Huwe1 // HECT, UBA and WWE domain containing 1 // X F3|X // 59026 /// NR_0	Huwe1	NM_021523	0.632666	0
65	6958269	NM_019923 // Itpr2 // inositol 1,4,5-triphosphate receptor 2 // 6 G3|6 73.0 cM // 16439	Itpr2	NM_019923	0.0659921	0
45	6836973	NM_022410 // Myh9 // myosin, heavy polypeptide 9, non-muscle // 15 E1|15 43.3 cM // 178	Myh9	NM_022410	0.713512	0
45	6786978	NM_009260 // Spnb2 // spectrin beta 2 // 11 A3.3|11 13.0 cM // 20742 /// NM_175836 // S	Spnb2	NM_009260	0.461544	0
37	6789948	NM_009297 // Supt6h // suppressor of Ty 6 homolog (S. cerevisiae) // 11 B5|11 44.91 cM	Supt6h	NM_009297	0.253298	1.35926e-43
23	6774391	NM_010438 // Hk1 // hexokinase 1 // 10 B4|10 30.0 cM // 15275 /// NM_001146100 // Hk1 /	Hk1	NM_010438	0.870397	7.07656e-43
24	6817393	NM_009502 // Vcl // vinculin // 14 A3|14 2.5 cM // 22330 /// ENSMUST00000022369 // Vcl	Vcl	NM_009502	0.319975	3.75828e-42
32	6771655	NM_172790 // Ankrd52 // ankyrin repeat domain 52 // 10 D3|10 // 237615 /// ENSMUST00000	Ankrd52	NM_172790	0.0796676	1.2281e-41
66	6835065	NM_001081359 // Ubr5 // ubiquitin protein ligase E3 component n-recognin 5 // 15 B3.1|1	Ubr5	NM_001081359	0.0696677	2.69974e-41
46	6782447	NM_138659 // Prpf8 // pre-mRNA processing factor 8 // 11 B5|11 45.0 cM // 192159 /// EN	Prpf8	NM_138659	0.311985	3.22621e-41
29	6778044	NM_010153 // Erbb3 // v-erb-b2 erythroblastic leukemia viral oncogene homolog 3 (avian)	Erbb3	NM_010153	0.0880897	3.49988e-41
25	6880393	NM_011580 // Thbs1 // thrombospondin 1 // 2 F1-F3|2 65.0 cM // 21825 /// ENSMUST0000003	Thbs1	NM_011580	0.46036	1.44772e-40
23	6769878	NM_010401 // Hal // histidine ammonia lyase // 10 C2-D1|10 51.0 cM // 15109 /// ENSMUST	Hal	NM_010401	0.294833	6.44623e-40
20	6876380	NM_146120 // Gsn // gelsolin // 2 B|2 24.5 cM // 227753 /// ENSMUST00000028239 // Gsn /	Gsn	NM_146120	0.0701296	2.17502e-39
34	6836838	NM_053193 // Cpsf1 // cleavage and polyadenylation specific factor 1 // 15 D3|15 // 942	Cpsf1	NM_053193	0.678678	2.31372e-39
35	6803120	NM_026681 // Ccdc88c // coiled-coil domain containing 88C // 12 E|12 // 68339 /// ENSMU	Ccdc88c	NM_026681	0.0507459	4.88577e-39
25	6792501	NM_025276 // Evpl // envoplakin // 11|11 E1 // 14027 /// ENSMUST00000037007 // Evpl //	Evpl	NM_025276	0.803128	5.63922e-39
49	6880981	NM_177214 // Snrnp200 // small nuclear ribonucleoprotein 200 (U5) // 2 F1|2 62.2 cM //	Snrnp200	NM_177214	0.0734459	1.80738e-38
50	6980364	NM_009931 // Col4a1 // collagen, type IV, alpha 1 // 8 A1.1|8 5.0 cM // 12826 /// ENSMU	Col4a1	NM_009931	0.693694	2.62809e-38
18	6859284	NM_030596 // Dsg3 // desmoglein 3 // 18 A2|18 7.04 cM // 13512 /// ENSMUST00000070892 /	Dsg3	NM_030596	0.173778	3.85641e-38
37	7018750	NM_009530 // Atrx // alpha thalassemia/mental retardation syndrome X-linked homolog (hu	Atrx	NM_009530	0.065476	9.61684e-38
28	7014558	NM_019710 // Smc1a // structural maintenance of chromosomes 1A // X F3|X // 24061 /// E	Smc1a	NM_019710	0.718218	1.32913e-37
53	6823659	NM_001083616 // Cacna1d // calcium channel, voltage-dependent, L type, alpha 1D subunit	Cacna1d	NM_001083616	0.0514395	1.32513e-36
18	6807336	NM_009369 // Tgfbi // transforming growth factor, beta induced // 13 B-C1|13 38.0 cM //	Tgfbi	NM_009369	0.327415	1.99962e-36
37	6839956	NM_145941 // Eif4g1 // eukaryotic translation initiation factor 4, gamma 1 // 16 B1|16	Eif4g1	NM_145941	0.122464	3.05954e-35
34	6949264	NM_026585 // D6Wsu116e // DNA segment, Chr 6, Wayne State University 116, expressed //	D6Wsu116e	NM_026585	0.479999	1.64987e-34
38	6949847	NM_145979 // Chd4 // chromodomain helicase DNA binding protein 4 // 6 F3|6 58.4 cM // 1	Chd4	NM_145979	0.283092	1.67682e-34
32	6967914	NM_009386 // Tjp1 // tight junction protein 1 // 7 C|7 28.5 cM // 21872 /// NM_00116357	Tjp1	NM_009386	0.108105	6.62489e-34
87	6917933	NM_008305 // Hspg2 // perlecan (heparan sulfate proteoglycan 2) // 4 D3|4 71.4 cM // 15	Hspg2	NM_008305	0.0954015	6.7914e-34
38	6996018	NM_008684 // Neo1 // neogenin // 9 B|9 // 18007 /// NM_001042752 // Neo1 // neogenin //	Neo1	NM_008684	0.179701	9.0452e-34
46	6751338	NM_146112 // Gigyf2 // GRB10 interacting GYF protein 2 // 1 D|1 // 227331 /// NM_001110	Gigyf2	NM_146112	0.0588494	9.04525e-34
28	6815687	NM_001005868 // Erbb2ip // Erbb2 interacting protein // 13 D1|13 // 59079 /// NM_021563	Erbb2ip	NM_001005868	0.141977	9.84489e-34
23	6939077	NM_001113460 // Tec // tec protein tyrosine kinase // 5 C3.2|5 41.0 cM // 21682 /// NM_	Tec	NM_001113460	0.19816	1.3542e-33
39	6777677	NM_001163024 // Mon2 // MON2 homolog (yeast) // 10 D2|10 // 67074 /// NM_001163025 // M	Mon2	NM_001163024	0.172496	3.42133e-33
50	6917365	NM_028266 // Col16a1 // collagen, type XVI, alpha 1 // 4 D2.2|4 // 107581 /// ENSMUST00	Col16a1	NM_028266	0.670229	9.41451e-33
36	6816951	NM_008981 // Ptprg // protein tyrosine phosphatase, receptor type, G // 14 A2|14 2.0 cM	Ptprg	NM_008981	0.116083	4.21491e-32
25	6810782	NM_019703 // Pfkp // phosphofructokinase, platelet // 13 A1|13 // 56421 /// ENSMUST0000	Pfkp	NM_019703	0.659645	4.47197e-32
27	6867566	NM_013495 // Cpt1a // carnitine palmitoyltransferase 1a, liver // 19 A|19 2.0 cM // 128	Cpt1a	NM_013495	0.0879386	6.10431e-32
42	6843198	NM_010587 // Itsn1 // intersectin 1 (SH3 domain protein 1A) // 16 C3.3-C4|16 // 16443 /	Itsn1	NM_010587	0.424338	7.38533e-32
34	6979439	NM_172285 // Plcg2 // phospholipase C, gamma 2 // 8 E1|8 62.0 cM // 234779 /// ENSMUST0	Plcg2	NM_172285	0.0830502	1.06357e-31
28	6985330	NM_133953 // Sf3b3 // splicing factor 3b, subunit 3 // 8 E1|8 53.5 cM // 101943 /// ENS	Sf3b3	NM_133953	0.0542146	1.29271e-31
23	6897599	NM_019978 // Dclk1 // doublecortin-like kinase 1 // 3|3 D // 13175 /// NM_001195538 //	Dclk1	NM_019978	0.216695	1.5721e-31
52	6890788	NM_008569 // Anapc1 // anaphase promoting complex subunit 1 // 2|2 F3 // 17222 /// ENSM	Anapc1	NM_008569	0.926274	1.9641e-31
38	6942496	NM_009986 // Cux1 // cut-like homeobox 1 // 5 G2|5 78.0 cM // 13047 /// NM_198602 // Cu	Cux1	NM_009986	0.773588	2.43403e-31
27	6878984	NM_018828 // Fnbp4 // formin binding protein 4 // 2 E1|2 // 55935 /// ENSMUST0000001375	Fnbp4	NM_018828	0.423419	5.15257e-31
30	6948759	NM_007697 // Chl1 // cell adhesion molecule with homology to L1CAM // 6 E1|6 // 12661 /	Chl1	NM_007697	0.508024	1.22791e-30
38	6971238	NM_207239 // Gtf3c1 // general transcription factor III C 1 // 7 F3|7 61.0 cM // 233863	Gtf3c1	NM_207239	0.234606	1.48189e-30
32	6940930	NM_153569 // Gak // cyclin G associated kinase // 5 F|5 // 231580 /// ENSMUST0000004660	Gak	NM_153569	0.570958	2.86706e-30
45	6890645	NM_021450 // Trpm7 // transient receptor potential cation channel, subfamily M, member	Trpm7	NM_021450	0.297251	3.39113e-30
24	6843943	NM_145931 // Zc3h7a // zinc finger CCCH type containing 7 A // 16 A1|16 // 106205 /// N	Zc3h7a	NM_145931	0.269891	3.84982e-30
28	6816148	NM_028151 // Skiv2l2 // superkiller viralicidic activity 2-like 2 (S. cerevisiae) // 13	Skiv2l2	NM_028151	0.193719	5.02576e-30
22	6999682	NM_148925 // Fyco1 // FYVE and coiled-coil domain containing 1 // 9 F|9 71.3 cM // 1728	Fyco1	NM_148925	0.170061	5.9983e-30
48	6853780	NM_010515 // Igf2r // insulin-like growth factor 2 receptor // 17 A-C|17 7.35 cM // 160	Igf2r	NM_010515	0.757434	8.5339e-30
41	6927362	NM_021604 // Agrn // agrin // 4 E2|4 80.0 cM // 11603 /// ENSMUST00000075787 // Agrn //	Agrn	NM_021604	0.0766319	1.17055e-29
35	6833513	NM_153505 // Nckap1l // NCK associated protein 1 like // 15 F3|15 // 105855 /// ENSMUST	Nckap1l	NM_153505	0.411889	1.50791e-29
31	6978960	NM_133957 // Nfat5 // nuclear factor of activated T-cells 5 // 8 D2|8 53.0 cM // 54446	Nfat5	NM_133957	0.949351	1.70248e-29
23	6992347	NM_133794 // Qars // glutaminyl-tRNA synthetase // 9 F2|9 // 97541 /// NM_001168270 //	Qars	NM_133794	0.252498	1.71276e-29
25	6769634	NM_001004164 // Gnptab // N-acetylglucosamine-1-phosphate transferase, alpha and beta s	Gnptab	NM_001004164	0.46615	1.8572e-29
53	6803946	NM_010178 // Srsf10 // serine/arginine-rich splicing factor 10 // 4 D3|4 // 14105 /// E	Srsf10	NM_010178	0.749671	2.96334e-29
28	6791428	NM_134037 // Acly // ATP citrate lyase // 11 D|11 // 104112 /// ENSMUST00000007131 // A	Acly	NM_134037	0.0890283	4.19125e-29
32	6979993	NM_033620 // Pard3 // par-3 (partitioning defective 3) homolog (C. elegans) // 8 E2|8 6	Pard3	NM_033620	0.114115	5.09631e-29
25	6878031	NM_008397 // Itga6 // integrin alpha 6 // 2 C2-C3|2 38.0 cM // 16403 /// ENSMUST0000002	Itga6	NM_008397	0.640081	5.47527e-29
30	6868048	NM_015735 // Ddb1 // damage specific DNA binding protein 1 // 19 centromere|19 5.0 cM /	Ddb1	NM_015735	0.33261	6.18752e-29
21	6987403	NM_010700 // Ldlr // low density lipoprotein receptor // 9 A3|9 5.0 cM // 16835 /// ENS	Ldlr	NM_010700	0.969557	7.92679e-29
31	6929573	NM_133907 // Ube3c // ubiquitin protein ligase E3C // 5 B1|5 // 100763 /// ENSMUST00000	Ube3c	NM_133907	0.690797	3.46136e-28
37	6896759	NM_029570 // Atp11b // ATPase, class VI, type 11B // 3|3 B // 76295 /// ENSMUST00000029	Atp11b	NM_029570	0.259429	4.28344e-28
21	6874085	NM_001114312 // 4930506M07Rik // RIKEN cDNA 4930506M07 gene // 19 D3|19 // 71653 /// NM	4930506M07Rik	NM_001114312	0.109051	4.92576e-28
21	7012151	NM_020601 // Tbl1x // transducin (beta)-like 1 X-linked // X B-C|X 30.9 cM // 21372 ///	Tbl1x	NM_020601	0.604052	6.41764e-28
56	6855737	NM_146078 // Ubr2 // ubiquitin protein ligase E3 component n-recognin 2 // 17 C|17 // 2	Ubr2	NM_146078	0.729051	7.16976e-28
18	6964160	NM_001008700 // Il4ra // interleukin 4 receptor, alpha // 7 F3|7 62.0 cM // 16190 /// E	Il4ra	NM_001008700	0.136129	1.33922e-27
27	6771662	NM_001114097 // Smarcc2 // SWI/SNF related, matrix associated, actin dependent regulato	Smarcc2	NM_001114097	0.940722	1.55373e-27
18	6873129	NM_133352 // Tm9sf3 // transmembrane 9 superfamily member 3 // 19 C3|19 // 107358 /// E	Tm9sf3	NM_133352	0.169476	1.97886e-27
14	7020507	NM_008810 // Pdha1 // pyruvate dehydrogenase E1 alpha 1 // X F3-F4|X 66.5 cM // 18597 /	Pdha1	NM_008810	0.068612	2.15902e-27
34	6992280	NM_023738 // Uba7 // ubiquitin-like modifier activating enzyme 7 // 9 F2|9 60.0 cM // 7	Uba7	NM_023738	0.630888	2.21239e-27
28	6907638	NM_144900 // Atp1a1 // ATPase, Na+/K+ transporting, alpha 1 polypeptide // 3 F3|3 48.4	Atp1a1	NM_144900	0.0665121	3.50153e-27
30	6825717	NM_023045 // Xpo7 // exportin 7 // 14 D2|14 // 65246 /// ENSMUST00000022696 // Xpo7 //	Xpo7	NM_023045	0.186872	4.78611e-27
27	6992898	NM_026236 // Wdr48 // WD repeat domain 48 // 9 F4|9 // 67561 /// NM_028976 // Gorasp1 /	Wdr48	NM_026236	0.0758631	6.66861e-27
25	7012845	NM_016747 // Dlg3 // discs, large homolog 3 (Drosophila) // X|X C2 // 53310 /// NM_0011	Dlg3	NM_016747	0.43597	9.60889e-27
21	6759949	NM_011811 // Farsb // phenylalanyl-tRNA synthetase, beta subunit // 1 C4|1 // 23874 ///	Farsb	NM_011811	0.79035	1.0361e-26
33	6760642	AF064749 // Col6a3 // collagen, type VI, alpha 3 // 1 D|1 53.9 cM // 12835 /// BC049881	Col6a3	AF064749	0.870097	1.22246e-26
21	6908041	NM_145542 // Ahcyl1 // S-adenosylhomocysteine hydrolase-like 1 // 3 F2.3|3 57.0 cM // 2	Ahcyl1	NM_145542	0.170624	1.26268e-26
20	6786049	NM_172496 // Cobl // cordon-bleu // 11 A1|11 6.5 cM // 12808 /// ENSMUST00000109651 //	Cobl	NM_172496	0.0661092	1.41949e-26
34	6990774	NM_001039546 // Myo6 // myosin VI // 9 E1|9 44.0 cM // 17920 /// ENSMUST00000035889 //	Myo6	NM_001039546	0.9022	1.7627e-26
37	6829277	NM_019472 // Myo10 // myosin X // 15 C|15 9.2 cM // 17909 /// ENSMUST00000110457 // Myo	Myo10	NM_019472	0.0726169	1.80058e-26
22	6892504	NM_001139520 // Samhd1 // SAM domain and HD domain, 1 // 2|2 H2 // 56045 /// NM_018851	Samhd1	NM_001139520	0.526935	1.85775e-26
53	6833842	NM_027707 // Nipbl // Nipped-B homolog (Drosophila) // 15|15 A2 // 71175 /// NM_201232	Nipbl	NM_027707	0.0657066	2.49114e-26
31	7018546	NM_001177985 // Zmym3 // zinc finger, MYM-type 3 // X C-D|X 57.0 cM // 56364 /// NM_019	Zmym3	NM_001177985	0.28563	2.82436e-26
26	6778315	NM_001159288 // Morc2a // microrchidia 2A // 11 A1|11 // 74522 /// NM_198162 // Morc2a	Morc2a	NM_001159288	0.215687	2.89509e-26
23	6970648	NM_033370 // Copb1 // coatomer protein complex, subunit beta 1 // 7 F1|7 53.3 cM // 703	Copb1	NM_033370	0.216477	3.2394e-26
24	6839699	NM_011624 // Top3b // topoisomerase (DNA) III beta // 16|16 B1 // 21976 /// ENSMUST0000	Top3b	NM_011624	0.627144	3.38327e-26
52	7012861	NM_021521 // Med12 // mediator of RNA polymerase II transcription, subunit 12 homolog (	Med12	NM_021521	0.0588316	4.82153e-26
39	6824553	NM_009351 // Tep1 // telomerase associated protein 1 // 14 C2-D1|14 13.5 cM // 21745 //	Tep1	NM_009351	0.117121	5.15899e-26
45	6828492	NM_030168 // Rictor // RPTOR independent companion of MTOR, complex 2 // 15 A1|15 // 78	Rictor	NM_030168	0.132724	6.21151e-26
22	6839746	NM_025808 // Lztr1 // leucine-zipper-like transcriptional regulator, 1 // 16 A3|16 // 6	Lztr1	NM_025808	0.815436	6.71575e-26
22	6789830	NM_007754 // Cpd // carboxypeptidase D // 11 B5|11 46.0 cM // 12874 /// ENSMUST00000021	Cpd	NM_007754	0.10332	7.11042e-26
20	6772417	NM_001166402 // Tnfaip3 // tumor necrosis factor, alpha-induced protein 3 // 10 A3|10 1	Tnfaip3	NM_001166402	0.0682488	7.50768e-26
30	6988764	NM_027498 // Sik3 // SIK family kinase 3 // 9 A5.2|9 // 70661 /// ENSMUST00000126865 //	Sik3	NM_027498	0.0638247	9.0839e-26
22	6843194	NM_178880 // Son // Son DNA binding protein // 16 C3.3|16 64.0 cM // 20658 /// NM_01997	Son	NM_178880	0.628852	1.0296e-25
76	6992378	NM_007738 // Col7a1 // collagen, type VII, alpha 1 // 9 F2|9 61.0 cM // 12836 /// NR_03	Col7a1	NM_007738	0.20265	1.32109e-25
28	6796164	NM_138745 // Mthfd1 // methylenetetrahydrofolate dehydrogenase (NADP+ dependent), methe	Mthfd1	NM_138745	0.122899	1.32137e-25
12	6784396	NM_008707 // Nmt1 // N-myristoyltransferase 1 // 11|11 D // 18107 /// ENSMUST0000002131	Nmt1	NM_008707	0.190696	1.71872e-25
25	6818240	NM_001004436 // Wapal // wings apart-like homolog (Drosophila) // 14 B|14 // 218914 ///	Wapal	NM_001004436	0.0668245	2.03594e-25
31	6947737	NM_017477 // Copg // coatomer protein complex, subunit gamma // 6 D1|6 38.0 cM // 54161	Copg	NM_017477	0.0524826	2.12068e-25
37	6792129	NM_147219 // Abca5 // ATP-binding cassette, sub-family A (ABC1), member 5 // 11 E1|11 /	Abca5	NM_147219	0.555703	2.38508e-25
30	6990263	NM_181072 // Myo1e // myosin IE // 9 D|9 41.0 cM // 71602 /// ENSMUST00000034745 // Myo	Myo1e	NM_181072	0.310891	2.46109e-25
42	6878978	NM_021512 // Nup160 // nucleoporin 160 // 2 E1|2 // 59015 /// ENSMUST00000057481 // Nup	Nup160	NM_021512	0.981583	2.58682e-25
24	6824755	NM_023190 // Acin1 // apoptotic chromatin condensation inducer 1 // 14 C3|14 // 56215 /	Acin1	NM_023190	0.765042	2.85776e-25
27	6957584	NM_008514 // Lrp6 // low density lipoprotein receptor-related protein 6 // 6 G1|6 63.8	Lrp6	NM_008514	0.905138	3.21155e-25
49	6753937	NM_133780 // Tpr // translocated promoter region // 1 G1|1 // 108989 /// ENSMUST0000011	Tpr	NM_133780	0.159863	3.3974e-25
26	6925350	NM_144941 // Mtap7d1 // microtubule-associated protein 7 domain containing 1 // 4 D2.2|	Mtap7d1	NM_144941	0.0523396	3.66398e-25
47	6848147	NM_145125 // Brwd1 // bromodomain and WD repeat domain containing 1 // 16 C4|16 // 9387	Brwd1	NM_145125	0.456045	4.48987e-25
16	6953461	NM_198102 // Tra2a // transformer 2 alpha homolog (Drosophila) // 6 B2.3|6 // 101214 //	Tra2a	NM_198102	0.933926	5.64408e-25
15	6884281	NM_016775 // Dnajc5 // DnaJ (Hsp40) homolog, subfamily C, member 5 // 2 H4|2 106.0 cM /	Dnajc5	NM_016775	0.277305	6.40146e-25
36	6815382	NM_012026 // Rgnef // Rho-guanine nucleotide exchange factor // 13 D1|13 52.0 cM // 110	Rgnef	NM_012026	0.252957	8.61209e-25
21	6782248	NM_016776 // Mybbp1a // MYB binding protein (P160) 1a // 11 B4|11 40.0 cM // 18432 ///	Mybbp1a	NM_016776	0.113585	1.00781e-24
29	6791639	NM_011431 // Eftud2 // elongation factor Tu GTP binding domain containing 2 // 11 E1|11	Eftud2	NM_011431	0.587119	1.03156e-24
27	6763129	NM_008485 // Lamc2 // laminin, gamma 2 // 1 H1|1 81.1 cM // 16782 /// ENSMUST0000002775	Lamc2	NM_008485	0.252544	1.06767e-24
22	6922901	NM_027238 // Ttc39b // tetratricopeptide repeat domain 39B // 4 C3|4 // 69863 /// ENSMU	Ttc39b	NM_027238	0.110015	1.39388e-24
35	6762603	NM_001111316 // Ptprc // protein tyrosine phosphatase, receptor type, C // 1 E4|1 74.0	Ptprc	NM_001111316	0.161742	2.84682e-24
35	6788563	NM_001166669 // Gemin5 // gem (nuclear organelle) associated protein 5 // 11 B1.3|11 //	Gemin5	NM_001166669	0.572599	3.07334e-24
15	6867966	NM_001081196 // Hnrnpul2 // heterogeneous nuclear ribonucleoprotein U-like 2 // 19 A|19	Hnrnpul2	NM_001081196	0.0683611	3.4614e-24
15	6836358	NM_008681 // Ndrg1 // N-myc downstream regulated gene 1 // 15 D2|15 // 17988 /// ENSMUS	Ndrg1	NM_008681	0.21673	3.57648e-24
25	6756478	NM_008484 // Lamb3 // laminin, beta 3 // 1 H2-H6|1 104.0 cM // 16780 /// ENSMUST0000001	Lamb3	NM_008484	0.855554	3.69283e-24
47	6843384	NM_009441 // Ttc3 // tetratricopeptide repeat domain 3 // 16 C3.3-4|16 67.9 cM // 22129	Ttc3	NM_009441	0.0667134	3.93137e-24
12	6903557	NM_007753 // Cpa3 // carboxypeptidase A3, mast cell // 3 A2|3 13.2 cM // 12873 /// NM_0	Cpa3	NM_007753	0.0598944	5.24319e-24
26	6882775	NM_145742 // Dhx35 // DEAH (Asp-Glu-Ala-His) box polypeptide 35 // 2 H1|2 // 71715 ///	Dhx35	NM_145742	0.941211	5.24782e-24
15	6932140	NM_177680 // Ythdc1 // YTH domain containing 1 // 5 E1|5 // 231386 /// ENSMUST000000383	Ythdc1	NM_177680	0.601037	7.68134e-24
31	6881951	NM_011917 // Xrn2 // 5'-3' exoribonuclease 2 // 2|2 H1 // 24128 /// ENSMUST00000028921	Xrn2	NM_011917	0.404823	9.61288e-24
24	6844187	NM_146068 // 2310008H04Rik // RIKEN cDNA 2310008H04 gene // 16 A2|16 // 224008 /// ENSM	2310008H04Rik	NM_146068	0.357473	1.00972e-23
28	6782256	NM_009671 // Ankfy1 // ankyrin repeat and FYVE domain containing 1 // 11 B4|11 // 11736	Ankfy1	NM_009671	0.242313	1.04816e-23
21	6759617	NM_175210 // Abca12 // ATP-binding cassette, sub-family A (ABC1), member 12 // 1 C3|1 /	Abca12	NM_175210	0.179967	1.17762e-23
23	6897557	NM_015784 // Postn // periostin, osteoblast specific factor // 3 C|3 // 50706 /// ENSMU	Postn	NM_015784	0.0834845	1.21622e-23
43	6858563	NM_153153 // Svil // supervillin // 18 A1|18 // 225115 /// ENSMUST00000126977 // Svil /	Svil	NM_153153	0.0513933	1.24998e-23
46	6796485	NM_018814 // Pcnx // pecanex homolog (Drosophila) // 12 D1|12 // 54604 /// ENSMUST00000	Pcnx	NM_018814	0.197821	1.53726e-23
92	6839665	NM_011159 // Prkdc // protein kinase, DNA activated, catalytic polypeptide // 16 B1|16	Prkdc	NM_011159	0.305883	2.36844e-23
17	7018979	NM_181579 // Pof1b // premature ovarian failure 1B // X E1|X // 69693 /// ENSMUST000000	Pof1b	NM_181579	0.975484	2.39158e-23
25	6824840	NM_019519 // Rabggta // Rab geranylgeranyl transferase, a subunit // 14 C3|14 20.7 cM /	Rabggta	NM_019519	0.615788	2.39549e-23
45	6800948	NM_001112714 // Ralgapa1 // Ral GTPase activating protein, alpha subunit 1 // 12 C1|12	Ralgapa1	NM_001112714	0.105832	2.55718e-23
22	6791451	NM_213659 // Stat3 // signal transducer and activator of transcription 3 // 11 D|11 60.	Stat3	NM_213659	0.549569	2.67786e-23
28	6824634	NM_033618 // Supt16h // suppressor of Ty 16 homolog (S. cerevisiae) // 14 C2|14 20.0 cM	Supt16h	NM_033618	0.667031	3.09733e-23
38	6767292	NM_011264 // Rev3l // REV3-like, catalytic subunit of DNA polymerase zeta RAD54 like (S	Rev3l	NM_011264	0.772251	3.56145e-23
18	6837301	NM_011241 // Rangap1 // RAN GTPase activating protein 1 // 15 E1|15 43.3 cM // 19387 //	Rangap1	NM_011241	0.086126	3.63406e-23
30	6794430	NM_001014973 // Snx13 // sorting nexin 13 // 12 A3|12 // 217463 /// ENSMUST00000048519	Snx13	NM_001014973	0.451703	3.68319e-23
28	6997626	NM_172926 // Snx14 // sorting nexin 14 // 9 E3.1|9 // 244962 /// ENSMUST00000034995 //	Snx14	NM_172926	0.132623	3.71735e-23
29	6878655	NM_008402 // Itgav // integrin alpha V // 2 D|2 46.0 cM // 16410 /// ENSMUST00000028499	Itgav	NM_008402	0.153618	3.89361e-23
21	6978890	NM_145404 // Prmt7 // protein arginine N-methyltransferase 7 // 8 D3|8 // 214572 /// EN	Prmt7	NM_145404	0.934802	4.01896e-23
22	6974137	NM_146207 // Cul4a // cullin 4A // 8 A1.1|8 // 99375 /// ENSMUST00000016680 // Cul4a //	Cul4a	NM_146207	0.624033	4.36721e-23
27	6784291	NM_144831 // Dhx8 // DEAH (Asp-Glu-Ala-His) box polypeptide 8 // 11 D|11 // 217207 ///	Dhx8	NM_144831	0.522973	4.73726e-23
22	6955259	NM_054041 // Antxr1 // anthrax toxin receptor 1 // 6 D1|6 // 69538 /// ENSMUST000000420	Antxr1	NM_054041	0.0601153	4.84052e-23
36	6931529	NR_003966 // Atp10d // ATPase, class V, type 10D // 5 C3.2|5 // 231287 /// NM_153389 //	Atp10d	NR_003966	0.959529	5.35527e-23
24	6995149	NM_145400 // Ube4a // ubiquitination factor E4A, UFD2 homolog (S. cerevisiae) // 9 A5.2	Ube4a	NM_145400	0.0726128	5.6477e-23
15	6985900	NM_011404 // Slc7a5 // solute carrier family 7 (cationic amino acid transporter, y+ sys	Slc7a5	NM_011404	0.852766	5.88466e-23
38	6866960	NM_015805 // Atp9b // ATPase, class II, type 9B // 18 E3|18 // 50771 /// ENSMUST0000009	Atp9b	NM_015805	0.080286	6.49096e-23
13	6948003	NM_028766 // Tmem43 // transmembrane protein 43 // 6|6 D2 // 74122 /// ENSMUST000000321	Tmem43	NM_028766	0.182003	7.80059e-23
18	6775182	NM_146007 // Col6a2 // collagen, type VI, alpha 2 // 10 B5-C1|10 41.1 cM // 12834 /// E	Col6a2	NM_146007	0.959067	1.03107e-22
18	6882878	NM_009408 // Top1 // topoisomerase (DNA) I // 2 H2-3|2 92.0 cM // 21969 /// ENSMUST0000	Top1	NM_009408	0.174313	1.131e-22
13	6793861	NM_026037 // Mboat2 // membrane bound O-acyltransferase domain containing 2 // 12 A1.3|	Mboat2	NM_026037	0.331767	1.1415e-22
25	6791240	NM_134027 // Med1 // mediator complex subunit 1 // 11 D|11 61.0 cM // 19014 /// NM_0010	Med1	NM_134027	0.22195	1.23579e-22
22	6909993	NM_178654 // Pkn2 // protein kinase N2 // 3 H1|3 74.5 cM // 109333 /// ENSMUST000000438	Pkn2	NM_178654	0.203986	1.35213e-22
22	6986072	NM_145607 // Ttc13 // tetratricopeptide repeat domain 13 // 8 E2|8 // 234875 /// ENSMUS	Ttc13	NM_145607	0.628549	1.42573e-22
20	6755845	NM_173378 // Trp53bp2 // transformation related protein 53 binding protein 2 // 1 H5|1	Trp53bp2	NM_173378	0.131259	1.47759e-22
23	6896518	NM_008857 // Prkci // protein kinase C, iota // 3 A3|3 13.8 cM // 18759 /// ENSMUST0000	Prkci	NM_008857	0.214514	1.89255e-22
22	6883273	NM_153065 // Ddx27 // DEAD (Asp-Glu-Ala-Asp) box polypeptide 27 // 2 H3|2 // 228889 ///	Ddx27	NM_153065	0.349155	2.00339e-22
29	6890296	NR_027618 // Vps39 // vacuolar protein sorting 39 (yeast) // 2 E5|2 // 269338 /// NM_14	Vps39	NR_027618	0.0536518	2.1886e-22
19	6988604	NM_198092 // Usp2 // ubiquitin specific peptidase 2 // 9|9 B // 53376 /// NM_016808 //	Usp2	NM_198092	0.109701	2.27395e-22
14	6917981	NM_007838 // Ddost // dolichyl-di-phosphooligosaccharide-protein glycotransferase // 4	Ddost	NM_007838	0.661205	2.47484e-22
25	6941751	NR_027838 // Atp2a2 // ATPase, Ca++ transporting, cardiac muscle, slow twitch 2 // 5 F|	Atp2a2	NR_027838	0.166223	3.29397e-22
24	6871164	NM_008893 // Pola2 // polymerase (DNA directed), alpha 2 // 19 A|19 // 18969 /// NM_001	Pola2	NM_008893	0.243552	3.31837e-22
17	6884754	NM_024185 // Fam188a // family with sequence similarity 188, member A // 2 A1|2 // 6696	Fam188a	NM_024185	0.0567944	4.21897e-22
26	6978843	NM_001081241 // Fam65a // family with sequence similarity 65, member A // 8 D3|8 // 756	Fam65a	NM_001081241	0.936687	4.46678e-22
13	7012006	NM_018794 // Atp6ap1 // ATPase, H+ transporting, lysosomal accessory protein 1 // X A7.	Atp6ap1	NM_018794	0.0746825	4.52392e-22
26	6789797	NM_026664 // Vps53 // vacuolar protein sorting 53 (yeast) // 11|11 B4 // 68299 /// ENSM	Vps53	NM_026664	0.514949	5.02576e-22
23	6778521	NM_009636 // Aebp1 // AE binding protein 1 // 11 A1|11 // 11568 /// ENSMUST00000102923	Aebp1	NM_009636	0.110686	5.65186e-22
43	6974003	NM_009932 // Col4a2 // collagen, type IV, alpha 2 // 8 A1.1|8 5.0 cM // 12827 /// ENSMU	Col4a2	NM_009932	0.0862456	5.88188e-22
28	6861358	NM_001037859 // Csf1r // colony stimulating factor 1 receptor // 18 D|18 30.0 cM // 129	Csf1r	NM_001037859	0.409033	6.73932e-22
29	6960835	NM_146190 // Tubgcp5 // tubulin, gamma complex associated protein 5 // 7 B5|7 // 233276	Tubgcp5	NM_146190	0.0616906	6.8588e-22
17	6888830	NM_172670 // Gyltl1b // glycosyltransferase-like 1B // 2 E1|2 // 228366 /// NM_00116663	Gyltl1b	NM_172670	0.335599	7.28909e-22
23	6890713	NM_016902 // Nphp1 // nephronophthisis 1 (juvenile) homolog (human) // 2|2 F3 // 53885	Nphp1	NM_016902	0.182758	7.65394e-22
26	6990390	NM_146224 // Zfp280d // zinc finger protein 280D // 9 D|9 // 235469 /// ENSMUST00000098	Zfp280d	NM_146224	0.110373	8.34751e-22
39	6836602	NM_007982 // Ptk2 // PTK2 protein tyrosine kinase 2 // 15 D3|15 42.0 cM // 14083 /// NM	Ptk2	NM_007982	0.380482	8.5085e-22
28	6970459	NM_013507 // Eif4g2 // eukaryotic translation initiation factor 4, gamma 2 // 7 F1|7 51	Eif4g2	NM_013507	0.956691	9.04936e-22
16	6955175	NM_028099 // Dusp11 // dual specificity phosphatase 11 (RNA/RNP complex 1-interacting)	Dusp11	NM_028099	0.615587	9.07786e-22
22	6959131	NM_009532 // Xrcc1 // X-ray repair complementing defective repair in Chinese hamster ce	Xrcc1	NM_009532	0.0804407	1.03543e-21
18	6991991	NM_013649 // Ryk // receptor-like tyrosine kinase // 9 F1|9 61.0 cM // 20187 /// NM_001	Ryk	NM_013649	0.182451	1.38856e-21
52	6929762	NM_001025426 // Depdc5 // DEP domain containing 5 // 5 B1|5 18.0 cM // 277854 /// NM_00	Depdc5	NM_001025426	0.821998	1.40109e-21
15	6882581	NM_001129999 // Cep250 // centrosomal protein 250 // 2 H1|2 // 16328 /// NM_001130000 /	Cep250	NM_001129999	0.767999	1.42409e-21
63	6997197	NM_007730 // Col12a1 // collagen, type XII, alpha 1 // 9 E1|9 43.0 cM // 12816 /// U256	Col12a1	NM_007730	0.408304	1.59175e-21
21	6942977	NM_001038627 // Smurf1 // SMAD specific E3 ubiquitin protein ligase 1 // 5 G2|5 // 7578	Smurf1	NM_001038627	0.447885	1.67366e-21
24	6843685	NM_008909 // Ppl // periplakin // 16 A-B1|16 4.4 cM // 19041 /// ENSMUST00000035672 //	Ppl	NM_008909	0.304637	1.69571e-21
26	6870929	NM_028999 // Ppp6r3 // protein phosphatase 6, regulatory subunit 3 // 19 A|19 0.0 cM //	Ppp6r3	NM_028999	0.152117	1.72144e-21
10	6838683	NM_001003667 // Krt77 // keratin 77 // 15 F3|15 // 406220 /// ENSMUST00000087996 // Krt	Krt77	NM_001003667	0.725375	1.8784e-21
23	6948034	NM_172731 // Fgd5 // FYVE, RhoGEF and PH domain containing 5 // 6 D1|6 // 232237 /// EN	Fgd5	NM_172731	0.119032	2.10215e-21
16	6844575	NM_001081368 // Tbccd1 // TBCC domain containing 1 // 16 B1|16 // 70573 /// ENSMUST0000	Tbccd1	NM_001081368	0.159129	2.1244e-21
23	6757906	NM_172652 // 4632411B12Rik // RIKEN cDNA 4632411B12 gene // 1 B|1 // 226976 /// ENSMUST	4632411B12Rik	NM_172652	0.903457	2.37833e-21
12	6953339	NM_009787 // Pdia4 // protein disulfide isomerase associated 4 // 6 B2.3|6 18.0 cM // 1	Pdia4	NM_009787	0.101355	2.43964e-21
40	6775337	NM_183426 // Sbno2 // strawberry notch homolog 2 (Drosophila) // 10 C1|10 // 216161 ///	Sbno2	NM_183426	0.663344	2.53882e-21
24	6971121	NM_144529 // Arhgap17 // Rho GTPase activating protein 17 // 7|7 F3 // 70497 /// NM_001	Arhgap17	NM_144529	0.111702	2.54202e-21
14	6917129	NM_001145827 // Stk40 // serine/threonine kinase 40 // 4 D2.2|4 // 74178 /// NM_028800	Stk40	NM_001145827	0.226309	2.78049e-21
22	6933987	NM_028041 // Ddx54 // DEAD (Asp-Glu-Ala-Asp) box polypeptide 54 // 5 F|5 // 71990 /// E	Ddx54	NM_028041	0.53856	2.83671e-21
33	6748877	NM_008696 // Map4k4 // mitogen-activated protein kinase kinase kinase kinase 4 // 1 B|1	Map4k4	NM_008696	0.0891788	3.0594e-21
17	6861688	NM_177137 // Gnal // guanine nucleotide binding protein, alpha stimulating, olfactory t	Gnal	NM_177137	0.53069	3.16139e-21
16	6987422	NM_008925 // Prkcsh // protein kinase C substrate 80K-H // 9 A3|9 6.0 cM // 19089 /// E	Prkcsh	NM_008925	0.125211	3.28955e-21
16	6893109	NM_001109906 // Stau1 // staufen (RNA binding protein) homolog 1 (Drosophila) // 2 H3|2	Stau1	NM_001109906	0.206753	3.52288e-21
27	6998647	NM_148930 // Rbm5 // RNA binding motif protein 5 // 9 F1|9 // 83486 /// ENSMUST00000035	Rbm5	NM_148930	0.575121	3.55958e-21
15	6966960	NM_007645 // Cd37 // CD37 antigen // 7 B4|7 23.0 cM // 12493 /// ENSMUST00000098461 //	Cd37	NM_007645	0.845669	3.95129e-21
24	6837113	NM_199080 // Ddx17 // DEAD (Asp-Glu-Ala-Asp) box polypeptide 17 // 15 E1|15 // 67040 //	Ddx17	NM_199080	0.265297	4.49925e-21
20	6928741	NM_011075 // Abcb1b // ATP-binding cassette, sub-family B (MDR/TAP), member 1B // 5 1.0	Abcb1b	NM_011075	0.126569	5.0236e-21
27	6819307	NM_138652 // Atp12a // ATPase, H+/K+ transporting, nongastric, alpha polypeptide // 14	Atp12a	NM_138652	0.0576119	7.47962e-21
20	6843629	NM_026508 // Trap1 // TNF receptor-associated protein 1 // 16 A1|16 1.8 cM // 68015 ///	Trap1	NM_026508	0.0849907	7.58198e-21
19	6870978	NM_021485 // Rps6kb2 // ribosomal protein S6 kinase, polypeptide 2 // 19 A|19 // 58988	Rps6kb2	NM_021485	0.930123	8.95974e-21
9	6983879	NM_007591 // Calr // calreticulin // 8 C3|8 37.0 cM // 12317 /// ENSMUST00000003912 //	Calr	NM_007591	0.250735	9.32967e-21
24	6826927	NM_028315 // Dis3 // DIS3 mitotic control homolog (S. cerevisiae) // 14 E2.2|14 // 7266	Dis3	NM_028315	0.790456	9.54118e-21
14	6901780	NM_019571 // Tspan5 // tetraspanin 5 // 3 H1|3 // 56224 /// ENSMUST00000029800 // Tspan	Tspan5	NM_019571	0.78827	9.55367e-21
29	6779688	NM_027869 // Pnpt1 // polyribonucleotide nucleotidyltransferase 1 // 11|11 A4 // 71701	Pnpt1	NM_027869	0.781351	9.98576e-21
12	6941249	NM_007383 // Acads // acyl-Coenzyme A dehydrogenase, short chain // 5 F|5 65.0 cM // 11	Acads	NM_007383	0.542596	1.07035e-20
16	6848215	NM_175428 // Zfp295 // zinc finger protein 295 // 16|16 C3-4 // 114565 /// NM_001081684	Zfp295	NM_175428	0.0599749	1.11606e-20
21	6992426	NM_009211 // Smarcc1 // SWI/SNF related, matrix associated, actin dependent regulator o	Smarcc1	NM_009211	0.413128	1.18893e-20
16	6977145	NM_007456 // Ap1m1 // adaptor-related protein complex AP-1, mu subunit 1 // 8 B3.3|8 33	Ap1m1	NM_007456	0.440907	1.19172e-20
38	6856290	NM_009778 // C3 // complement component 3 // 17 E1-E3|17 34.3 cM // 12266 /// ENSMUST00	C3	NM_009778	0.263365	1.27699e-20
14	6886075	NM_008500 // Lhx6 // LIM homeobox protein 6 // 2 B|2 // 16874 /// NM_001083126 // Lhx6	Lhx6	NM_008500	0.180945	1.28846e-20
29	6784279	NM_008676 // Nbr1 // neighbor of Brca1 gene 1 // 11 D|11 60.5 cM // 17966 /// ENSMUST00	Nbr1	NM_008676	0.0780492	1.59128e-20
22	6750105	NM_001039934 // Mtap2 // microtubule-associated protein 2 // 1 C3|1 33.7 cM // 17756 //	Mtap2	NM_001039934	0.296762	1.66175e-20
14	6978905	NM_001037809 // Cdh3 // cadherin 3 // 8 D3|8 53.3 cM // 12560 /// NM_007665 // Cdh3 //	Cdh3	NM_001037809	0.325952	1.66286e-20
21	6935043	NM_011962 // Plod3 // procollagen-lysine, 2-oxoglutarate 5-dioxygenase 3 // 5 G2|5 80.0	Plod3	NM_011962	0.11652	1.68314e-20
32	6789338	NM_009089 // Polr2a // polymerase (RNA) II (DNA directed) polypeptide A // 11 B1-C|11 3	Polr2a	NM_009089	0.222682	2.13065e-20
34	6957162	NM_146171 // Ncapd2 // non-SMC condensin I complex, subunit D2 // 6|6 F2 // 68298 /// N	Ncapd2	NM_146171	0.170546	2.3142e-20
24	6792527	NM_173755 // Ube2o // ubiquitin-conjugating enzyme E2O // 11 E2|11 // 217342 /// ENSMUS	Ube2o	NM_173755	0.213702	2.33382e-20
27	6795936	NM_026102 // Daam1 // dishevelled associated activator of morphogenesis 1 // 12|12 C3 /	Daam1	NM_026102	0.299292	2.56562e-20
24	6756969	NM_008678 // Ncoa2 // nuclear receptor coactivator 2 // 1 A3-A5|1 1.0 cM // 17978 /// N	Ncoa2	NM_008678	0.397608	2.57097e-20
25	6988112	NM_021339 // Cdon // cell adhesion molecule-related/down-regulated by oncogenes // 9 A4	Cdon	NM_021339	0.583536	2.70023e-20
14	6854616	NM_016795 // Srpk1 // serine/arginine-rich protein specific kinase 1 // 17 A3.3|17 // 2	Srpk1	NM_016795	0.330405	2.70426e-20
24	6779288	NM_145425 // AV249152 // expressed sequence AV249152 // 11 A3.1|11 11.5 cM // 216560 //	AV249152	NM_145425	0.116223	2.74817e-20
41	6817143	NM_009409 // Top2b // topoisomerase (DNA) II beta // 14|14 A3 // 21974 /// ENSMUST00000	Top2b	NM_009409	0.715872	2.93892e-20
24	6839836	NM_033474 // Arvcf // armadillo repeat gene deleted in velo-cardio-facial syndrome // 1	Arvcf	NM_033474	0.290449	3.47685e-20
18	6940841	NM_011578 // Tgfbr3 // transforming growth factor, beta receptor III // 5 E5|5 // 21814	Tgfbr3	NM_011578	0.147674	4.21125e-20
21	6798218	NM_021516 // Mark3 // MAP/microtubule affinity-regulating kinase 3 // 12 F1|12 // 17169	Mark3	NM_021516	0.595255	4.40663e-20
31	6839607	NM_008576 // Abcc1 // ATP-binding cassette, sub-family C (CFTR/MRP), member 1 // 16 A1|	Abcc1	NM_008576	0.613	4.98857e-20
28	6769447	NM_027423 // Polr3b // polymerase (RNA) III (DNA directed) polypeptide B // 10 C1|10 //	Polr3b	NM_027423	0.211258	5.58943e-20
27	6898241	NM_133786 // Smc4 // structural maintenance of chromosomes 4 // 3|3 E2 // 70099 /// NR_	Smc4	NM_133786	0.241546	5.88794e-20
21	6860001	NM_009818 // Ctnna1 // catenin (cadherin associated protein), alpha 1 // 18 B1|18 11.0	Ctnna1	NM_009818	0.297131	6.03556e-20
20	6962502	NM_011807 // Dlg2 // discs, large homolog 2 (Drosophila) // 7 E1|7 47.6 cM // 23859 ///	Dlg2	NM_011807	0.477427	6.80562e-20
39	6975701	NM_023662 // Pcm1 // pericentriolar material 1 // 8 A4|8 22.5 cM // 18536 /// ENSMUST00	Pcm1	NM_023662	0.887657	7.29686e-20
23	6791765	NM_008740 // Nsf // N-ethylmaleimide sensitive fusion protein // 11 E1|11 63.0 cM // 18	Nsf	NM_008740	0.165919	7.3825e-20
25	6873365	NM_023799 // Mgea5 // meningioma expressed antigen 5 (hyaluronidase) // 19 D1|19 45.1 c	Mgea5	NM_023799	0.205124	7.48208e-20
9	6916748	NM_011400 // Slc2a1 // solute carrier family 2 (facilitated glucose transporter), membe	Slc2a1	NM_011400	0.559194	7.49464e-20
16	6775299	NM_027422 // Mier2 // mesoderm induction early response 1, family member 2 // 10 C1|10	Mier2	NM_027422	0.184305	7.93817e-20
52	6779787	NM_134013 // Psme4 // proteasome (prosome, macropain) activator subunit 4 // 11 A4|11 /	Psme4	NM_134013	0.888649	8.08638e-20
16	6926477	NM_001017966 // Ddi2 // DNA-damage inducible protein 2 // 4 E1|4 // 68817 /// NM_023544	Ddi2	NM_001017966	0.197293	8.58635e-20
31	6979123	NM_146217 // Aars // alanyl-tRNA synthetase // 8 E1|8 // 234734 /// NM_028274 // Exosc6	Aars	NM_146217	0.233001	8.75945e-20
29	7012882	NM_139144 // Ogt // O-linked N-acetylglucosamine (GlcNAc) transferase (UDP-N-acetylgluc	Ogt	NM_139144	0.0738593	9.27891e-20
20	6757979	NM_028096 // 2010300C02Rik // RIKEN cDNA 2010300C02 gene // 1 B|1 // 72097 /// ENSMUST0	2010300C02Rik	NM_028096	0.3161	9.64017e-20
8	6833306	NM_007395 // Acvr1b // activin A receptor, type 1B // 15 F2|15 60.4 cM // 11479 /// ENS	Acvr1b	NM_007395	0.147548	1.04902e-19
13	6877895	NM_172856 // Lass6 // LAG1 homolog, ceramide synthase 6 // 2 C2|2 // 241447 /// ENSMUST	Lass6	NM_172856	0.0702157	1.0641e-19
24	6855707	NM_175168 // Ptk7 // PTK7 protein tyrosine kinase 7 // 17 C|17 // 71461 /// ENSMUST0000	Ptk7	NM_175168	0.189108	1.1154e-19
26	6988635	NM_021395 // Hyou1 // hypoxia up-regulated 1 // 9|9 B // 12282 /// ENSMUST00000161318 /	Hyou1	NM_021395	0.52169	1.20305e-19
29	6891336	NM_013822 // Jag1 // jagged 1 // 2 F3|2 77.0 cM // 16449 /// ENSMUST00000028735 // Jag1	Jag1	NM_013822	0.954382	1.22772e-19
38	6848877	NM_007690 // Chd1 // chromodomain helicase DNA binding protein 1 // 17 A2|17 7.2 cM //	Chd1	NM_007690	0.321813	1.25982e-19
26	6763495	NM_013862 // Rabgap1l // RAB GTPase activating protein 1-like // 1 H2.1|1 // 29809 ///	Rabgap1l	NM_013862	0.160084	1.51063e-19
24	6991718	NM_015827 // Copb2 // coatomer protein complex, subunit beta 2 (beta prime) // 9|9 E3-F	Copb2	NM_015827	0.0666499	1.52958e-19
10	6972294	NM_009983 // Ctsd // cathepsin D // 7 F5|7 // 13033 /// ENSMUST00000151120 // Ctsd // c	Ctsd	NM_009983	0.535363	1.62397e-19
14	6917069	NM_145552 // Gnl2 // guanine nucleotide binding protein-like 2 (nucleolar) // 4 D2.2|4	Gnl2	NM_145552	0.0641351	1.80947e-19
20	6963964	NM_007908 // Eef2k // eukaryotic elongation factor-2 kinase // 7|7 F3 // 13631 /// ENSM	Eef2k	NM_007908	0.924879	1.84868e-19
14	6949849	NM_138747 // Nop2 // NOP2 nucleolar protein homolog (yeast) // 6 F2-F3|6 60.35 cM // 11	Nop2	NM_138747	0.961179	1.87169e-19
22	6766455	NM_001161845 // Sgk1 // serum/glucocorticoid regulated kinase 1 // 10 A3|10 // 20393 //	Sgk1	NM_001161845	0.0892382	1.8993e-19
19	6838557	NM_008732 // Slc11a2 // solute carrier family 11 (proton-coupled divalent metal ion tra	Slc11a2	NM_008732	0.847377	2.03199e-19
63	6782776	NM_010897 // Nf1 // neurofibromatosis 1 // 11 B4-5|11 46.06 cM // 18015 /// ENSMUST0000	Nf1	NM_010897	0.960037	2.06203e-19
16	6813253	NM_009269 // Sptlc1 // serine palmitoyltransferase, long chain base subunit 1 // 13 B1|	Sptlc1	NM_009269	0.84375	2.1346e-19
26	6940932	NM_199011 // Dgkq // diacylglycerol kinase, theta // 5 F|5 57.0 cM // 110524 /// ENSMUS	Dgkq	NM_199011	0.120255	2.14355e-19
16	7010390	NM_020049 // Slc6a14 // solute carrier family 6 (neurotransmitter transporter), member	Slc6a14	NM_020049	0.563693	2.16921e-19
24	6791175	NM_008942 // Npepps // aminopeptidase puromycin sensitive // 11 D|11 56.0 cM // 19155 /	Npepps	NM_008942	0.390757	2.44216e-19
21	7017699	NM_145629 // Pls3 // plastin 3 (T-isoform) // X A7.3|X // 102866 /// NM_001166453 // Pl	Pls3	NM_145629	0.476996	3.04283e-19
19	6943310	NM_013559 // Hsph1 // heat shock 105kDa/110kDa protein 1 // 5 G3|5 88.0 cM // 15505 ///	Hsph1	NM_013559	0.0714521	3.121e-19
25	6972712	NM_172736 // Leng8 // leukocyte receptor cluster (LRC) member 8 // 7 A1|7 // 232798 ///	Leng8	NM_172736	0.636234	3.18144e-19
29	6840507	NM_007862 // Dlg1 // discs, large homolog 1 (Drosophila) // 16 B2|16 21.2 cM // 13383 /	Dlg1	NM_007862	0.259709	3.47974e-19
21	6972175	NM_178381 // Ano9 // anoctamin 9 // 7 F5|7 // 71345	Ano9	NM_178381	0.208855	3.64309e-19
22	6987378	NM_010561 // Ilf3 // interleukin enhancer binding factor 3 // 9 A4-A5|9 4.0 cM // 16201	Ilf3	NM_010561	0.821716	3.64375e-19
34	6782286	NM_008399 // Itgae // integrin alpha E, epithelial-associated // 11 B4|11 44.0 cM // 16	Itgae	NM_008399	0.0540087	3.69517e-19
17	6848504	NM_025664 // Snx9 // sorting nexin 9 // 17 A1|17 3.3 cM // 66616 /// ENSMUST00000002436	Snx9	NM_025664	0.925518	3.89168e-19
21	6777929	NM_001171582 // Mars // methionine-tRNA synthetase // 10 D3|10 // 216443 /// NM_0010039	Mars	NM_001171582	0.0820021	3.90841e-19
11	6855396	NM_030067 // Gpr115 // G protein-coupled receptor 115 // 17 B3|17 // 78249 /// ENSMUST0	Gpr115	NM_030067	0.100493	4.14734e-19
33	6919596	NM_023066 // Asph // aspartate-beta-hydroxylase // 4 A1|4 // 65973 /// NM_001177849 //	Asph	NM_023066	0.331876	4.62619e-19
27	6941813	NM_019765 // Clip1 // CAP-GLY domain containing linker protein 1 // 5 F|5 // 56430 ///	Clip1	NM_019765	0.116182	5.05012e-19
21	6917249	NM_018774 // Phc2 // polyhomeotic-like 2 (Drosophila) // 4 D2.2|4 61.0 cM // 54383 ///	Phc2	NM_018774	0.648496	5.25646e-19
23	6984499	NM_001145831 // Kifc3 // kinesin family member C3 // 8 D1|8 48.0 cM // 16582 /// NM_010	Kifc3	NM_001145831	0.993093	6.53347e-19
33	6751344	NM_010566 // Inpp5d // inositol polyphosphate-5-phosphatase D // 1 C5|1 57.0 cM // 1633	Inpp5d	NM_010566	0.220391	6.69272e-19
26	6872916	NM_031156 // Ide // insulin degrading enzyme // 19 C2|19 25.0 cM // 15925 /// BC041675	Ide	NM_031156	0.120306	7.16689e-19
58	6956902	NM_001159533 // Cacna1c // calcium channel, voltage-dependent, L type, alpha 1C subunit	Cacna1c	NM_001159533	0.366346	7.36809e-19
25	6769244	NM_199322 // Dot1l // DOT1-like, histone H3 methyltransferase (S. cerevisiae) // 10 C1|	Dot1l	NM_199322	0.522788	7.4836e-19
28	6758737	NM_031179 // Sf3b1 // splicing factor 3b, subunit 1 // 1 C1.2|1 28.9 cM // 81898 /// EN	Sf3b1	NM_031179	0.104984	7.59684e-19
20	6775238	NM_008826 // Pfkl // phosphofructokinase, liver, B-type // 10 C1|10 41.7 cM // 18641 //	Pfkl	NM_008826	0.719514	7.89533e-19
17	6801677	NM_029444 // 4930447C04Rik // RIKEN cDNA 4930447C04 gene // 12 C3|12 // 75801 /// ENSMU	4930447C04Rik	NM_029444	0.315069	8.33515e-19
20	6958052	NM_023042 // Recql // RecQ protein-like // 6 G2|6 69.0 cM // 19691 /// ENSMUST000001118	Recql	NM_023042	0.48993	8.63147e-19
38	6802352	NM_013589 // Ltbp2 // latent transforming growth factor beta binding protein 2 // 12|12	Ltbp2	NM_013589	0.291113	9.22449e-19
28	6985373	NM_001170743 // Wdr59 // WD repeat domain 59 // 8 E1|8 // 319481 /// NM_176923 // Wdr59	Wdr59	NM_001170743	0.0978576	9.39888e-19
12	6850132	NM_019693 // Bat1a // HLA-B-associated transcript 1A // 17 B1|17 19.12 cM // 53817 ///	Bat1a	NM_019693	0.163291	9.51288e-19
13	6970442	NM_025999 // Rnf141 // ring finger protein 141 // 7|7 F2 // 67150 /// ENSMUST0000010668	Rnf141	NM_025999	0.050831	9.72793e-19
25	6860787	NM_008292 // Hsd17b4 // hydroxysteroid (17-beta) dehydrogenase 4 // 18 D1|18 // 15488 /	Hsd17b4	NM_008292	0.111134	1.03207e-18
22	6900141	NM_008979 // Ptpn22 // protein tyrosine phosphatase, non-receptor type 22 (lymphoid) //	Ptpn22	NM_008979	0.150272	1.08344e-18
25	6803917	NM_010588 // Jag2 // jagged 2 // 12 F1|12 57.9 cM // 16450 /// ENSMUST00000075827 // Ja	Jag2	NM_010588	0.134237	1.085e-18
19	6815560	NM_022885 // Slc30a5 // solute carrier family 30 (zinc transporter), member 5 // 13 D1|	Slc30a5	NM_022885	0.166217	1.21326e-18
14	6782278	NM_025818 // 1200014J11Rik // RIKEN cDNA 1200014J11 gene // 11 B4|11 // 66874 /// ENSMU	1200014J11Rik	NM_025818	0.90665	1.24577e-18
30	6791151	NM_008379 // Kpnb1 // karyopherin (importin) beta 1 // 11|11 D // 16211 /// ENSMUST0000	Kpnb1	NM_008379	0.0960305	1.37956e-18
69	6995711	NM_007499 // Atm // ataxia telangiectasia mutated homolog (human) // 9 C-D|9 30.0 cM //	Atm	NM_007499	0.166749	1.42474e-18
10	6916913	NM_008917 // Ppt1 // palmitoyl-protein thioesterase 1 // 4 D1-D3|4 59.1 cM // 19063 ///	Ppt1	NM_008917	0.160989	1.48489e-18
22	6897349	NM_053089 // Naa15 // N(alpha)-acetyltransferase 15, NatA auxiliary subunit // 3|3 D //	Naa15	NM_053089	0.165292	1.62986e-18
14	6780983	NM_033144 // Sept8 // septin 8 // 11 B1.3|11 28.75 cM // 20362 /// ENSMUST00000117061 /	Sept8	NM_033144	0.734995	1.85783e-18
25	6844072	NM_028761 // Parn // poly(A)-specific ribonuclease (deadenylation nuclease) // 16|16 B1	Parn	NM_028761	0.0758401	1.94001e-18
24	6823666	NM_011103 // Prkcd // protein kinase C, delta // 14 B|14 11.0 cM // 18753 /// ENSMUST00	Prkcd	NM_011103	0.13932	1.94692e-18
30	6816317	NM_001081009 // Parp8 // poly (ADP-ribose) polymerase family, member 8 // 13 D2.3|13 71	Parp8	NM_001081009	0.0554384	1.97415e-18
19	6863299	NM_021522 // Usp14 // ubiquitin specific peptidase 14 // 18 A1|18 2.0 cM // 59025 /// N	Usp14	NM_021522	0.610547	1.99952e-18
22	6813585	NM_022317 // Slc28a3 // solute carrier family 28 (sodium-coupled nucleoside transporter	Slc28a3	NM_022317	0.743932	2.12015e-18
27	6860424	NM_172626 // Rbm27 // RNA binding motif protein 27 // 18 B3|18 // 225432 /// ENSMUST000	Rbm27	NM_172626	0.966026	2.23725e-18
30	6796645	NM_178363 // Ylpm1 // YLP motif containing 1 // 12 D3|12 // 56531 /// AB033168 // Ylpm1	Ylpm1	NM_178363	0.216971	2.28071e-18
46	6939868	NM_030886 // Ankrd17 // ankyrin repeat domain 17 // 5 E2|5 // 81702 /// NM_198010 // An	Ankrd17	NM_030886	0.50546	2.29604e-18
29	6838332	NM_001177810 // Rapgef3 // Rap guanine nucleotide exchange factor (GEF) 3 // 15 F1|15 /	Rapgef3	NM_001177810	0.0959967	2.48361e-18
16	6924583	NM_145551 // Slc5a9 // solute carrier family 5 (sodium/glucose cotransporter), member 9	Slc5a9	NM_145551	0.254204	2.88756e-18
20	7015002	NM_001130513 // Ace2 // angiotensin I converting enzyme (peptidyl-dipeptidase A) 2 // X	Ace2	NM_001130513	0.880713	3.31903e-18
36	6790944	NM_029600 // Abcc3 // ATP-binding cassette, sub-family C (CFTR/MRP), member 3 // 11 D|1	Abcc3	NM_029600	0.4006	3.40502e-18
26	6933927	NM_028762 // Rbm19 // RNA binding motif protein 19 // 5 F|5 // 74111 /// ENSMUST0000003	Rbm19	NM_028762	0.106975	3.43653e-18
17	6798180	NM_011632 // Traf3 // TNF receptor-associated factor 3 // 12 F|12 55.0 cM // 22031 ///	Traf3	NM_011632	0.930214	3.62712e-18
18	6792942	NR_027869 // Dtnb // dystrobrevin, beta // 12 A1.1|12 2.0 cM // 13528 /// NR_027870 //	Dtnb	NR_027869	0.464602	3.74054e-18
25	6923850	NM_146145 // Jak1 // Janus kinase 1 // 4 C6|4 46.3 cM // 16451 /// ENSMUST00000102781 /	Jak1	NM_146145	0.173116	3.81908e-18
26	6752571	NM_001025156 // Ccdc93 // coiled-coil domain containing 93 // 1|1 E2 // 70829 /// NM_02	Ccdc93	NM_001025156	0.805291	3.85861e-18
27	6982094	NM_008455 // Klkb1 // kallikrein B, plasma 1 // 8 B1-B3|8 26.0 cM // 16621 /// NM_13396	Klkb1	NM_008455	0.127399	4.81738e-18
24	6791921	NM_023913 // Ern1 // endoplasmic reticulum (ER) to nucleus signalling 1 // 11 E1|11 //	Ern1	NM_023913	0.478331	4.88439e-18
22	6846457	NM_026254 // Tbc1d23 // TBC1 domain family, member 23 // 16 C1.1|16 // 67581 /// ENSMUS	Tbc1d23	NM_026254	0.0921118	4.91173e-18
33	6947470	NM_008717 // Zfml // zinc finger, matrin-like // 6 C3|6 // 18139 /// NM_001166371 // Zf	Zfml	NM_008717	0.381448	5.46605e-18
15	6861321	NM_026302 // Dctn4 // dynactin 4 // 18|18 D2 // 67665 /// ENSMUST00000025505 // Dctn4 /	Dctn4	NM_026302	0.308353	5.5633e-18
23	6789355	NM_031880 // Tnk1 // tyrosine kinase, non-receptor, 1 // 11 B3|11 // 83813 /// NM_02356	Tnk1	NM_031880	0.133438	5.83375e-18
13	6775159	NM_011418 // Smarcb1 // SWI/SNF related, matrix associated, actin dependent regulator o	Smarcb1	NM_011418	0.468728	6.04874e-18
12	6846647	NM_026577 // Arl13b // ADP-ribosylation factor-like 13B // 16|16 C1.2 // 68146 /// ENSM	Arl13b	NM_026577	0.172734	6.32186e-18
21	6834013	NM_033074 // Tars // threonyl-tRNA synthetase // 15 A1|15 6.7 cM // 110960 /// ENSMUST0	Tars	NM_033074	0.172455	6.45334e-18
23	6996127	NM_145616 // Lrrc49 // leucine rich repeat containing 49 // 9 B|9 // 102747 /// NM_0011	Lrrc49	NM_145616	0.196644	6.64502e-18
49	6860778	NM_001081371 // Dmxl1 // Dmx-like 1 // 18 D1|18 // 240283 /// ENSMUST00000041772 // Dmx	Dmxl1	NM_001081371	0.152359	7.11377e-18
22	6853899	NM_011581 // Thbs2 // thrombospondin 2 // 17 A3-B|17 8.1 cM // 21826 /// ENSMUST0000002	Thbs2	NM_011581	0.811119	7.19556e-18
13	6867925	NM_146091 // Atl3 // atlastin GTPase 3 // 19 A|19 // 109168 /// NM_001163505 // Atl3 //	Atl3	NM_146091	0.533811	7.68007e-18
21	7015648	NM_029510 // Bcor // BCL6 interacting corepressor // X|X A1.2 // 71458 /// NM_175044 //	Bcor	NM_029510	0.0580174	8.46212e-18
28	7011377	NM_172779 // Ddx26b // DEAD/H (Asp-Glu-Ala-Asp/His) box polypeptide 26B // X A5|X // 23	Ddx26b	NM_172779	0.614179	8.60209e-18
13	6876430	NM_008969 // Ptgs1 // prostaglandin-endoperoxide synthase 1 // 2 B|2 29.0 cM // 19224 /	Ptgs1	NM_008969	0.283569	8.8665e-18
19	6932930	NM_173370 // Cds1 // CDP-diacylglycerol synthase 1 // 5 E4|5 // 74596 /// ENSMUST000000	Cds1	NM_173370	0.541475	9.1775e-18
20	6945034	NM_021414 // Ahcyl2 // S-adenosylhomocysteine hydrolase-like 2 // 6 A3.3|6 // 74340 ///	Ahcyl2	NM_021414	0.168136	9.99056e-18
13	6917208	NM_023603 // Sfpq // splicing factor proline/glutamine rich (polypyrimidine tract bindi	Sfpq	NM_023603	0.084055	1.04822e-17
32	6861576	NM_031881 // Nedd4l // neural precursor cell expressed, developmentally down-regulated	Nedd4l	NM_031881	0.48275	1.06814e-17
35	6938891	NM_001038999 // Atp8a1 // ATPase, aminophospholipid transporter (APLT), class I, type 8	Atp8a1	NM_001038999	0.0702051	1.07628e-17
23	6782812	NM_001163354 // Rhot1 // ras homolog gene family, member T1 // 11 B5|11 47.26 cM // 590	Rhot1	NM_001163354	0.121853	1.14422e-17
12	6886039	NM_013515 // Stom // stomatin // 2 B-C1|2 24.0 cM // 13830 /// ENSMUST00000028241 // St	Stom	NM_013515	0.516157	1.17461e-17
13	6762312	NM_144530 // Zc3h11a // zinc finger CCCH type containing 11A // 1 E4|1 // 70579 /// NM_	Zc3h11a	NM_144530	0.092138	1.30732e-17
19	6814407	NM_009817 // Cast // calpastatin // 13 C1|13 // 12380 /// ENSMUST00000065629 // Cast //	Cast	NM_009817	0.419279	1.32064e-17
13	6819694	NM_007798 // Ctsb // cathepsin B // 14 D1|14 28.0 cM // 13030 /// NM_010191 // Fdft1 //	Ctsb	NM_007798	0.445633	1.32174e-17
17	6807229	NM_001038018 // Grk6 // G protein-coupled receptor kinase 6 // 13 B1-3|13 35.0 cM // 26	Grk6	NM_001038018	0.176184	1.40121e-17
23	7011757	NM_008031 // Fmr1 // fragile X mental retardation syndrome 1 homolog // X A7.1|X 24.5 c	Fmr1	NM_008031	0.544326	1.41652e-17
19	6933973	NM_133221 // Slc24a6 // solute carrier family 24 (sodium/potassium/calcium exchanger),	Slc24a6	NM_133221	0.0599558	1.44012e-17
27	6860436	NM_001039474 // Tcerg1 // transcription elongation regulator 1 (CA150) // 18 B3|18 // 5	Tcerg1	NM_001039474	0.500225	1.44904e-17
33	6863467	NM_207530 // Osbpl1a // oxysterol binding protein-like 1A // 18|18 A2 // 64291 /// ENSM	Osbpl1a	NM_207530	0.182504	1.73572e-17
15	6978811	NM_145604 // D230025D16Rik // RIKEN cDNA D230025D16 gene // 8 D3|8 // 234678 /// ENSMUS	D230025D16Rik	NM_145604	0.0987584	1.74536e-17
24	6926387	NM_172415 // Arhgef10l // Rho guanine nucleotide exchange factor (GEF) 10-like // 4 D3|	Arhgef10l	NM_172415	0.114187	1.77868e-17
23	6891065	NM_018824 // Slc23a2 // solute carrier family 23 (nucleobase transporters), member 2 //	Slc23a2	NM_018824	0.35218	1.83189e-17
9	6900348	NM_010360 // Gstm5 // glutathione S-transferase, mu 5 // 3 F2.3|3 // 14866 /// ENSMUST0	Gstm5	NM_010360	0.868324	1.8585e-17
16	6795811	NM_178628 // Atl1 // atlastin GTPase 1 // 12 C2|12 // 73991 /// ENSMUST00000021466 // A	Atl1	NM_178628	0.695982	1.90983e-17
22	6792742	NM_024249 // Slc38a10 // solute carrier family 38, member 10 // 11 E2|11 // 72055 /// N	Slc38a10	NM_024249	0.104903	1.95503e-17
27	6875966	NM_009058 // Ralgds // ral guanine nucleotide dissociation stimulator // 2 A3|2 // 1973	Ralgds	NM_009058	0.231067	1.96443e-17
40	6875666	NM_146251 // Pnpla7 // patatin-like phospholipase domain containing 7 // 2 A3|2 // 2412	Pnpla7	NM_146251	0.422959	2.1026e-17
24	6780963	NM_033565 // Aff4 // AF4/FMR2 family, member 4 // 11 B1.3|11 // 93736 /// ENSMUST000000	Aff4	NM_033565	0.0941134	2.23761e-17
14	6884135	NM_144500 // Osbpl2 // oxysterol binding protein-like 2 // 2 H4|2 // 228983 /// ENSMUST	Osbpl2	NM_144500	0.770922	2.32953e-17
11	6788312	NM_019687 // Slc22a4 // solute carrier family 22 (organic cation transporter), member 4	Slc22a4	NM_019687	0.174622	2.58958e-17
12	6974008	NM_026995 // Carkd // carbohydrate kinase domain containing // 8|8 A2 // 69225 /// NM_0	Carkd	NM_026995	0.136312	2.85767e-17
13	6751332	NM_023314 // Eif4e2 // eukaryotic translation initiation factor 4E member 2 // 1 D|1 //	Eif4e2	NM_023314	0.214719	3.01258e-17
14	6987580	NM_009859 // Sept7 // septin 7 // 9 A4|9 // 235072 /// ENSMUST00000115272 // Sept7 // s	Sept7	NM_009859	0.190795	3.03524e-17
12	6956912	NM_197985 // Adipor2 // adiponectin receptor 2 // 6 F1|6 60.7 cM // 68465 /// ENSMUST00	Adipor2	NM_197985	0.66407	3.06957e-17
40	6864763	NM_139206 // Arap3 // ArfGAP with RhoGAP domain, ankyrin repeat and PH domain 3 // 18 B	Arap3	NM_139206	0.0900774	3.61514e-17
24	6877428	NM_026361 // Pkp4 // plakophilin 4 // 2|2 C3 // 227937 /// NM_175464 // Pkp4 // plakoph	Pkp4	NM_026361	0.380073	3.71766e-17
20	6887089	NM_001141932 // Rbms1 // RNA binding motif, single stranded interacting protein 1 // 2|	Rbms1	NM_001141932	0.404734	4.00845e-17
33	6791017	NM_013565 // Itga3 // integrin alpha 3 // 11 D|11 56.0 cM // 16400 /// ENSMUST000000015	Itga3	NM_013565	0.48414	4.86393e-17
19	6942737	NM_175274 // Ttyh3 // tweety homolog 3 (Drosophila) // 5 G2|5 // 78339 /// ENSMUST00000	Ttyh3	NM_175274	0.244297	5.32069e-17
26	6993739	NM_018793 // Tyk2 // tyrosine kinase 2 // 9 A3|9 // 54721 /// ENSMUST00000001036 // Tyk	Tyk2	NM_018793	0.237192	5.57267e-17
14	6818939	NM_009632 // Parp2 // poly (ADP-ribose) polymerase family, member 2 // 14 C1|14 19.5 cM	Parp2	NM_009632	0.307527	5.68617e-17
24	6989229	NM_022655 // Ireb2 // iron responsive element binding protein 2 // 9 B|9 29.0 cM // 646	Ireb2	NM_022655	0.255615	5.93652e-17
21	6827924	NM_053079 // Slc15a1 // solute carrier family 15 (oligopeptide transporter), member 1 /	Slc15a1	NM_053079	0.693952	5.99319e-17
11	6760714	NM_024197 // Ndufa10 // NADH dehydrogenase (ubiquinone) 1 alpha subcomplex 10 // 1 D|1	Ndufa10	NM_024197	0.120143	6.29878e-17
16	6783359	NM_001078167 // Srsf1 // serine/arginine-rich splicing factor 1 // 11 C|11 49.0 cM // 1	Srsf1	NM_001078167	0.574031	6.39257e-17
13	6910948	NM_001093753 // Srsf11 // serine/arginine-rich splicing factor 11 // 3 H4|3 // 69207 //	Srsf11	NM_001093753	0.854359	6.93042e-17
18	6850537	NM_018887 // Cyp39a1 // cytochrome P450, family 39, subfamily a, polypeptide 1 // 17 B3	Cyp39a1	NM_018887	0.0898355	6.99902e-17
33	6771643	NM_133992 // Pan2 // PAN2 polyA specific ribonuclease subunit homolog (S. cerevisiae) /	Pan2	NM_133992	0.949362	7.027e-17
13	6789066	NM_009157 // Map2k4 // mitogen-activated protein kinase kinase 4 // 11 B3|11 33.0 cM //	Map2k4	NM_009157	0.674942	7.50915e-17
20	6882666	NM_019642 // Rpn2 // ribophorin II // 2 H1|2 91.0 cM // 20014 /// ENSMUST00000116380 //	Rpn2	NM_019642	0.875514	9.01527e-17
25	6946729	NM_007958 // Smarcad1 // SWI/SNF-related, matrix-associated actin-dependent regulator o	Smarcad1	NM_007958	0.355285	9.09236e-17
18	6759800	NM_001110831 // Dnpep // aspartyl aminopeptidase // 1 C3-C4|1 // 13437 /// NM_016878 //	Dnpep	NM_001110831	0.0667337	9.28173e-17
14	6943204	NM_011908 // Ubl3 // ubiquitin-like 3 // 5|5 G2-3 // 24109 /// ENSMUST00000079324 // Ub	Ubl3	NM_011908	0.193532	9.77849e-17
12	6883078	NM_021420 // Stk4 // serine/threonine kinase 4 // 2 H3|2 // 58231 /// ENSMUST0000001835	Stk4	NM_021420	0.311725	9.98592e-17
14	6979483	NM_019707 // Cdh13 // cadherin 13 // 8 E1|8 64.0 cM // 12554 /// ENSMUST00000117160 //	Cdh13	NM_019707	0.278909	1.02151e-16
26	6764657	NM_026171 // Nvl // nuclear VCP-like // 1 H4|1 // 67459 /// ENSMUST00000027797 // Nvl /	Nvl	NM_026171	0.368044	1.10975e-16
31	7012696	NM_010417 // Heph // hephaestin // X C3|X 36.4 cM // 15203 /// NM_001159628 // Heph //	Heph	NM_010417	0.405147	1.15188e-16
22	6934323	NM_011596 // Atp6v0a2 // ATPase, H+ transporting, lysosomal V0 subunit A2 // 5 F|5 // 2	Atp6v0a2	NM_011596	0.0797362	1.19834e-16
10	6970650	NM_011965 // Psma1 // proteasome (prosome, macropain) subunit, alpha type 1 // 7 F1|7 5	Psma1	NM_011965	0.0997647	1.34219e-16
29	6909648	NM_008689 // Nfkb1 // nuclear factor of kappa light polypeptide gene enhancer in B-cell	Nfkb1	NM_008689	0.149156	1.36585e-16
17	6835640	NM_009009 // Rad21 // RAD21 homolog (S. pombe) // 15|15 D3 // 19357 /// ENSMUST00000022	Rad21	NM_009009	0.55326	1.39936e-16
22	6800711	NM_052973 // Strn3 // striatin, calmodulin binding protein 3 // 12|12 C1 // 94186 /// N	Strn3	NM_052973	0.163901	1.41798e-16
29	6779373	NM_134014 // Xpo1 // exportin 1, CRM1 homolog (yeast) // 11 A3.2|11 // 103573 /// NM_00	Xpo1	NM_134014	0.0742898	1.49108e-16
25	6917963	NM_001081155 // Rap1gap // Rap1 GTPase-activating protein // 4 D3|4 66.3 cM // 110351 /	Rap1gap	NM_001081155	0.148775	1.53426e-16
15	6973685	NM_053177 // Mcoln1 // mucolipin 1 // 8 A1.1|8 1.1 cM // 94178 /// ENSMUST00000004683 /	Mcoln1	NM_053177	0.860354	1.55242e-16
18	6901413	NM_011863 // Papss1 // 3'-phosphoadenosine 5'-phosphosulfate synthase 1 // 3 G3|3 64.5	Papss1	NM_011863	0.160599	1.59947e-16
16	6879643	NM_212433 // Fbxo3 // F-box protein 3 // 2 E2|2 // 57443 /// NM_020593 // Fbxo3 // F-bo	Fbxo3	NM_212433	0.075465	1.77568e-16
15	6849890	NM_177307 // Cyp4f39 // cytochrome P450, family 4, subfamily f, polypeptide 39 // 17 B1	Cyp4f39	NM_177307	0.315086	1.83236e-16
32	6789693	NM_197943 // Sgsm2 // small G protein signaling modulator 2 // 11 B5|11 // 97761 /// EN	Sgsm2	NM_197943	0.0899148	1.87786e-16
12	6838338	NM_009504 // Vdr // vitamin D receptor // 15 F1|15 // 22337 /// ENSMUST00000023119 // V	Vdr	NM_009504	0.989053	1.95227e-16
17	6902543	NM_178016 // Pigk // phosphatidylinositol glycan anchor biosynthesis, class K // 3|3 H4	Pigk	NM_178016	0.455215	2.01218e-16
13	6920988	NM_021535 // Smu1 // smu-1 suppressor of mec-8 and unc-52 homolog (C. elegans) // 4 A5|	Smu1	NM_021535	0.861656	2.05739e-16
26	6936855	NM_018878 // Paxip1 // PAX interacting (with transcription-activation domain) protein 1	Paxip1	NM_018878	0.160361	2.11052e-16
21	6790075	NM_144826 // Utp6 // UTP6, small subunit (SSU) processome component, homolog (yeast) //	Utp6	NM_144826	0.41194	2.18651e-16
11	6784280	NM_144830 // Tmem106a // transmembrane protein 106A // 11 D|11 // 217203 /// ENSMUST000	Tmem106a	NM_144830	0.060208	2.34462e-16
17	6749392	NM_011487 // Stat4 // signal transducer and activator of transcription 4 // 1 C1.1|1 25	Stat4	NM_011487	0.0869338	2.51994e-16
20	6788388	NM_013472 // Anxa6 // annexin A6 // 11 B1.3|11 29.5 cM // 11749 /// NM_001110211 // Anx	Anxa6	NM_013472	0.194561	2.52689e-16
44	6753417	NM_001039472 // Kif21b // kinesin family member 21B // 1 E4|1 76.0 cM // 16565 /// ENSM	Kif21b	NM_001039472	0.738866	2.5344e-16
32	6857075	NM_028887 // Smchd1 // SMC hinge domain containing 1 // 17 E1.3|17 // 74355 /// ENSMUST	Smchd1	NM_028887	0.0820627	2.62344e-16
21	6791439	NM_020004 // Kat2a // K(lysine) acetyltransferase 2A // 11 D|11 61.4 cM // 14534 /// NM	Kat2a	NM_020004	0.335178	2.73666e-16
19	6870070	NM_015752 // Sufu // suppressor of fused homolog (Drosophila) // 19 C3|19 47.0 cM // 24	Sufu	NM_015752	0.612147	2.75693e-16
22	6917520	NM_010166 // Eya3 // eyes absent 3 homolog (Drosophila) // 4 D2.3|4 64.6 cM // 14050 //	Eya3	NM_010166	0.520753	2.80063e-16
17	6889281	NM_009804 // Cat // catalase // 2 E3|2 57.0 cM // 12359 /// ENSMUST00000028610 // Cat /	Cat	NM_009804	0.930292	2.82787e-16
16	6799246	NM_001159632 // Atp6v1c2 // ATPase, H+ transporting, lysosomal V1 subunit C2 // 12|12 A	Atp6v1c2	NM_001159632	0.317491	2.88281e-16
12	6792638	NM_011180 // Cyth1 // cytohesin 1 // 11 E2|11 // 19157 /// NM_001112699 // Cyth1 // cyt	Cyth1	NM_011180	0.147337	2.89662e-16
47	6764562	NM_026375 // Ahctf1 // AT hook containing transcription factor 1 // 1 H4|1 102.0 cM //	Ahctf1	NM_026375	0.573253	2.95543e-16
17	6847556	NM_009621 // Adamts1 // a disintegrin-like and metallopeptidase (reprolysin type) with	Adamts1	NM_009621	0.254669	2.96965e-16
29	6890375	NM_013735 // Trp53bp1 // transformation related protein 53 binding protein 1 // 2 E5|2	Trp53bp1	NM_013735	0.25971	2.98978e-16
17	6838730	NM_153416 // Aaas // achalasia, adrenocortical insufficiency, alacrimia // 15 F3|15 //	Aaas	NM_153416	0.34792	3.15185e-16
17	6926851	NM_001025365 // Miip // migration and invasion inhibitory protein // 4 E2|4 76.4 cM //	Miip	NM_001025365	0.672779	3.19808e-16
29	6942739	NM_028833 // Iqce // IQ motif containing E // 5|5 G1 // 74239 /// ENSMUST00000041783 //	Iqce	NM_028833	0.054131	3.35131e-16
15	6951180	NM_178797 // Far2 // fatty acyl CoA reductase 2 // 6 G3|6 // 330450 /// ENSMUST00000111	Far2	NM_178797	0.378213	3.55987e-16
25	6795025	NM_029825 // Scfd1 // Sec1 family domain containing 1 // 12|12 C1 // 76983 /// ENSMUST0	Scfd1	NM_029825	0.388667	3.63528e-16
18	6990281	NM_025690 // Sltm // SAFB-like, transcription modulator // 9 D|9 // 66660 /// NM_026337	Sltm	NM_025690	0.0872039	3.78898e-16
14	6792819	NM_009053 // Rfng // RFNG O-fucosylpeptide 3-beta-N-acetylglucosaminyltransferase // 11	Rfng	NM_009053	0.054427	3.96434e-16
36	6785551	NM_029878 // Tbcd // tubulin-specific chaperone d // 11 E2|11 // 108903 /// ENSMUST0000	Tbcd	NM_029878	0.0795681	4.38778e-16
9	6962829	NM_028410 // Prkrir // protein-kinase, interferon-inducible double stranded RNA depende	Prkrir	NM_028410	0.365443	4.44862e-16
13	6825192	NM_013869 // Tnfrsf19 // tumor necrosis factor receptor superfamily, member 19 // 14 D1	Tnfrsf19	NM_013869	0.402662	4.46697e-16
24	6785799	NM_178440 // Myo1g // myosin IG // 11 A1|11 // 246177 /// ENSMUST00000003459 // Myo1g /	Myo1g	NM_178440	0.96288	4.48136e-16
23	6838349	NM_144851 // Senp1 // SUMO1/sentrin specific peptidase 1 // 15 F1|15 55.8 cM // 223870	Senp1	NM_144851	0.0779426	4.4988e-16
15	6789351	NM_198862 // Nlgn2 // neuroligin 2 // 11 B3|11 // 216856 /// ENSMUST00000056484 // Nlgn	Nlgn2	NM_198862	0.660678	4.60827e-16
29	6829591	NM_009154 // Sema5a // sema domain, seven thrombospondin repeats (type 1 and type 1-lik	Sema5a	NM_009154	0.310241	4.63325e-16
48	6804849	NM_144835 // Heatr1 // HEAT repeat containing 1 // 13 A1|13 8.0 cM // 217995 /// ENSMUS	Heatr1	NM_144835	0.117504	4.66079e-16
18	6980032	NM_010578 // Itgb1 // integrin beta 1 (fibronectin receptor beta) // 8 E2|8 // 16412 //	Itgb1	NM_010578	0.0896398	4.95799e-16
17	6837437	NM_025445 // Arfgap3 // ADP-ribosylation factor GTPase activating protein 3 // 15|15 E3	Arfgap3	NM_025445	0.141571	5.1199e-16
14	6831867	NM_145139 // Eif3l // eukaryotic translation initiation factor 3, subunit L // 15 E1|15	Eif3l	NM_145139	0.0688359	5.22063e-16
16	6923391	NM_172695 // Plaa // phospholipase A2, activating protein // 4 C5|4 44.5 cM // 18786 //	Plaa	NM_172695	0.191565	5.24482e-16
26	6953507	NM_027881 // Osbpl3 // oxysterol binding protein-like 3 // 6|6 B3 // 71720 /// NM_00116	Osbpl3	NM_027881	0.469223	5.39883e-16
14	6867956	NM_019829 // Stx5a // syntaxin 5A // 19 A|19 // 56389 /// NM_001167799 // Stx5a // synt	Stx5a	NM_019829	0.168002	5.47213e-16
12	6937711	NM_027295 // Rab28 // RAB28, member RAS oncogene family // 5|5 B2 // 100972 /// ENSMUST	Rab28	NM_027295	0.623508	5.51229e-16
24	6929651	NM_001048192 // Agbl5 // ATP/GTP binding protein-like 5 // 5 B1|5 // 231093 /// NM_1748	Agbl5	NM_001048192	0.568599	5.57964e-16
20	6993760	NM_145416 // Kri1 // KRI1 homolog (S. cerevisiae) // 9 A3|9 // 215194 /// NM_153583 //	Kri1	NM_145416	0.148994	5.6783e-16
17	6913013	NM_172866 // Rgp1 // RGP1 retrograde golgi transport homolog (S. cerevisiae) // 4 B1|4	Rgp1	NM_172866	0.344978	5.75272e-16
16	6935502	NM_028298 // Zfp655 // zinc finger protein 655 // 5 G2|5 // 72611 /// NM_001083958 // Z	Zfp655	NM_028298	0.78865	5.76136e-16
17	6781989	NM_009659 // Alox12b // arachidonate 12-lipoxygenase, 12R type // 11 B3|11 37.0 cM // 1	Alox12b	NM_009659	0.83941	5.86691e-16
16	6959780	NM_008820 // Pepd // peptidase D // 7 B1|7 15.0 cM // 18624 /// ENSMUST00000075068 // P	Pepd	NM_008820	0.167799	5.87787e-16
18	6888834	NM_011162 // Mapk8ip1 // mitogen-activated protein kinase 8 interacting protein 1 // 2	Mapk8ip1	NM_011162	0.163476	6.24526e-16
29	6928909	NM_001110843 // Cacna2d1 // calcium channel, voltage-dependent, alpha2/delta subunit 1	Cacna2d1	NM_001110843	0.109114	6.42937e-16
15	6792786	NM_024229 // Pcyt2 // phosphate cytidylyltransferase 2, ethanolamine // 11 E2|11 // 686	Pcyt2	NM_024229	0.0537388	6.76776e-16
16	6870633	NM_172840 // Vwa2 // von Willebrand factor A domain containing 2 // 19 D2|19 // 240675	Vwa2	NM_172840	0.322808	6.85991e-16
10	6755687	NM_133225 // Acbd3 // acyl-Coenzyme A binding domain containing 3 // 1 H4|1 98.7 cM //	Acbd3	NM_133225	0.805833	7.13842e-16
40	6868524	NM_153417 // Trpm6 // transient receptor potential cation channel, subfamily M, member	Trpm6	NM_153417	0.143878	7.27715e-16
14	6840735	NM_008465 // Kpna1 // karyopherin (importin) alpha 1 // 16 B4-B5|16 // 16646 /// ENSMUS	Kpna1	NM_008465	0.564036	7.43808e-16
24	6823470	NM_145221 // Appl1 // adaptor protein, phosphotyrosine interaction, PH domain and leuci	Appl1	NM_145221	0.0957713	7.66484e-16
15	6775460	NM_019757 // Fzr1 // fizzy/cell division cycle 20 related 1 (Drosophila) // 10 C1|10 //	Fzr1	NM_019757	0.141478	8.00494e-16
26	6782273	NM_016745 // Atp2a3 // ATPase, Ca++ transporting, ubiquitous // 11 B4|11 // 53313 /// N	Atp2a3	NM_016745	0.11439	8.35133e-16
8	6973067	NM_001146024 // Zfp444 // zinc finger protein 444 // 7 A1|7 // 72667 /// NM_028316 // Z	Zfp444	NM_001146024	0.117615	9.15778e-16
22	6803863	NM_011625 // Ppp1r13b // protein phosphatase 1, regulatory (inhibitor) subunit 13B // 1	Ppp1r13b	NM_011625	0.266697	9.23036e-16
18	6759905	NM_007936 // Epha4 // Eph receptor A4 // 1 C1-C5|1 43.0 cM // 13838 /// ENSMUST00000027	Epha4	NM_007936	0.545573	9.79869e-16
72	6851848	NM_008480 // Lama1 // laminin, alpha 1 // 17 E1.1|17 38.0 cM // 16772 /// ENSMUST000000	Lama1	NM_008480	0.0815794	1.05374e-15
17	6896120	NM_030732 // Tbl1xr1 // transducin (beta)-like 1X-linked receptor 1 // 3 A3|3 // 81004	Tbl1xr1	NM_030732	0.125723	1.09117e-15
25	6919193	NM_028020 // Cpsf3l // cleavage and polyadenylation specific factor 3-like // 4 E2|4 83	Cpsf3l	NM_028020	0.0835546	1.10262e-15
32	6838450	NM_011711 // Fmnl3 // formin-like 3 // 15|15 F3 // 22379 /// ENSMUST00000088233 // Fmnl	Fmnl3	NM_011711	0.880304	1.11228e-15
17	6782411	NM_177325 // Tsr1 // TSR1, 20S rRNA accumulation, homolog (yeast) // 11 B5|11 // 104662	Tsr1	NM_177325	0.905329	1.15452e-15
24	6998076	NM_053268 // Rasa2 // RAS p21 protein activator 2 // 9|9 E4 // 114713 /// ENSMUST000000	Rasa2	NM_053268	0.270964	1.15603e-15
18	6779694	NM_134034 // Smek2 // SMEK homolog 2, suppressor of mek1 (Dictyostelium) // 11 A3.3|11	Smek2	NM_134034	0.339851	1.17577e-15
19	6995256	NM_178709 // Rnf214 // ring finger protein 214 // 9 A5.2|9 // 235315 /// ENSMUST0000005	Rnf214	NM_178709	0.0821076	1.18201e-15
10	6987632	NM_029792 // B3gat1 // beta-1,3-glucuronyltransferase 1 (glucuronosyltransferase P) //	B3gat1	NM_029792	0.436393	1.29475e-15
17	6836829	NM_010046 // Dgat1 // diacylglycerol O-acyltransferase 1 // 15 D3|15 46.9 cM // 13350 /	Dgat1	NM_010046	0.71325	1.34982e-15
19	7012843	NM_023608 // Gdpd2 // glycerophosphodiester phosphodiesterase domain containing 2 // X|	Gdpd2	NM_023608	0.27449	1.41762e-15
11	6857310	NM_133747 // Fam98a // family with sequence similarity 98, member A // 17 E2|17 // 7272	Fam98a	NM_133747	0.377859	1.46353e-15
19	6890230	NM_172857 // Exd1 // exonuclease 3'-5' domain containing 1 // 2 E5|2 // 241624 /// NM_0	Exd1	NM_172857	0.0995339	1.50745e-15
14	6850798	NM_011549 // Tcfeb // transcription factor EB // 17 D|17 26.0 cM // 21425 /// NM_001161	Tcfeb	NM_011549	0.347049	1.56632e-15
22	6825704	NR_033241 // Bmp1 // bone morphogenetic protein 1 // 14 D2|14 32.5 cM // 12153 /// NM_0	Bmp1	NR_033241	0.563912	1.57474e-15
8	6947400	NM_145571 // Mobkl1b // MOB1, Mps One Binder kinase activator-like 1B (yeast) // 6 C3|6	Mobkl1b	NM_145571	0.173292	1.62185e-15
12	7012681	NM_010833 // Msn // moesin // X C3|X // 17698 /// ENSMUST00000117399 // Msn // moesin /	Msn	NM_010833	0.190452	1.65331e-15
30	6787293	NM_011856 // Odz2 // odd Oz/ten-m homolog 2 (Drosophila) // 11 A4|11 18.0 cM // 23964 /	Odz2	NM_011856	0.0576488	1.66587e-15
11	6836366	NM_009177 // St3gal1 // ST3 beta-galactoside alpha-2,3-sialyltransferase 1 // 15 D2|15	St3gal1	NM_009177	0.078554	1.86581e-15
19	7020626	NM_178256 // Reps2 // RALBP1 associated Eps domain containing protein 2 // X F4|X // 19	Reps2	NM_178256	0.463938	2.02363e-15
17	6802532	NM_011479 // Sptlc2 // serine palmitoyltransferase, long chain base subunit 2 // 12|12	Sptlc2	NM_011479	0.685523	2.16316e-15
17	6954415	NM_008354 // Il12rb2 // interleukin 12 receptor, beta 2 // 6 C1|6 30.1 cM // 16162 ///	Il12rb2	NM_008354	0.388676	2.27257e-15
18	6751082	NM_010472 // Agfg1 // ArfGAP with FG repeats 1 // 1 C5|1 // 15463 /// ENSMUST0000006338	Agfg1	NM_010472	0.54441	2.29946e-15
24	6962111	NM_175317 // Eftud1 // elongation factor Tu GTP binding domain containing 1 // 7 D3|7 4	Eftud1	NM_175317	0.898096	2.35575e-15
9	6837088	NM_177461 // Micall1 // microtubule associated monoxygenase, calponin and LIM domain co	Micall1	NM_177461	0.465603	2.35708e-15
14	6863755	NM_007882 // Dsc3 // desmocollin 3 // 18 A2|18 7.0 cM // 13507 /// ENSMUST00000115848 /	Dsc3	NM_007882	0.297263	2.38653e-15
28	6872203	NM_153808 // Smc5 // structural maintenance of chromosomes 5 // 19 B|19 // 226026 /// E	Smc5	NM_153808	0.398557	2.42607e-15
8	6832259	NM_009775 // Tspo // translocator protein // 15 E1|15 43.3 cM // 12257 /// ENSMUST00000	Tspo	NM_009775	0.705294	2.44535e-15
11	6977142	NM_023126 // Rab8a // RAB8A, member RAS oncogene family // 8 B3.3|8 33.0 cM // 17274 //	Rab8a	NM_023126	0.940073	2.53789e-15
13	6773179	NM_176968 // Nt5dc1 // 5'-nucleotidase domain containing 1 // 10 B1|10 // 319638 /// EN	Nt5dc1	NM_176968	0.140858	2.58949e-15
9	6926304	NM_012045 // Pla2g2f // phospholipase A2, group IIF // 4 D3|4 // 26971 /// ENSMUST00000	Pla2g2f	NM_012045	0.285266	2.67312e-15
17	6859836	NM_144863 // Wdr36 // WD repeat domain 36 // 18 B1|18 // 225348 /// NM_001110015 // Wdr	Wdr36	NM_144863	0.0599544	2.72791e-15
24	6913394	NM_001163263 // Rnf20 // ring finger protein 20 // 4 B1|4 // 109331 /// NM_182999 // Rn	Rnf20	NM_001163263	0.070333	2.77956e-15
36	6991873	NM_009282 // Stag1 // stromal antigen 1 // 9|9 F1 // 20842 /// ENSMUST00000129269 // St	Stag1	NM_009282	0.279127	2.80684e-15
15	6965268	NM_019391 // Lsp1 // lymphocyte specific 1 // 7 F5|7 69.0 cM // 16985 /// NM_001136071	Lsp1	NM_019391	0.190334	2.8799e-15
12	6965316	NM_133655 // Cd81 // CD81 antigen // 7 F5|7 69.3 cM // 12520 /// ENSMUST00000037941 //	Cd81	NM_133655	0.097886	2.90929e-15
18	6861627	NM_172833 // Malt1 // mucosa associated lymphoid tissue lymphoma translocation gene 1 /	Malt1	NM_172833	0.0872603	2.96921e-15
15	6785247	NM_178620 // Mfsd11 // major facilitator superfamily domain containing 11 // 11 E2|11 /	Mfsd11	NM_178620	0.313867	3.04822e-15
36	6881455	NM_013829 // Plcb4 // phospholipase C, beta 4 // 2 F3|2 77.0 cM // 18798 /// ENSMUST000	Plcb4	NM_013829	0.610577	3.06061e-15
16	6825429	NM_028811 // Elp3 // elongation protein 3 homolog (S. cerevisiae) // 14 D1|14 // 74195	Elp3	NM_028811	0.290623	3.07412e-15
26	6969021	NM_007488 // Arnt2 // aryl hydrocarbon receptor nuclear translocator 2 // 7 D3|7 42.5 c	Arnt2	NM_007488	0.31515	3.17842e-15
23	6777684	NM_027604 // Usp15 // ubiquitin specific peptidase 15 // 10|10 D3 // 14479 /// ENSMUST0	Usp15	NM_027604	0.189143	3.21668e-15
16	6864761	NM_010411 // Hdac3 // histone deacetylase 3 // 18 B3|18 17.0 cM // 15183 /// ENSMUST000	Hdac3	NM_010411	0.57269	3.35986e-15
18	6792031	NM_011101 // Prkca // protein kinase C, alpha // 11 E1|11 68.0 cM // 18750 /// ENSMUST0	Prkca	NM_011101	0.675624	3.39496e-15
17	6769357	NM_001042523 // Txnrd1 // thioredoxin reductase 1 // 10 C1|10 // 50493 /// NM_001042514	Txnrd1	NM_001042523	0.354176	3.43119e-15
31	6903779	NM_173182 // Fndc3b // fibronectin type III domain containing 3B // 3 A3|3 // 72007 ///	Fndc3b	NM_173182	0.050404	3.60745e-15
9	6916712	NM_019422 // Elovl1 // elongation of very long chain fatty acids (FEN1/Elo2, SUR4/Elo3,	Elovl1	NM_019422	0.260783	3.9127e-15
26	6881191	NM_030559 // Vps16 // vacuolar protein sorting 16 (yeast) // 2|2 F3 // 80743 /// ENSMUS	Vps16	NM_030559	0.838919	3.95403e-15
17	6929604	NM_027652 // Ept1 // ethanolaminephosphotransferase 1 (CDP-ethanolamine-specific) // 5	Ept1	NM_027652	0.0577795	4.04026e-15
8	6894152	NM_011969 // Psma7 // proteasome (prosome, macropain) subunit, alpha type 7 // 2 H4|2 /	Psma7	NM_011969	0.68509	4.05029e-15
16	6940303	NM_145839 // Rasgef1b // RasGEF domain family, member 1B // 5 E3|5 // 320292 /// NM_181	Rasgef1b	NM_145839	0.231232	4.31006e-15
13	6889258	NM_009851 // Cd44 // CD44 antigen // 2 E2|2 56.0 cM // 12505 /// NM_001177785 // Cd44 /	Cd44	NM_009851	0.325579	4.62241e-15
12	6938631	NM_145923 // Rell1 // RELT-like 1 // 5 C3.1|5 // 100532 /// ENSMUST00000154169 // Rell1	Rell1	NM_145923	0.226381	4.63372e-15
36	6766835	NM_008983 // Ptprk // protein tyrosine phosphatase, receptor type, K // 10 A4|10 19.0 c	Ptprk	NM_008983	0.940606	5.04017e-15
31	6873887	NM_008149 // Gpam // glycerol-3-phosphate acyltransferase, mitochondrial // 19 D2|19 52	Gpam	NM_008149	0.978888	5.24269e-15
30	6832564	NM_026813 // Ppp6r2 // protein phosphatase 6, regulatory subunit 2 // 15|15 F1 // 71474	Ppp6r2	NM_026813	0.687154	5.67582e-15
28	6760711	NM_207225 // Hdac4 // histone deacetylase 4 // 1 D|1 // 208727 /// BC066052 // Hdac4 //	Hdac4	NM_207225	0.164296	5.96719e-15
9	6785591	NM_007879 // Drg1 // developmentally regulated GTP binding protein 1 // 11 A1|11 // 134	Drg1	NM_007879	0.103214	5.97365e-15
10	6807263	BC051430 // B230219D22Rik // RIKEN cDNA B230219D22 gene // 13 B1|13 // 78521 /// BC0067	B230219D22Rik	BC051430	0.334814	6.00021e-15
21	6966498	NM_178704 // Dpy19l3 // dpy-19-like 3 (C. elegans) // 7 B2|7 // 233115 /// ENSMUST00000	Dpy19l3	NM_178704	0.122237	6.09477e-15
23	6921127	NM_053081 // Fancg // Fanconi anemia, complementation group G // 4|4 B1 // 60534 /// NM	Fancg	NM_053081	0.0561885	6.20864e-15
51	6759621	NM_010233 // Fn1 // fibronectin 1 // 1 C1-C5|1 36.1 cM // 14268 /// ENSMUST00000055226	Fn1	NM_010233	0.773326	6.30848e-15
20	6798232	NM_001025360 // Klc1 // kinesin light chain 1 // 12 F1|12 57.0 cM // 16593 /// NM_00108	Klc1	NM_001025360	0.0585626	6.46128e-15
24	6955698	NM_008377 // Lrig1 // leucine-rich repeats and immunoglobulin-like domains 1 // 6 D2|6	Lrig1	NM_008377	0.273469	6.49747e-15
28	6788293	NM_009012 // Rad50 // RAD50 homolog (S. cerevisiae) // 11 A5-B1|11 28.9 cM // 19360 ///	Rad50	NM_009012	0.319023	6.72744e-15
22	6885879	NM_001164358 // Slc25a25 // solute carrier family 25 (mitochondrial carrier, phosphate	Slc25a25	NM_001164358	0.153977	6.85376e-15
36	6783640	NM_027569 // Spag9 // sperm associated antigen 9 // 11 C|11 // 70834 /// NM_001025428 /	Spag9	NM_027569	0.570951	7.01935e-15
14	6775741	BC003288 // D10Wsu52e // DNA segment, Chr 10, Wayne State University 52, expressed // 1	D10Wsu52e	BC003288	0.3029	7.10839e-15
28	6782134	NM_008876 // Pld2 // phospholipase D2 // 11 B3|11 39.0 cM // 18806 /// ENSMUST000000184	Pld2	NM_008876	0.659588	7.23056e-15
22	6760446	NM_001111314 // Ngef // neuronal guanine nucleotide exchange factor // 1 D|1 54.0 cM //	Ngef	NM_001111314	0.0585652	7.36338e-15
14	6937052	NM_016703 // Preb // prolactin regulatory element binding // 5 B1|5 // 50907 /// ENSMUS	Preb	NM_016703	0.598787	7.39101e-15
16	6958439	NM_177192 // Dennd5b // DENN/MADD domain containing 5B // 6 G3|6 // 320560 /// ENSMUST0	Dennd5b	NM_177192	0.0843987	7.45632e-15
18	6852215	NM_144798 // Slc30a6 // solute carrier family 30 (zinc transporter), member 6 // 17 E2|	Slc30a6	NM_144798	0.63324	7.55059e-15
19	6996043	NM_019927 // Arih1 // ariadne ubiquitin-conjugating enzyme E2 binding protein homolog 1	Arih1	NM_019927	0.786715	7.6152e-15
25	6892505	NM_011249 // Rbl1 // retinoblastoma-like 1 (p107) // 2 H1|2 92.0 cM // 19650 /// NM_001	Rbl1	NM_011249	0.758779	7.65626e-15
24	6858456	NM_029402 // Cul2 // cullin 2 // 18 A1|18 // 71745 /// ENSMUST00000162301 // Cul2 // cu	Cul2	NM_029402	0.162779	7.65637e-15
13	6892364	NM_001004721 // Pigu // phosphatidylinositol glycan anchor biosynthesis, class U // 2 H	Pigu	NM_001004721	0.0969445	8.36062e-15
8	6955205	NM_025823 // Pcyox1 // prenylcysteine oxidase 1 // 6 D1|6 // 66881 /// ENSMUST000000320	Pcyox1	NM_025823	0.255734	8.56981e-15
28	6883267	NM_023565 // Cse1l // chromosome segregation 1-like (S. cerevisiae) // 2 H3|2 74.2 cM /	Cse1l	NM_023565	0.122031	8.60544e-15
18	6978884	NM_178798 // Slc7a6 // solute carrier family 7 (cationic amino acid transporter, y+ sys	Slc7a6	NM_178798	0.0707423	8.6358e-15
18	6958993	NM_028153 // Eml2 // echinoderm microtubule associated protein like 2 // 7 A3|7 // 7220	Eml2	NM_028153	0.904692	8.73162e-15
15	7003143	NM_001004153 // AU018091 // expressed sequence AU018091 // 7 A1|7 // 245128 /// ENSMUST	AU018091	NM_001004153	0.706031	8.86783e-15
20	6978935	NM_011574 // Cirh1a // cirrhosis, autosomal recessive 1A (human) // 8 D3|8 // 21771 ///	Cirh1a	NM_011574	0.0657438	8.92877e-15
30	6990416	NM_010890 // Nedd4 // neural precursor cell expressed, developmentally down-regulated 4	Nedd4	NM_010890	0.88735	9.44779e-15
13	6942413	NM_025375 // Wbscr22 // Williams Beuren syndrome chromosome region 22 // 5 G2|5 // 6613	Wbscr22	NM_025375	0.572767	9.53656e-15
13	6813411	NM_145382 // Fam193b // family with sequence similarity 193, member B // 13 B1|13 // 21	Fam193b	NM_145382	0.160931	1.01178e-14
18	6808230	NM_001024508 // Brd9 // bromodomain containing 9 // 13 C1|13 // 105246 /// ENSMUST00000	Brd9	NM_001024508	0.980749	1.04582e-14
14	6838405	NM_016781 // Prkag1 // protein kinase, AMP-activated, gamma 1 non-catalytic subunit //	Prkag1	NM_016781	0.296101	1.10592e-14
36	7014561	NM_013668 // Kdm5c // lysine (K)-specific demethylase 5C // X F2-F4|X 64.0 cM // 20591	Kdm5c	NM_013668	0.881018	1.15881e-14
15	6794152	NM_172049 // Tmem18 // transmembrane protein 18 // 12 A2|12 // 211986 /// ENSMUST000000	Tmem18	NM_172049	0.0773021	1.18122e-14
23	6977589	NM_001024617 // Inpp4b // inositol polyphosphate-4-phosphatase, type II // 8 C2|8 38.0	Inpp4b	NM_001024617	0.0863058	1.19702e-14
38	6935765	NM_175310 // Pds5b // PDS5, regulator of cohesion maintenance, homolog B (S. cerevisiae	Pds5b	NM_175310	0.0952709	1.21087e-14
17	6767610	NM_011156 // Prep // prolyl endopeptidase // 10 B2-B3|10 28.5 cM // 19072 /// ENSMUST00	Prep	NM_011156	0.775547	1.22529e-14
18	6885387	NM_001082476 // Ndor1 // NADPH dependent diflavin oxidoreductase 1 // 2 A3|2 // 78797 /	Ndor1	NM_001082476	0.0950345	1.26153e-14
13	6777315	NM_001013391 // Cpsf6 // cleavage and polyadenylation specific factor 6 // 10 D2|10 //	Cpsf6	NM_001013391	0.644105	1.27648e-14
17	6948015	NM_009320 // Slc6a6 // solute carrier family 6 (neurotransmitter transporter, taurine),	Slc6a6	NM_009320	0.704171	1.32893e-14
58	7010644	NM_001009947 // Dock11 // dedicator of cytokinesis 11 // X A3.2|X // 75974 /// AB116935	Dock11	NM_001009947	0.0787037	1.36002e-14
7	6932385	NM_053087 // Epgn // epithelial mitogen // 5|5 E2 // 71920 /// ENSMUST00000041516 // Ep	Epgn	NM_053087	0.502775	1.38974e-14
29	6859781	NM_028866 // Wdr33 // WD repeat domain 33 // 18|18 B3 // 74320 /// NM_001170966 // Wdr3	Wdr33	NM_028866	0.0965308	1.39017e-14
14	6942709	NM_010752 // Mad1l1 // mitotic arrest deficient 1-like 1 // 5 G2|5 81.0 cM // 17120 ///	Mad1l1	NM_010752	0.229065	1.42761e-14
24	6782959	NM_010716 // Lig3 // ligase III, DNA, ATP-dependent // 11 B5|11 48.0 cM // 16882 /// NM	Lig3	NM_010716	0.173568	1.42832e-14
28	6860259	NM_175164 // Arhgap26 // Rho GTPase activating protein 26 // 18 B3|18 // 71302 /// NM_0	Arhgap26	NM_175164	0.397933	1.43568e-14
24	7009788	NM_207670 // Gripap1 // GRIP1 associated protein 1 // X A1.1|X 2.0 cM // 54645 /// ENSM	Gripap1	NM_207670	0.846099	1.4492e-14
15	6810954	NM_144516 // Zmynd11 // zinc finger, MYND domain containing 11 // 13 A1|13 // 66505 ///	Zmynd11	NM_144516	0.161099	1.45188e-14
75	6871837	NM_173028 // Vps13a // vacuolar protein sorting 13A (yeast) // 19 B|19 // 271564 /// EN	Vps13a	NM_173028	0.1046	1.48497e-14
18	6996375	NM_019797 // Trip4 // thyroid hormone receptor interactor 4 // 9|9 D // 56404 /// NM_00	Trip4	NM_019797	0.291648	1.56286e-14
25	6757994	NM_019570 // Rev1 // REV1 homolog (S. cerevisiae) // 1 B|1 // 56210 /// NM_198303 // Ei	Rev1	NM_019570	0.364863	1.65148e-14
32	6775201	NM_001109991 // Col18a1 // collagen, type XVIII, alpha 1 // 10 B5-C1|10 41.3 cM // 1282	Col18a1	NM_001109991	0.431992	1.69533e-14
9	6959460	NM_010706 // Lgals4 // lectin, galactose binding, soluble 4 // 7 A3|7 4.0 cM // 16855 /	Lgals4	NM_010706	0.183916	1.69759e-14
8	6900236	NM_027432 // Wdr77 // WD repeat domain 77 // 3 F2.2|3 // 70465 /// ENSMUST00000010278 /	Wdr77	NM_027432	0.114106	1.72727e-14
33	6771092	NM_028736 // Grip1 // glutamate receptor interacting protein 1 // 10 D2|10 77.0 cM // 7	Grip1	NM_028736	0.859924	1.78465e-14
11	6748886	NM_133193 // Il1rl2 // interleukin 1 receptor-like 2 // 1 B|1 // 107527 /// ENSMUST0000	Il1rl2	NM_133193	0.270225	1.78808e-14
13	6829945	NM_025494 // Atp6v1c1 // ATPase, H+ transporting, lysosomal V1 subunit C1 // 15|15 C //	Atp6v1c1	NM_025494	0.13991	1.8294e-14
16	6885773	NM_007760 // Crat // carnitine acetyltransferase // 2 B|2 18.0 cM // 12908 /// ENSMUST0	Crat	NM_007760	0.733482	1.83721e-14
25	6968778	NM_172903 // Man2a2 // mannosidase 2, alpha 2 // 7 D2|7 // 140481 /// ENSMUST0000009834	Man2a2	NM_172903	0.356096	1.91027e-14
22	6856278	NM_153551 // Dennd1c // DENN/MADD domain containing 1C // 17|17 E1.1 // 70785 /// ENSMU	Dennd1c	NM_153551	0.233139	1.91693e-14
18	6782777	NM_175543 // Rab11fip4 // RAB11 family interacting protein 4 (class II) // 11 B5|11 46.	Rab11fip4	NM_175543	0.147482	1.96996e-14
20	6790360	NM_153144 // Ggnbp2 // gametogenetin binding protein 2 // 11 C|11 // 217039 /// ENSMUST	Ggnbp2	NM_153144	0.230592	1.98869e-14
19	6785188	NM_172569 // Unk // unkempt homolog (Drosophila) // 11 E2|11 // 217331 /// ENSMUST00000	Unk	NM_172569	0.10995	2.0419e-14
28	6808221	NM_011390 // Slc12a7 // solute carrier family 12, member 7 // 13 C1|13 43.0 cM // 20499	Slc12a7	NM_011390	0.117857	2.12666e-14
29	6932469	NM_019490 // Uso1 // USO1 homolog, vesicle docking protein (yeast) // 5|5 E3 // 56041 /	Uso1	NM_019490	0.248565	2.17884e-14
19	6934401	NM_030210 // Aacs // acetoacetyl-CoA synthetase // 5|5 F // 78894 /// ENSMUST0000003144	Aacs	NM_030210	0.449275	2.2608e-14
19	6831932	NM_013818 // Gtpbp1 // GTP binding protein 1 // 15|15 E3 // 14904 /// ENSMUST0000004646	Gtpbp1	NM_013818	0.199398	2.28548e-14
21	6763295	NR_027640 // Ralgps2 // Ral GEF with PH domain and SH3 binding motif 2 // 1 H1|1 // 782	Ralgps2	NR_027640	0.400249	2.35297e-14
13	6751712	NM_174874 // Atg4b // autophagy-related 4B (yeast) // 1 D|1 // 66615 /// ENSMUST0000002	Atg4b	NM_174874	0.1994	2.37038e-14
28	6760915	NM_173760 // Ppip5k2 // diphosphoinositol pentakisphosphate kinase 2 // 1 D|1 // 227399	Ppip5k2	NM_173760	0.08719	2.37888e-14
34	6854400	NM_013931 // Mapk8ip3 // mitogen-activated protein kinase 8 interacting protein 3 // 17	Mapk8ip3	NM_013931	0.30138	2.40399e-14
17	6858868	NM_001081223 // Rbbp8 // retinoblastoma binding protein 8 // 18 A1|18 // 225182 /// ENS	Rbbp8	NM_001081223	0.853794	2.50085e-14
19	6977997	NM_001128169 // Cyld // cylindromatosis (turban tumor syndrome) // 8 C3|8 // 74256 ///	Cyld	NM_001128169	0.0746665	2.59385e-14
12	6925654	NM_172702 // Serinc2 // serine incorporator 2 // 4 D2.2|4 // 230779 /// BC031720 // Ser	Serinc2	NM_172702	0.41191	2.62647e-14
24	6819369	NM_009376 // Ift88 // intraflagellar transport 88 homolog (Chlamydomonas) // 14 C3|14 2	Ift88	NM_009376	0.0620181	2.66328e-14
20	6848214	NM_174847 // C2cd2 // C2 calcium-dependent domain containing 2 // 16 C4|16 // 207781 //	C2cd2	NM_174847	0.617256	2.71404e-14
17	6763524	NM_001039482 // Klhl20 // kelch-like 20 (Drosophila) // 1 H2.1|1 // 226541 /// ENSMUST0	Klhl20	NM_001039482	0.188723	2.81085e-14
8	6769147	NM_023128 // Palm // paralemmin // 10 C1|10 43.0 cM // 18483 /// NM_001161747 // Palm /	Palm	NM_023128	0.158869	2.85471e-14
21	6996275	NM_001001295 // Dis3l // DIS3 mitotic control homolog (S. cerevisiae)-like // 9 C|9 //	Dis3l	NM_001001295	0.314645	3.01594e-14
29	6805462	NM_008156 // Gpld1 // glycosylphosphatidylinositol specific phospholipase D1 // 13 A3.1	Gpld1	NM_008156	0.42186	3.06572e-14
16	6858892	NM_024182 // Riok3 // RIO kinase 3 (yeast) // 18 A2|18 3.0 cM // 66878 /// NM_027296 //	Riok3	NM_024182	0.0527009	3.07141e-14
21	6792427	BC024617 // C630004H02Rik // RIKEN cDNA C630004H02 gene // 11 E2|11 // 217310 /// ENSMU	C630004H02Rik	BC024617	0.11144	3.14963e-14
29	6905529	NM_028136 // Dhx36 // DEAH (Asp-Glu-Ala-His) box polypeptide 36 // 3 E1|3 // 72162 ///	Dhx36	NM_028136	0.46543	3.22864e-14
11	6989153	BC115639 // 4930550C14Rik // RIKEN cDNA 4930550C14 gene // 9 A5.3|9 // 75311 /// NM_029	4930550C14Rik	BC115639	0.100962	3.46275e-14
28	6970744	NM_172743 // Plekha7 // pleckstrin homology domain containing, family A member 7 // 7 F	Plekha7	NM_172743	0.156637	3.66198e-14
8	6845553	NM_007414 // Adprh // ADP-ribosylarginine hydrolase // 16|16 B4 // 11544 /// ENSMUST000	Adprh	NM_007414	0.729908	3.7098e-14
14	6785538	NM_026272 // Narf // nuclear prelamin A recognition factor // 11 E2|11 // 67608 /// ENS	Narf	NM_026272	0.249335	3.72762e-14
16	6780856	NM_153393 // Col23a1 // collagen, type XXIII, alpha 1 // 11 B1.3|11 // 237759 /// ENSMU	Col23a1	NM_153393	0.384583	3.74448e-14
16	6999278	NM_001172123 // Rbms3 // RNA binding motif, single stranded interacting protein // 9 F3	Rbms3	NM_001172123	0.276145	3.76192e-14
26	6779270	NM_139061 // Vps54 // vacuolar protein sorting 54 (yeast) // 11 A3|11 12.1 cM // 245944	Vps54	NM_139061	0.22227	3.80857e-14
19	6917441	NM_020587 // Srsf4 // serine/arginine-rich splicing factor 4 // 4 D2.3|4 // 57317 /// E	Srsf4	NM_020587	0.89012	3.92562e-14
19	6768123	NM_011030 // P4ha1 // procollagen-proline, 2-oxoglutarate 4-dioxygenase (proline 4-hydr	P4ha1	NM_011030	0.860634	4.18076e-14
31	6775977	NM_001042558 // Apaf1 // apoptotic peptidase activating factor 1 // 10 C3-D1|10 48.0 cM	Apaf1	NM_001042558	0.649242	4.28703e-14
13	6911421	NM_026534 // Ubxn2b // UBX domain protein 2B // 4 A1|4 // 68053 /// ENSMUST00000029907	Ubxn2b	NM_026534	0.259045	4.46037e-14
20	6778420	NM_172438 // Thoc5 // THO complex 5 // 11 A1|11 // 107829 /// ENSMUST00000038237 // Tho	Thoc5	NM_172438	0.653485	4.5028e-14
11	6789863	NM_172945 // Ankrd13b // ankyrin repeat domain 13b // 11 B5|11 // 268445 /// ENSMUST000	Ankrd13b	NM_172945	0.50522	4.67727e-14
9	6884788	NM_009105 // Rsu1 // Ras suppressor protein 1 // 2 A1|2 // 20163 /// ENSMUST00000028059	Rsu1	NM_009105	0.370336	4.69575e-14
12	6988624	NM_007875 // Dpagt1 // dolichyl-phosphate (UDP-N-acetylglucosamine) acetylglucosamineph	Dpagt1	NM_007875	0.0543599	4.71866e-14
18	6935273	NM_133916 // Eif3b // eukaryotic translation initiation factor 3, subunit B // 5 G2|5 8	Eif3b	NM_133916	0.109949	5.00067e-14
27	6767631	NM_172473 // Hace1 // HECT domain and ankyrin repeat containing, E3 ubiquitin protein l	Hace1	NM_172473	0.324595	5.09192e-14
9	6872761	NM_024204 // Ankrd22 // ankyrin repeat domain 22 // 19 C1|19 24.0 cM // 52024 /// ENSMU	Ankrd22	NM_024204	0.830269	5.12611e-14
10	6872704	NM_026487 // Atad1 // ATPase family, AAA domain containing 1 // 19|19 C3 // 67979 /// E	Atad1	NM_026487	0.786067	5.22899e-14
14	6799775	NM_172951 // Sntg2 // syntrophin, gamma 2 // 12|12 B1 // 268534 /// ENSMUST00000021004	Sntg2	NM_172951	0.7844	5.25967e-14
12	6778463	NM_013842 // Xbp1 // X-box binding protein 1 // 11 A1|11 3.0 cM // 22433 /// ENSMUST000	Xbp1	NM_013842	0.327804	5.31677e-14
12	6918098	NM_173867 // Rcc2 // regulator of chromosome condensation 2 // 4 D3|4 // 108911 /// ENS	Rcc2	NM_173867	0.331968	5.64911e-14
19	6935328	NM_172725 // C330006K01Rik // RIKEN cDNA C330006K01 gene // 5 G2|5 // 231855 /// ENSMUS	C330006K01Rik	NM_172725	0.667207	5.67721e-14
24	6857512	NM_144802 // Hnrpll // heterogeneous nuclear ribonucleoprotein L-like // 17 E3|17 // 72	Hnrpll	NM_144802	0.140498	5.89452e-14
35	6922536	NM_145990 // Cdk5rap2 // CDK5 regulatory subunit associated protein 2 // 4 C2|4 // 2144	Cdk5rap2	NM_145990	0.0722583	6.0642e-14
18	6971649	NM_018867 // Cpxm2 // carboxypeptidase X 2 (M14 family) // 7|7 F4 // 55987 /// ENSMUST0	Cpxm2	NM_018867	0.16502	6.18582e-14
45	6792314	NM_172800 // Sdk2 // sidekick homolog 2 (chicken) // 11 E2|11 // 237979 /// ENSMUST0000	Sdk2	NM_172800	0.261689	6.19538e-14
22	6764694	NM_010135 // Enah // enabled homolog (Drosophila) // 1 H5|1 98.7 cM // 13800 /// NM_008	Enah	NM_010135	0.458798	6.28506e-14
18	6851273	NM_144858 // Dus3l // dihydrouridine synthase 3-like (S. cerevisiae) // 17 D|17 // 2249	Dus3l	NM_144858	0.097089	6.28583e-14
17	6971272	NM_146200 // Eif3c // eukaryotic translation initiation factor 3, subunit C // 7 F4|7 /	Eif3c	NM_146200	0.255944	6.33057e-14
18	6876937	NM_172663 // Epc2 // enhancer of polycomb homolog 2 (Drosophila) // 2 C1.1|2 30.0 cM //	Epc2	NM_172663	0.276093	6.63911e-14
19	6993131	NM_030692 // Sacm1l // SAC1 (suppressor of actin mutations 1, homolog)-like (S. cerevis	Sacm1l	NM_030692	0.665527	6.81519e-14
13	6969693	NM_026384 // Dgat2 // diacylglycerol O-acyltransferase 2 // 7|7 F1 // 67800 /// ENSMUST	Dgat2	NM_026384	0.637632	7.31645e-14
26	6919163	NM_007661 // Cdk11b // cyclin-dependent kinase 11B // 4 E2|4 79.4 cM // 12537 /// ENSMU	Cdk11b	NM_007661	0.580279	7.3685e-14
15	6870489	NM_001168491 // Pdcd4 // programmed cell death 4 // 19 D2|19 20.0 cM // 18569 /// NM_01	Pdcd4	NM_001168491	0.789735	7.52908e-14
15	6990427	NM_001114328 // Ccpg1 // cell cycle progression 1 // 9 D|9 42.0 cM // 72278 /// NM_0281	Ccpg1	NM_001114328	0.474912	7.61048e-14
18	6989983	NM_173185 // Csnk1g1 // casein kinase 1, gamma 1 // 9 C|9 // 214897 /// ENSMUST00000034	Csnk1g1	NM_173185	0.21529	7.71271e-14
23	6854386	NM_145396 // Tbl3 // transducin (beta)-like 3 // 17 A3.3|17 // 213773 /// ENSMUST000001	Tbl3	NM_145396	0.164005	7.87053e-14
17	6789721	NM_144491 // Dph1 // DPH1 homolog (S. cerevisiae) // 11 B5|11 47.7 cM // 116905 /// NM_	Dph1	NM_144491	0.230529	8.1487e-14
19	6871058	NM_001033128 // Bbs1 // Bardet-Biedl syndrome 1 (human) // 19 A|19 // 52028 /// NM_1338	Bbs1	NM_001033128	0.860303	8.24719e-14
9	6934942	NM_008617 // Mdh2 // malate dehydrogenase 2, NAD (mitochondrial) // 5 G2|5 78.0 cM // 1	Mdh2	NM_008617	0.0688159	8.32343e-14
21	6807790	NM_008959 // Ptdss1 // phosphatidylserine synthase 1 // 13 B-C1|13 39.8 cM // 19210 ///	Ptdss1	NM_008959	0.859818	8.33452e-14
24	6946001	NM_133922 // Krba1 // KRAB-A domain containing 1 // 6 B2.3|6 // 77827 /// ENSMUST000000	Krba1	NM_133922	0.0989539	8.44344e-14
20	6864522	NM_178347 // Cdc23 // CDC23 (cell division cycle 23, yeast, homolog) // 18 B1|18 17.0 c	Cdc23	NM_178347	0.406573	8.96589e-14
11	6850090	NM_030597 // Lsm2 // LSM2 homolog, U6 small nuclear RNA associated (S. cerevisiae) // 1	Lsm2	NM_030597	0.406915	9.40056e-14
13	6755179	NM_172647 // F11r // F11 receptor // 1 H2|1 93.3 cM // 16456 /// ENSMUST00000043839 //	F11r	NM_172647	0.473415	9.5699e-14
15	6875214	NM_026162 // Plxdc2 // plexin domain containing 2 // 2 A2-A3|2 // 67448 /// ENSMUST0000	Plxdc2	NM_026162	0.473488	1.02373e-13
13	6889432	NM_023876 // Elp4 // elongation protein 4 homolog (S. cerevisiae) // 2 E3|2 58.1 cM //	Elp4	NM_023876	0.712015	1.02771e-13
21	6900095	NM_177857 // Dennd2c // DENN/MADD domain containing 2C // 3 F2.2|3 // 329727 /// ENSMUS	Dennd2c	NM_177857	0.685636	1.02832e-13
14	6968683	NM_008594 // Mfge8 // milk fat globule-EGF factor 8 protein // 7 D3|7 41.2 cM // 17304	Mfge8	NM_008594	0.493605	1.047e-13
37	6841712	NM_001014423 // Abi3bp // ABI gene family, member 3 (NESH) binding protein // 16 C1.1|1	Abi3bp	NM_001014423	0.417233	1.04805e-13
24	6893057	NM_028072 // Sulf2 // sulfatase 2 // 2 H3|2 // 72043 /// ENSMUST00000109249 // Sulf2 //	Sulf2	NM_028072	0.0687204	1.08122e-13
19	6907576	NM_010763 // Man1a2 // mannosidase, alpha, class 1A, member 2 // 3 F2.2|3 // 17156 ///	Man1a2	NM_010763	0.390882	1.12963e-13
20	6928846	NM_028882 // Sema3d // sema domain, immunoglobulin domain (Ig), short basic domain, sec	Sema3d	NM_028882	0.319958	1.17971e-13
7	6985340	NM_007916 // Ddx19a // DEAD (Asp-Glu-Ala-Asp) box polypeptide 19a // 8|8 D3 // 13680 //	Ddx19a	NM_007916	0.738777	1.18267e-13
15	6872651	NM_001168525 // Sgms1 // sphingomyelin synthase 1 // 19 C1|19 // 208449 /// NM_144792 /	Sgms1	NM_001168525	0.937572	1.29946e-13
25	6755672	NM_007415 // Parp1 // poly (ADP-ribose) polymerase family, member 1 // 1 H5|1 98.6 cM /	Parp1	NM_007415	0.0643982	1.33051e-13
13	6792787	NM_153056 // Sirt7 // sirtuin 7 (silent mating type information regulation 2, homolog)	Sirt7	NM_153056	0.0517945	1.33414e-13
24	6825678	NM_146055 // 2610301G19Rik // RIKEN cDNA 2610301G19 gene // 14 D2|14 // 219158 /// ENSM	2610301G19Rik	NM_146055	0.0931413	1.41391e-13
16	6998606	NM_178907 // Mapkapk3 // mitogen-activated protein kinase-activated protein kinase 3 //	Mapkapk3	NM_178907	0.889473	1.43092e-13
41	6990527	NM_010864 // Myo5a // myosin VA // 9 D|9 42.0 cM // 17918 /// ENSMUST00000036772 // Myo	Myo5a	NM_010864	0.0631764	1.44264e-13
20	6774404	NM_019553 // Ddx21 // DEAD (Asp-Glu-Ala-Asp) box polypeptide 21 // 10 32.0 cM|10 B4-B5.	Ddx21	NM_019553	0.641587	1.45339e-13
27	6878511	NM_024181 // Dnajc10 // DnaJ (Hsp40) homolog, subfamily C, member 10 // 2|2 D // 66861	Dnajc10	NM_024181	0.0610307	1.47091e-13
24	6992274	NM_009074 // Mst1r // macrophage stimulating 1 receptor (c-met-related tyrosine kinase)	Mst1r	NM_009074	0.0775618	1.51117e-13
25	6863301	NM_009071 // Rock1 // Rho-associated coiled-coil containing protein kinase 1 // 18|18 A	Rock1	NM_009071	0.968752	1.51245e-13
16	6955545	NM_009531 // Xpc // xeroderma pigmentosum, complementation group C // 6|6 D // 22591 //	Xpc	NM_009531	0.426963	1.52017e-13
22	6972106	NM_007403 // Adam8 // a disintegrin and metallopeptidase domain 8 // 7|7 F3-F5 // 11501	Adam8	NM_007403	0.399201	1.58186e-13
19	6960488	NM_008186 // Gtf2h1 // general transcription factor II H, polypeptide 1 // 7 B4|7 // 14	Gtf2h1	NM_008186	0.111692	1.58796e-13
10	6912896	NM_026275 // Ube2r2 // ubiquitin-conjugating enzyme E2R 2 // 4|4 B1 // 67615 /// ENSMUS	Ube2r2	NM_026275	0.270206	1.65341e-13
7	6933679	NM_198163 // Rab35 // RAB35, member RAS oncogene family // 5 F|5 // 77407 /// ENSMUST00	Rab35	NM_198163	0.387407	1.67791e-13
15	6781580	NM_011706 // Trpv2 // transient receptor potential cation channel, subfamily V, member	Trpv2	NM_011706	0.625983	1.84934e-13
15	6981924	NM_019734 // Asah1 // N-acylsphingosine amidohydrolase 1 // 8 A4|8 // 11886 /// ENSMUST	Asah1	NM_019734	0.852135	1.91125e-13
12	6990019	NM_010019 // Dapk2 // death-associated protein kinase 2 // 9 C|9 32.0 cM // 13143 /// E	Dapk2	NM_010019	0.122574	1.91578e-13
23	6775309	NM_172551 // Polrmt // polymerase (RNA) mitochondrial (DNA directed) // 10 C1|10 // 216	Polrmt	NM_172551	0.794245	1.93541e-13
10	6982918	NM_013494 // Cpe // carboxypeptidase E // 8 B3.1|8 32.6 cM // 12876 /// ENSMUST00000048	Cpe	NM_013494	0.163717	1.94081e-13
20	6871276	NM_153795 // Fermt3 // fermitin family homolog 3 (Drosophila) // 19 A|19 // 108101 ///	Fermt3	NM_153795	0.0777738	2.02933e-13
23	6762425	NM_153774 // Ipo9 // importin 9 // 1 E4|1 // 226432 /// ENSMUST00000041023 // Ipo9 // i	Ipo9	NM_153774	0.218606	2.05444e-13
7	6792814	NM_007621 // Cbr2 // carbonyl reductase 2 // 11 E2|11 72.5 cM // 12409 /// ENSMUST00000	Cbr2	NM_007621	0.353657	2.05462e-13
11	6959459	NM_016772 // Ech1 // enoyl coenzyme A hydratase 1, peroxisomal // 7 A3|7 // 51798 /// E	Ech1	NM_016772	0.64872	2.11399e-13
12	6884460	NM_133837 // Cdc123 // cell division cycle 123 homolog (S. cerevisiae) // 2 A1|2 // 988	Cdc123	NM_133837	0.180276	2.15053e-13
28	6826016	NM_177381 // Cog3 // component of oligomeric golgi complex 3 // 14 D3|14 // 338337 ///	Cog3	NM_177381	0.19386	2.15447e-13
16	6781214	NM_134189 // Galnt10 // UDP-N-acetyl-alpha-D-galactosamine:polypeptide N-acetylgalactos	Galnt10	NM_134189	0.716655	2.15646e-13
19	6791970	NM_025481 // Smurf2 // SMAD specific E3 ubiquitin protein ligase 2 // 11 E1|11 // 66313	Smurf2	NM_025481	0.758159	2.16078e-13
23	6928965	NM_013657 // Sema3c // sema domain, immunoglobulin domain (Ig), short basic domain, sec	Sema3c	NM_013657	0.122957	2.20277e-13
24	6872250	NM_011597 // Tjp2 // tight junction protein 2 // 19 C1|19 // 21873 /// ENSMUST000000995	Tjp2	NM_011597	0.432882	2.24247e-13
16	6832295	NM_178614 // Samm50 // sorting and assembly machinery component 50 homolog (S. cerevisi	Samm50	NM_178614	0.0689476	2.27849e-13
11	6917774	NM_178257 // Il22ra1 // interleukin 22 receptor, alpha 1 // 4 D3|4 62.0 cM // 230828 //	Il22ra1	NM_178257	0.352143	2.32567e-13
24	6971490	NM_010207 // Fgfr2 // fibroblast growth factor receptor 2 // 7 F3|7 // 14183 /// NM_201	Fgfr2	NM_010207	0.365527	2.33935e-13
22	6876181	NM_133852 // Golga2 // golgi autoantigen, golgin subfamily a, 2 // 2 B|2 // 99412 /// N	Golga2	NM_133852	0.0843529	2.34366e-13
22	6852225	NM_152817 // Ttc27 // tetratricopeptide repeat domain 27 // 17 E2|17 // 74196 /// ENSMU	Ttc27	NM_152817	0.0549989	2.3798e-13
12	6825325	NM_177594 // Mtmr9 // myotubularin related protein 9 // 14 D1|14 // 210376 /// ENSMUST0	Mtmr9	NM_177594	0.112276	2.52093e-13
13	6966024	NM_053208 // Egln2 // EGL nine homolog 2 (C. elegans) // 7 A3|7 7.0 cM // 112406 /// EN	Egln2	NM_053208	0.472238	2.58346e-13
9	6992649	NM_026036 // Cmtm6 // CKLF-like MARVEL transmembrane domain containing 6 // 9 F3|9 // 6	Cmtm6	NM_026036	0.885471	2.59422e-13
13	6880639	NM_009897 // Ckmt1 // creatine kinase, mitochondrial 1, ubiquitous // 2 F1-F3|2 67.6 cM	Ckmt1	NM_009897	0.475528	2.62157e-13
20	6881028	NM_028765 // Acoxl // acyl-Coenzyme A oxidase-like // 2 F1|2 // 74121 /// ENSMUST000000	Acoxl	NM_028765	0.0761311	2.75637e-13
24	6754666	NM_010629 // Kifap3 // kinesin-associated protein 3 // 1|1 H1 // 16579 /// ENSMUST00000	Kifap3	NM_010629	0.397481	2.77821e-13
31	6852750	NM_177606 // Plekhh2 // pleckstrin homology domain containing, family H (with MyTH4 dom	Plekhh2	NM_177606	0.0808292	2.83597e-13
21	6884155	NM_148933 // Slco4a1 // solute carrier organic anion transporter family, member 4a1 //	Slco4a1	NM_148933	0.138002	2.84367e-13
15	6848361	NM_134123 // Rbm16 // RNA binding motif protein 16 // 17 A1|17 // 106583 /// ENSMUST000	Rbm16	NM_134123	0.074777	2.94077e-13
22	6936679	NM_009274 // Srpk2 // serine/arginine-rich protein specific kinase 2 // 5 A3|5 9.0 cM /	Srpk2	NM_009274	0.156511	3.04537e-13
30	6826546	NM_019670 // Diap3 // diaphanous homolog 3 (Drosophila) // 14|14 D3 // 56419 /// ENSMUS	Diap3	NM_019670	0.0681642	3.07616e-13
17	6996379	NM_019727 // Snx1 // sorting nexin 1 // 9 D|9 // 56440 /// ENSMUST00000034946 // Snx1 /	Snx1	NM_019727	0.279249	3.12752e-13
11	6812984	NM_025900 // Dek // DEK oncogene (DNA binding) // 13 B1|13 28.0 cM // 110052 /// ENSMUS	Dek	NM_025900	0.144393	3.27842e-13
10	6869889	NM_001113562 // Cutc // cutC copper transporter homolog (E.coli) // 19 C3|19 // 66388 /	Cutc	NM_001113562	0.246451	3.40781e-13
72	6890597	NM_007993 // Fbn1 // fibrillin 1 // 2 F|2 71.0 cM // 14118 /// ENSMUST00000103234 // Fb	Fbn1	NM_007993	0.131015	3.41524e-13
32	6977975	NM_007406 // Adcy7 // adenylate cyclase 7 // 8 C3|8 40.0 cM // 11513 /// NM_001037724 /	Adcy7	NM_007406	0.843291	3.47986e-13
7	6867849	NM_010119 // Ehd1 // EH-domain containing 1 // 19 A|19 2.0 cM // 13660 /// ENSMUST00000	Ehd1	NM_010119	0.260559	3.58161e-13
18	6977971	NM_172757 // Heatr3 // HEAT repeat containing 3 // 8 C3|8 // 234549 /// ENSMUST00000034	Heatr3	NM_172757	0.0995363	3.64859e-13
12	6995927	NM_007713 // Clk3 // CDC-like kinase 3 // 9|9 C // 102414 /// ENSMUST00000065330 // Clk	Clk3	NM_007713	0.29068	3.65035e-13
24	7013184	NM_001109757 // Atp7a // ATPase, Cu++ transporting, alpha polypeptide // X D|X 44.0 cM	Atp7a	NM_001109757	0.0629612	3.69521e-13
33	6840369	NM_133752 // Opa1 // optic atrophy 1 homolog (human) // 16 B2|16 21.5 cM // 74143 /// E	Opa1	NM_133752	0.175272	3.76161e-13
18	6792500	NM_015729 // Acox1 // acyl-Coenzyme A oxidase 1, palmitoyl // 11 E2|11 // 11430 /// ENS	Acox1	NM_015729	0.228908	3.79556e-13
13	6917512	NM_001197082 // Rcc1 // regulator of chromosome condensation 1 // 4 D2.3|4 // 100088 //	Rcc1	NM_001197082	0.341067	4.09288e-13
32	6833404	NM_001014976 // Espl1 // extra spindle poles-like 1 (S. cerevisiae) // 15 F3|15 // 1059	Espl1	NM_001014976	0.15315	4.13423e-13
13	6900197	NM_153091 // St7l // suppression of tumorigenicity 7-like // 3 F2.2|3 // 229681 /// ENS	St7l	NM_153091	0.760746	4.5097e-13
31	6778972	NM_207655 // Egfr // epidermal growth factor receptor // 11 A1-A4|11 9.0 cM // 13649 //	Egfr	NM_207655	0.697611	4.8957e-13
11	6867711	NM_134155 // Brms1 // breast cancer metastasis-suppressor 1 // 19 A|19 // 107392 /// EN	Brms1	NM_134155	0.64352	5.22531e-13
29	6784587	NM_207624 // Ace // angiotensin I converting enzyme (peptidyl-dipeptidase A) 1 // 11 E1	Ace	NM_207624	0.0713294	5.27341e-13
17	6765119	NM_172650 // Kctd3 // potassium channel tetramerisation domain containing 3 // 1 H6|1 /	Kctd3	NM_172650	0.12235	5.40818e-13
16	6792296	NM_001166503 // Slc39a11 // solute carrier family 39 (metal ion transporter), member 11	Slc39a11	NM_001166503	0.0651414	5.4122e-13
19	6835692	NM_010162 // Ext1 // exostoses (multiple) 1 // 15 C|15 26.55 cM // 14042 /// ENSMUST000	Ext1	NM_010162	0.325351	5.85648e-13
6	6780940	NM_153117 // 9530068E07Rik // RIKEN cDNA 9530068E07 gene // 11 B1.3|11 // 213673 /// EN	9530068E07Rik	NM_153117	0.175959	5.93607e-13
13	6792516	NM_026364 // Prpsap1 // phosphoribosyl pyrophosphate synthetase-associated protein 1 //	Prpsap1	NM_026364	0.796064	5.99837e-13
29	6870470	NM_007790 // Smc3 // structural maintenace of chromosomes 3 // 19 D2|19 // 13006 /// EN	Smc3	NM_007790	0.0717952	6.08443e-13
23	6866006	NM_198649 // Ablim3 // actin binding LIM protein family, member 3 // 18 E1|18 // 319713	Ablim3	NM_198649	0.0851128	6.17829e-13
14	6963548	NM_001166584 // Tead1 // TEA domain family member 1 // 7|7 F2 // 21676 /// NM_009346 //	Tead1	NM_001166584	0.326667	6.6235e-13
13	6845914	NM_007508 // Atp6v1a // ATPase, H+ transporting, lysosomal V1 subunit A // 16 B4|16 //	Atp6v1a	NM_007508	0.69716	6.72944e-13
19	6846375	NM_030612 // Nfkbiz // nuclear factor of kappa light polypeptide gene enhancer in B-cel	Nfkbiz	NM_030612	0.765857	6.75034e-13
41	6981573	NM_011721 // Wrn // Werner syndrome homolog (human) // 8 A4|8 20.0 cM // 22427 /// NM_0	Wrn	NM_011721	0.0936866	6.79751e-13
13	6809372	NM_023472 // Ankra2 // ankyrin repeat, family A (RFXANK-like), 2 // 13 D1|13 // 68558 /	Ankra2	NM_023472	0.623473	6.88752e-13
12	6948916	NM_026011 // Arl8b // ADP-ribosylation factor-like 8B // 6 E2|6 // 67166 /// ENSMUST000	Arl8b	NM_026011	0.742012	7.12214e-13
10	6899722	NM_023210 // Anp32e // acidic (leucine-rich) nuclear phosphoprotein 32 family, member E	Anp32e	NM_023210	0.13357	7.14887e-13
22	6974480	NM_173189 // Mcph1 // microcephaly, primary autosomal recessive 1 // 8 A3|8 // 244329 /	Mcph1	NM_173189	0.0857171	7.18063e-13
12	6768076	NM_020561 // Smpdl3a // sphingomyelin phosphodiesterase, acid-like 3A // 10 B4|10 // 57	Smpdl3a	NM_020561	0.53812	7.3342e-13
21	6850077	NM_023557 // Slc44a4 // solute carrier family 44, member 4 // 17|17 B2 // 70129 /// ENS	Slc44a4	NM_023557	0.121546	7.43059e-13
12	6974138	NM_010684 // Lamp1 // lysosomal-associated membrane protein 1 // 8 A1.1|8 1.0 cM // 167	Lamp1	NM_010684	0.174616	7.44155e-13
13	6919154	NM_001159637 // Nadk // NAD kinase // 4 E2|4 // 192185 /// NM_138671 // Nadk // NAD kin	Nadk	NM_001159637	0.811198	7.45651e-13
13	6913316	NM_026343 // Stx17 // syntaxin 17 // 4 B1|4 // 67727 /// ENSMUST00000107720 // Stx17 //	Stx17	NM_026343	0.0899858	7.50985e-13
14	6907888	NM_030249 // Cttnbp2nl // CTTNBP2 N-terminal like // 3 F2.2|3 // 80281 /// NM_001163332	Cttnbp2nl	NM_030249	0.107394	7.55044e-13
8	6916488	NM_001164557 // Pdzk1ip1 // PDZK1 interacting protein 1 // 4 D1|4 // 67182 /// NM_02601	Pdzk1ip1	NM_001164557	0.379916	7.72815e-13
13	6892138	NM_019705 // Rbck1 // RanBP-type and C3HC4-type zinc finger containing 1 // 2 G3|2 // 2	Rbck1	NM_019705	0.255217	7.74579e-13
32	6749081	NM_009418 // Tpp2 // tripeptidyl peptidase II // 1 C1.1|1 27.0 cM // 22019 /// ENSMUST0	Tpp2	NM_009418	0.726246	8.17654e-13
8	6952700	NM_008098 // Mtpn // myotrophin // 6 B1|6 // 14489 /// ENSMUST00000031866 // Mtpn // my	Mtpn	NM_008098	0.948015	8.46999e-13
13	6908886	NM_001114665 // Fnbp1l // formin binding protein 1-like // 3 G1|3 // 214459 /// NM_1531	Fnbp1l	NM_001114665	0.144126	8.49364e-13
10	6788172	NM_009331 // Tcf7 // transcription factor 7, T-cell specific // 11 B1.3|11 28.0 cM // 2	Tcf7	NM_009331	0.101102	8.88817e-13
7	6760518	NM_177305 // Arl4c // ADP-ribosylation factor-like 4C // 1 D|1 // 320982 /// ENSMUST000	Arl4c	NM_177305	0.0832791	9.00199e-13
16	6803895	NM_009652 // Akt1 // thymoma viral proto-oncogene 1 // 12 F1|12 57.0 cM // 11651 /// NM	Akt1	NM_009652	0.0802676	9.25391e-13
38	6887081	NM_013825 // Ly75 // lymphocyte antigen 75 // 2 C1.1|2 // 17076 /// ENSMUST00000112533	Ly75	NM_013825	0.2263	9.45016e-13
8	6965123	NM_029821 // 1190003J15Rik // RIKEN cDNA 1190003J15 gene // 7 F5|7 // 76974 /// ENSMUST	1190003J15Rik	NM_029821	0.501409	9.53736e-13
22	6994353	NM_011176 // St14 // suppression of tumorigenicity 14 (colon carcinoma) // 9 A4|9 17.0	St14	NM_011176	0.473803	9.62323e-13
38	6877080	NM_175238 // Rif1 // Rap1 interacting factor 1 homolog (yeast) // 2 C1.1|2 31.0 cM // 5	Rif1	NM_175238	0.12256	9.64474e-13
20	6875608	NM_013771 // Yme1l1 // YME1-like 1 (S. cerevisiae) // 2 A3|2 // 27377 /// ENSMUST000000	Yme1l1	NM_013771	0.112927	9.74634e-13
21	6802333	NM_008992 // Abcd4 // ATP-binding cassette, sub-family D (ALD), member 4 // 12 D1|12 39	Abcd4	NM_008992	0.0779496	9.82173e-13
17	6992178	NM_145620 // Rrp9 // RRP9, small subunit (SSU) processome component, homolog (yeast) //	Rrp9	NM_145620	0.746554	9.88795e-13
16	6824779	NM_021551 // Slc22a17 // solute carrier family 22 (organic cation transporter), member	Slc22a17	NM_021551	0.217054	1.01903e-12
7	6749572	NM_025283 // Mobkl3 // MOB1, Mps One Binder kinase activator-like 3 (yeast) // 1|1 C1 /	Mobkl3	NM_025283	0.0566756	1.04015e-12
14	6824007	NM_078478 // Ghitm // growth hormone inducible transmembrane protein // 14 B|14 15.0 cM	Ghitm	NM_078478	0.0869524	1.05823e-12
25	6876212	NM_001146350 // Eng // endoglin // 2 B|2 21.4 cM // 13805 /// NM_007932 // Eng // endog	Eng	NM_001146350	0.168179	1.06322e-12
19	6996792	NM_018889 // Pigb // phosphatidylinositol glycan anchor biosynthesis, class B // 9 D|9	Pigb	NM_018889	0.308964	1.08176e-12
22	6928740	NM_011076 // Abcb1a // ATP-binding cassette, sub-family B (MDR/TAP), member 1A // 5 A1|	Abcb1a	NM_011076	0.167336	1.10421e-12
19	6767258	NM_001122893 // Fyn // Fyn proto-oncogene // 10 B1|10 25.0 cM // 14360 /// NM_008054 //	Fyn	NM_001122893	0.537274	1.11095e-12
18	6764578	NM_023341 // Adck3 // aarF domain containing kinase 3 // 1 H4|1 // 67426 /// NM_0011632	Adck3	NM_023341	0.150446	1.14232e-12
12	6880219	NM_001145898 // BC052040 // cDNA sequence BC052040 // 2 E4|2 // 399568 /// NM_207264 //	BC052040	NM_001145898	0.620857	1.21301e-12
14	6959617	NM_001166173 // Dmkn // dermokine // 7 A3|7 // 73712 /// NM_172899 // Dmkn // dermokine	Dmkn	NM_001166173	0.0654555	1.24522e-12
18	6998301	NM_025835 // Pccb // propionyl Coenzyme A carboxylase, beta polypeptide // 9 E4|9 // 66	Pccb	NM_025835	0.0880166	1.27444e-12
11	6774719	NM_023598 // Arid5b // AT rich interactive domain 5B (MRF1-like) // 10|10 B5.1 // 71371	Arid5b	NM_023598	0.469275	1.27876e-12
14	6880640	NM_007952 // Pdia3 // protein disulfide isomerase associated 3 // 2 E5|2 69.0 cM // 148	Pdia3	NM_007952	0.0606611	1.2796e-12
15	6974752	NM_001081269 // Whsc1l1 // Wolf-Hirschhorn syndrome candidate 1-like 1 (human) // 8 A2|	Whsc1l1	NM_001081269	0.260491	1.31512e-12
10	6977084	NM_028617 // Fam125a // family with sequence similarity 125, member A // 8|8 C1 // 7371	Fam125a	NM_028617	0.302364	1.31863e-12
21	6864520	NM_030147 // Brd8 // bromodomain containing 8 // 18 B1|18 // 78656 /// ENSMUST000000038	Brd8	NM_030147	0.0593205	1.37813e-12
16	6843951	NM_025546 // Rsl1d1 // ribosomal L1 domain containing 1 // 16|16 B1 // 66409 /// ENSMUS	Rsl1d1	NM_025546	0.0549976	1.44061e-12
22	6977779	NM_133255 // Hook2 // hook homolog 2 (Drosophila) // 8 C3|8 // 170833 /// NM_001167991	Hook2	NM_133255	0.824118	1.49053e-12
13	6888937	NM_019657 // Hsd17b12 // hydroxysteroid (17-beta) dehydrogenase 12 // 2 E1|2 // 56348 /	Hsd17b12	NM_019657	0.82291	1.51185e-12
27	6885530	NM_009500 // Vav2 // vav 2 oncogene // 2 A3|2 15.3 cM // 22325 /// ENSMUST00000056176 /	Vav2	NM_009500	0.0897531	1.54477e-12
15	6875792	NM_173180 // Pmpca // peptidase (mitochondrial processing) alpha // 2 A3|2 // 66865 ///	Pmpca	NM_173180	0.960029	1.54535e-12
14	6873246	NM_145502 // Erlin1 // ER lipid raft associated 1 // 19 C3|19 // 226144 /// NM_00116435	Erlin1	NM_145502	0.154389	1.57814e-12
13	6946994	NM_026159 // Retsat // retinol saturase (all trans retinol 13,14 reductase) // 6|6 C3 /	Retsat	NM_026159	0.760808	1.58715e-12
9	6899146	NM_025448 // Ssr2 // signal sequence receptor, beta // 3 F1|3 // 66256 /// ENSMUST00000	Ssr2	NM_025448	0.118652	1.64294e-12
21	6972110	NM_133755 // Tubgcp2 // tubulin, gamma complex associated protein 2 // 7|7 F5 // 74237	Tubgcp2	NM_133755	0.338881	1.644e-12
15	6926975	NM_001025106 // Tmem201 // transmembrane protein 201 // 4 E2|4 76.4 cM // 230917 /// NM	Tmem201	NM_001025106	0.181592	1.67767e-12
15	6948236	NM_026255 // Slc25a26 // solute carrier family 25 (mitochondrial carrier, phosphate car	Slc25a26	NM_026255	0.0810919	1.71852e-12
18	6766422	NM_019702 // Hbs1l // Hbs1-like (S. cerevisiae) // 10 A3|10 // 56422 /// NM_001042593 /	Hbs1l	NM_019702	0.611493	1.75117e-12
28	6804919	NM_194262 // Arid4b // AT rich interactive domain 4B (RBP1-like) // 13 A1|13 8.0 cM //	Arid4b	NM_194262	0.352965	1.76396e-12
20	6813187	NM_013660 // Sema4d // sema domain, immunoglobulin domain (Ig), transmembrane domain (T	Sema4d	NM_013660	0.645436	1.76527e-12
51	6933599	NM_133904 // Acacb // acetyl-Coenzyme A carboxylase beta // 5 F|5 // 100705 /// ENSMUST	Acacb	NM_133904	0.712351	1.80848e-12
23	6781032	NM_175258 // Rapgef6 // Rap guanine nucleotide exchange factor (GEF) 6 // 11 B1.3|11 //	Rapgef6	NM_175258	0.406766	1.86405e-12
13	6880627	NM_010761 // Ccndbp1 // cyclin D-type binding-protein 1 // 2 E5|2 68.6 cM // 17151 ///	Ccndbp1	NM_010761	0.445649	1.8737e-12
22	6872051	NM_010266 // Gda // guanine deaminase // 19 B|19 15.5 cM // 14544 /// ENSMUST0000008760	Gda	NM_010266	0.554674	1.88496e-12
20	6979124	NM_198308 // Pdpr // pyruvate dehydrogenase phosphatase regulatory subunit // 8 E1|8 //	Pdpr	NM_198308	0.157261	1.89298e-12
23	6977177	NM_009188 // Sin3b // transcriptional regulator, SIN3B (yeast) // 8 C2|8 33.0 cM // 204	Sin3b	NM_009188	0.0572342	1.90776e-12
19	6824477	NM_207214 // Exoc5 // exocyst complex component 5 // 14 C1|14 // 105504 /// ENSMUST0000	Exoc5	NM_207214	0.143622	1.93776e-12
32	7015425	NM_010413 // Hdac6 // histone deacetylase 6 // X A1.1|X 2.0 cM // 15185 /// NM_00113041	Hdac6	NM_010413	0.257886	2.03192e-12
24	6833276	NM_021530 // Slc4a8 // solute carrier family 4 (anion exchanger), member 8 // 15|15 F3	Slc4a8	NM_021530	0.0975483	2.03262e-12
14	6824668	NM_019721 // Mettl3 // methyltransferase like 3 // 14 C2|14 // 56335 /// NM_023434 // T	Mettl3	NM_019721	0.766741	2.06849e-12
25	6917813	NM_001008232 // Asap3 // ArfGAP with SH3 domain, ankyrin repeat and PH domain 3 // 4 D3	Asap3	NM_001008232	0.0603381	2.14615e-12
21	6979110	NM_133973 // Cog4 // component of oligomeric golgi complex 4 // 8 E1|8 53.5 cM // 10233	Cog4	NM_133973	0.0967562	2.1463e-12
33	6992056	NM_028721 // Nphp3 // nephronophthisis 3 (adolescent) // 9 F1|9 61.0 cM // 74025 /// NM	Nphp3	NM_028721	0.0629365	2.17338e-12
19	6763011	NM_025819 // 1200016B10Rik // RIKEN cDNA 1200016B10 gene // 1|1 G2 // 66875 /// ENSMUST	1200016B10Rik	NM_025819	0.361757	2.27855e-12
23	6768928	NM_146006 // Lss // lanosterol synthase // 10 C1|10 41.1 cM // 16987 /// ENSMUST0000004	Lss	NM_146006	0.481659	2.29197e-12
35	6768926	NM_019434 // Mcm3ap // minichromosome maintenance deficient 3 (S. cerevisiae) associate	Mcm3ap	NM_019434	0.24887	2.30283e-12
12	6999447	NM_028976 // Gorasp1 // golgi reassembly stacking protein 1 // 9 F4|9 // 74498 /// NM_0	Gorasp1	NM_028976	0.401518	2.33255e-12
35	6768094	NM_011240 // Ranbp2 // RAN binding protein 2 // 10 B4|10 30.0 cM // 19386 /// ENSMUST00	Ranbp2	NM_011240	0.202564	2.36002e-12
29	6956926	NM_053204 // Erc1 // ELKS/RAB6-interacting/CAST family member 1 // 6 F1|6 // 111173 ///	Erc1	NM_053204	0.42692	2.36136e-12
7	6781612	NM_008885 // Pmp22 // peripheral myelin protein 22 // 11 B3|11 34.45 cM // 18858 /// EN	Pmp22	NM_008885	0.353405	2.42845e-12
10	6912987	BC057092 // N28178 // expressed sequence N28178 // 4 A5|4 // 230085 /// AK122428 // N28	N28178	BC057092	0.362366	2.45741e-12
26	6963413	NM_181517 // Ipo7 // importin 7 // 7 F1|7 // 233726 /// NR_033336 // Snora23 // small n	Ipo7	NM_181517	0.0799871	2.49732e-12
16	6977251	NM_178017 // Hmgxb4 // HMG box domain containing 4 // 8 C1|8 // 70823 /// ENSMUST000000	Hmgxb4	NM_178017	0.353202	2.56078e-12
5	7018249	NM_012010 // Eif2s3x // eukaryotic translation initiation factor 2, subunit 3, structur	Eif2s3x	NM_012010	0.556555	2.57986e-12
16	6898171	NM_025813 // Mfsd1 // major facilitator superfamily domain containing 1 // 3|3 E2 // 66	Mfsd1	NM_025813	0.171944	2.72143e-12
10	6815188	NM_029153 // Scamp1 // secretory carrier membrane protein 1 // 13 D1|13 // 107767 /// E	Scamp1	NM_029153	0.612434	2.79697e-12
18	6758984	NM_172406 // Trak2 // trafficking protein, kinesin binding 2 // 1 C1.3|1 // 70827 /// E	Trak2	NM_172406	0.077924	2.80407e-12
14	6830761	NM_009270 // Sqle // squalene epoxidase // 15 D1|15 // 20775 /// ENSMUST00000022977 //	Sqle	NM_009270	0.726521	2.82973e-12
8	7020804	NM_026662 // Prps2 // phosphoribosyl pyrophosphate synthetase 2 // X F2-F3|X 72.0 cM //	Prps2	NM_026662	0.0733865	2.83181e-12
24	6769181	NM_001142701 // Hmha1 // histocompatibility (minor) HA-1 // 10 C1|10 // 70719 /// NM_02	Hmha1	NM_001142701	0.473824	2.83232e-12
16	6875191	NM_023116 // Cacnb2 // calcium channel, voltage-dependent, beta 2 subunit // 2 A2|2 14.	Cacnb2	NM_023116	0.0513114	2.90219e-12
9	6771538	NM_009870 // Cdk4 // cyclin-dependent kinase 4 // 10 D3|10 // 12567 /// ENSMUST00000006	Cdk4	NM_009870	0.138768	2.93072e-12
16	6844093	NM_001039533 // Pdxdc1 // pyridoxal-dependent decarboxylase domain containing 1 // 16 A	Pdxdc1	NM_001039533	0.595761	3.04612e-12
8	6959273	NM_007814 // Cyp2b19 // cytochrome P450, family 2, subfamily b, polypeptide 19 // 7 A3|	Cyp2b19	NM_007814	0.358864	3.12415e-12
13	6791800	NM_145436 // Cdc27 // cell division cycle 27 homolog (S. cerevisiae) // 11 E1|11 63.0 c	Cdc27	NM_145436	0.201182	3.12585e-12
11	6979527	NM_172286 // 6430548M08Rik // RIKEN cDNA 6430548M08 gene // 8 E1|8 // 234797 /// NM_001	6430548M08Rik	NM_172286	0.174125	3.17725e-12
15	6815345	NM_010422 // Hexb // hexosaminidase B // 13 D1|13 46.0 cM // 15212 /// ENSMUST000000221	Hexb	NM_010422	0.988071	3.18161e-12
15	6797880	NM_009832 // Ccnk // cyclin K // 12 F1|12 52.0 cM // 12454 /// ENSMUST00000101055 // Cc	Ccnk	NM_009832	0.564323	3.28536e-12
13	6836833	NM_013909 // Fbxl6 // F-box and leucine-rich repeat protein 6 // 15 D3|15 // 30840 ///	Fbxl6	NM_013909	0.754409	3.34641e-12
13	6880983	NM_139308 // Stard7 // START domain containing 7 // 2 F1|2 62.5 cM // 99138 /// ENSMUST	Stard7	NM_139308	0.296616	3.44592e-12
16	6802290	NM_001136075 // Numb // numb gene homolog (Drosophila) // 12|12 D3 // 18222 /// NM_0109	Numb	NM_001136075	0.368095	3.4911e-12
15	6774336	NM_009163 // Sgpl1 // sphingosine phosphate lyase 1 // 10 B4|10 32.0 cM // 20397 /// EN	Sgpl1	NM_009163	0.13369	3.5696e-12
29	6764854	NM_198653 // Iars2 // isoleucine-tRNA synthetase 2, mitochondrial // 1 H5|1 // 381314 /	Iars2	NM_198653	0.14422	3.60219e-12
16	6779718	NM_133767 // Mtif2 // mitochondrial translational initiation factor 2 // 11|11 A4 // 76	Mtif2	NM_133767	0.253577	3.79925e-12
22	6931377	NM_178651 // Slc30a9 // solute carrier family 30 (zinc transporter), member 9 // 5 C3.1	Slc30a9	NM_178651	0.182644	3.80583e-12
15	6849992	NM_020603 // Wdr46 // WD repeat domain 46 // 17 B1|17 // 57315 /// ENSMUST00000025170 /	Wdr46	NM_020603	0.134336	3.8246e-12
8	6985343	NM_172284 // Ddx19b // DEAD (Asp-Glu-Ala-Asp) box polypeptide 19b // 8 E1|8 // 234733 /	Ddx19b	NM_172284	0.467864	3.94942e-12
19	6805794	NM_153546 // Mboat1 // membrane bound O-acyltransferase domain containing 1 // 13 A3.2|	Mboat1	NM_153546	0.155334	3.95213e-12
8	6988603	NM_009382 // Thy1 // thymus cell antigen 1, theta // 9 A5.1|9 26.0 cM // 21838 /// ENSM	Thy1	NM_009382	0.330869	4.08989e-12
16	6752869	NM_028399 // Ccnt2 // cyclin T2 // 1 E3|1 // 72949 /// ENSMUST00000027587 // Ccnt2 // c	Ccnt2	NM_028399	0.315623	4.13972e-12
29	6987893	NM_172766 // Nfrkb // nuclear factor related to kappa B binding protein // 9 A4|9 // 23	Nfrkb	NM_172766	0.991227	4.35533e-12
13	6965668	NM_011155 // Ppp5c // protein phosphatase 5, catalytic subunit // 7 A2|7 4.0 cM // 1906	Ppp5c	NM_011155	0.0504219	4.49688e-12
15	6844346	NM_011532 // Tbx1 // T-box 1 // 16 A3|16 11.35 cM // 21380 /// ENSMUST00000009241 // Tb	Tbx1	NM_011532	0.51689	4.58738e-12
22	6886117	NM_009261 // Strbp // spermatid perinuclear RNA binding protein // 2 B|2 // 20744 /// E	Strbp	NM_009261	0.0732487	4.59783e-12
13	6772231	NM_019961 // Pex3 // peroxisomal biogenesis factor 3 // 10|10 A // 56535 /// NM_0011641	Pex3	NM_019961	0.103012	4.61689e-12
10	6885504	NM_013677 // Surf1 // surfeit gene 1 // 2 A3|2 15.5 cM // 20930 /// ENSMUST00000015934	Surf1	NM_013677	0.113255	4.83077e-12
18	6762106	NM_008825 // Pfkfb2 // 6-phosphofructo-2-kinase/fructose-2,6-biphosphatase 2 // 1 E4|1	Pfkfb2	NM_008825	0.698853	4.91376e-12
36	6813676	NM_153538 // Zcchc6 // zinc finger, CCHC domain containing 6 // 13 B2|13 // 214290 ///	Zcchc6	NM_153538	0.213678	4.9507e-12
11	6959292	NM_010950 // Numbl // numb-like // 7 A3|7 // 18223 /// ENSMUST00000079258 // Numbl // n	Numbl	NM_010950	0.127502	5.09367e-12
14	6920033	NM_027769 // Cpne3 // copine III // 4 A3|4 // 70568 /// ENSMUST00000029885 // Cpne3 //	Cpne3	NM_027769	0.494861	5.17601e-12
18	6886203	NM_178778 // Scai // suppressor of cancer cell invasion // 2 B|2 // 320271 /// NR_03352	Scai	NM_178778	0.0792788	5.21595e-12
11	6782682	NM_009143 // Sdf2 // stromal cell derived factor 2 // 11 B5|11 // 20316 /// ENSMUST0000	Sdf2	NM_009143	0.0858092	5.30945e-12
18	6792502	NM_146032 // Srp68 // signal recognition particle 68 // 11 E2|11 // 217337 /// ENSMUST0	Srp68	NM_146032	0.345638	5.40931e-12
15	7015463	NM_133991 // Ftsj1 // FtsJ homolog 1 (E. coli) // X A1.1|X 2.0 cM // 54632 /// BC034880	Ftsj1	NM_133991	0.21479	5.4412e-12
15	6969028	NM_010176 // Fah // fumarylacetoacetate hydrolase // 7 D3|7 42.6 cM // 14085 /// ENSMUS	Fah	NM_010176	0.0580706	5.49341e-12
15	6935970	NM_011074 // Cdk14 // cyclin-dependent kinase 14 // 5 A1|5 0.0 cM // 18647 /// AF033655	Cdk14	NM_011074	0.18437	5.75227e-12
26	6990768	NM_146003 // Senp6 // SUMO/sentrin specific peptidase 6 // 9 E1|9 // 215351 /// ENSMUST	Senp6	NM_146003	0.378186	5.8123e-12
14	6819511	NM_145463 // Shisa2 // shisa homolog 2 (Xenopus laevis) // 14 D1|14 // 219134 /// ENSMU	Shisa2	NM_145463	0.649324	5.91681e-12
11	6882476	NM_029362 // Chmp4b // chromatin modifying protein 4B // 2|2 H2 // 75608 /// ENSMUST000	Chmp4b	NM_029362	0.167858	6.10176e-12
23	6896587	NM_008839 // Pik3ca // phosphatidylinositol 3-kinase, catalytic, alpha polypeptide // 3	Pik3ca	NM_008839	0.556938	6.31502e-12
14	6843680	NM_133185 // Rogdi // rogdi homolog (Drosophila) // 16 A1|16 3.3 cM // 66049 /// BC0069	Rogdi	NM_133185	0.468121	6.89907e-12
37	6765971	NM_001077707 // Shprh // SNF2 histone linker PHD RING helicase // 10 A1|10 // 268281 //	Shprh	NM_001077707	0.0715761	7.18929e-12
13	6989010	NM_029639 // 1600029D21Rik // RIKEN cDNA 1600029D21 gene // 9|9 B // 76509 /// ENSMUST0	1600029D21Rik	NM_029639	0.92158	7.19812e-12
21	6799064	NM_134040 // Ddx1 // DEAD (Asp-Glu-Ala-Asp) box polypeptide 1 // 12 A1.1|12 // 104721 /	Ddx1	NM_134040	0.159885	7.35025e-12
19	6810260	NM_010560 // Il6st // interleukin 6 signal transducer // 13 D2.2|13 67.0 cM // 16195 //	Il6st	NM_010560	0.0548749	7.4553e-12
26	6772802	NM_008813 // Enpp1 // ectonucleotide pyrophosphatase/phosphodiesterase 1 // 10 A4|10 19	Enpp1	NM_008813	0.410282	7.63246e-12
20	6868899	NM_013703 // Vldlr // very low density lipoprotein receptor // 19 C1|19 20.0 cM // 2235	Vldlr	NM_013703	0.45048	7.64146e-12
18	7011910	NM_009549 // Zfp185 // zinc finger protein 185 // X A7.3|X 28.95 cM // 22673 /// NM_001	Zfp185	NM_009549	0.244793	7.91453e-12
10	6986086	NM_025615 // 2810004N23Rik // RIKEN cDNA 2810004N23 gene // 8 E2|8 // 66523 /// BC02367	2810004N23Rik	NM_025615	0.504976	8.08766e-12
18	6926654	NM_011610 // Tnfrsf1b // tumor necrosis factor receptor superfamily, member 1b // 4 E1|	Tnfrsf1b	NM_011610	0.792649	8.5751e-12
15	6781111	NM_153139 // Slc36a1 // solute carrier family 36 (proton/amino acid symporter), member	Slc36a1	NM_153139	0.652988	8.60342e-12
17	6931229	NM_175174 // Klhl5 // kelch-like 5 (Drosophila) // 5 C3.1|5 // 71778 /// ENSMUST0000010	Klhl5	NM_175174	0.402936	8.80596e-12
13	6983888	NM_008097 // Gcdh // glutaryl-Coenzyme A dehydrogenase // 8 C3|8 38.6 cM // 270076 ///	Gcdh	NM_008097	0.547934	8.93819e-12
12	6900409	NM_001177771 // Clcc1 // chloride channel CLIC-like 1 // 3 F3|3 // 229725 /// NM_001177	Clcc1	NM_001177771	0.957826	8.97111e-12
12	6888774	NM_010168 // F2 // coagulation factor II // 2 E1|2 47.5 cM // 14061 /// ENSMUST00000111	F2	NM_010168	0.571433	8.97132e-12
24	6870675	NM_145505 // Fam160b1 // family with sequence similarity 160, member B1 // 19 D2|19 //	Fam160b1	NM_145505	0.65514	9.02479e-12
17	6767155	NM_008229 // Hdac2 // histone deacetylase 2 // 10 B1|10 26.0 cM // 15182 /// ENSMUST000	Hdac2	NM_008229	0.758669	9.3112e-12
12	6969017	NM_133722 // Fam108c // family with sequence similarity 108, member C // 7 D3|7 // 7017	Fam108c	NM_133722	0.540182	9.42503e-12
11	6907204	NM_007899 // Ecm1 // extracellular matrix protein 1 // 3 F2.1|3 45.4 cM // 13601 /// EN	Ecm1	NM_007899	0.0883741	9.61854e-12
20	6838257	NM_175121 // Slc38a2 // solute carrier family 38, member 2 // 15 F1|15 // 67760 /// ENS	Slc38a2	NM_175121	0.631661	9.83266e-12
13	7002728	NM_008403 // Itgb1bp1 // integrin beta 1 binding protein 1 // 12 A1.2|12 // 16413 /// E	Itgb1bp1	NM_008403	0.970507	1.03135e-11
17	6998972	NM_016853 // Stac // src homology three (SH3) and cysteine rich domain // 9 F3|9 62.0 c	Stac	NM_016853	0.0727277	1.03724e-11
11	6824000	NM_027045 // Gcap14 // granule cell antiserum positive 14 // 14 B|14 // 72972 /// NM_02	Gcap14	NM_027045	0.124501	1.04384e-11
16	6779961	NM_010696 // Lcp2 // lymphocyte cytosolic protein 2 // 11 A4|11 // 16822 /// ENSMUST000	Lcp2	NM_010696	0.535058	1.04991e-11
30	6885484	NR_033572 // Snapc4 // small nuclear RNA activating complex, polypeptide 4 // 2 A3|2 //	Snapc4	NR_033572	0.583681	1.05247e-11
13	6782704	NM_026389 // Poldip2 // polymerase (DNA-directed), delta interacting protein 2 // 11 B5	Poldip2	NM_026389	0.843215	1.08736e-11
21	6995076	NM_027889 // Vps11 // vacuolar protein sorting 11 (yeast) // 9|9 B // 71732 /// ENSMUST	Vps11	NM_027889	0.0908128	1.09815e-11
15	6840778	NM_008225 // Hcls1 // hematopoietic cell specific Lyn substrate 1 // 16|16 B // 15163 /	Hcls1	NM_008225	0.605763	1.09831e-11
17	6876055	BC051404 // Fam73b // family with sequence similarity 73, member B // 2 B|2 // 108958 /	Fam73b	BC051404	0.929208	1.10462e-11
20	6748213	NM_026719 // Lmbrd1 // LMBR1 domain containing 1 // 1 A5|1 // 68421 /// ENSMUST00000095	Lmbrd1	NM_026719	0.587134	1.12839e-11
9	6875375	NM_147778 // Commd3 // COMM domain containing 3 // 2 A3|2 9.0 cM // 12238 /// ENSMUST00	Commd3	NM_147778	0.0791489	1.14741e-11
8	6793181	NM_172401 // 1110057K04Rik // RIKEN cDNA 1110057K04 gene // 12 A1.1|12 // 68832 /// NM_	1110057K04Rik	NM_172401	0.224558	1.14876e-11
11	6957330	NM_011657 // Tulp3 // tubby-like protein 3 // 6 F3|6 62.5 cM // 22158 /// ENSMUST000000	Tulp3	NM_011657	0.0555809	1.23853e-11
26	6926974	NM_008840 // Pik3cd // phosphatidylinositol 3-kinase catalytic delta polypeptide // 4 E	Pik3cd	NM_008840	0.177187	1.26083e-11
23	6907615	NM_001013026 // Ttf2 // transcription termination factor, RNA polymerase II // 3 F2.2|3	Ttf2	NM_001013026	0.46479	1.29957e-11
21	6866299	NM_027130 // Afg3l2 // AFG3(ATPase family gene 3)-like 2 (yeast) // 18 E1|18 // 69597 /	Afg3l2	NM_027130	0.228587	1.30102e-11
13	6754680	NM_011345 // Sele // selectin, endothelial cell // 1 H2.2|1 86.6 cM // 20339 /// ENSMUS	Sele	NM_011345	0.9745	1.33877e-11
22	6789471	NM_172394 // Nup88 // nucleoporin 88 // 11 B4|11 42.0 cM // 19069 /// NM_001083331 // N	Nup88	NM_172394	0.377098	1.33927e-11
30	6807564	NM_029653 // Dapk1 // death associated protein kinase 1 // 13 B2|13 40.0 cM // 69635 //	Dapk1	NM_029653	0.446904	1.36431e-11
21	6788866	NM_019921 // Akap10 // A kinase (PRKA) anchor protein 10 // 11 B2|11 // 56697 /// ENSMU	Akap10	NM_019921	0.176225	1.39465e-11
30	6865967	NM_178277 // Hmgxb3 // HMG box domain containing 3 // 18 E1|18 // 106894 /// NM_134134	Hmgxb3	NM_178277	0.920968	1.42027e-11
8	6819252	NM_011189 // Psme1 // proteasome (prosome, macropain) 28 subunit, alpha // 14 C2-D1|14	Psme1	NM_011189	0.458651	1.42517e-11
21	6777251	NM_001037846 // Cnot2 // CCR4-NOT transcription complex, subunit 2 // 10 D2|10 // 72068	Cnot2	NM_001037846	0.433766	1.45574e-11
11	6842803	NM_008065 // Gabpa // GA repeat binding protein, alpha // 16 C3-4|16 55.0 cM // 14390 /	Gabpa	NM_008065	0.667966	1.46733e-11
24	6832719	NM_001159647 // Cntn1 // contactin 1 // 15 F|15 55.1 cM // 12805 /// NM_007727 // Cntn1	Cntn1	NM_001159647	0.283953	1.49149e-11
20	6839985	NM_010143 // Ephb3 // Eph receptor B3 // 16|16 B1-B4 // 13845 /// ENSMUST00000006112 //	Ephb3	NM_010143	0.0818257	1.52347e-11
13	6785446	NM_013770 // Slc25a10 // solute carrier family 25 (mitochondrial carrier, dicarboxylate	Slc25a10	NM_013770	0.98458	1.54019e-11
27	6962999	NM_199012 // Fchsd2 // FCH and double SH3 domains 2 // 7 E3|7 // 207278 /// NM_00114601	Fchsd2	NM_199012	0.720482	1.66992e-11
21	6839934	NM_013852 // Abcf3 // ATP-binding cassette, sub-family F (GCN20), member 3 // 16 A3|16	Abcf3	NM_013852	0.71091	1.73166e-11
18	6842009	NM_011173 // Pros1 // protein S (alpha) // 16 C1.3|16 // 19128 /// ENSMUST00000023629 /	Pros1	NM_011173	0.0994258	1.73749e-11
7	6860135	NM_025594 // Zmat2 // zinc finger, matrin type 2 // 18 B2|18 // 66492 /// ENSMUST000000	Zmat2	NM_025594	0.821969	1.73898e-11
29	6922301	NM_001045514 // Akna // AT-hook transcription factor // 4 C1|4 // 100182 /// ENSMUST000	Akna	NM_001045514	0.604065	1.79833e-11
6	6960144	NM_024253 // Nkg7 // natural killer cell group 7 sequence // 7|7 B2 // 72310 /// ENSMUS	Nkg7	NM_024253	0.210345	1.81067e-11
7	6960175	NM_133712 // Klk10 // kallikrein related-peptidase 10 // 7 B4|7 24.0 cM // 69540 /// NM	Klk10	NM_133712	0.751451	1.82483e-11
17	6964207	NM_030566 // Rabep2 // rabaptin, RAB GTPase binding effector protein 2 // 7 F3|7 // 703	Rabep2	NM_030566	0.152111	1.83169e-11
15	6768450	NM_207221 // Jmjd1c // jumonji domain containing 1C // 10 B5.1|10 // 108829 /// ENSMUST	Jmjd1c	NM_207221	0.658861	1.85275e-11
6	6983223	NM_023065 // Ifi30 // interferon gamma inducible protein 30 // 8 B3.3|8 // 65972 /// EN	Ifi30	NM_023065	0.156869	1.9097e-11
21	6865709	NM_001127338 // Aldh7a1 // aldehyde dehydrogenase family 7, member A1 // 18 D3|18 29.0	Aldh7a1	NM_001127338	0.652537	1.92152e-11
12	6794073	NM_201357 // Tssc1 // tumor suppressing subtransferable candidate 1 // 12 A2|12 10.0 cM	Tssc1	NM_201357	0.126191	1.92814e-11
17	6933474	NM_024477 // Ttc28 // tetratricopeptide repeat domain 28 // 5 F|5 // 209683 /// AK12242	Ttc28	NM_024477	0.632163	1.99494e-11
12	6854910	NM_130882 // Cyp4f13 // cytochrome P450, family 4, subfamily f, polypeptide 13 // 17 B1	Cyp4f13	NM_130882	0.222588	2.00207e-11
14	6896667	NM_001113188 // Fxr1 // fragile X mental retardation gene 1, autosomal homolog // 3|3 B	Fxr1	NM_001113188	0.132213	2.01469e-11
16	6768151	NM_052994 // Spock2 // sparc/osteonectin, cwcv and kazal-like domains proteoglycan 2 //	Spock2	NM_052994	0.550708	2.03893e-11
27	6970393	NM_021494 // Dennd5a // DENN/MADD domain containing 5A // 7 F1|7 // 19347 /// ENSMUST00	Dennd5a	NM_021494	0.392963	2.05429e-11
6	6946785	NM_001177558 // Gng12 // guanine nucleotide binding protein (G protein), gamma 12 // 6	Gng12	NM_001177558	0.224496	2.05676e-11
15	6902192	NM_138744 // Ssx2ip // synovial sarcoma, X breakpoint 2 interacting protein // 3 H2|3 /	Ssx2ip	NM_138744	0.265308	2.09687e-11
8	6775472	NM_010304 // Gna15 // guanine nucleotide binding protein, alpha 15 // 10 C1|10 43.0 cM	Gna15	NM_010304	0.891006	2.11155e-11
8	6921012	NM_016689 // Aqp3 // aquaporin 3 // 4 B1|4 // 11828 /// ENSMUST00000055327 // Aqp3 // a	Aqp3	NM_016689	0.540208	2.1676e-11
21	6903542	NM_080634 // Hps3 // Hermansky-Pudlak syndrome 3 homolog (human) // 3 A2|3 12.5 cM // 1	Hps3	NM_080634	0.606745	2.20052e-11
15	6787283	NM_025936 // Rars // arginyl-tRNA synthetase // 11 A4|11 // 104458 /// ENSMUST000000189	Rars	NM_025936	0.0537941	2.20787e-11
15	6955272	NM_001170489 // Aplf // aprataxin and PNKP like factor // 6 D1|6 // 72103 /// NM_024251	Aplf	NM_001170489	0.788674	2.22669e-11
10	6942892	NM_172726 // E130309D02Rik // RIKEN cDNA E130309D02 gene // 5 G2|5 // 231868 /// ENSMUS	E130309D02Rik	NM_172726	0.087432	2.24804e-11
14	6833308	NM_019518 // Grasp // GRP1 (general receptor for phosphoinositides 1)-associated scaffo	Grasp	NM_019518	0.183137	2.26287e-11
8	6836840	NM_025842 // Vps28 // vacuolar protein sorting 28 (yeast) // 15 D3|15 // 66914 /// ENSM	Vps28	NM_025842	0.193102	2.30626e-11
23	6786586	NM_153078 // Ehbp1 // EH domain binding protein 1 // 11 A3.2|11 11.0 cM // 216565 /// E	Ehbp1	NM_153078	0.699501	2.36377e-11
29	6981664	NM_175091 // Tnks // tankyrase, TRF1-interacting ankyrin-related ADP-ribose polymerase	Tnks	NM_175091	0.996525	2.40239e-11
17	6900450	NM_172685 // Slc25a24 // solute carrier family 25 (mitochondrial carrier, phosphate car	Slc25a24	NM_172685	0.0943518	2.41044e-11
11	6824942	NM_030004 // Cryl1 // crystallin, lambda 1 // 14 C3|14 20.0 cM // 68631 /// ENSMUST0000	Cryl1	NM_030004	0.705566	2.51549e-11
19	6794568	NM_178681 // Dgkb // diacylglycerol kinase, beta // 12 A3|12 // 217480 /// ENSMUST00000	Dgkb	NM_178681	0.0855971	2.59511e-11
9	6899777	NM_026406 // Rnf115 // ring finger protein 115 // 3 F2.1|3 // 67845 /// ENSMUST00000029	Rnf115	NM_026406	0.911092	2.61214e-11
10	6847952	NM_001081549 // Rcan1 // regulator of calcineurin 1 // 16 C4|16 62.0 cM // 54720 /// NM	Rcan1	NM_001081549	0.0606381	2.62629e-11
8	6792999	NM_025323 // 0610009D07Rik // RIKEN cDNA 0610009D07 gene // 12 A1.1|12 // 66055 /// ENS	0610009D07Rik	NM_025323	0.715925	2.62766e-11
22	6828582	NM_001162906 // 2410089E03Rik // RIKEN cDNA 2410089E03 gene // 15 A1|15 // 73692 /// EN	2410089E03Rik	NM_001162906	0.869387	2.66495e-11
18	6856257	NM_027787 // Rfx2 // regulatory factor X, 2 (influences HLA class II expression) // 17	Rfx2	NM_027787	0.858203	2.68417e-11
16	6931181	NM_025700 // Pgm1 // phosphoglucomutase 1 // 5 C3.3|5 38.0 cM // 66681 /// BC052762 //	Pgm1	NM_025700	0.757896	2.70573e-11
16	6791132	NM_028965 // Snx11 // sorting nexin 11 // 11 D|11 // 74479 /// NM_001163389 // Snx11 //	Snx11	NM_028965	0.936313	2.7077e-11
10	6985117	NM_010817 // Psmd7 // proteasome (prosome, macropain) 26S subunit, non-ATPase, 7 // 8 D	Psmd7	NM_010817	0.078418	2.71784e-11
12	6864564	NM_144866 // Etf1 // eukaryotic translation termination factor 1 // 18 B1|18 // 225363	Etf1	NM_144866	0.715937	2.74414e-11
18	6901634	NM_001135150 // Slc39a8 // solute carrier family 39 (metal ion transporter), member 8 /	Slc39a8	NM_001135150	0.086569	2.80793e-11
23	6931740	NM_011058 // Pdgfra // platelet derived growth factor receptor, alpha polypeptide // 5	Pdgfra	NM_011058	0.438545	2.9157e-11
11	6831651	NM_025567 // Cyc1 // cytochrome c-1 // 15 D3|15 // 66445 /// ENSMUST00000023210 // Cyc1	Cyc1	NM_025567	0.680452	2.91977e-11
19	6882181	NM_153781 // Pygb // brain glycogen phosphorylase // 2 G3|2 84.0 cM // 110078 /// ENSMU	Pygb	NM_153781	0.182784	3.16142e-11
15	6817902	NM_027493 // Actr8 // ARP8 actin-related protein 8 homolog (S. cerevisiae) // 14 B|14 /	Actr8	NM_027493	0.652983	3.28419e-11
12	6800233	NM_013562 // Ifrd1 // interferon-related developmental regulator 1 // 12 B1|12 21.5 cM	Ifrd1	NM_013562	0.927557	3.36379e-11
16	6925575	NM_010693 // Lck // lymphocyte protein tyrosine kinase // 4 D2.2|4 59.0 cM // 16818 ///	Lck	NM_010693	0.0567823	3.45674e-11
10	6752409	NM_026472 // Mki67ip // Mki67 (FHA domain) interacting nucleolar phosphoprotein // 1 E2	Mki67ip	NM_026472	0.869386	3.48044e-11
25	6967014	NM_008172 // Grin2d // glutamate receptor, ionotropic, NMDA2D (epsilon 4) // 7 B4|7 23.	Grin2d	NM_008172	0.82888	3.53049e-11
15	6935343	NM_178398 // Wipi2 // WD repeat domain, phosphoinositide interacting 2 // 5 G2|5 // 747	Wipi2	NM_178398	0.16132	3.66015e-11
16	6796658	NM_030225 // Dlst // dihydrolipoamide S-succinyltransferase (E2 component of 2-oxo-glut	Dlst	NM_030225	0.286474	3.70575e-11
21	6792477	NM_130454 // Recql5 // RecQ protein-like 5 // 11|11 E2 // 170472 /// ENSMUST00000021097	Recql5	NM_130454	0.0939137	3.86082e-11
15	6947321	NM_177884 // AW146020 // expressed sequence AW146020 // 6 C3|6 // 330361 /// NM_026490	AW146020	NM_177884	0.0514263	3.91213e-11
25	6934053	NM_172722 // Naa25 // N(alpha)-acetyltransferase 25, NatB auxiliary subunit // 5 F|5 //	Naa25	NM_172722	0.962172	3.98515e-11
8	6883113	NM_133763 // Dnttip1 // deoxynucleotidyltransferase, terminal, interacting protein 1 //	Dnttip1	NM_133763	0.67239	3.99861e-11
8	6852130	NM_027166 // Ypel5 // yippee-like 5 (Drosophila) // 17|17 E2 // 383295 /// ENSMUST00000	Ypel5	NM_027166	0.241881	4.00493e-11
19	6965906	NM_008168 // Grik5 // glutamate receptor, ionotropic, kainate 5 (gamma 2) // 7 A3|7 6.5	Grik5	NM_008168	0.578464	4.06641e-11
22	6777190	NM_010195 // Lgr5 // leucine rich repeat containing G protein coupled receptor 5 // 10	Lgr5	NM_010195	0.308415	4.14381e-11
17	6766046	NM_009538 // Plagl1 // pleiomorphic adenoma gene-like 1 // 10 A2|10 15.0 cM // 22634 //	Plagl1	NM_009538	0.165412	4.18617e-11
10	6977995	NM_145857 // Nod2 // nucleotide-binding oligomerization domain containing 2 // 8 C3|8 /	Nod2	NM_145857	0.260289	4.19697e-11
23	6998213	NM_177775 // Esyt3 // extended synaptotagmin-like protein 3 // 9 E3.3|9 52.0 cM // 2726	Esyt3	NM_177775	0.978546	4.28013e-11
15	6937056	NM_177870 // Slc5a6 // solute carrier family 5 (sodium-dependent vitamin transporter),	Slc5a6	NM_177870	0.744992	4.37066e-11
27	6876028	NM_001113213 // Odf2 // outer dense fiber of sperm tails 2 // 2 B|2 19.0 cM // 18286 //	Odf2	NM_001113213	0.44502	4.42732e-11
7	6934397	NM_029752 // Bri3bp // Bri3 binding protein // 5|5 F // 76809 /// ENSMUST00000049040 //	Bri3bp	NM_029752	0.857003	4.43869e-11
12	6791467	BC016089 // Fam134c // family with sequence similarity 134, member C // 11 D|11 // 6799	Fam134c	BC016089	0.0634609	4.51382e-11
10	6913901	NM_024255 // Hsdl2 // hydroxysteroid dehydrogenase like 2 // 4|4 C1 // 72479 /// ENSMUS	Hsdl2	NM_024255	0.391136	4.52402e-11
14	6837445	NM_011862 // Pacsin2 // protein kinase C and casein kinase substrate in neurons 2 // 15	Pacsin2	NM_011862	0.613444	4.54609e-11
21	6931633	NM_181323 // Cwh43 // cell wall biogenesis 43 C-terminal homolog (S. cerevisiae) // 5 C	Cwh43	NM_181323	0.993164	4.55301e-11
24	6898010	NM_008604 // Mme // membrane metallo endopeptidase // 3 E1|3 29.6 cM // 17380 /// ENSMU	Mme	NM_008604	0.12156	4.79718e-11
19	6844196	NM_152816 // Dnm1l // dynamin 1-like // 16 A2|16 // 74006 /// NM_001025947 // Dnm1l //	Dnm1l	NM_152816	0.379179	4.80785e-11
23	6867598	NM_001167885 // Suv420h1 // suppressor of variegation 4-20 homolog 1 (Drosophila) // 19	Suv420h1	NM_001167885	0.0967529	4.92959e-11
16	6786965	NM_146016 // Eml6 // echinoderm microtubule associated protein like 6 // 11 A3.3|11 //	Eml6	NM_146016	0.422627	4.93991e-11
13	6793672	NM_027959 // Pdia6 // protein disulfide isomerase associated 6 // 12 A1.1|12 // 71853 /	Pdia6	NM_027959	0.421824	5.15497e-11
11	6837102	NM_172608 // Tmem184b // transmembrane protein 184b // 15 E1|15 // 223693 /// ENSMUST00	Tmem184b	NM_172608	0.16532	5.24197e-11
14	6843543	NM_019517 // Bace2 // beta-site APP-cleaving enzyme 2 // 16 C4|16 // 56175 /// ENSMUST0	Bace2	NM_019517	0.0536256	5.28745e-11
22	6831687	NM_010630 // Kifc2 // kinesin family member C2 // 15 D-E|15 43.4 cM // 16581 /// ENSMUS	Kifc2	NM_010630	0.116049	5.29818e-11
15	6815255	NM_025630 // Aggf1 // angiogenic factor with G patch and FHA domains 1 // 13 D1|13 // 6	Aggf1	NM_025630	0.0901984	5.39136e-11
12	6920990	NM_022305 // B4galt1 // UDP-Gal:betaGlcNAc beta 1,4- galactosyltransferase, polypeptide	B4galt1	NM_022305	0.742453	5.48497e-11
28	6770693	NM_175489 // Osbpl8 // oxysterol binding protein-like 8 // 10 D1|10 // 237542 /// NM_00	Osbpl8	NM_175489	0.587753	5.58827e-11
11	6838682	NM_008473 // Krt1 // keratin 1 // 15 F3|15 58.81 cM // 16678 /// ENSMUST00000023790 //	Krt1	NM_008473	0.0621177	5.66173e-11
15	6991563	NM_178667 // Tfdp2 // transcription factor Dp 2 // 9 E3.3|9 // 211586 /// NM_001184706	Tfdp2	NM_178667	0.560509	5.68002e-11
18	6969196	NM_028343 // Tmem135 // transmembrane protein 135 // 7|7 E1 // 72759 /// ENSMUST0000004	Tmem135	NM_028343	0.630534	5.68249e-11
27	6755966	NM_001163754 // Rab3gap2 // RAB3 GTPase activating protein subunit 2 // 1 H5|1 // 98732	Rab3gap2	NM_001163754	0.0747577	5.91327e-11
14	6796415	BC040401 // 4933426M11Rik // RIKEN cDNA 4933426M11 gene // 12 D1|12 // 217684 /// ENSMU	4933426M11Rik	BC040401	0.128708	5.92395e-11
21	6873025	NM_021315 // Noc3l // nucleolar complex associated 3 homolog (S. cerevisiae) // 19 C3|1	Noc3l	NM_021315	0.732706	6.12249e-11
12	6810548	NM_010330 // Emb // embigin // 13 D2.3|13 // 13723 /// ENSMUST00000022242 // Emb // emb	Emb	NM_010330	0.104458	6.14084e-11
14	6942192	NM_010368 // Gusb // glucuronidase, beta // 5 G1.3|5 72.0 cM // 110006 /// ENSMUST00000	Gusb	NM_010368	0.673732	6.26703e-11
18	6929252	NM_177323 // Rint1 // RAD50 interactor 1 // 5 A3|5 // 72772 /// ENSMUST00000030852 // R	Rint1	NM_177323	0.64765	6.275e-11
11	6878341	NM_153405 // Rbm45 // RNA binding motif protein 45 // 2 C3|2 // 241490 /// AY152391 //	Rbm45	NM_153405	0.417067	6.27574e-11
28	6796544	NM_130887 // Papln // papilin, proteoglycan-like sulfated glycoprotein // 12 D1|12 // 1	Papln	NM_130887	0.674329	6.40422e-11
16	6918858	NM_019741 // Slc2a5 // solute carrier family 2 (facilitated glucose transporter), membe	Slc2a5	NM_019741	0.0528257	6.4268e-11
11	6849986	NM_007829 // Daxx // Fas death domain-associated protein // 17 B1|17 17.0 cM // 13163 /	Daxx	NM_007829	0.408828	6.46744e-11
17	6953101	NM_032540 // Kel // Kell blood group // 6 B2.1|6 20.5 cM // 23925 /// ENSMUST0000003189	Kel	NM_032540	0.107765	6.52367e-11
25	6886768	NM_018785 // Prpf40a // PRP40 pre-mRNA processing factor 40 homolog A (yeast) // 2|2 C1	Prpf40a	NM_018785	0.645604	6.74017e-11
31	6890225	NM_026574 // Ino80 // INO80 homolog (S. cerevisiae) // 2 E5|2 // 68142 /// ENSMUST00000	Ino80	NM_026574	0.487778	6.94082e-11
14	6839552	NM_023317 // Nde1 // nuclear distribution gene E homolog 1 (A nidulans) // 16 A1|16 //	Nde1	NM_023317	0.978031	6.95196e-11
21	6869577	NM_008234 // Hells // helicase, lymphoid specific // 19|19 C3-D1 // 15201 /// ENSMUST00	Hells	NM_008234	0.16508	7.07033e-11
17	6991561	NM_177352 // Gk5 // glycerol kinase 5 (putative) // 9 E3.3|9 // 235533 /// ENSMUST00000	Gk5	NM_177352	0.463217	7.0713e-11
8	6996935	NM_015806 // Mapk6 // mitogen-activated protein kinase 6 // 9 D|9 38.0 cM // 50772 ///	Mapk6	NM_015806	0.719762	7.11947e-11
10	6985328	NM_029646 // Il34 // interleukin 34 // 8 E1|8 // 76527 /// NM_001135100 // Il34 // inte	Il34	NM_029646	0.162239	7.12636e-11
20	6750433	NM_018817 // Smarcal1 // SWI/SNF related matrix associated, actin dependent regulator o	Smarcal1	NM_018817	0.0931965	7.19134e-11
11	6885525	NM_138665 // Sardh // sarcosine dehydrogenase // 2 A3|2 // 192166 /// ENSMUST0000010288	Sardh	NM_138665	0.252917	7.20232e-11
10	6889197	NM_001110849 // Prr5l // proline rich 5 like // 2 E2|2 // 72446 /// NM_001083810 // Prr	Prr5l	NM_001110849	0.0936554	7.28383e-11
8	7017630	NM_008062 // G6pdx // glucose-6-phosphate dehydrogenase X-linked // X A2-A3|X 30.02 cM	G6pdx	NM_008062	0.656309	7.38606e-11
14	6900142	NM_172684 // Rsbn1 // rosbin, round spermatid basic protein 1 // 3 F2.2|3 // 229675 ///	Rsbn1	NM_172684	0.11075	7.55153e-11
24	6871091	NM_030109 // Sf3b2 // splicing factor 3b, subunit 2 // 19 A|19 // 319322 /// ENSMUST000	Sf3b2	NM_030109	0.249184	7.55546e-11
13	7012001	NM_001173547 // Taz // tafazzin // X C1-C3|X 29.82 cM // 66826 /// NM_181516 // Taz //	Taz	NM_001173547	0.198991	7.68638e-11
24	6872646	NM_018830 // Asah2 // N-acylsphingosine amidohydrolase 2 // 19|19 C3 // 54447 /// ENSMU	Asah2	NM_018830	0.115486	7.78988e-11
9	6822772	NM_025550 // Psmd6 // proteasome (prosome, macropain) 26S subunit, non-ATPase, 6 // 14	Psmd6	NM_025550	0.39	8.00763e-11
27	6792499	NM_172571 // Fbf1 // Fas (TNFRSF6) binding factor 1 // 11 E2|11 // 217335 /// ENSMUST00	Fbf1	NM_172571	0.606957	8.08413e-11
12	6953611	NM_010455 // Hoxa7 // homeobox A7 // 6 B3|6 26.3 cM // 15404 /// ENSMUST00000048715 //	Hoxa7	NM_010455	0.255166	8.11812e-11
15	6963542	NM_020606 // Parva // parvin, alpha // 7 F1|7 // 57342 /// ENSMUST00000033030 // Parva	Parva	NM_020606	0.579716	8.23262e-11
11	6926029	NM_145554 // Ldlrap1 // low density lipoprotein receptor adaptor protein 1 // 4 D3|4 //	Ldlrap1	NM_145554	0.124757	8.24341e-11
9	6886204	NM_024209 // Ppp6c // protein phosphatase 6, catalytic subunit // 2 B|2 // 67857 /// EN	Ppp6c	NM_024209	0.275101	8.27543e-11
22	6941180	NM_016926 // Sart3 // squamous cell carcinoma antigen recognized by T-cells 3 // 5 F|5	Sart3	NM_016926	0.0866253	8.45639e-11
25	6837046	NM_130859 // Card10 // caspase recruitment domain family, member 10 // 15 E1|15 // 1058	Card10	NM_130859	0.603206	8.47985e-11
13	6936747	NM_013853 // Abcf2 // ATP-binding cassette, sub-family F (GCN20), member 2 // 5 A3|5 //	Abcf2	NM_013853	0.347803	8.65601e-11
7	6868176	BC038020 // Fam111a // family with sequence similarity 111, member A // 19 B|19 // 1073	Fam111a	BC038020	0.611025	8.82915e-11
10	6899760	NM_001009935 // Txnip // thioredoxin interacting protein // 3 F2.2|3 47.1 cM // 56338 /	Txnip	NM_001009935	0.0650553	8.96559e-11
9	6937867	NM_024236 // Qdpr // quinoid dihydropteridine reductase // 5 B3|5 30.0 cM // 110391 ///	Qdpr	NM_024236	0.158639	8.98362e-11
15	6840115	NM_145933 // St6gal1 // beta galactoside alpha 2,6 sialyltransferase 1 // 16 B1|16 15.5	St6gal1	NM_145933	0.0891004	9.22473e-11
13	6784810	NM_021880 // Prkar1a // protein kinase, cAMP dependent regulatory, type I, alpha // 11	Prkar1a	NM_021880	0.262984	9.63361e-11
26	6771641	NM_019963 // Stat2 // signal transducer and activator of transcription 2 // 10 D3|10 70	Stat2	NM_019963	0.630678	9.90131e-11
15	6764457	NM_007422 // Adss // adenylosuccinate synthetase, non muscle // 1 H4|1 // 11566 /// ENS	Adss	NM_007422	0.366148	9.92338e-11
22	6809266	NM_177266 // Gfm2 // G elongation factor, mitochondrial 2 // 13 D1|13 // 320806 /// NM_	Gfm2	NM_177266	0.346858	1.00126e-10
16	6990664	NM_010295 // Gclc // glutamate-cysteine ligase, catalytic subunit // 9 D-E|9 42.0 cM //	Gclc	NM_010295	0.234801	1.00636e-10
11	6881155	NM_009374 // Tgm3 // transglutaminase 3, E polypeptide // 2 F1|2 // 21818 /// ENSMUST00	Tgm3	NM_009374	0.607655	1.00788e-10
17	6959538	NM_146185 // Zfp790 // zinc finger protein 790 // 7 B1|7 // 233056 /// NM_001145880 //	Zfp790	NM_146185	0.773891	1.00814e-10
4	6925434	NM_008127 // Gjb4 // gap junction protein, beta 4 // 4 D1-D3|4 57.5 cM // 14621 /// ENS	Gjb4	NM_008127	0.11219	1.01104e-10
14	6800236	NM_172575 // Zfp277 // zinc finger protein 277 // 12 B1|12 // 246196 /// NM_178845 // Z	Zfp277	NM_172575	0.946071	1.02532e-10
10	6985808	NM_175185 // Hsdl1 // hydroxysteroid dehydrogenase like 1 // 8 E1|8 // 72552 /// ENSMUS	Hsdl1	NM_175185	0.079838	1.04529e-10
6	6969947	NM_198012 // Trim68 // tripartite motif-containing 68 // 7 E3|7 // 101700 /// ENSMUST00	Trim68	NM_198012	0.131204	1.04674e-10
14	6892990	NM_144893 // Slc35c2 // solute carrier family 35, member C2 // 2 H3|2 95.0 cM // 228875	Slc35c2	NM_144893	0.125595	1.05498e-10
8	6748620	NM_001172205 // Arid5a // AT rich interactive domain 5A (MRF1-like) // 1 B|1 // 214855	Arid5a	NM_001172205	0.392171	1.06325e-10
24	6819032	NM_198249 // E130112L23Rik // RIKEN cDNA E130112L23 gene // 14 C2|14 // 268739 /// NM_0	E130112L23Rik	NM_198249	0.248809	1.07628e-10
11	6978314	NM_022331 // Herpud1 // homocysteine-inducible, endoplasmic reticulum stress-inducible,	Herpud1	NM_022331	0.769128	1.08231e-10
28	6836842	NM_183091 // Nfkbil2 // nuclear factor of kappa light polypeptide gene enhancer in B-ce	Nfkbil2	NM_183091	0.0601931	1.1251e-10
30	6845933	NM_001159419 // Sidt1 // SID1 transmembrane family, member 1 // 16 B4|16 // 320007 ///	Sidt1	NM_001159419	0.6579	1.14229e-10
11	6937364	NM_013587 // Lrpap1 // low density lipoprotein receptor-related protein associated prot	Lrpap1	NM_013587	0.301093	1.15587e-10
11	6763706	NM_009721 // Atp1b1 // ATPase, Na+/K+ transporting, beta 1 polypeptide // 1 H2.2|1 86.8	Atp1b1	NM_009721	0.936284	1.16061e-10
11	6844310	NM_153150 // Slc25a1 // solute carrier family 25 (mitochondrial carrier, citrate transp	Slc25a1	NM_153150	0.915928	1.17883e-10
17	6840694	NM_139300 // Mylk // myosin, light polypeptide kinase // 16 B3|16 // 107589 /// ENSMUST	Mylk	NM_139300	0.320364	1.18515e-10
9	7007900	NM_033561 // Eif4h // eukaryotic translation initiation factor 4H // 5 G2|5 74.0 cM //	Eif4h	NM_033561	0.665417	1.18534e-10
10	6870569	NM_016862 // Vti1a // vesicle transport through interaction with t-SNAREs homolog 1A (y	Vti1a	NM_016862	0.468272	1.19503e-10
9	6885508	NM_207234 // Rexo4 // REX4, RNA exonuclease 4 homolog (S. cerevisiae) // 2 A3|2 // 2276	Rexo4	NM_207234	0.278112	1.21066e-10
21	6850683	NM_028198 // Xpo5 // exportin 5 // 17|17 C // 72322 /// ENSMUST00000087031 // Xpo5 // e	Xpo5	NM_028198	0.107707	1.24262e-10
12	6887816	NM_001018042 // Sp3 // trans-acting transcription factor 3 // 2 C3|2 // 20687 /// NM_00	Sp3	NM_001018042	0.408895	1.25786e-10
25	6972501	NM_146206 // Tpcn2 // two pore segment channel 2 // 7 F5|7 // 233979 /// ENSMUST0000005	Tpcn2	NM_146206	0.944725	1.28451e-10
31	6919407	NM_010945 // Nsmaf // neutral sphingomyelinase (N-SMase) activation associated factor /	Nsmaf	NM_010945	0.340206	1.29979e-10
13	6886013	NM_013890 // Fbxw2 // F-box and WD-40 domain protein 2 // 2 B|2 // 30050 /// NM_0011647	Fbxw2	NM_013890	0.523591	1.30393e-10
21	6905074	NM_026225 // Cog6 // component of oligomeric golgi complex 6 // 3|3 D // 67542 /// ENSM	Cog6	NM_026225	0.0984385	1.31983e-10
8	6978794	NM_197999 // Ces2g // carboxylesterase 2G // 8 D3|8 // 72361 /// ENSMUST00000043183 //	Ces2g	NM_197999	0.291883	1.34493e-10
15	6797510	NM_025666 // Ubr7 // ubiquitin protein ligase E3 component n-recognin 7 (putative) // 1	Ubr7	NM_025666	0.751758	1.37131e-10
14	6803208	NM_001159502 // Ddx24 // DEAD (Asp-Glu-Ala-Asp) box polypeptide 24 // 12 E|12 // 27225	Ddx24	NM_001159502	0.456004	1.39013e-10
29	6943775	NM_001167750 // Ccdc132 // coiled-coil domain containing 132 // 6 A1|6 // 73288 /// NM_	Ccdc132	NM_001167750	0.205578	1.42074e-10
23	6749108	NM_011729 // Ercc5 // excision repair cross-complementing rodent repair deficiency, com	Ercc5	NM_011729	0.116757	1.42983e-10
14	6869305	NM_029682 // Stambpl1 // STAM binding protein like 1 // 19 C1|19 // 76630 /// ENSMUST00	Stambpl1	NM_029682	0.231194	1.45537e-10
9	6867642	NM_001078649 // Tmem134 // transmembrane protein 134 // 19 A|19 // 66990 /// NM_025889	Tmem134	NM_001078649	0.666342	1.47112e-10
13	6758943	NM_027351 // Ppil3 // peptidylprolyl isomerase (cyclophilin)-like 3 // 1|1 C2 // 70225	Ppil3	NM_027351	0.374569	1.47731e-10
9	6949811	NM_013539 // Spsb2 // splA/ryanodine receptor domain and SOCS box containing 2 // 6 F2|	Spsb2	NM_013539	0.20408	1.48192e-10
8	6982921	NM_025436 // Sc4mol // sterol-C4-methyl oxidase-like // 8 B3.1|8 // 66234 /// ENSMUST00	Sc4mol	NM_025436	0.733838	1.49056e-10
17	6874947	NM_172471 // Itih5 // inter-alpha (globulin) inhibitor H5 // 2 A1|2 // 209378 /// ENSMU	Itih5	NM_172471	0.900282	1.49584e-10
23	6830510	NM_134092 // Mtbp // Mdm2, transformed 3T3 cell double minute p53 binding protein // 15	Mtbp	NM_134092	0.164304	1.5077e-10
23	6993125	NM_153168 // Lars2 // leucyl-tRNA synthetase, mitochondrial // 9 F|9 70.6 cM // 102436	Lars2	NM_153168	0.144625	1.551e-10
23	6865267	NM_018744 // Sema6a // sema domain, transmembrane domain (TM), and cytoplasmic domain,	Sema6a	NM_018744	0.361099	1.58762e-10
8	6903549	NM_013755 // Gyg // glycogenin // 3 A2|3 12.5 cM // 27357 /// ENSMUST00000118015 // Gyg	Gyg	NM_013755	0.266745	1.6066e-10
15	6764662	NM_145514 // Wdr26 // WD repeat domain 26 // 1 H4|1 // 226757 /// ENSMUST00000162819 //	Wdr26	NM_145514	0.39608	1.64485e-10
12	6783674	NM_133807 // Lrrc59 // leucine rich repeat containing 59 // 11 D|11 // 98238 /// ENSMUS	Lrrc59	NM_133807	0.122759	1.65912e-10
11	6961913	NM_018811 // Abhd2 // abhydrolase domain containing 2 // 7|7 D2 // 54608 /// ENSMUST000	Abhd2	NM_018811	0.277175	1.66735e-10
11	6903711	NM_138666 // Nlgn1 // neuroligin 1 // 3 A3|3 // 192167 /// NM_001163387 // Nlgn1 // neu	Nlgn1	NM_138666	0.0556967	1.68632e-10
30	6886002	NM_025709 // Gapvd1 // GTPase activating protein and VPS9 domains 1 // 2 B|2 // 66691 /	Gapvd1	NM_025709	0.0617794	1.71745e-10
10	6763646	NM_175686 // Prrx1 // paired related homeobox 1 // 1 H2.1|1 85.4 cM // 18933 /// NM_001	Prrx1	NM_175686	0.240051	1.85509e-10
10	6783489	NM_026178 // Mmd // monocyte to macrophage differentiation-associated // 11 C|11 // 674	Mmd	NM_026178	0.0779091	1.85529e-10
10	6975919	NM_008391 // Irf2 // interferon regulatory factor 2 // 8|8 B2 // 16363 /// ENSMUST00000	Irf2	NM_008391	0.744183	1.86373e-10
17	6782277	NM_018883 // Camkk1 // calcium/calmodulin-dependent protein kinase kinase 1, alpha // 1	Camkk1	NM_018883	0.0567953	1.8808e-10
16	6931227	NM_026667 // Fam114a1 // family with sequence similarity 114, member A1 // 5|5 C3.3 //	Fam114a1	NM_026667	0.287588	1.8853e-10
22	6849532	NM_172617 // Zfp523 // zinc finger protein 523 // 17 A3.3|17 // 224656 /// ENSMUST00000	Zfp523	NM_172617	0.782727	1.9513e-10
12	6964329	NM_026888 // Phkg2 // phosphorylase kinase, gamma 2 (testis) // 7|7 F4 // 68961 /// NM_	Phkg2	NM_026888	0.990437	2.02607e-10
24	6969672	NM_172280 // 2210018M11Rik // RIKEN cDNA 2210018M11 gene // 7 E2|7 // 233545 /// ENSMUS	2210018M11Rik	NM_172280	0.051978	2.09591e-10
12	6854369	NM_019988 // Mlst8 // MTOR associated protein, LST8 homolog (S. cerevisiae) // 17 A3.3|	Mlst8	NM_019988	0.110886	2.11699e-10
9	6951756	NM_175312 // B630005N14Rik // RIKEN cDNA B630005N14 gene // 6 A1|6 // 101148 /// ENSMUS	B630005N14Rik	NM_175312	0.329365	2.14743e-10
12	6855659	NM_001025250 // Vegfa // vascular endothelial growth factor A // 17 C|17 24.2 cM // 223	Vegfa	NM_001025250	0.740934	2.24328e-10
11	6775335	NM_025554 // Polr2e // polymerase (RNA) II (DNA directed) polypeptide E // 10 C1|10 //	Polr2e	NM_025554	0.694772	2.27612e-10
13	6838455	NM_001001884 // Nckap5l // NCK-associated protein 5-like // 15 F1|15 // 380969 /// ENSM	Nckap5l	NM_001001884	0.0982951	2.3027e-10
15	6925590	NM_001005506 // Txlna // taxilin alpha // 4 D2.2|4 59.0 cM // 109658 /// ENSMUST0000008	Txlna	NM_001005506	0.259653	2.3104e-10
32	6810317	NM_172594 // Dhx29 // DEAH (Asp-Glu-Ala-His) box polypeptide 29 // 13 D2.2|13 // 218629	Dhx29	NM_172594	0.541049	2.34529e-10
17	6791729	NM_183034 // Plekhm1 // pleckstrin homology domain containing, family M (with RUN domai	Plekhm1	NM_183034	0.121945	2.35367e-10
10	6854462	NM_011933 // Decr2 // 2-4-dienoyl-Coenzyme A reductase 2, peroxisomal // 17 B1|17 17.1	Decr2	NM_011933	0.870773	2.43092e-10
15	6838483	NM_028015 // Lass5 // LAG1 homolog, ceramide synthase 5 // 15 F1|15 // 71949 /// ENSMUS	Lass5	NM_028015	0.854826	2.49256e-10
17	6781988	NM_011786 // Aloxe3 // arachidonate lipoxygenase 3 // 11 B3|11 37.0 cM // 23801 /// ENS	Aloxe3	NM_011786	0.699786	2.51344e-10
5	6780933	NM_011694 // Vdac1 // voltage-dependent anion channel 1 // 11 B1.3|11 29.0 cM // 22333	Vdac1	NM_011694	0.185229	2.51804e-10
13	6824980	NM_029492 // Zdhhc20 // zinc finger, DHHC domain containing 20 // 14 C3|14 // 75965 ///	Zdhhc20	NM_029492	0.1871	2.52793e-10
11	6786673	NM_009044 // Rel // reticuloendotheliosis oncogene // 11 A3.2|11 13.0 cM // 19696 /// E	Rel	NM_009044	0.80804	2.54901e-10
29	6870996	NM_001001984 // Kdm2a // lysine (K)-specific demethylase 2A // 19 A|19 // 225876 /// EN	Kdm2a	NM_001001984	0.0546011	2.56433e-10
14	6935408	NM_011182 // Cyth3 // cytohesin 3 // 5 G2|5 82.0 cM // 19159 /// NM_001163548 // Cyth3	Cyth3	NM_011182	0.635135	2.61109e-10
13	6992367	NM_008924 // Prkar2a // protein kinase, cAMP dependent regulatory, type II alpha // 9 F	Prkar2a	NM_008924	0.119697	2.7394e-10
15	6929644	NM_023047 // Dpysl5 // dihydropyrimidinase-like 5 // 5|5 B1 // 65254 /// ENSMUST0000011	Dpysl5	NM_023047	0.433209	2.77957e-10
21	6989909	NM_028906 // Dpp8 // dipeptidylpeptidase 8 // 9|9 D // 74388 /// ENSMUST00000034960 //	Dpp8	NM_028906	0.0571434	2.91009e-10
13	6913638	NM_009011 // Rad23b // RAD23b homolog (S. cerevisiae) // 4|4 B3 // 19359 /// ENSMUST000	Rad23b	NM_009011	0.0568924	2.96333e-10
9	6892493	NM_180956 // Ndrg3 // N-myc downstream regulated gene 3 // 2 H1|2 // 29812 /// NM_01386	Ndrg3	NM_180956	0.243424	2.98231e-10
20	6806963	NM_172015 // Iars // isoleucine-tRNA synthetase // 13 A5|13 // 105148 /// ENSMUST000000	Iars	NM_172015	0.476728	2.99389e-10
25	6954982	NM_013820 // Hk2 // hexokinase 2 // 6 C3|6 34.5 cM // 15277 /// ENSMUST00000000642 // H	Hk2	NM_013820	0.538592	3.04078e-10
24	6803102	NM_153587 // Rps6ka5 // ribosomal protein S6 kinase, polypeptide 5 // 12 E|12 // 73086	Rps6ka5	NM_153587	0.521439	3.061e-10
12	6871181	NM_028454 // Tm7sf2 // transmembrane 7 superfamily member 2 // 19 A|19 // 73166 /// NM_	Tm7sf2	NM_028454	0.180258	3.18529e-10
14	6907958	NM_133869 // Cept1 // choline/ethanolaminephosphotransferase 1 // 3 F2.3|3 // 99712 ///	Cept1	NM_133869	0.356034	3.28563e-10
12	6751687	NM_023200 // Ppp1r7 // protein phosphatase 1, regulatory (inhibitor) subunit 7 // 1 D|1	Ppp1r7	NM_023200	0.0797984	3.30619e-10
16	6797917	NM_001163394 // Evl // Ena-vasodilator stimulated phosphoprotein // 12|12 F2 // 14026 /	Evl	NM_001163394	0.662132	3.33803e-10
25	6750868	NM_028817 // Acsl3 // acyl-CoA synthetase long-chain family member 3 // 1 C4|1 24.1 cM	Acsl3	NM_028817	0.289851	3.35758e-10
11	6906721	NM_021375 // Rhbg // Rhesus blood group-associated B glycoprotein // 3 F1|3 42.0 cM //	Rhbg	NM_021375	0.364462	3.39352e-10
4	6770030	NM_007569 // Btg1 // B-cell translocation gene 1, anti-proliferative // 10 C3|10 // 122	Btg1	NM_007569	0.0847869	3.4181e-10
16	6878000	NM_010064 // Dync1i2 // dynein cytoplasmic 1 intermediate chain 2 // 2 C2|2 41.25 cM //	Dync1i2	NM_010064	0.0991821	3.48739e-10
9	6781607	BC115504 // Fam18b // family with sequence similarity 18, member B // 11 B2|11 // 67510	Fam18b	BC115504	0.214027	3.49342e-10
23	6818067	NM_011960 // Parg // poly (ADP-ribose) glycohydrolase // 14|14 B // 26430 /// ENSMUST00	Parg	NM_011960	0.184031	3.50267e-10
21	6752730	NM_028787 // Slc35f5 // solute carrier family 35, member F5 // 1 E3|1 // 74150 /// ENSM	Slc35f5	NM_028787	0.164812	3.52915e-10
10	6790356	NM_145433 // Mrm1 // mitochondrial rRNA methyltransferase 1 homolog (S. cerevisiae) //	Mrm1	NM_145433	0.112509	3.54279e-10
10	6790264	NM_134025 // Pex12 // peroxisomal biogenesis factor 12 // 11 C|11 // 103737 /// ENSMUST	Pex12	NM_134025	0.471441	3.55447e-10
29	6939265	NM_007715 // Clock // circadian locomotor output cycles kaput // 5 C3.3|5 43.0 cM // 12	Clock	NM_007715	0.878759	3.67279e-10
11	6870967	NM_133666 // Ndufv1 // NADH dehydrogenase (ubiquinone) flavoprotein 1 // 19 A|19 // 179	Ndufv1	NM_133666	0.190571	3.70864e-10
26	6993005	NM_010918 // Nktr // natural killer tumor recognition sequence // 9 F4|9 71.0 cM // 180	Nktr	NM_010918	0.660313	3.74681e-10
20	6836827	NM_013481 // Bop1 // block of proliferation 1 // 15 D3|15 43.0 cM // 12181 /// ENSMUST0	Bop1	NM_013481	0.219255	3.75697e-10
13	6762132	NM_008551 // Mapkapk2 // MAP kinase-activated protein kinase 2 // 1 E4|1 // 17164 /// E	Mapkapk2	NM_008551	0.340435	3.77655e-10
22	6963534	NM_177282 // Mical2 // microtubule associated monoxygenase, calponin and LIM domain con	Mical2	NM_177282	0.103747	3.80113e-10
13	6754892	NM_001039483 // Tmco1 // transmembrane and coiled-coil domains 1 // 1 H2.3|1 // 68944 /	Tmco1	NM_001039483	0.468409	3.80547e-10
34	6942377	NM_001080746 // Gtf2i // general transcription factor II I // 5 G2|5 75.0 cM // 14886 /	Gtf2i	NM_001080746	0.0686963	3.81171e-10
11	6777305	NM_026570 // Yeats4 // YEATS domain containing 4 // 10 D2|10 // 64050 /// ENSMUST000000	Yeats4	NM_026570	0.754907	3.9121e-10
8	7012831	NM_008784 // Igbp1 // immunoglobulin (CD79A) binding protein 1 // X C3|X // 18518 /// E	Igbp1	NM_008784	0.354851	3.91891e-10
13	6984214	NM_010241 // Aktip // thymoma viral proto-oncogene 1 interacting protein // 8 D|8 41.0	Aktip	NM_010241	0.759461	3.96261e-10
11	6900014	NM_207205 // Igsf3 // immunoglobulin superfamily, member 3 // 3 F2.2|3 48.5 cM // 78908	Igsf3	NM_207205	0.358705	4.04497e-10
10	6972405	NM_001161624 // Cdkn1c // cyclin-dependent kinase inhibitor 1C (P57) // 7 F5|7 69.49 cM	Cdkn1c	NM_001161624	0.117777	4.04574e-10
15	6898873	NM_001177774 // Fbxw7 // F-box and WD-40 domain protein 7 // 3 E3.3|3 44.0 cM // 50754	Fbxw7	NM_001177774	0.974837	4.15002e-10
16	6762019	NM_177445 // Dars // aspartyl-tRNA synthetase // 1 E4|1 // 226414 /// NM_145507 // Dars	Dars	NM_177445	0.171346	4.19593e-10
15	6957106	NM_008995 // Pex5 // peroxisomal biogenesis factor 5 // 6 F2|6 59.6 cM // 19305 /// NM_	Pex5	NM_008995	0.147522	4.24725e-10
12	6755711	NM_133705 // Pycr2 // pyrroline-5-carboxylate reductase family, member 2 // 1|1 H5 // 6	Pycr2	NM_133705	0.709848	4.31429e-10
14	6812505	NM_145367 // Txndc5 // thioredoxin domain containing 5 // 13 A3.3|13 // 105245 /// ENSM	Txndc5	NM_145367	0.199108	4.32861e-10
8	6980289	NM_173446 // Fam155a // family with sequence similarity 155, member A // 8 A1.1|8 // 27	Fam155a	NM_173446	0.769977	4.36388e-10
10	6804033	NM_146039 // Wdr60 // WD repeat domain 60 // 12 F2|12 // 217935 /// ENSMUST00000039349	Wdr60	NM_146039	0.319146	4.41535e-10
20	6946277	NM_025816 // Tax1bp1 // Tax1 (human T-cell leukemia virus type I) binding protein 1 //	Tax1bp1	NM_025816	0.134982	4.43298e-10
23	7014530	NM_008001 // Fgd1 // FYVE, RhoGEF and PH domain containing 1 // X F3|X 64.0 cM // 14163	Fgd1	NM_008001	0.77102	4.45442e-10
19	6899626	NM_017395 // Rfx5 // regulatory factor X, 5 (influences HLA class II expression) // 3 F	Rfx5	NM_017395	0.540389	4.47243e-10
19	6929735	NM_009535 // Yes1 // Yamaguchi sarcoma viral (v-yes) oncogene homolog 1 // 5 B1|5 18.2	Yes1	NM_009535	0.466431	4.50173e-10
10	6789958	NM_008238 // Foxn1 // forkhead box N1 // 11 B5|11 45.0 cM // 15218 /// ENSMUST000001082	Foxn1	NM_008238	0.0966359	4.53085e-10
12	6929728	NM_172707 // Ppp1cb // protein phosphatase 1, catalytic subunit, beta isoform // 5|5 B1	Ppp1cb	NM_172707	0.386128	4.65564e-10
13	6967058	NM_030233 // Saal1 // serum amyloid A-like 1 // 7 B4|7 // 78935 /// ENSMUST00000143082	Saal1	NM_030233	0.0886171	4.78769e-10
9	6837130	NM_017470 // Dnalc4 // dynein, axonemal, light chain 4 // 15 E1|15 46.0 cM // 54152 ///	Dnalc4	NM_017470	0.0836082	4.89032e-10
11	6966137	NM_025616 // Timm50 // translocase of inner mitochondrial membrane 50 homolog (yeast) /	Timm50	NM_025616	0.0830764	4.91385e-10
31	6968708	NM_017462 // Polg // polymerase (DNA directed), gamma // 7|7 E // 18975 /// ENSMUST0000	Polg	NM_017462	0.738604	4.94101e-10
21	6873466	NR_028353 // Nt5c2 // 5'-nucleotidase, cytosolic II // 19|19 D2 // 76952 /// NM_0011643	Nt5c2	NR_028353	0.575126	4.95912e-10
35	6976498	NM_175089 // Nek1 // NIMA (never in mitosis gene a)-related expressed kinase 1 // 8 B3.	Nek1	NM_175089	0.382348	4.95915e-10
16	6803922	NM_028193 // Brf1 // BRF1 homolog, subunit of RNA polymerase III transcription initiati	Brf1	NM_028193	0.314048	4.96251e-10
13	6768621	NM_001143777 // Fam13c // family with sequence similarity 13, member C // 10|10 B5.2 //	Fam13c	NM_001143777	0.0624593	5.0108e-10
14	6949797	NM_145130 // Lpcat3 // lysophosphatidylcholine acyltransferase 3 // 6 F2|6 60.23 cM //	Lpcat3	NM_145130	0.592837	5.16603e-10
20	6905657	NM_019937 // Ccnl1 // cyclin L1 // 3 E1|3 // 56706 /// ENSMUST00000029416 // Ccnl1 // c	Ccnl1	NM_019937	0.744788	5.16726e-10
21	6763217	NM_011273 // Xpr1 // xenotropic and polytropic retrovirus receptor 1 // 1 G3|1 81.6 cM	Xpr1	NM_011273	0.881904	5.18528e-10
8	6997398	NM_148941 // Elovl4 // elongation of very long chain fatty acids (FEN1/Elo2, SUR4/Elo3,	Elovl4	NM_148941	0.317558	5.22303e-10
12	6960621	NM_001146049 // Htatip2 // HIV-1 tat interactive protein 2, homolog (human) // 7 B5|7 /	Htatip2	NM_001146049	0.684043	5.34865e-10
12	6898076	NM_178892 // Tiparp // TCDD-inducible poly(ADP-ribose) polymerase // 3 E1|3 // 99929 //	Tiparp	NM_178892	0.939005	5.49289e-10
11	6834561	NM_001081302 // Trio // triple functional domain (PTPRF interacting) // 15 B1|15 // 223	Trio	NM_001081302	0.0944024	5.50821e-10
8	6773020	NM_028351 // Rspo3 // R-spondin 3 homolog (Xenopus laevis) // 10 A4|10 // 72780 /// ENS	Rspo3	NM_028351	0.207347	5.51138e-10
12	6913876	NM_011673 // Ugcg // UDP-glucose ceramide glucosyltransferase // 4 B3|4 32.0 cM // 2223	Ugcg	NM_011673	0.281794	5.55283e-10
11	6995999	NM_133983 // Cd276 // CD276 antigen // 9 B|9 // 102657 /// ENSMUST00000039788 // Cd276	Cd276	NM_133983	0.681847	5.65262e-10
11	6753067	NM_007799 // Ctse // cathepsin E // 1 F|1 69.1 cM // 13034 /// ENSMUST00000073350 // Ct	Ctse	NM_007799	0.0729921	5.90746e-10
22	6870566	NM_027976 // Acsl5 // acyl-CoA synthetase long-chain family member 5 // 19 D2|19 // 433	Acsl5	NM_027976	0.0507744	6.11621e-10
12	6899805	NM_019800 // Acp6 // acid phosphatase 6, lysophosphatidic // 3 F2.1|3 // 66659 /// ENSM	Acp6	NM_019800	0.149807	6.1239e-10
11	6824648	NM_201637 // Chd8 // chromodomain helicase DNA binding protein 8 // 14 C2|14 // 67772 /	Chd8	NM_201637	0.400818	6.27552e-10
9	7011264	NM_013556 // Hprt // hypoxanthine guanine phosphoribosyl transferase // X A6|X 17.0 cM	Hprt	NM_013556	0.924624	6.42605e-10
12	6998564	NM_020559 // Alas1 // aminolevulinic acid synthase 1 // 9 F1|9 // 11655 /// ENSMUST0000	Alas1	NM_020559	0.190566	6.44642e-10
16	6763235	NM_001024945 // Qsox1 // quiescin Q6 sulfhydryl oxidase 1 // 1 G3|1 // 104009 /// NM_02	Qsox1	NM_001024945	0.867265	6.58876e-10
18	6859814	NM_009668 // Bin1 // bridging integrator 1 // 18 B1|18 14.0 cM // 30948 /// NM_00108333	Bin1	NM_009668	0.206016	6.6096e-10
25	6919685	NM_001159595 // Ints8 // integrator complex subunit 8 // 4 A1|4 // 72656 /// NM_178112	Ints8	NM_001159595	0.367087	6.73949e-10
21	7011033	NM_133213 // Xpnpep2 // X-prolyl aminopeptidase (aminopeptidase P) 2, membrane-bound //	Xpnpep2	NM_133213	0.364463	6.7437e-10
14	6749346	NM_019790 // Tmeff2 // transmembrane protein with EGF-like and two follistatin-like dom	Tmeff2	NM_019790	0.203775	6.74958e-10
17	6886743	NM_019667 // Stam2 // signal transducing adaptor molecule (SH3 domain and ITAM motif) 2	Stam2	NM_019667	0.242143	6.80957e-10
18	6810625	NM_026127 // 4833420G17Rik // RIKEN cDNA 4833420G17 gene // 13 D2.3|13 // 67392 /// NM_	4833420G17Rik	NM_026127	0.097813	6.83914e-10
22	7016722	NM_153532 // Zfp280c // zinc finger protein 280C // X A4|X // 208968 /// NM_001166648 /	Zfp280c	NM_153532	0.606284	6.84306e-10
17	6847659	NM_146072 // Grik1 // glutamate receptor, ionotropic, kainate 1 // 16 C3.3|16 58.0 cM /	Grik1	NM_146072	0.546693	6.98054e-10
22	6833736	NM_011019 // Osmr // oncostatin M receptor // 15 A1|15 4.6 cM // 18414 /// ENSMUST00000	Osmr	NM_011019	0.316371	6.996e-10
13	6884129	NM_178750 // Ss18l1 // synovial sarcoma translocation gene on chromosome 18-like 1 // 2	Ss18l1	NM_178750	0.244178	7.09006e-10
7	6957263	NM_009829 // Ccnd2 // cyclin D2 // 6 F3|6 61.1 cM // 12444 /// ENSMUST00000000188 // Cc	Ccnd2	NM_009829	0.424422	7.10134e-10
14	6900993	NM_153806 // Dnttip2 // deoxynucleotidyltransferase, terminal, interacting protein 2 //	Dnttip2	NM_153806	0.139957	7.32259e-10
23	6769735	NM_029166 // Uhrf1bp1l // UHRF1 (ICBP90) binding protein 1-like // 10 C2|10 // 75089 //	Uhrf1bp1l	NM_029166	0.182171	7.55652e-10
15	6857440	NM_001024806 // Cebpz // CCAAT/enhancer binding protein zeta // 17 E3|17 // 12607 /// E	Cebpz	NM_001024806	0.47552	7.89181e-10
13	6788635	NM_022423 // Rnf187 // ring finger protein 187 // 11|11 B2 // 108660 /// ENSMUST0000009	Rnf187	NM_022423	0.237074	7.98858e-10
16	6882538	NM_019811 // Acss2 // acyl-CoA synthetase short-chain family member 2 // 2|2 H2 // 6052	Acss2	NM_019811	0.698255	8.01491e-10
13	6792827	NM_027874 // Csnk1d // casein kinase 1, delta // 11 E2|11 // 104318 /// NM_139059 // Cs	Csnk1d	NM_027874	0.09926	8.08272e-10
24	6975861	NM_172752 // Sorbs2 // sorbin and SH3 domain containing 2 // 8 B1.1|8 // 234214 /// ENS	Sorbs2	NM_172752	0.13619	8.09493e-10
12	6947570	NM_001170488 // Tprkb // Tp53rk binding protein // 6 C3|6 // 69786 /// NM_176842 // Tpr	Tprkb	NM_001170488	0.798712	8.29843e-10
13	6968845	NM_011983 // Homer2 // homer homolog 2 (Drosophila) // 7 D3|7 // 26557 /// NM_001164086	Homer2	NM_011983	0.323946	8.34738e-10
8	6775370	NM_013595 // Mbd3 // methyl-CpG binding domain protein 3 // 10 C1|10 43.0 cM // 17192 /	Mbd3	NM_013595	0.0805108	8.42014e-10
17	7012015	NM_001136067 // Ikbkg // inhibitor of kappaB kinase gamma // X A7.3|X // 16151 /// NM_0	Ikbkg	NM_001136067	0.178511	8.50502e-10
12	6791219	NM_026186 // Cwc25 // CWC25 spliceosome-associated protein homolog (S. cerevisiae) // 1	Cwc25	NM_026186	0.0650141	8.65967e-10
6	6784036	NM_029727 // Gsdma2 // gasdermin A2 // 11 D|11 // 76758 /// NM_001007461 // Gsdma3 // g	Gsdma2	NM_029727	0.480915	8.73495e-10
9	6937548	NM_022416 // Stk32b // serine/threonine kinase 32B // 5 B2|5 // 64293 /// ENSMUST000000	Stk32b	NM_022416	0.0884395	8.80539e-10
20	6898162	NM_138591 // Gfm1 // G elongation factor, mitochondrial 1 // 3 E1|3 31.6 cM // 28030 //	Gfm1	NM_138591	0.468279	8.95447e-10
10	6908487	NM_022427 // Gpr88 // G-protein coupled receptor 88 // 3|3 G1 // 64378 /// ENSMUST00000	Gpr88	NM_022427	0.788495	9.10895e-10
10	6920960	NM_134097 // Topors // topoisomerase I binding, arginine/serine-rich // 4 A5|4 // 10602	Topors	NM_134097	0.510329	9.17134e-10
16	6996391	NM_144937 // Usp3 // ubiquitin specific peptidase 3 // 9 C|9 // 235441 /// ENSMUST00000	Usp3	NM_144937	0.508527	9.18191e-10
12	6872010	NM_010730 // Anxa1 // annexin A1 // 19 B|19 18.0 cM // 16952 /// ENSMUST00000025561 //	Anxa1	NM_010730	0.080274	9.18399e-10
11	6960287	NM_008437 // Napsa // napsin A aspartic peptidase // 7 B4|7 // 16541 /// ENSMUST0000000	Napsa	NM_008437	0.0939417	9.23482e-10
44	6880423	NM_013719 // Eif2ak4 // eukaryotic translation initiation factor 2 alpha kinase 4 // 2	Eif2ak4	NM_013719	0.229697	9.31483e-10
23	6850271	NM_019439 // Gabbr1 // gamma-aminobutyric acid (GABA) B receptor, 1 // 17 B1|17 20.4 cM	Gabbr1	NM_019439	0.465743	9.47284e-10
20	6776978	NM_172554 // Zdhhc17 // zinc finger, DHHC domain containing 17 // 10 D1|10 // 320150 //	Zdhhc17	NM_172554	0.256186	9.49395e-10
29	6885349	NM_001012518 // Ehmt1 // euchromatic histone methyltransferase 1 // 2 A3|2 // 77683 ///	Ehmt1	NM_001012518	0.854032	9.51278e-10
30	6787743	NM_133769 // Cyfip2 // cytoplasmic FMR1 interacting protein 2 // 11|11 B1.2 // 76884 //	Cyfip2	NM_133769	0.595152	9.59068e-10
14	6829964	NM_198606 // Dcaf13 // DDB1 and CUL4 associated factor 13 // 15 B3.1|15 // 223499 /// E	Dcaf13	NM_198606	0.06464	9.72964e-10
27	6869027	NM_008413 // Jak2 // Janus kinase 2 // 19 C1|19 24.0 cM // 16452 /// NM_001048177 // Ja	Jak2	NM_008413	0.376515	9.79834e-10
14	6897707	NM_001113413 // Rnf13 // ring finger protein 13 // 3 D|3 // 24017 /// NM_011883 // Rnf1	Rnf13	NM_001113413	0.566179	9.81158e-10
16	6791883	NM_028126 // Strada // STE20-related kinase adaptor alpha // 11 E1|11 // 72149 /// NM_0	Strada	NM_028126	0.057162	9.83163e-10
16	6900994	NM_013867 // Bcar3 // breast cancer anti-estrogen resistance 3 // 3|3 G3 // 29815 /// E	Bcar3	NM_013867	0.289304	9.99606e-10
21	6926864	NM_011929 // Clcn6 // chloride channel 6 // 4 E1|4 76.4 cM // 26372 /// ENSMUST00000030	Clcn6	NM_011929	0.306374	1.00738e-09
19	6963456	NM_009667 // Ampd3 // adenosine monophosphate deaminase 3 // 7 E2-E3|7 52.0 cM // 11717	Ampd3	NM_009667	0.956106	1.00766e-09
11	6962376	NM_009982 // Ctsc // cathepsin C // 7|7 D3-E1.1 // 13032 /// ENSMUST00000032779 // Ctsc	Ctsc	NM_009982	0.0690445	1.04717e-09
14	6941187	NM_198109 // Ssh1 // slingshot homolog 1 (Drosophila) // 5 F|5 // 231637 /// ENSMUST000	Ssh1	NM_198109	0.153349	1.05898e-09
24	6752873	NM_178690 // Rab3gap1 // RAB3 GTPase activating protein subunit 1 // 1 E3-E4|1 // 22640	Rab3gap1	NM_178690	0.818413	1.06178e-09
8	6751300	NM_172974 // Cops7b // COP9 (constitutive photomorphogenic) homolog, subunit 7b (Arabid	Cops7b	NM_172974	0.236967	1.09428e-09
10	6889921	NM_025675 // Atpbd4 // ATP binding domain 4 // 2|2 E5 // 66632 /// ENSMUST00000102542 /	Atpbd4	NM_025675	0.248204	1.09699e-09
21	6895835	NM_001163579 // Lrrcc1 // leucine rich repeat and coiled-coil domain containing 1 // 3|	Lrrcc1	NM_001163579	0.274219	1.09891e-09
18	6766605	NM_021509 // Moxd1 // monooxygenase, DBH-like 1 // 10|10 A3 // 59012 /// ENSMUST0000009	Moxd1	NM_021509	0.338305	1.10785e-09
24	6789270	NM_172560 // Cntrob // centrobin, centrosomal BRCA2 interacting protein // 11 B3|11 //	Cntrob	NM_172560	0.229442	1.11674e-09
25	6901458	NM_173032 // Tbck // TBC1 domain containing kinase // 3 G3|3 // 271981 /// NM_001163455	Tbck	NM_173032	0.516306	1.15409e-09
17	6886183	NM_010264 // Nr6a1 // nuclear receptor subfamily 6, group A, member 1 // 2 B|2 // 14536	Nr6a1	NM_010264	0.868089	1.17384e-09
25	7016421	NM_001110142 // Cul4b // cullin 4B // X|X A2 // 72584 /// NM_028288 // Cul4b // cullin	Cul4b	NM_001110142	0.106987	1.19309e-09
20	6817668	NM_001134465 // Fam116a // family with sequence similarity 116, member A // 14 A3|14 //	Fam116a	NM_001134465	0.157517	1.21223e-09
15	6941040	NM_153570 // Noc4l // nucleolar complex associated 4 homolog (S. cerevisiae) // 5 F|5 /	Noc4l	NM_153570	0.978688	1.22068e-09
9	6977682	NM_018771 // Gipc1 // GIPC PDZ domain containing family, member 1 // 8|8 C3 // 67903 //	Gipc1	NM_018771	0.289689	1.22096e-09
24	6998829	NM_133347 // Dhx30 // DEAH (Asp-Glu-Ala-His) box polypeptide 30 // 9 F2|9 // 72831 ///	Dhx30	NM_133347	0.0662974	1.23144e-09
12	6924181	NM_178143 // Prkaa2 // protein kinase, AMP-activated, alpha 2 catalytic subunit // 4 C6	Prkaa2	NM_178143	0.443502	1.2552e-09
13	6885951	NM_175184 // Fam125b // family with sequence similarity 125, member B // 2 B|2 // 72543	Fam125b	NM_175184	0.680447	1.28584e-09
16	6854259	NM_001008425 // Thoc6 // THO complex 6 homolog (Drosophila) // 17 A3.3|17 // 386612 ///	Thoc6	NM_001008425	0.0693829	1.29845e-09
29	6934262	NM_145070 // Hip1r // huntingtin interacting protein 1 related // 5 F|5 // 29816 /// EN	Hip1r	NM_145070	0.24899	1.31351e-09
8	6899104	NM_009836 // Cct3 // chaperonin containing Tcp1, subunit 3 (gamma) // 3 F|3 42.9 cM //	Cct3	NM_009836	0.397995	1.35303e-09
14	6939675	NM_177162 // 9930032O22Rik // RIKEN cDNA 9930032O22 gene // 5 E1|5 // 320454 /// ENSMUS	9930032O22Rik	NM_177162	0.475241	1.36757e-09
9	6802364	NM_175198 // Prox2 // prospero homeobox 2 // 12 D2|12 // 73422 /// ENSMUST00000110249 /	Prox2	NM_175198	0.064015	1.37414e-09
13	6966923	NM_029410 // Bcl2l12 // BCL2-like 12 (proline rich) // 7|7 B2 // 75736 /// ENSMUST00000	Bcl2l12	NM_029410	0.292329	1.39914e-09
7	6990685	NM_010357 // Gsta4 // glutathione S-transferase, alpha 4 // 9 E1|9 // 14860 /// ENSMUST	Gsta4	NM_010357	0.54095	1.40243e-09
10	6755233	NM_080419 // Igsf8 // immunoglobulin superfamily, member 8 // 1 H3|1 94.2 cM // 140559	Igsf8	NM_080419	0.0884969	1.4095e-09
15	6877584	NM_001164071 // Tank // TRAF family member-associated Nf-kappa B activator // 2 C1.3|2	Tank	NM_001164071	0.709691	1.44457e-09
19	6824738	NM_013768 // Prmt5 // protein arginine N-methyltransferase 5 // 14 C1|14 // 27374 /// E	Prmt5	NM_013768	0.249159	1.47604e-09
14	7019923	NM_019496 // Ammecr1 // Alport syndrome, mental retardation, midface hypoplasia and ell	Ammecr1	NM_019496	0.664638	1.48393e-09
12	6967096	NM_175318 // Spty2d1 // SPT2, Suppressor of Ty, domain containing 1 (S. cerevisiae) //	Spty2d1	NM_175318	0.267264	1.5302e-09
8	6960255	NM_025880 // 2410002F23Rik // RIKEN cDNA 2410002F23 gene // 7 B4|7 // 668661 /// BC0598	2410002F23Rik	NM_025880	0.954702	1.58593e-09
29	6852676	NM_001114361 // Eml4 // echinoderm microtubule associated protein like 4 // 17 E4|17 //	Eml4	NM_001114361	0.898738	1.58818e-09
17	6769877	NM_008517 // Lta4h // leukotriene A4 hydrolase // 10|10 C3 // 16993 /// ENSMUST00000016	Lta4h	NM_008517	0.477932	1.59102e-09
12	6789476	NM_033562 // Derl2 // Der1-like domain family, member 2 // 11 B4|11 42.0 cM // 116891 /	Derl2	NM_033562	0.963694	1.61671e-09
7	6835005	NM_008774 // Pabpc1 // poly(A) binding protein, cytoplasmic 1 // 15|15 C // 18458 /// E	Pabpc1	NM_008774	0.232286	1.62655e-09
48	6890332	NM_009461 // Ubr1 // ubiquitin protein ligase E3 component n-recognin 1 // 2 E5|2 67.4	Ubr1	NM_009461	0.321264	1.63201e-09
13	6935110	NM_133906 // Zkscan1 // zinc finger with KRAB and SCAN domains 1 // 5|5 G1 // 74570 ///	Zkscan1	NM_133906	0.562671	1.63846e-09
10	6944184	NM_027992 // Tmem106b // transmembrane protein 106B // 6|6 A2 // 71900 /// ENSMUST00000	Tmem106b	NM_027992	0.497602	1.66875e-09
6	6942675	NM_133349 // Zfand2a // zinc finger, AN1-type domain 2A // 5 G2|5 // 100494 /// NM_0011	Zfand2a	NM_133349	0.387508	1.72352e-09
25	6962054	NM_008803 // Pde8a // phosphodiesterase 8A // 7 D3|7 // 18584 /// ENSMUST00000026672 //	Pde8a	NM_008803	0.22231	1.7623e-09
21	6774343	NM_013753 // X99384 // cDNA sequence X99384 // 10 B4|10 // 27355 /// ENSMUST00000020289	X99384	NM_013753	0.0876177	1.8405e-09
12	6831859	NM_013847 // Gcat // glycine C-acetyltransferase (2-amino-3-ketobutyrate-coenzyme A lig	Gcat	NM_013847	0.110605	1.90454e-09
14	6875602	NM_001102437 // Acbd5 // acyl-Coenzyme A binding domain containing 5 // 2 A3|2 // 74159	Acbd5	NM_001102437	0.127811	1.9185e-09
23	6902518	NM_133247 // Usp33 // ubiquitin specific peptidase 33 // 3 H3|3 // 170822 /// NM_001076	Usp33	NM_133247	0.0826909	1.94642e-09
13	6888754	NM_028119 // Ddb2 // damage specific DNA binding protein 2 // 2 E1|2 // 107986 /// NM_0	Ddb2	NM_028119	0.749296	1.95449e-09
15	6953128	NM_023580 // Epha1 // Eph receptor A1 // 6 B2.1|6 // 13835 /// ENSMUST00000073387 // Ep	Epha1	NM_023580	0.0561008	1.97975e-09
11	6819096	BC038285 // A630038E17Rik // RIKEN cDNA A630038E17 gene // 14 C2|14 // 219065 /// BC111	A630038E17Rik	BC038285	0.92863	2.00593e-09
18	6956727	NM_029780 // Raf1 // v-raf-leukemia viral oncogene 1 // 6 C3|6 52.5 cM // 110157 /// EN	Raf1	NM_029780	0.63784	2.0135e-09
13	6854433	NM_026897 // Haghl // hydroxyacylglutathione hydrolase-like // 17 A3.3|17 // 68977 ///	Haghl	NM_026897	0.271743	2.04028e-09
9	6900265	NM_026013 // Dram2 // VDNA-damage regulated autophagy modulator 2 // 3|3 F3 // 67171 //	Dram2	NM_026013	0.0541812	2.16016e-09
11	6883344	NM_011201 // Ptpn1 // protein tyrosine phosphatase, non-receptor type 1 // 2 H3|2 // 19	Ptpn1	NM_011201	0.889394	2.24683e-09
10	6789808	NM_026029 // Glod4 // glyoxalase domain containing 4 // 11 B5|11 // 67201 /// ENSMUST00	Glod4	NM_026029	0.578837	2.31064e-09
12	6999249	NM_009371 // Tgfbr2 // transforming growth factor, beta receptor II // 9 F3|9 69.0 cM /	Tgfbr2	NM_009371	0.336155	2.32079e-09
9	6945555	NM_001170849 // Luc7l2 // LUC7-like 2 (S. cerevisiae) // 6 B1|6 // 192196 /// NM_138680	Luc7l2	NM_001170849	0.0738239	2.32186e-09
10	6987348	NM_023167 // Mrpl4 // mitochondrial ribosomal protein L4 // 9 A3|9 // 66163 /// ENSMUST	Mrpl4	NM_023167	0.685862	2.34373e-09
12	6853910	NM_024250 // Phf10 // PHD finger protein 10 // 17|17 A2 // 72057 /// NM_001083881 // 16	Phf10	NM_024250	0.21101	2.35537e-09
11	6833305	NM_009612 // Acvrl1 // activin A receptor, type II-like 1 // 15|15 F3 // 11482 /// ENSM	Acvrl1	NM_009612	0.152275	2.37578e-09
19	6797484	NM_013747 // Golga5 // golgi autoantigen, golgin subfamily a, 5 // 12|12 F1 // 27277 //	Golga5	NM_013747	0.0551761	2.39212e-09
12	6753430	NM_026500 // Ddx59 // DEAD (Asp-Glu-Ala-Asp) box polypeptide 59 // 1|1 F // 67997 /// E	Ddx59	NM_026500	0.842936	2.40724e-09
8	6840819	NM_177093 // Lrrc58 // leucine rich repeat containing 58 // 16 B3|16 // 320184 /// NM_0	Lrrc58	NM_177093	0.16558	2.42685e-09
14	6858520	NM_026157 // Mtpap // mitochondrial poly(A) polymerase // 18 A1|18 // 67440 /// ENSMUST	Mtpap	NM_026157	0.173954	2.47108e-09
17	6874722	NM_001080548 // Usp6nl // USP6 N-terminal like // 2 A1|2 // 98910 /// NM_181399 // Usp6	Usp6nl	NM_001080548	0.739342	2.4895e-09
5	6988653	NM_001110826 // Ddx6 // DEAD (Asp-Glu-Ala-Asp) box polypeptide 6 // 9 B|9 26.0 cM // 13	Ddx6	NM_001110826	0.4022	2.49267e-09
18	6850421	NM_008650 // Mut // methylmalonyl-Coenzyme A mutase // 17 C-D|17 22.5 cM // 17850 /// E	Mut	NM_008650	0.535185	2.50254e-09
14	6808964	NM_172588 // Serinc5 // serine incorporator 5 // 13 C3|13 // 218442 /// ENSMUST00000049	Serinc5	NM_172588	0.0694479	2.55208e-09
8	6999674	NM_139142 // Slc6a20a // solute carrier family 6 (neurotransmitter transporter), member	Slc6a20a	NM_139142	0.827155	2.56019e-09
13	6815702	NM_025879 // 2410002O22Rik // RIKEN cDNA 2410002O22 gene // 13 D1|13 // 66975 /// NM_00	2410002O22Rik	NM_025879	0.0517863	2.56588e-09
18	6929784	NM_019810 // Slc5a1 // solute carrier family 5 (sodium/glucose cotransporter), member 1	Slc5a1	NM_019810	0.192989	2.57733e-09
16	6974639	NM_008872 // Plat // plasminogen activator, tissue // 8 A2|8 9.0 cM // 18791 /// ENSMUS	Plat	NM_008872	0.0633229	2.59331e-09
9	6899251	NM_146131 // Pbxip1 // pre-B-cell leukemia transcription factor interacting protein 1 /	Pbxip1	NM_146131	0.347815	2.62285e-09
13	6989209	NM_029573 // Idh3a // isocitrate dehydrogenase 3 (NAD+) alpha // 9 A5.3|9 // 67834 ///	Idh3a	NM_029573	0.275898	2.63287e-09
17	6796595	NM_144833 // Zfp410 // zinc finger protein 410 // 12 D1|12 39.0 cM // 52708 /// ENSMUST	Zfp410	NM_144833	0.432129	2.68572e-09
7	6890712	NM_145532 // Mall // mal, T-cell differentiation protein-like // 2 F1|2 // 228576 /// E	Mall	NM_145532	0.848921	2.71646e-09
13	6817334	NM_026341 // Nudt13 // nudix (nucleoside diphosphate linked moiety X)-type motif 13 //	Nudt13	NM_026341	0.133138	2.73235e-09
10	6871903	NM_017375 // Ostf1 // osteoclast stimulating factor 1 // 19 B|19 14.0 cM // 20409 /// E	Ostf1	NM_017375	0.149529	2.81713e-09
30	6865949	NM_011552 // Tcof1 // Treacher Collins Franceschetti syndrome 1, homolog // 18 E1|18 32	Tcof1	NM_011552	0.0940041	2.92726e-09
12	6985877	NM_133765 // Fbxo31 // F-box protein 31 // 8 E1|8 // 76454 /// ENSMUST00000034268 // Fb	Fbxo31	NM_133765	0.828826	2.96935e-09
8	6848201	NM_020622 // Fam3b // family with sequence similarity 3, member B // 16 C4|16 71.3 cM /	Fam3b	NM_020622	0.174737	2.97376e-09
15	6845912	NM_153528 // Gramd1c // GRAM domain containing 1C // 16 B4|16 // 207798 /// NM_00117210	Gramd1c	NM_153528	0.0775119	2.98033e-09
9	7010055	NM_027439 // Atp6ap2 // ATPase, H+ transporting, lysosomal accessory protein 2 // X A1.	Atp6ap2	NM_027439	0.0734157	3.03883e-09
11	6752165	NM_011459 // Serpinb8 // serine (or cysteine) peptidase inhibitor, clade B, member 8 //	Serpinb8	NM_011459	0.662303	3.0914e-09
17	6952601	NM_021435 // Slc35b4 // solute carrier family 35, member B4 // 6|6 B1 // 58246 /// ENSM	Slc35b4	NM_021435	0.283602	3.22325e-09
23	6785368	NM_130886 // Card14 // caspase recruitment domain family, member 14 // 11 E2|11 // 1707	Card14	NM_130886	0.136702	3.3271e-09
12	6815539	NM_008756 // Ocln // occludin // 13 D1|13 55.9 cM // 18260 /// ENSMUST00000069756 // Oc	Ocln	NM_008756	0.975527	3.33146e-09
11	6916159	NM_026728 // Echdc2 // enoyl Coenzyme A hydratase domain containing 2 // 4 C7|4 51.0 cM	Echdc2	NM_026728	0.838205	3.37428e-09
10	6825638	NM_026331 // Slc25a37 // solute carrier family 25, member 37 // 14 D2|14 // 67712 /// E	Slc25a37	NM_026331	0.238622	3.38838e-09
15	6935117	NM_021392 // Ap4m1 // adaptor-related protein complex AP-4, mu 1 // 5|5 G1 // 11781 ///	Ap4m1	NM_021392	0.0834484	3.43164e-09
8	6962577	NM_029494 // Rab30 // RAB30, member RAS oncogene family // 7 E1|7 // 75985 /// ENSMUST0	Rab30	NM_029494	0.422932	3.44906e-09
6	6994151	NM_178027 // Vps26b // vacuolar protein sorting 26 homolog B (yeast) // 9 A4|9 // 69091	Vps26b	NM_178027	0.482291	3.47733e-09
5	6906762	NM_016899 // Rab25 // RAB25, member RAS oncogene family // 3|3 E3-F1 // 53868 /// ENSMU	Rab25	NM_016899	0.335173	3.48992e-09
5	6774400	NM_011157 // Srgn // serglycin // 10 B4|10 // 19073 /// ENSMUST00000160987 // Srgn // s	Srgn	NM_011157	0.267304	3.5502e-09
10	6990952	NM_199195 // Bckdhb // branched chain ketoacid dehydrogenase E1, beta polypeptide // 9	Bckdhb	NM_199195	0.158062	3.57903e-09
11	6966136	NM_007866 // Dll3 // delta-like 3 (Drosophila) // 7 A3|7 10.0 cM // 13389 /// ENSMUST00	Dll3	NM_007866	0.0517385	3.62654e-09
9	6988364	NM_030713 // Zfp202 // zinc finger protein 202 // 9|9 B // 80902 /// ENSMUST00000026693	Zfp202	NM_030713	0.353964	3.63307e-09
5	6989732	NM_009672 // Anp32a // acidic (leucine-rich) nuclear phosphoprotein 32 family, member A	Anp32a	NM_009672	0.451482	3.76031e-09
15	6897864	NM_020007 // Mbnl1 // muscleblind-like 1 (Drosophila) // 3 E1|3 // 56758 /// ENSMUST000	Mbnl1	NM_020007	0.645111	3.86899e-09
14	6941808	NM_029929 // Vps33a // vacuolar protein sorting 33A (yeast) // 5 F|5 64.0 cM // 77573 /	Vps33a	NM_029929	0.479678	3.87879e-09
8	6777181	NM_133683 // Tmem19 // transmembrane protein 19 // 10 D2|10 // 67226 /// ENSMUST0000009	Tmem19	NM_133683	0.684573	4.06915e-09
16	6902880	NM_026582 // Wls // wntless homolog (Drosophila) // 3 H4|3 // 68151 /// ENSMUST00000068	Wls	NM_026582	0.226407	4.0778e-09
12	6977454	NM_029736 // Slc10a7 // solute carrier family 10 (sodium/bile acid cotransporter family	Slc10a7	NM_029736	0.354634	4.10685e-09
7	6916089	NM_053272 // Dhcr24 // 24-dehydrocholesterol reductase // 4 C7|4 // 74754 /// ENSMUST00	Dhcr24	NM_053272	0.108357	4.17404e-09
11	6871117	NM_009985 // Ctsw // cathepsin W // 19 A|19 // 13041 /// ENSMUST00000025844 // Ctsw //	Ctsw	NM_009985	0.132025	4.19003e-09
17	6815027	NM_009027 // Rasgrf2 // RAS protein-specific guanine nucleotide-releasing factor 2 // 1	Rasgrf2	NM_009027	0.187969	4.19484e-09
13	6838383	NM_009833 // Ccnt1 // cyclin T1 // 15|15 F2 // 12455 /// ENSMUST00000012104 // Ccnt1 //	Ccnt1	NM_009833	0.198975	4.23212e-09
8	6864680	NM_010415 // Hbegf // heparin-binding EGF-like growth factor // 18 B2|18 15.0 cM // 152	Hbegf	NM_010415	0.0657707	4.23661e-09
12	6840086	NM_001190804 // Dnajb11 // DnaJ (Hsp40) homolog, subfamily B, member 11 // 16 B1|16 //	Dnajb11	NM_001190804	0.475368	4.25181e-09
12	6972408	NM_008672 // Nap1l4 // nucleosome assembly protein 1-like 4 // 7 F5|7 69.55 cM // 17955	Nap1l4	NM_008672	0.359032	4.2522e-09
11	6882237	NM_145535 // Sdcbp2 // syndecan binding protein (syntenin) 2 // 2 G3|2 // 228765 /// EN	Sdcbp2	NM_145535	0.0736369	4.40841e-09
8	6826029	NM_026816 // Gtf2f2 // general transcription factor IIF, polypeptide 2 // 14 D3|14 // 6	Gtf2f2	NM_026816	0.479871	4.4738e-09
14	6930335	NM_175937 // Cpeb2 // cytoplasmic polyadenylation element binding protein 2 // 5|5 B //	Cpeb2	NM_175937	0.377787	4.55424e-09
23	6884286	NM_133701 // Prpf6 // PRP6 pre-mRNA splicing factor 6 homolog (yeast) // 2 H4|2 // 6887	Prpf6	NM_133701	0.405906	4.57409e-09
30	6930843	NM_024213 // Anapc4 // anaphase promoting complex subunit 4 // 5 C1|5 31.0 cM // 52206	Anapc4	NM_024213	0.980763	4.59486e-09
14	6908474	NM_023214 // Slc30a7 // solute carrier family 30 (zinc transporter), member 7 // 3|3 G2	Slc30a7	NM_023214	0.0802147	4.60701e-09
6	6795881	NM_028127 // Frmd6 // FERM domain containing 6 // 12 C2-C3|12 // 319710 /// ENSMUST0000	Frmd6	NM_028127	0.825079	4.68696e-09
19	6907128	NM_008847 // Pip5k1a // phosphatidylinositol-4-phosphate 5-kinase, type 1 alpha // 3 F2	Pip5k1a	NM_008847	0.122521	4.695e-09
20	6837783	NR_028449 // Hdac10 // histone deacetylase 10 // 15 E3|15 // 170787 /// NR_028448 // Hd	Hdac10	NR_028449	0.082763	4.71049e-09
28	6855684	NM_145140 // Abcc10 // ATP-binding cassette, sub-family C (CFTR/MRP), member 10 // 17 C	Abcc10	NM_145140	0.830047	4.71864e-09
12	6973757	NM_026058 // Lass4 // LAG1 homolog, ceramide synthase 4 // 8|8 A1.2 // 67260 /// ENSMUS	Lass4	NM_026058	0.788123	4.84067e-09
22	6995718	NM_027807 // Cul5 // cullin 5 // 9|9 C // 75717 /// NM_001161618 // Cul5 // cullin 5 //	Cul5	NM_027807	0.609065	4.84316e-09
19	6791558	NM_011551 // Ubtf // upstream binding transcription factor, RNA polymerase I // 11|11 D	Ubtf	NM_011551	0.312615	4.88607e-09
9	6891640	NM_009751 // Bfsp1 // beaded filament structural protein 1, in lens-CP94 // 2|2 G // 12	Bfsp1	NM_009751	0.0518141	4.94128e-09
29	6864509	NM_016927 // Pkd2l2 // polycystic kidney disease 2-like 2 // 18|18 C // 53871 /// NM_00	Pkd2l2	NM_016927	0.756453	5.02162e-09
9	6849612	NM_030561 // BC004004 // cDNA sequence BC004004 // 17|17 B1 // 80748 /// ENSMUST0000006	BC004004	NM_030561	0.108584	5.12141e-09
15	6974621	NM_011394 // Slc20a2 // solute carrier family 20, member 2 // 8 A2|8 9.0 cM // 20516 //	Slc20a2	NM_011394	0.837441	5.12391e-09
13	6880322	NM_033524 // Spred1 // sprouty protein with EVH-1 domain 1, related sequence // 2 E5|2	Spred1	NM_033524	0.926967	5.16465e-09
22	6939315	NM_173765 // Aasdh // aminoadipate-semialdehyde dehydrogenase // 5 C3.3|5 // 231326 ///	Aasdh	NM_173765	0.898964	5.17594e-09
9	6820574	NM_026474 // Sugt1 // SGT1, suppressor of G2 allele of SKP1 (S. cerevisiae) // 14 D3|14	Sugt1	NM_026474	0.0996956	5.17702e-09
12	6750007	NM_133828 // Creb1 // cAMP responsive element binding protein 1 // 1 C2|1 31.0 cM // 12	Creb1	NM_133828	0.0589163	5.2012e-09
25	7018955	NM_025949 // Rps6ka6 // ribosomal protein S6 kinase polypeptide 6 // X E1|X // 67071 //	Rps6ka6	NM_025949	0.0978407	5.23227e-09
12	7017604	NM_023132 // Renbp // renin binding protein // X A7.3|X 29.53 cM // 19703 /// NM_001164	Renbp	NM_023132	0.109278	5.27297e-09
21	6944128	NM_029404 // Phf14 // PHD finger protein 14 // 6|6 A2 // 75725 /// NM_001168382 // Phf1	Phf14	NM_029404	0.644748	5.27431e-09
5	6867872	NM_001166370 // Trmt112 // tRNA methyltransferase 11-2 homolog (S. cerevisiae) // 19|19	Trmt112	NM_001166370	0.0704862	5.35397e-09
18	6992632	NM_009752 // Glb1 // galactosidase, beta 1 // 9 F3|9 66.0 cM // 12091 /// ENSMUST000000	Glb1	NM_009752	0.228234	5.37809e-09
14	6777510	NM_028679 // Irak3 // interleukin-1 receptor-associated kinase 3 // 10 D2|10 // 73914 /	Irak3	NM_028679	0.0520767	5.40365e-09
8	6813881	NM_025370 // 1110018J18Rik // RIKEN cDNA 1110018J18 gene // 13 B3|13 // 66129	1110018J18Rik	NM_025370	0.443646	5.40649e-09
13	6917650	NM_133880 // Pafah2 // platelet-activating factor acetylhydrolase 2 // 4 D3|4 // 100163	Pafah2	NM_133880	0.902533	5.58389e-09
10	6874631	NM_010726 // Phyh // phytanoyl-CoA hydroxylase // 2 A1|2 // 16922 /// ENSMUST0000002797	Phyh	NM_010726	0.100046	5.71087e-09
17	6960309	NM_021549 // Pnkp // polynucleotide kinase 3'- phosphatase // 7|7 B2 // 59047 /// ENSMU	Pnkp	NM_021549	0.623282	5.73733e-09
11	6932821	NM_026421 // Enoph1 // enolase-phosphatase 1 // 5 E4|5 // 67870 /// NM_001163035 // Eno	Enoph1	NM_026421	0.733541	5.82494e-09
20	6998668	NM_146226 // Apeh // acylpeptide hydrolase // 9 F2|9 60.0 cM // 235606 /// ENSMUST00000	Apeh	NM_146226	0.103337	6.03891e-09
6	6794331	NM_001033436 // Atxn7l1 // ataxin 7-like 1 // 12 A3|12 // 380753 /// NM_028139 // Atxn7	Atxn7l1	NM_001033436	0.125215	6.10329e-09
5	6921559	NM_178603 // Mrpl50 // mitochondrial ribosomal protein L50 // 4 B1|4 24.0 cM // 28028 /	Mrpl50	NM_178603	0.479353	6.13476e-09
11	6770901	NM_146010 // Tspan8 // tetraspanin 8 // 10 D2|10 // 216350 /// NM_001168680 // Tspan8 /	Tspan8	NM_146010	0.621604	6.14898e-09
6	6920754	NM_178061 // Mobkl2b // MOB1, Mps One Binder kinase activator-like 2B (yeast) // 4 A5|4	Mobkl2b	NM_178061	0.264285	6.16238e-09
15	6854826	NM_144855 // Cbs // cystathionine beta-synthase // 17 A-C|17 17.4 cM // 12411 /// NM_17	Cbs	NM_144855	0.0989613	6.23111e-09
17	6907912	NM_017397 // Ddx20 // DEAD (Asp-Glu-Ala-Asp) box polypeptide 20 // 3|3 F3 // 53975 ///	Ddx20	NM_017397	0.106167	6.25624e-09
20	6800675	NM_008858 // Prkd1 // protein kinase D1 // 12|12 C1 // 18760 /// NM_175532 // Nlrp10 //	Prkd1	NM_008858	0.407831	6.2797e-09
17	6962065	NM_001004185 // Whamm // WAS protein homolog associated with actin, golgi membranes and	Whamm	NM_001004185	0.224263	6.36713e-09
13	6899921	NM_010269 // Gdap2 // ganglioside-induced differentiation-associated-protein 2 // 3 F2.	Gdap2	NM_010269	0.206167	6.39419e-09
13	6992301	NM_013785 // Ip6k1 // inositol hexaphosphate kinase 1 // 9 F2|9 // 27399 /// ENSMUST000	Ip6k1	NM_013785	0.567896	6.39659e-09
12	6861389	NM_146087 // Csnk1a1 // casein kinase 1, alpha 1 // 18 D3|18 // 93687 /// ENSMUST000000	Csnk1a1	NM_146087	0.371495	6.39779e-09
7	6881903	NM_016889 // Insm1 // insulinoma-associated 1 // 2 G1|2 // 53626 /// ENSMUST00000089257	Insm1	NM_016889	0.163988	6.42374e-09
10	6969818	NM_013746 // Plekhb1 // pleckstrin homology domain containing, family B (evectins) memb	Plekhb1	NM_013746	0.152832	6.49371e-09
12	6861746	NM_001039088 // Seh1l // SEH1-like (S. cerevisiae // 18|18 E1 // 72124 /// NM_028112 //	Seh1l	NM_001039088	0.504513	6.53286e-09
26	6763090	NM_016846 // Rgl1 // ral guanine nucleotide dissociation stimulator,-like 1 // 1|1 G2 /	Rgl1	NM_016846	0.216871	6.54717e-09
10	6879966	NM_172979 // Muc15 // mucin 15 // 2 E3|2 // 269328 /// ENSMUST00000111016 // Muc15 // m	Muc15	NM_172979	0.118847	6.55275e-09
16	6769088	NM_173751 // Ilvbl // ilvB (bacterial acetolactate synthase)-like // 10 C1|10 42.3 cM /	Ilvbl	NM_173751	0.0554109	6.65103e-09
14	6834877	NM_145469 // Nipal2 // NIPA-like domain containing 2 // 15 B3.1|15 // 223473 /// ENSMUS	Nipal2	NM_145469	0.167607	6.73563e-09
6	6785356	NM_007623 // Cbx2 // chromobox homolog 2 (Drosophila Pc class) // 11 E2|11 75.0 cM // 1	Cbx2	NM_007623	0.115078	6.85843e-09
9	6762314	NM_001159649 // Lax1 // lymphocyte transmembrane adaptor 1 // 1 E4|1 // 240754 /// NM_1	Lax1	NM_001159649	0.882419	6.89165e-09
19	7011393	NM_172780 // Slc9a6 // solute carrier family 9 (sodium/hydrogen exchanger), member 6 //	Slc9a6	NM_172780	0.113895	6.95593e-09
15	6844316	NM_011172 // Prodh // proline dehydrogenase // 16 A3|16 10.73 cM // 19125 /// ENSMUST00	Prodh	NM_011172	0.85463	7.02613e-09
18	6840612	NM_176840 // Osbpl11 // oxysterol binding protein-like 11 // 16 B3|16 // 106326 /// ENS	Osbpl11	NM_176840	0.348312	7.25023e-09
17	6888296	NM_018782 // Calcrl // calcitonin receptor-like // 2 D|2 // 54598 /// ENSMUST0000007426	Calcrl	NM_018782	0.19711	7.25679e-09
9	6978810	NM_001161458 // Cbfb // core binding factor beta // 8 D3|8 51.0 cM // 12400 /// NM_0223	Cbfb	NM_001161458	0.388164	7.36415e-09
14	6795595	NM_177806 // Prpf39 // PRP39 pre-mRNA processing factor 39 homolog (yeast) // 12 C1|12	Prpf39	NM_177806	0.880053	7.52641e-09
18	6775576	NM_145220 // Appl2 // adaptor protein, phosphotyrosine interaction, PH domain and leuci	Appl2	NM_145220	0.436521	7.58395e-09
18	6960622	NM_133740 // Prmt3 // protein arginine N-methyltransferase 3 // 7 B5|7 // 71974 /// ENS	Prmt3	NM_133740	0.245504	7.72455e-09
19	6832117	NM_145993 // L3mbtl2 // l(3)mbt-like 2 (Drosophila) // 15 E1|15 // 214669 /// ENSMUST00	L3mbtl2	NM_145993	0.53577	7.74255e-09
14	6759773	NM_194333 // Slc23a3 // solute carrier family 23 (nucleobase transporters), member 3 //	Slc23a3	NM_194333	0.64005	7.7509e-09
11	6977970	NM_029074 // Tmem188 // transmembrane protein 188 // 8|8 C4 // 382030 /// ENSMUST000000	Tmem188	NM_029074	0.202037	7.98788e-09
14	6872888	NM_198300 // Cpeb3 // cytoplasmic polyadenylation element binding protein 3 // 19 C2|19	Cpeb3	NM_198300	0.125433	7.99133e-09
14	6968796	NM_173863 // Crtc3 // CREB regulated transcription coactivator 3 // 7 D3|7 // 70461 ///	Crtc3	NM_173863	0.0736639	8.0132e-09
12	6886016	NM_080554 // Psmd5 // proteasome (prosome, macropain) 26S subunit, non-ATPase, 5 // 2 B	Psmd5	NM_080554	0.73877	8.04505e-09
6	6912491	NM_011997 // Casp8ap2 // caspase 8 associated protein 2 // 4 A5|4 11.4 cM // 26885 ///	Casp8ap2	NM_011997	0.207479	8.18214e-09
15	6775171	NM_133182 // Prmt2 // protein arginine N-methyltransferase 2 // 10 C1|10 41.0 cM // 154	Prmt2	NM_133182	0.177549	8.26098e-09
35	6761155	NM_013784 // Pign // phosphatidylinositol glycan anchor biosynthesis, class N // 1|1 D	Pign	NM_013784	0.111349	8.28525e-09
5	6988701	NM_013487 // Cd3d // CD3 antigen, delta polypeptide // 9 A5.2|9 26.0 cM // 12500 /// EN	Cd3d	NM_013487	0.196241	8.30154e-09
14	6917817	NM_009557 // Zfp46 // zinc finger protein 46 // 4 D3|4 65.9 cM // 22704 /// ENSMUST0000	Zfp46	NM_009557	0.415732	8.33023e-09
15	6852887	NM_008628 // Msh2 // mutS homolog 2 (E. coli) // 17 E4|17 45.9 cM // 17685 /// ENSMUST0	Msh2	NM_008628	0.824066	8.37662e-09
12	6775160	NM_008606 // Mmp11 // matrix metallopeptidase 11 // 10 C1|10 40.9 cM // 17385 /// ENSMU	Mmp11	NM_008606	0.287044	8.38917e-09
15	6840677	NM_172824 // Ccdc14 // coiled-coil domain containing 14 // 16 B3|16 // 239839 /// ENSMU	Ccdc14	NM_172824	0.4486	8.43104e-09
10	6958983	NM_010058 // Dmwd // dystrophia myotonica-containing WD repeat motif // 7 A3|7 4.0 cM /	Dmwd	NM_010058	0.147949	8.5719e-09
8	6774309	NM_023596 // Slc29a3 // solute carrier family 29 (nucleoside transporters), member 3 //	Slc29a3	NM_023596	0.412932	8.58353e-09
22	6791992	NM_133702 // Nol11 // nucleolar protein 11 // 11 E1|11 // 68979 /// NM_001161329 // Nol	Nol11	NM_133702	0.226592	8.59646e-09
24	6899148	NM_008487 // Arhgef2 // rho/rac guanine nucleotide exchange factor (GEF) 2 // 3 F1|3 //	Arhgef2	NM_008487	0.510873	8.59918e-09
12	6764011	NM_133806 // Uap1 // UDP-N-acetylglucosamine pyrophosphorylase 1 // 1 H3|1 // 107652 //	Uap1	NM_133806	0.0509485	8.81851e-09
13	6938704	NM_009466 // Ugdh // UDP-glucose dehydrogenase // 5 C3.1|5 38.0 cM // 22235 /// ENSMUST	Ugdh	NM_009466	0.724079	8.85005e-09
6	6924802	NM_021473 // Akr1a4 // aldo-keto reductase family 1, member A4 (aldehyde reductase) //	Akr1a4	NM_021473	0.791769	9.01977e-09
21	6870956	NM_016921 // Tcirg1 // T-cell, immune regulator 1, ATPase, H+ transporting, lysosomal V	Tcirg1	NM_016921	0.954404	9.04136e-09
25	6749933	NM_001177600 // Adam23 // a disintegrin and metallopeptidase domain 23 // 1 C2|1 31.5 c	Adam23	NM_001177600	0.342821	9.04899e-09
10	6750557	NM_025784 // Bcs1l // BCS1-like (yeast) // 1|1 C3 // 66821 /// NM_029888 // Zfp142 // z	Bcs1l	NM_025784	0.130074	9.11804e-09
17	6853661	NM_021881 // Qk // quaking // 17 A1|17 5.9 cM // 19317 /// NM_001159516 // Qk // quakin	Qk	NM_021881	0.104326	9.22986e-09
8	6839788	NM_010047 // Dgcr6 // DiGeorge syndrome critical region gene 6 // 16 B2|16 10.71 cM //	Dgcr6	NM_010047	0.867196	9.72108e-09
17	6944574	NM_023626 // Ing3 // inhibitor of growth family, member 3 // 6|6 A3 // 71777 /// ENSMUS	Ing3	NM_023626	0.0778831	9.85766e-09
24	6812968	NM_175749 // Nup153 // nucleoporin 153 // 13 A5|13 // 218210 /// ENSMUST00000021803 //	Nup153	NM_175749	0.430373	1.01789e-08
36	6792114	NM_153145 // Abca8a // ATP-binding cassette, sub-family A (ABC1), member 8a // 11 E1|11	Abca8a	NM_153145	0.204924	1.03865e-08
10	6753402	NM_001130174 // Tnnt2 // troponin T2, cardiac // 1 E4|1 60.0 cM // 21956 /// NM_0011301	Tnnt2	NM_001130174	0.778588	1.04886e-08
13	6904297	NM_009673 // Anxa5 // annexin A5 // 3 B|3 19.2 cM // 11747 /// ENSMUST00000029266 // An	Anxa5	NM_009673	0.74412	1.05592e-08
11	6935116	NM_012002 // Cops6 // COP9 (constitutive photomorphogenic) homolog, subunit 6 (Arabidop	Cops6	NM_012002	0.291407	1.06804e-08
19	6919064	NM_001162977 // Megf6 // multiple EGF-like-domains 6 // 4 E2|4 // 230971 /// ENSMUST000	Megf6	NM_001162977	0.11112	1.07045e-08
20	6843624	NM_177472 // Btbd12 // BTB (POZ) domain containing 12 // 16 A1|16 1.7 cM // 52864 /// B	Btbd12	NM_177472	0.468065	1.08926e-08
15	6857501	NM_178050 // Atl2 // atlastin GTPase 2 // 17 E3|17 // 56298 /// NM_019717 // Atl2 // at	Atl2	NM_178050	0.247428	1.09329e-08
16	6994672	NM_148950 // Pknox2 // Pbx/knotted 1 homeobox 2 // 9 A4|9 // 208076 /// NM_001029838 //	Pknox2	NM_148950	0.362084	1.1135e-08
6	6769268	NM_001190474 // Dapk3 // death-associated protein kinase 3 // 10 C1|10 43.0 cM // 13144	Dapk3	NM_001190474	0.0557509	1.11873e-08
24	6960915	NM_009728 // Atp10a // ATPase, class V, type 10A // 7 C|7 // 11982 /// ENSMUST000000557	Atp10a	NM_009728	0.566208	1.14544e-08
6	6769144	NM_031380 // Fstl3 // follistatin-like 3 // 10 C1|10 // 83554 /// ENSMUST00000020575 //	Fstl3	NM_031380	0.349229	1.14874e-08
6	6789119	NM_025510 // 2310004I24Rik // RIKEN cDNA 2310004I24 gene // 11 B3|11 // 66358 /// ENSMU	2310004I24Rik	NM_025510	0.0698072	1.15374e-08
16	6981168	NM_173012 // Letm2 // leucine zipper-EF-hand containing transmembrane protein 2 // 8 A2	Letm2	NM_173012	0.173072	1.15722e-08
16	6806294	NM_024242 // Riok1 // RIO kinase 1 (yeast) // 13 A3.3|13 // 71340 /// ENSMUST0000002186	Riok1	NM_024242	0.239205	1.16093e-08
11	6764708	NM_175127 // Fbxo28 // F-box protein 28 // 1 H5|1 98.7 cM // 67948 /// ENSMUST000000514	Fbxo28	NM_175127	0.597542	1.16194e-08
12	6748534	NM_178601 // Imp4 // IMP4, U3 small nucleolar ribonucleoprotein, homolog (yeast) // 1 B	Imp4	NM_178601	0.6099	1.16918e-08
9	6966934	NM_026555 // Rcn3 // reticulocalbin 3, EF-hand calcium binding domain // 7 B4|7 23.1 cM	Rcn3	NM_026555	0.0694906	1.19127e-08
13	6996311	NM_021345 // Ptplad1 // protein tyrosine phosphatase-like A domain containing 1 // 9|9	Ptplad1	NM_021345	0.0760816	1.19818e-08
8	6835089	NM_013692 // Klf10 // Kruppel-like factor 10 // 15 B3.1|15 // 21847 /// ENSMUST00000074	Klf10	NM_013692	0.557409	1.19938e-08
12	6919152	NM_008142 // Gnb1 // guanine nucleotide binding protein (G protein), beta 1 // 4 E2|4 7	Gnb1	NM_008142	0.336712	1.20265e-08
8	6870734	NM_029372 // 1700011F14Rik // RIKEN cDNA 1700011F14 gene // 19|19 D3 // 75645 /// ENSMU	1700011F14Rik	NM_029372	0.482435	1.21345e-08
13	6785321	NM_133757 // Pgs1 // phosphatidylglycerophosphate synthase 1 // 11 E2|11 // 74451 /// E	Pgs1	NM_133757	0.518276	1.21863e-08
17	6791960	NM_008816 // Pecam1 // platelet/endothelial cell adhesion molecule 1 // 11 E1|11 // 186	Pecam1	NM_008816	0.927822	1.22577e-08
11	6943195	NM_007513 // Slc7a1 // solute carrier family 7 (cationic amino acid transporter, y+ sys	Slc7a1	NM_007513	0.310468	1.23031e-08
22	7019867	NM_207625 // Acsl4 // acyl-CoA synthetase long-chain family member 4 // X F2|X // 50790	Acsl4	NM_207625	0.206094	1.24946e-08
7	6863582	NM_001142731 // Kctd1 // potassium channel tetramerisation domain containing 1 // 18 A1	Kctd1	NM_001142731	0.723513	1.26198e-08
23	6837791	NM_027081 // Fam116b // family with sequence similarity 116, member B // 15 E3|15 // 69	Fam116b	NM_027081	0.174664	1.28686e-08
14	6908684	NM_019550 // Ptbp2 // polypyrimidine tract binding protein 2 // 3 G1|3 // 56195 /// ENS	Ptbp2	NM_019550	0.947453	1.30226e-08
22	6801102	NM_009147 // Sec23a // SEC23A (S. cerevisiae) // 12 C1|12 // 20334 /// ENSMUST000000213	Sec23a	NM_009147	0.1143	1.30255e-08
11	6936575	NM_178728 // Napepld // N-acyl phosphatidylethanolamine phospholipase D // 5 A3|5 // 24	Napepld	NM_178728	0.643265	1.30783e-08
28	6968314	NM_001024703 // Mctp2 // multiple C2 domains, transmembrane 2 // 7 D1|7 // 244049 /// E	Mctp2	NM_001024703	0.257266	1.32446e-08
15	6764050	NM_153064 // Ndufs2 // NADH dehydrogenase (ubiquinone) Fe-S protein 2 // 1 H3|1 // 2266	Ndufs2	NM_153064	0.236172	1.32605e-08
14	6792931	NM_008445 // Kif3c // kinesin family member 3C // 12 A1.1|12 4.0 cM // 16570 /// NR_030	Kif3c	NM_008445	0.456795	1.32682e-08
10	6948418	NM_001113198 // Mitf // microphthalmia-associated transcription factor // 6 D3|6 40.0 c	Mitf	NM_001113198	0.830334	1.33993e-08
25	6880451	NM_009773 // Bub1b // budding uninhibited by benzimidazoles 1 homolog, beta (S. cerevis	Bub1b	NM_009773	0.0865818	1.34213e-08
6	6847525	NM_016755 // Atp5j // ATP synthase, H+ transporting, mitochondrial F0 complex, subunit	Atp5j	NM_016755	0.759675	1.36852e-08
14	6955347	NM_016906 // Sec61a1 // Sec61 alpha 1 subunit (S. cerevisiae) // 6 D1|6 // 53421 /// EN	Sec61a1	NM_016906	0.583101	1.38175e-08
13	6992093	NM_053159 // Mrpl3 // mitochondrial ribosomal protein L3 // 9 F1|9 // 94062 /// ENSMUST	Mrpl3	NM_053159	0.125161	1.4007e-08
20	6859285	NM_007883 // Dsg2 // desmoglein 2 // 18 A2|18 7.05 cM // 13511 /// ENSMUST00000059787 /	Dsg2	NM_007883	0.0501858	1.40272e-08
14	6880033	NM_207206 // Lpcat4 // lysophosphatidylcholine acyltransferase 4 // 2 E3|2 // 99010 ///	Lpcat4	NM_207206	0.716673	1.41231e-08
18	6802316	NM_134042 // Aldh6a1 // aldehyde dehydrogenase family 6, subfamily A1 // 12 D1|12 39.0	Aldh6a1	NM_134042	0.123791	1.42908e-08
6	6955062	NM_009357 // Tex261 // testis expressed gene 261 // 6 C3|6 35.15 cM // 21766 /// ENSMUS	Tex261	NM_009357	0.161292	1.46565e-08
21	6749764	NM_001013771 // Gm973 // predicted gene 973 // 1 C1.3|1 // 381260 /// ENSMUST0000011424	Gm973	NM_001013771	0.507866	1.46842e-08
9	6946993	NM_007599 // Capg // capping protein (actin filament), gelsolin-like // 6|6 C3 // 12332	Capg	NM_007599	0.0545785	1.47473e-08
25	6788789	NM_009410 // Top3a // topoisomerase (DNA) III alpha // 11 B2|11 // 21975 /// ENSMUST000	Top3a	NM_009410	0.876088	1.48472e-08
9	6833972	NM_026396 // Brix1 // BRX1, biogenesis of ribosomes, homolog (S. cerevisiae) // 15 A1|1	Brix1	NM_026396	0.383249	1.48557e-08
6	6931375	NM_028975 // Tmem33 // transmembrane protein 33 // 5|5 D // 67878 /// NM_030108 // Tmem	Tmem33	NM_028975	0.920997	1.50228e-08
12	6813242	NM_016709 // Auh // AU RNA binding protein/enoyl-coenzyme A hydratase // 13 B1|13 // 11	Auh	NM_016709	0.0547085	1.505e-08
11	6941205	NM_029956 // Mmab // methylmalonic aciduria (cobalamin deficiency) type B homolog (huma	Mmab	NM_029956	0.0882423	1.51993e-08
12	6852382	NM_181649 // Ccdc75 // coiled-coil domain containing 75 // 17 E3|17 // 53951 /// NM_001	Ccdc75	NM_181649	0.52086	1.53466e-08
11	6790508	NM_029478 // Tmem49 // transmembrane protein 49 // 11 C|11 // 75909 /// NR_029738 // Mi	Tmem49	NM_029478	0.131921	1.55314e-08
21	6950985	NM_008511 // Lrmp // lymphoid-restricted membrane protein // 6 G3|6 71.0 cM // 16970 //	Lrmp	NM_008511	0.437223	1.57655e-08
16	6775206	NR_004429 // Adarb1 // adenosine deaminase, RNA-specific, B1 // 10 C|10 41.4 cM // 1105	Adarb1	NR_004429	0.0952148	1.61674e-08
14	6818667	NM_001037221 // Samd4 // sterile alpha motif domain containing 4 // 14 C1|14 // 74480 /	Samd4	NM_001037221	0.149239	1.63018e-08
12	6949206	NM_199033 // Tsen2 // tRNA splicing endonuclease 2 homolog (S. cerevisiae) // 6 E3|6 //	Tsen2	NM_199033	0.560032	1.63748e-08
19	6928880	NM_011348 // Sema3e // sema domain, immunoglobulin domain (Ig), short basic domain, sec	Sema3e	NM_011348	0.119695	1.6375e-08
22	7013857	NM_145924 // Cenpi // centromere protein I // X E3|X // 102920 /// ENSMUST00000081064 /	Cenpi	NM_145924	0.228345	1.6623e-08
23	6910707	NM_031870 // Msh4 // mutS homolog 4 (E. coli) // 3 H3|3 // 55993 /// ENSMUST00000005630	Msh4	NM_031870	0.0670743	1.67268e-08
12	6949535	NM_008359 // Il17ra // interleukin 17 receptor A // 6 F1|6 55.2 cM // 16172 /// ENSMUST	Il17ra	NM_008359	0.841857	1.67846e-08
13	6841160	NM_026439 // Ccdc80 // coiled-coil domain containing 80 // 16|16 B5 // 67896 /// ENSMUS	Ccdc80	NM_026439	0.189534	1.68939e-08
13	6761268	NM_027534 // Kdsr // 3-ketodihydrosphingosine reductase // 1 E2.1|1 // 70750 /// ENSMUS	Kdsr	NM_027534	0.0574007	1.7036e-08
9	6789325	NM_009853 // Cd68 // CD68 antigen // 11 B3|11 39.0 cM // 12514 /// ENSMUST00000108654 /	Cd68	NM_009853	0.352979	1.70468e-08
20	6881837	NM_019787 // Sec23b // SEC23B (S. cerevisiae) // 2|2 H1 // 27054 /// ENSMUST00000028916	Sec23b	NM_019787	0.671236	1.71869e-08
6	7019499	NM_183319 // Xkrx // X Kell blood group precursor related X linked // X E3|X // 331524	Xkrx	NM_183319	0.231965	1.72988e-08
27	6784412	NM_019679 // Fmnl1 // formin-like 1 // 11 D|11 // 57778 /// NM_001077698 // Fmnl1 // fo	Fmnl1	NM_019679	0.136069	1.73913e-08
8	6771583	NM_198035 // Zbtb39 // zinc finger and BTB domain containing 39 // 10 D3|10 // 320080 /	Zbtb39	NM_198035	0.0691888	1.74767e-08
7	6842085	NM_178647 // Cggbp1 // CGG triplet repeat binding protein 1 // 16 C1.3|16 // 106143 ///	Cggbp1	NM_178647	0.0623498	1.75333e-08
13	6857523	NR_036615 // Srsf7 // serine/arginine-rich splicing factor 7 // 17 E3|17 // 225027 ///	Srsf7	NR_036615	0.588496	1.7789e-08
13	6930067	NM_026959 // Stx18 // syntaxin 18 // 5 B3|5 // 71116 /// ENSMUST00000114126 // Stx18 //	Stx18	NM_026959	0.580856	1.7816e-08
4	6753391	NM_007791 // Csrp1 // cysteine and glycine-rich protein 1 // 1 E4|1 // 13007 /// ENSMUS	Csrp1	NM_007791	0.496756	1.80189e-08
18	6882333	NM_001141977 // Tpx2 // TPX2, microtubule-associated protein homolog (Xenopus laevis) /	Tpx2	NM_001141977	0.285697	1.81512e-08
21	6759778	NM_023732 // Abcb6 // ATP-binding cassette, sub-family B (MDR/TAP), member 6 // 1|1 C3	Abcb6	NM_023732	0.421865	1.8362e-08
9	7017489	NM_138309 // Cd99l2 // CD99 antigen-like 2 // X A6-B|X // 171486 /// ENSMUST00000080035	Cd99l2	NM_138309	0.163353	1.84616e-08
12	6796538	NM_027349 // Rbm25 // RNA binding motif protein 25 // 12 D1|12 // 67039 /// ENSMUST0000	Rbm25	NM_027349	0.0675847	1.84799e-08
15	6927203	NM_011642 // Trp73 // transformation related protein 73 // 4 E2|4 82.0 cM // 22062 ///	Trp73	NM_011642	0.303049	1.85641e-08
10	6977060	NM_001145780 // Use1 // unconventional SNARE in the ER 1 homolog (S. cerevisiae) // 8|8	Use1	NM_001145780	0.183923	1.89499e-08
14	6906225	NM_027495 // Tmem144 // transmembrane protein 144 // 3|3 F1 // 70652 /// ENSMUST0000002	Tmem144	NM_027495	0.251297	1.90938e-08
23	7014881	NM_133194 // Scml2 // sex comb on midleg-like 2 (Drosophila) // X F4|X // 107815 /// BC	Scml2	NM_133194	0.276934	1.91544e-08
15	6843690	NR_027804 // Nagpa // N-acetylglucosamine-1-phosphodiester alpha-N-acetylglucosaminidas	Nagpa	NR_027804	0.500582	1.96116e-08
9	6791171	NM_019507 // Tbx21 // T-box 21 // 11|11 D // 57765 /// ENSMUST00000001484 // Tbx21 // T	Tbx21	NM_019507	0.936606	1.96725e-08
13	6751330	NM_009604 // Chrng // cholinergic receptor, nicotinic, gamma polypeptide // 1 D|1 52.3	Chrng	NM_009604	0.0523051	1.98185e-08
14	6858936	NM_008378 // Impact // imprinted and ancient // 18|18 A2-B2 // 16210 /// ENSMUST0000002	Impact	NM_008378	0.95713	1.98988e-08
8	6901334	NM_023196 // Pla2g12a // phospholipase A2, group XIIA // 3 H1|3 // 66350 /// NM_183423	Pla2g12a	NM_023196	0.213788	2.04492e-08
12	6941345	NM_031869 // Prkab1 // protein kinase, AMP-activated, beta 1 non-catalytic subunit // 5	Prkab1	NM_031869	0.146212	2.04878e-08
17	6979098	NM_198625 // Mtss1l // metastasis suppressor 1-like // 8 E1|8 // 244654 /// ENSMUST0000	Mtss1l	NM_198625	0.0562336	2.08615e-08
11	6860925	NM_026386 // Snx2 // sorting nexin 2 // 18 D1|18 // 67804 /// ENSMUST00000037850 // Snx	Snx2	NM_026386	0.0521522	2.09167e-08
13	6995968	NM_010729 // Loxl1 // lysyl oxidase-like 1 // 9 B|9 33.0 cM // 16949 /// ENSMUST0000006	Loxl1	NM_010729	0.0584127	2.10127e-08
16	6868021	NM_146094 // Fads1 // fatty acid desaturase 1 // 19 A|19 // 76267 /// ENSMUST0000001080	Fads1	NM_146094	0.0865157	2.11349e-08
14	6854320	NM_011062 // Pdpk1 // 3-phosphoinositide dependent protein kinase 1 // 17 A3.3|17 // 18	Pdpk1	NM_011062	0.878685	2.12736e-08
15	6956762	NM_009662 // Alox5 // arachidonate 5-lipoxygenase // 6 F1|6 53.2 cM // 11689 /// ENSMUS	Alox5	NM_009662	0.112126	2.1572e-08
25	6966292	NM_178252 // Arhgap33 // Rho GTPase activating protein 33 // 7 B1|7 // 233071 /// ENSMU	Arhgap33	NM_178252	0.388465	2.178e-08
24	6822320	NM_144844 // Pcca // propionyl-Coenzyme A carboxylase, alpha polypeptide // 14 E5|14 64	Pcca	NM_144844	0.473742	2.18772e-08
15	6790940	NM_026313 // Luc7l3 // LUC7-like 3 (S. cerevisiae) // 11|11 C // 67684 /// ENSMUST00000	Luc7l3	NM_026313	0.284726	2.19492e-08
7	6763014	NM_011277 // Rnf2 // ring finger protein 2 // 1 G2|1 // 19821 /// ENSMUST00000076110 //	Rnf2	NM_011277	0.363404	2.23967e-08
12	6768693	NM_027184 // Ipmk // inositol polyphosphate multikinase // 10|10 B5.2 // 69718 /// ENSM	Ipmk	NM_027184	0.0690645	2.25413e-08
27	6751699	NM_145519 // Farp2 // FERM, RhoGEF and pleckstrin domain protein 2 // 1 D|1 // 227377 /	Farp2	NM_145519	0.116608	2.26808e-08
23	6832086	NM_134091 // Sgsm3 // small G protein signaling modulator 3 // 15 E1|15 // 105835 /// E	Sgsm3	NM_134091	0.138379	2.28951e-08
24	6994830	NM_172768 // Gramd1b // GRAM domain containing 1B // 9|9 B // 235283 /// ENSMUST0000004	Gramd1b	NM_172768	0.301506	2.30937e-08
18	6871479	NM_198114 // Dagla // diacylglycerol lipase, alpha // 19 A|19 // 269060 /// ENSMUST0000	Dagla	NM_198114	0.992747	2.31331e-08
16	6952340	NM_011829 // Impdh1 // inosine 5'-phosphate dehydrogenase 1 // 6|6 A3 // 23917 /// ENSM	Impdh1	NM_011829	0.752261	2.3222e-08
19	6750413	NM_009533 // Xrcc5 // X-ray repair complementing defective repair in Chinese hamster ce	Xrcc5	NM_009533	0.197522	2.33729e-08
15	6871514	NM_133804 // Tmem132a // transmembrane protein 132A // 19 A|19 // 98170 /// ENSMUST0000	Tmem132a	NM_133804	0.494015	2.37097e-08
18	6885749	NM_172660 // D2Wsu81e // DNA segment, Chr 2, Wayne State University 81, expressed // 2	D2Wsu81e	NM_172660	0.0577366	2.37537e-08
26	6852034	NM_001164885 // Lpin2 // lipin 2 // 17 E1.3|17 // 64898 /// NM_022882 // Lpin2 // lipin	Lpin2	NM_001164885	0.702368	2.39391e-08
26	6949529	NM_145997 // Kdm5a // lysine (K)-specific demethylase 5A // 6 F1|6 54.0 cM // 214899 //	Kdm5a	NM_145997	0.507322	2.40032e-08
7	6849215	NM_181821 // Hcfc1r1 // host cell factor C1 regulator 1 (XPO1-dependent) // 17 A3.3|17	Hcfc1r1	NM_181821	0.933031	2.40672e-08
22	6851324	NM_010130 // Emr1 // EGF-like module containing, mucin-like, hormone receptor-like sequ	Emr1	NM_010130	0.0726551	2.45552e-08
25	6956886	NM_194339 // Bms1 // BMS1 homolog, ribosome assembly protein (yeast) // 6 F1|6 // 21389	Bms1	NM_194339	0.107685	2.45825e-08
10	6888931	NM_026944 // Alkbh3 // alkB, alkylation repair homolog 3 (E. coli) // 2 E1|2 // 69113 /	Alkbh3	NM_026944	0.371099	2.4882e-08
13	7018262	NM_019791 // Maged1 // melanoma antigen, family D, 1 // X C3|X 34.6 cM // 94275 /// ENS	Maged1	NM_019791	0.514397	2.52174e-08
13	6758920	NR_027630 // Kctd18 // potassium channel tetramerisation domain containing 18 // 1 C1.3	Kctd18	NR_027630	0.0916528	2.54686e-08
19	6988606	NM_145613 // C1qtnf5 // C1q and tumor necrosis factor related protein 5 // 9 A5.2|9 25.	C1qtnf5	NM_145613	0.131899	2.56038e-08
14	6949962	BC016429 // D6Wsu163e // DNA segment, Chr 6, Wayne State University 163, expressed // 6	D6Wsu163e	BC016429	0.890036	2.58448e-08
19	6943142	NM_010229 // Flt3 // FMS-like tyrosine kinase 3 // 5 G3|5 82.0 cM // 14255 /// ENSMUST0	Flt3	NM_010229	0.438456	2.59472e-08
24	6974612	NM_199257 // Tpte // transmembrane phosphatase with tensin homology // 8 A2|8 // 234129	Tpte	NM_199257	0.0945238	2.61043e-08
10	6925974	NM_026144 // Dhdds // dehydrodolichyl diphosphate synthase // 4 D3|4 // 67422 /// ENSMU	Dhdds	NM_026144	0.0506993	2.65197e-08
7	6826265	NM_025427 // 1190002H23Rik // RIKEN cDNA 1190002H23 gene // 14 D3|14 // 66214 /// ENSMU	1190002H23Rik	NM_025427	0.073479	2.68673e-08
12	6941004	NM_145147 // Gtpbp6 // GTP binding protein 6 (putative) // 5 E|5 // 107999 /// BC027821	Gtpbp6	NM_145147	0.880825	2.68954e-08
7	6791856	NM_007805 // Cyb561 // cytochrome b-561 // 11 E1|11 65.0 cM // 13056 /// ENSMUST0000001	Cyb561	NM_007805	0.275722	2.69438e-08
14	6782125	NM_145429 // Arrb2 // arrestin, beta 2 // 11 B3|11 45.0 cM // 216869 /// ENSMUST0000010	Arrb2	NM_145429	0.311116	2.69686e-08
10	6977067	NM_026636 // 5430437P03Rik // RIKEN cDNA 5430437P03 gene // 8 C1|8 // 68251 /// ENSMUST	5430437P03Rik	NM_026636	0.120678	2.71605e-08
14	6942193	NM_133768 // Asl // argininosuccinate lyase // 5 G1.3|5 74.0 cM // 109900 /// ENSMUST00	Asl	NM_133768	0.248596	2.7166e-08
19	6923405	NM_177239 // Mysm1 // myb-like, SWIRM and MPN domains 1 // 4 C5|4 // 320713 /// ENSMUST	Mysm1	NM_177239	0.788104	2.7514e-08
13	6998428	NM_025692 // Uba5 // ubiquitin-like modifier activating enzyme 5 // 9 F1|9 // 66663 ///	Uba5	NM_025692	0.356909	2.75696e-08
6	6981621	NM_026609 // Leprotl1 // leptin receptor overlapping transcript-like 1 // 8 A4|8 // 681	Leprotl1	NM_026609	0.492117	2.75995e-08
15	7020242	NM_029836 // Tspyl2 // TSPY-like 2 // X F2|X 64.0 cM // 52808 /// ENSMUST00000044509 //	Tspyl2	NM_029836	0.467898	2.76321e-08
4	6872884	NM_028263 // Fgfbp3 // fibroblast growth factor binding protein 3 // 19 C2|19 // 72514	Fgfbp3	NM_028263	0.19456	2.8032e-08
8	6909304	NM_026578 // Gar1 // GAR1 ribonucleoprotein homolog (yeast) // 3 G3|3 // 68147 /// ENSM	Gar1	NM_026578	0.123288	2.80742e-08
23	6977692	NM_181039 // Lphn1 // latrophilin 1 // 8 C3|8 // 330814 /// ENSMUST00000141158 // Lphn1	Lphn1	NM_181039	0.160585	2.81922e-08
8	6768157	NM_028732 // 4632428N05Rik // RIKEN cDNA 4632428N05 gene // 10 B4|10 // 74048 /// NM_00	4632428N05Rik	NM_028732	0.393736	2.83427e-08
17	6979709	NM_054070 // Afg3l1 // AFG3(ATPase family gene 3)-like 1 (yeast) // 8 E1-E2|8 // 114896	Afg3l1	NM_054070	0.778005	2.87267e-08
12	6764007	NM_010476 // Hsd17b7 // hydroxysteroid (17-beta) dehydrogenase 7 // 1 H3|1 // 15490 ///	Hsd17b7	NM_010476	0.0646759	2.87457e-08
19	6990525	NM_001113283 // BC031353 // cDNA sequence BC031353 // 9 D|9 // 235493 /// NM_153584 //	BC031353	NM_001113283	0.450618	2.90816e-08
9	6885414	NM_008963 // Ptgds // prostaglandin D2 synthase (brain) // 2 A3|2 12.9 cM // 19215 ///	Ptgds	NM_008963	0.155968	2.94514e-08
15	6945957	NM_146175 // Zfp282 // zinc finger protein 282 // 6 B2.3|6 // 101095 /// BC025581 // Zf	Zfp282	NM_146175	0.163789	2.95257e-08
8	6783701	NM_010055 // Dlx3 // distal-less homeobox 3 // 11 D|11 55.0 cM // 13393 /// ENSMUST0000	Dlx3	NM_010055	0.117694	2.9848e-08
10	6919200	NM_026125 // Fam132a // family with sequence similarity 132, member A // 4 E2|4 83.0 cM	Fam132a	NM_026125	0.108815	3.05507e-08
20	6801506	NM_133198 // Pygl // liver glycogen phosphorylase // 12 C2|12 30.0 cM // 110095 /// ENS	Pygl	NM_133198	0.0734702	3.12873e-08
9	6781322	NM_024210 // 2310033P09Rik // RIKEN cDNA 2310033P09 gene // 11|11 B2 // 67862 /// ENSMU	2310033P09Rik	NM_024210	0.936554	3.15144e-08
11	6882491	NM_001139513 // Raly // hnRNP-associated with lethal yellow // 2 H1|2 88.8 cM // 19383	Raly	NM_001139513	0.0955976	3.16767e-08
19	6843674	NM_028301 // Anks3 // ankyrin repeat and sterile alpha motif domain containing 3 // 16	Anks3	NM_028301	0.754944	3.1831e-08
6	7006555	NM_026866 // Disp1 // dispatched homolog 1 (Drosophila) // 1|1 101.2 cM // 68897 /// EN	Disp1	NM_026866	0.0690214	3.2285e-08
15	6925642	NM_023476 // Tinagl1 // tubulointerstitial nephritis antigen-like 1 // 4|4 D3 // 94242	Tinagl1	NM_023476	0.907776	3.25154e-08
26	6817989	NM_009796 // Capn7 // calpain 7 // 14 B|14 // 12339 /// ENSMUST00000022451 // Capn7 //	Capn7	NM_009796	0.744948	3.29799e-08
7	6933998	NM_145153 // Oas1f // 2'-5' oligoadenylate synthetase 1F // 5 F|5 67.0 cM // 243262 ///	Oas1f	NM_145153	0.196664	3.35342e-08
14	6989100	NM_009041 // Rdx // radixin // 9 A5.3|9 // 19684 /// NM_001104616 // Rdx // radixin //	Rdx	NM_009041	0.130497	3.39789e-08
17	6883186	NM_010165 // Eya2 // eyes absent 2 homolog (Drosophila) // 2 H3|2 95.0 cM // 14049 ///	Eya2	NM_010165	0.201018	3.41298e-08
9	6970944	NM_007672 // Cdr2 // cerebellar degeneration-related 2 // 7 F2|7 60.0 cM // 12585 /// E	Cdr2	NM_007672	0.246612	3.43964e-08
17	6982786	NM_173874 // Clcn3 // chloride channel 3 // 8 B3.1|8 32.2 cM // 12725 /// NM_173873 //	Clcn3	NM_173874	0.904452	3.45893e-08
9	6949555	NM_153516 // Bcl2l13 // BCL2-like 13 (apoptosis facilitator) // 6 F1|6 54.0 cM // 94044	Bcl2l13	NM_153516	0.17874	3.46019e-08
7	6899014	NM_001083318 // Etv3 // ets variant gene 3 // 3 F1|3 // 27049 /// NM_012051 // Etv3 //	Etv3	NM_001083318	0.0926131	3.52955e-08
24	6869436	NM_001163471 // Hectd2 // HECT domain containing 2 // 19 C2|19 // 226098 /// NM_172637	Hectd2	NM_001163471	0.0528158	3.55416e-08
32	6881231	NM_009730 // Atrn // attractin // 2 F1|2 73.9 cM // 11990 /// ENSMUST00000028781 // Atr	Atrn	NM_009730	0.919602	3.56865e-08
5	6801929	NM_008558 // Max // Max protein // 12 D1-D3|12 32.0 cM // 17187 /// NM_001146176 // Max	Max	NM_008558	0.137027	3.69486e-08
25	6875969	NM_022887 // Tsc1 // tuberous sclerosis 1 // 2|2 B-C1.1 // 64930 /// ENSMUST00000113870	Tsc1	NM_022887	0.113769	3.70153e-08
4	7020797	NM_021278 // Tmsb4x // thymosin, beta 4, X chromosome // X F5|X 72.5 cM // 19241 /// EN	Tmsb4x	NM_021278	0.273617	3.7183e-08
8	6899221	NM_025327 // Krtcap2 // keratinocyte associated protein 2 // 3|3 F2 // 66059 /// ENSMUS	Krtcap2	NM_025327	0.365073	3.73925e-08
15	6881123	NM_015747 // Slc20a1 // solute carrier family 20, member 1 // 2 F1|2 73.0 cM // 20515 /	Slc20a1	NM_015747	0.121966	3.74281e-08
12	6881252	NM_144888 // Mavs // mitochondrial antiviral signaling protein // 2 F1|2 // 228607 ///	Mavs	NM_144888	0.0519888	3.74618e-08
9	6912461	NM_009316 // Map3k7 // mitogen-activated protein kinase kinase kinase 7 // 4 A5|4 // 26	Map3k7	NM_009316	0.0632927	3.75959e-08
17	6867917	NM_175381 // 2700081O15Rik // RIKEN cDNA 2700081O15 gene // 19 A|19 // 108899 /// ENSMU	2700081O15Rik	NM_175381	0.566356	3.77275e-08
12	6765307	NM_198247 // Sertad4 // SERTA domain containing 4 // 1 H6|1 // 214791 /// NM_001177794	Sertad4	NM_198247	0.0699587	3.80849e-08
18	6815538	NM_022011 // Gtf2h2 // general transcription factor II H, polypeptide 2 // 13 D1|13 55.	Gtf2h2	NM_022011	0.0581826	3.89685e-08
17	6835104	NM_001102458 // Azin1 // antizyme inhibitor 1 // 15|15 C // 54375 /// NM_018745 // Azin	Azin1	NM_001102458	0.659995	3.89764e-08
6	6943387	NM_133898 // N4bp2l1 // NEDD4 binding protein 2-like 1 // 5 G3|5 // 100637 /// ENSMUST0	N4bp2l1	NM_133898	0.0574055	3.8983e-08
43	7014178	NM_001163155 // Col4a5 // collagen, type IV, alpha 5 // X F2|X 62.4 cM // 12830 /// NM_	Col4a5	NM_001163155	0.800827	3.95045e-08
14	6956552	NM_133932 // Tada3 // transcriptional adaptor 3 // 6 E3|6 // 101206 /// ENSMUST00000032	Tada3	NM_133932	0.942682	3.96308e-08
6	6938710	BC009097 // 1110003E01Rik // RIKEN cDNA 1110003E01 gene // 5 C3.1|5 // 68552 /// NM_133	1110003E01Rik	BC009097	0.310207	3.96335e-08
22	6766705	NM_013511 // Epb4.1l2 // erythrocyte protein band 4.1-like 2 // 10 A4|10 18.0 cM // 138	Epb4.1l2	NM_013511	0.159101	3.97019e-08
5	6814257	NM_010573 // Irx1 // Iroquois related homeobox 1 (Drosophila) // 13 C1|13 43.0 cM // 16	Irx1	NM_010573	0.23348	3.99305e-08
18	6792506	NM_016857 // Exoc7 // exocyst complex component 7 // 11 E2|11 // 53413 /// NM_001162872	Exoc7	NM_016857	0.0847724	3.99405e-08
22	6883317	NM_148929 // Slc9a8 // solute carrier family 9 (sodium/hydrogen exchanger), member 8 //	Slc9a8	NM_148929	0.083201	4.00245e-08
33	6896835	NM_172679 // 4932438A13Rik // RIKEN cDNA 4932438A13 gene // 3 B|3 // 229227 /// ENSMUST	4932438A13Rik	NM_172679	0.433387	4.00879e-08
6	6755242	NM_027972 // Ccdc19 // coiled-coil domain containing 19 // 1 H3|1 94.2 cM // 71870 ///	Ccdc19	NM_027972	0.638575	4.04083e-08
62	6772906	NM_008481 // Lama2 // laminin, alpha 2 // 10 A4-B1|10 20.0 cM // 16773 /// ENSMUST00000	Lama2	NM_008481	0.197779	4.05883e-08
18	6925362	NM_153402 // Eif2c3 // eukaryotic translation initiation factor 2C, 3 // 4 D2.2|4 // 21	Eif2c3	NM_153402	0.62011	4.11629e-08
10	6870429	NM_001008542 // Mxi1 // Max interacting protein 1 // 19 D|19 49.5 cM // 17859 /// NM_01	Mxi1	NM_001008542	0.106848	4.12866e-08
16	6986033	NM_019552 // Abcb10 // ATP-binding cassette, sub-family B (MDR/TAP), member 10 // 8 E2|	Abcb10	NM_019552	0.416983	4.13129e-08
14	6836231	NM_144846 // Fam49b // family with sequence similarity 49, member B // 15 D1|15 // 2236	Fam49b	NM_144846	0.576838	4.17855e-08
18	6754014	NM_054102 // Ivns1abp // influenza virus NS1A binding protein // 1 G2|1 // 117198 /// N	Ivns1abp	NM_054102	0.859006	4.18703e-08
18	6945170	NM_013791 // Mkln1 // muskelin 1, intracellular mediator containing kelch motifs // 6|6	Mkln1	NM_013791	0.865212	4.30202e-08
8	6898154	NM_025822 // Rsrc1 // arginine/serine-rich coiled-coil 1 // 3|3 E2 // 66880 /// ENSMUST	Rsrc1	NM_025822	0.787093	4.3734e-08
13	6959452	NM_022432 // Sirt2 // sirtuin 2 (silent mating type information regulation 2, homolog)	Sirt2	NM_022432	0.224151	4.37783e-08
6	6850138	NM_010390 // H2-Q1 // histocompatibility 2, Q region locus 1 // 17 B1|17 19.14 cM // 15	H2-Q1	NM_010390	0.141998	4.48216e-08
14	6829283	NM_144523 // Zfp622 // zinc finger protein 622 // 15 B1|15 8.9 cM // 52521 /// ENSMUST0	Zfp622	NM_144523	0.655725	4.56759e-08
17	6815390	NM_178918 // Utp15 // UTP15, U3 small nucleolar ribonucleoprotein, homolog (yeast) // 1	Utp15	NM_178918	0.949981	4.58524e-08
16	6848018	NM_145482 // Setd4 // SET domain containing 4 // 16 C4|16 // 224440 /// ENSMUST00000023	Setd4	NM_145482	0.21091	4.61974e-08
16	6781885	NM_001109657 // Gas7 // growth arrest specific 7 // 11 B3|11 // 14457 /// NM_008088 //	Gas7	NM_001109657	0.251683	4.64536e-08
14	6764693	NM_133815 // Lbr // lamin B receptor // 1 H5|1 97.3 cM // 98386 /// ENSMUST00000005003	Lbr	NM_133815	0.39102	4.68301e-08
21	6873069	NM_019698 // Aldh18a1 // aldehyde dehydrogenase 18 family, member A1 // 19 C3|19 // 564	Aldh18a1	NM_019698	0.705516	4.73551e-08
16	6813931	NM_133680 // Hiatl1 // hippocampus abundant transcript-like 1 // 13 B3|13 // 66631 ///	Hiatl1	NM_133680	0.745578	4.73768e-08
7	6847517	NM_017404 // Mrpl39 // mitochondrial ribosomal protein L39 // 16 C3.3|16 // 27393 /// E	Mrpl39	NM_017404	0.187833	4.7516e-08
8	6791207	BC055770 // E130012A19Rik // RIKEN cDNA E130012A19 gene // 11 D|11 // 103551 /// ENSMUS	E130012A19Rik	BC055770	0.128898	4.75241e-08
14	6765321	NM_153137 // Traf3ip3 // TRAF3 interacting protein 3 // 1 H6|1 // 215243 /// ENSMUST000	Traf3ip3	NM_153137	0.1106	4.75766e-08
7	6876211	NM_021515 // Ak1 // adenylate kinase 1 // 2 B|2 21.6 cM // 11636 /// ENSMUST00000068271	Ak1	NM_021515	0.869252	4.7692e-08
16	6959474	NM_001174155 // Rasgrp4 // RAS guanyl releasing protein 4 // 7 B1|7 20.0 cM // 233046 /	Rasgrp4	NM_001174155	0.11482	4.82966e-08
12	6922026	NM_025968 // Ptgr1 // prostaglandin reductase 1 // 4|4 C1 // 67103 /// ENSMUST000000300	Ptgr1	NM_025968	0.421431	4.84262e-08
22	6751345	NM_029846 // Atg16l1 // autophagy-related 16-like 1 (yeast) // 1 D|1 // 77040 /// NR_02	Atg16l1	NM_029846	0.112592	4.86598e-08
14	6757282	NM_008563 // Mcm3 // minichromosome maintenance deficient 3 (S. cerevisiae) // 1|1 A3-A	Mcm3	NM_008563	0.938084	4.88472e-08
23	6757433	NM_026604 // Fam135a // family with sequence similarity 135, member A // 1 A5|1 // 6818	Fam135a	NM_026604	0.579163	4.92716e-08
13	6951412	NM_013743 // Pdk4 // pyruvate dehydrogenase kinase, isoenzyme 4 // 6 A1|6 0.63 cM // 27	Pdk4	NM_013743	0.253311	5.06774e-08
19	6754669	NM_028776 // Scyl3 // SCY1-like 3 (S. cerevisiae) // 1 H2.2|1 // 240880 /// ENSMUST0000	Scyl3	NM_028776	0.627805	5.06866e-08
18	6929298	NM_029020 // Abcb8 // ATP-binding cassette, sub-family B (MDR/TAP), member 8 // 5 A3|5	Abcb8	NM_029020	0.702103	5.08543e-08
36	6750086	NM_011086 // Pikfyve // phosphoinositide kinase, FYVE finger containing // 1 C2|1 // 18	Pikfyve	NM_011086	0.165195	5.10111e-08
20	6751525	NM_008515 // Lrrfip1 // leucine rich repeat (in FLII) interacting protein 1 // 1 D|1 //	Lrrfip1	NM_008515	0.639531	5.1507e-08
9	6919013	NM_178406 // Gpr153 // G protein-coupled receptor 153 // 4 E2|4 // 100129 /// ENSMUST00	Gpr153	NM_178406	0.897809	5.17508e-08
23	6782164	NM_019400 // Rabep1 // rabaptin, RAB GTPase binding effector protein 1 // 11 B3-B4|11 4	Rabep1	NM_019400	0.359653	5.19149e-08
18	6971750	NM_133941 // Dhx32 // DEAH (Asp-Glu-Ala-His) box polypeptide 32 // 7 F3|7 // 101437 ///	Dhx32	NM_133941	0.155821	5.19375e-08
5	6955066	NM_146169 // Paip2b // poly(A) binding protein interacting protein 2B // 6 C3|6 // 2321	Paip2b	NM_146169	0.237522	5.21922e-08
11	6975420	NM_172911 // D8Ertd82e // DNA segment, Chr 8, ERATO Doi 82, expressed // 8 A4|8 20.0 cM	D8Ertd82e	NM_172911	0.14122	5.34418e-08
10	6913001	NM_177195 // Atp8b5 // ATPase, class I, type 8B, member 5 // 4 A5|4 // 320571 /// ENSMU	Atp8b5	NM_177195	0.0621198	5.35599e-08
24	6887179	NM_010074 // Dpp4 // dipeptidylpeptidase 4 // 2 C2-D|2 35.0 cM // 13482 /// NM_00115954	Dpp4	NM_010074	0.399177	5.35651e-08
16	6963946	NM_025899 // Uqcrc2 // ubiquinol cytochrome c reductase core protein 2 // 7 F2|7 // 670	Uqcrc2	NM_025899	0.236801	5.59464e-08
6	6763652	NM_178883 // Gorab // golgin, RAB6-interacting // 1 H2.1|1 // 98376 /// ENSMUST00000045	Gorab	NM_178883	0.494079	5.64033e-08
18	6819247	NM_028994 // Pck2 // phosphoenolpyruvate carboxykinase 2 (mitochondrial) // 14 C1|14 21	Pck2	NM_028994	0.398115	5.64703e-08
9	6989290	NM_011992 // Rcn2 // reticulocalbin 2 // 9|9 C // 26611 /// ENSMUST00000034871 // Rcn2	Rcn2	NM_011992	0.184025	5.66057e-08
19	6773069	NM_172495 // Ncoa7 // nuclear receptor coactivator 7 // 10 A4|10 // 211329 /// NM_00111	Ncoa7	NM_172495	0.944714	5.73101e-08
9	7002583	NM_133739 // Tmem123 // transmembrane protein 123 // 9 A1|9 // 71929 /// ENSMUST0000005	Tmem123	NM_133739	0.908514	5.76074e-08
13	6838580	NM_001161768 // Galnt6 // UDP-N-acetyl-alpha-D-galactosamine:polypeptide N-acetylgalact	Galnt6	NM_001161768	0.656796	5.81548e-08
9	6966935	NM_010189 // Fcgrt // Fc receptor, IgG, alpha chain transporter // 7 B4|7 23.0 cM // 14	Fcgrt	NM_010189	0.223464	5.84063e-08
8	6760614	NM_010262 // Gbx2 // gastrulation brain homeobox 2 // 1 C5-E1|1 65.0 cM // 14472 /// EN	Gbx2	NM_010262	0.0647907	5.85288e-08
11	6779795	NM_023906 // Asb3 // ankyrin repeat and SOCS box-containing 3 // 11 A4|11 16.0 cM // 65	Asb3	NM_023906	0.12036	5.88866e-08
20	6876175	NM_145145 // Pomt1 // protein-O-mannosyltransferase 1 // 2 B|2 // 99011 /// ENSMUST0000	Pomt1	NM_145145	0.0558791	5.9409e-08
14	6940006	NM_007644 // Scarb2 // scavenger receptor class B, member 2 // 5|5 E3 // 12492 /// ENSM	Scarb2	NM_007644	0.474453	5.95709e-08
22	6932224	NM_027530 // Rufy3 // RUN and FYVE domain containing 3 // 5 E1|5 48.0 cM // 52822 /// E	Rufy3	NM_027530	0.195215	5.95978e-08
18	6857431	NM_011500 // Strn // striatin, calmodulin binding protein // 17|17 E3 // 268980 /// ENS	Strn	NM_011500	0.664716	6.05568e-08
11	6829647	NM_026002 // Mtdh // metadherin // 15 B3.3|15 53.5 cM // 67154 /// ENSMUST00000022865 /	Mtdh	NM_026002	0.268502	6.13437e-08
8	6776507	NM_175128 // 4930430F08Rik // RIKEN cDNA 4930430F08 gene // 10 D1|10 // 68281 /// NM_14	4930430F08Rik	NM_175128	0.209728	6.16324e-08
9	6761733	NM_133748 // Insig2 // insulin induced gene 2 // 1|1 E2 // 72999 /// NM_178082 // Insig	Insig2	NM_133748	0.323433	6.26173e-08
10	6826279	NM_018765 // Wbp4 // WW domain binding protein 4 // 14 D3|14 // 22380 /// ENSMUST000000	Wbp4	NM_018765	0.190895	6.48932e-08
28	6813664	NM_023328 // Agtpbp1 // ATP/GTP binding protein 1 // 13 B2|13 37.0 cM // 67269 /// NM_0	Agtpbp1	NM_023328	0.287217	6.52146e-08
6	6864326	NM_009065 // Rit2 // Ras-like without CAAX 2 // 18 B1|18 // 19762 /// ENSMUST0000015306	Rit2	NM_009065	0.0781176	6.53204e-08
11	6788815	NM_007437 // Aldh3a2 // aldehyde dehydrogenase family 3, subfamily A2 // 11 B2|11 34.3	Aldh3a2	NM_007437	0.165127	6.54088e-08
32	6793370	NM_025695 // Smc6 // structural maintenance of chromosomes 6 // 12 A2|12 // 67241 /// E	Smc6	NM_025695	0.653307	6.57151e-08
12	6893263	NM_010072 // Dpm1 // dolichol-phosphate (beta-D) mannosyltransferase 1 // 2 H3|2 // 134	Dpm1	NM_010072	0.585593	6.59915e-08
6	6877962	NM_025744 // 4933404M02Rik // RIKEN cDNA 4933404M02 gene // 2 C2|2 // 66748 /// NM_0258	4933404M02Rik	NM_025744	0.108335	6.59975e-08
10	6895838	NM_024495 // Car13 // carbonic anhydrase 13 // 3|3 A2 // 71934 /// ENSMUST00000029071 /	Car13	NM_024495	0.943466	6.61304e-08
10	6881267	NM_001177833 // Smox // spermine oxidase // 2 F1|2 // 228608 /// NM_145533 // Smox // s	Smox	NM_001177833	0.192311	6.61683e-08
10	6960274	NM_025368 // Josd2 // Josephin domain containing 2 // 7|7 B2 // 66124 /// ENSMUST000000	Josd2	NM_025368	0.324485	6.62387e-08
13	6788141	NM_199299 // Phf15 // PHD finger protein 15 // 11 B1.3|11 // 76901 /// ENSMUST000000206	Phf15	NM_199299	0.169315	6.66503e-08
32	6815792	NM_029665 // Ipo11 // importin 11 // 13 D2.1|13 // 76582 /// ENSMUST00000080856 // Ipo1	Ipo11	NM_029665	0.335373	6.75207e-08
11	6858637	NM_181070 // Rab18 // RAB18, member RAS oncogene family // 18 A1|18 7.5 cM // 19330 ///	Rab18	NM_181070	0.529733	6.7642e-08
23	6953331	NM_007971 // Ezh2 // enhancer of zeste homolog 2 (Drosophila) // 6 B|6 19.2 cM // 14056	Ezh2	NM_007971	0.483267	6.80107e-08
21	6844210	NM_139232 // Fgd4 // FYVE, RhoGEF and PH domain containing 4 // 16 A3|16 // 224014 ///	Fgd4	NM_139232	0.0676315	6.92879e-08
13	6852902	NM_010830 // Msh6 // mutS homolog 6 (E. coli) // 17 E4|17 47.0 cM // 17688 /// NM_00108	Msh6	NM_010830	0.187872	7.01123e-08
17	6789941	NM_080849 // Nek8 // NIMA (never in mitosis gene a)-related expressed kinase 8 // 11 B5	Nek8	NM_080849	0.358178	7.11491e-08
14	6852389	NM_028611 // 2410091C18Rik // RIKEN cDNA 2410091C18 gene // 17 E3|17 // 73694 /// ENSMU	2410091C18Rik	NM_028611	0.112382	7.18064e-08
24	6769917	NM_053072 // Fgd6 // FYVE, RhoGEF and PH domain containing 6 // 10|10 C3 // 13998 /// E	Fgd6	NM_053072	0.629569	7.2213e-08
10	6953906	NM_026004 // Nt5c3 // 5'-nucleotidase, cytosolic III // 6 B3|6 // 107569 /// ENSMUST000	Nt5c3	NM_026004	0.84685	7.23583e-08
10	6789443	NM_024211 // Slc25a11 // solute carrier family 25 (mitochondrial carrier oxoglutarate c	Slc25a11	NM_024211	0.2721	7.30033e-08
11	6755700	BC031781 // BC031781 // cDNA sequence BC031781 // 1 H4|1 // 208768 /// ENSMUST000000380	BC031781	BC031781	0.89407	7.35342e-08
16	6869885	NM_053103 // Entpd7 // ectonucleoside triphosphate diphosphohydrolase 7 // 19|19 D1 //	Entpd7	NM_053103	0.144873	7.44265e-08
6	6801656	NM_025522 // Dhrs7 // dehydrogenase/reductase (SDR family) member 7 // 12 C3|12 // 6637	Dhrs7	NM_025522	0.426266	7.44861e-08
11	6926084	NM_028995 // Nipal3 // NIPA-like domain containing 3 // 4 D3|4 // 74552 /// BC057168 //	Nipal3	NM_028995	0.22286	7.8548e-08
11	6849398	NM_028101 // Jmjd8 // jumonji domain containing 8 // 17|17 B1 // 72106 /// NM_019719 //	Jmjd8	NM_028101	0.442503	7.8558e-08
13	7010645	NM_133990 // Il13ra1 // interleukin 13 receptor, alpha 1 // X A3.3|X 12.5 cM // 16164 /	Il13ra1	NM_133990	0.429956	8.25304e-08
21	6992309	NM_008243 // Mst1 // macrophage stimulating 1 (hepatocyte growth factor-like) // 9 F2|9	Mst1	NM_008243	0.997759	8.31894e-08
8	6932394	NM_009704 // Areg // amphiregulin // 5 E1|5 51.0 cM // 11839 /// ENSMUST00000031325 //	Areg	NM_009704	0.66227	8.42892e-08
11	6788122	NM_025346 // Rmnd5b // required for meiotic nuclear division 5 homolog B (S. cerevisiae	Rmnd5b	NM_025346	0.0562467	8.4857e-08
7	7014557	NM_016763 // Hsd17b10 // hydroxysteroid (17-beta) dehydrogenase 10 // X F3|X // 15108 /	Hsd17b10	NM_016763	0.818903	8.59031e-08
10	6748557	NM_145516 // Plekhb2 // pleckstrin homology domain containing, family B (evectins) memb	Plekhb2	NM_145516	0.416831	8.59772e-08
10	6779264	NM_023324 // Peli1 // pellino 1 // 11 A3.2|11 13.5 cM // 67245 /// ENSMUST00000093290 /	Peli1	NM_023324	0.607017	8.64337e-08
9	6774384	NM_197996 // Tspan15 // tetraspanin 15 // 10 B4|10 // 70423 /// ENSMUST00000047883 // T	Tspan15	NM_197996	0.946633	8.67646e-08
9	6867972	NM_146093 // Ubxn1 // UBX domain protein 1 // 19 A|19 // 225896 /// ENSMUST00000096255	Ubxn1	NM_146093	0.215306	8.70318e-08
11	6791405	NM_008469 // Krt15 // keratin 15 // 11 D|11 58.5 cM // 16665 /// ENSMUST00000107411 //	Krt15	NM_008469	0.580143	8.80134e-08
9	6829281	NM_001034851 // Fam134b // family with sequence similarity 134, member B // 15 B1|15 //	Fam134b	NM_001034851	0.29297	8.88779e-08
26	6763489	NM_177839 // Tnn // tenascin N // 1 H2.1|1 // 329278 /// NM_001162896 // 4930523C07Rik	Tnn	NM_177839	0.753872	8.96052e-08
15	6803319	NM_053155 // Clmn // calmin // 12|12 F1 // 94040 /// NM_001040682 // Clmn // calmin //	Clmn	NM_053155	0.279901	9.09874e-08
15	6966912	NM_133949 // Ptov1 // prostate tumor over expressed gene 1 // 7 B2|7 // 84113 /// ENSMU	Ptov1	NM_133949	0.0575599	9.16518e-08
18	6976986	NM_001168290 // Sugp2 // SURP and G patch domain containing 2 // 8 B3.3|8 // 234373 ///	Sugp2	NM_001168290	0.946929	9.19832e-08
7	7020169	NM_001164578 // Tsr2 // TSR2, 20S rRNA accumulation, homolog (S. cerevisiae) // X F3|X	Tsr2	NM_001164578	0.0671849	9.25253e-08
9	6946750	NM_172399 // A930038C07Rik // RIKEN cDNA A930038C07 gene // 6 C1|6 // 68169 /// ENSMUST	A930038C07Rik	NM_172399	0.343294	9.28943e-08
6	6921258	NM_001163284 // Zbtb5 // zinc finger and BTB domain containing 5 // 4 B1|4 // 230119 //	Zbtb5	NM_001163284	0.707518	9.38422e-08
12	6904530	NM_028140 // Mfsd8 // major facilitator superfamily domain containing 8 // 3|3 C // 721	Mfsd8	NM_028140	0.811274	9.52569e-08
11	6949833	NM_175696 // C530028O21Rik // RIKEN cDNA C530028O21 gene // 6 F2|6 // 319352 /// NM_001	C530028O21Rik	NM_175696	0.149899	9.54301e-08
14	6983210	NM_133772 // Ssbp4 // single stranded DNA binding protein 4 // 8|8 // 76900 /// ENSMUST	Ssbp4	NM_133772	0.0730698	9.65646e-08
7	6862462	NM_001164420 // Pqlc1 // PQ loop repeat containing 1 // 18 E3|18 // 66943 /// NM_025861	Pqlc1	NM_001164420	0.724415	9.70789e-08
7	6802262	NM_058212 // Dpf3 // D4, zinc and double PHD fingers, family 3 // 12 D3|12 // 70127 ///	Dpf3	NM_058212	0.543536	9.77325e-08
7	6796574	NM_145444 // Acot5 // acyl-CoA thioesterase 5 // 12 D1|12 // 217698 /// ENSMUST00000046	Acot5	NM_145444	0.997124	9.78403e-08
10	6992306	NM_177910 // Gmppb // GDP-mannose pyrophosphorylase B // 9 F2|9 // 331026 /// ENSMUST00	Gmppb	NM_177910	0.79232	9.82577e-08
24	6773494	NM_133999 // Fig4 // FIG4 homolog (S. cerevisiae) // 10 B1|10 // 103199 /// ENSMUST0000	Fig4	NM_133999	0.264115	9.86414e-08
7	6855772	NM_016859 // Bysl // bystin-like // 17 C|17 22.5 cM // 53414 /// ENSMUST00000024783 //	Bysl	NM_016859	0.559836	1.00204e-07
22	6919095	NM_172990 // Pank4 // pantothenate kinase 4 // 4 E2|4 // 269614 /// ENSMUST00000030931	Pank4	NM_172990	0.310529	1.00605e-07
7	6921036	NM_001048005 // 1110017D15Rik // RIKEN cDNA 1110017D15 gene // 4|4 B1 // 73721 /// NM_0	1110017D15Rik	NM_001048005	0.638991	1.01449e-07
8	6861260	NM_025478 // Isoc1 // isochorismatase domain containing 1 // 18 D2|18 // 66307 /// ENSM	Isoc1	NM_025478	0.714464	1.01934e-07
7	6881146	NM_183262 // Stk35 // serine/threonine kinase 35 // 2 F1|2 // 67333 /// NM_001038635 //	Stk35	NM_183262	0.110805	1.03051e-07
30	6964293	NM_008400 // Itgal // integrin alpha L // 7 F3|7 60.0 cM // 16408 /// ENSMUST0000011776	Itgal	NM_008400	0.0792107	1.03054e-07
13	6876026	NM_207298 // Cercam // cerebral endothelial cell adhesion molecule // 2 B|2 19.0 cM //	Cercam	NM_207298	0.69137	1.03878e-07
14	6997077	NM_023605 // Fbxo9 // f-box protein 9 // 9 E1|9 // 71538 /// NM_001081490 // Fbxo9 // f	Fbxo9	NM_023605	0.598764	1.04491e-07
20	6874626	NM_175400 // Sephs1 // selenophosphate synthetase 1 // 2 A1|2 // 109079 /// ENSMUST0000	Sephs1	NM_175400	0.0663205	1.04857e-07
17	6984922	NM_144931 // Nae1 // NEDD8 activating enzyme E1 subunit 1 // 8 D3|8 // 234664 /// ENSMU	Nae1	NM_144931	0.886883	1.06094e-07
29	7014854	NM_178712 // Gpr64 // G protein-coupled receptor 64 // X F4|X // 237175 /// NM_00107985	Gpr64	NM_178712	0.0741745	1.06188e-07
6	6993726	NM_010333 // S1pr2 // sphingosine-1-phosphate receptor 2 // 9 A3|9 6.0 cM // 14739 ///	S1pr2	NM_010333	0.421008	1.07121e-07
16	6946138	NM_001164734 // Mpp6 // membrane protein, palmitoylated 6 (MAGUK p55 subfamily member 6	Mpp6	NM_001164734	0.731398	1.07221e-07
34	6852229	NM_019919 // Ltbp1 // latent transforming growth factor beta binding protein 1 // 17|17	Ltbp1	NM_019919	0.156318	1.09346e-07
7	6767088	NM_030203 // Tspyl4 // TSPY-like 4 // 10 B1|10 22.0 cM // 72480 /// ENSMUST00000047935	Tspyl4	NM_030203	0.972931	1.10188e-07
7	6784034	NM_001007461 // Gsdma3 // gasdermin A3 // 11 D|11 57.0 cM // 450219 /// NM_029727 // Gs	Gsdma3	NM_001007461	0.434726	1.10865e-07
11	6763853	NM_175170 // Pogk // pogo transposable element with KRAB domain // 1 H2.3|1 // 71592 //	Pogk	NM_175170	0.281186	1.11541e-07
11	6824846	NM_001164108 // Ripk3 // receptor-interacting serine-threonine kinase 3 // 14|14 C1 //	Ripk3	NM_001164108	0.614943	1.11545e-07
13	6858910	NM_028341 // Ttc39c // tetratricopeptide repeat domain 39C // 18|18 A2 // 72747 /// ENS	Ttc39c	NM_028341	0.691859	1.12036e-07
18	6962767	NM_001081267 // Rsf1 // remodeling and spacing factor 1 // 7 E2|7 // 233532 /// ENSMUST	Rsf1	NM_001081267	0.73746	1.12369e-07
12	6789825	NM_016810 // Gosr1 // golgi SNAP receptor complex member 1 // 11 B5|11 // 53334 /// ENS	Gosr1	NM_016810	0.449252	1.12561e-07
33	6793652	NM_009072 // Rock2 // Rho-associated coiled-coil containing protein kinase 2 // 12|12 A	Rock2	NM_009072	0.247933	1.1277e-07
24	6942685	NM_174850 // Micall2 // MICAL-like 2 // 5 G2|5 // 231830 /// ENSMUST00000044642 // Mica	Micall2	NM_174850	0.0957794	1.14212e-07
11	6832079	NM_009634 // Adsl // adenylosuccinate lyase // 15 E1|15 46.0 cM // 11564 /// ENSMUST000	Adsl	NM_009634	0.0683993	1.1478e-07
20	6959982	NM_001004139 // Zfp619 // zinc finger protein 619 // 7 B3|7 // 70227 /// ENSMUST0000010	Zfp619	NM_001004139	0.441749	1.14958e-07
13	6842552	NM_001025192 // Cxadr // coxsackie virus and adenovirus receptor // 16|16 C // 13052 //	Cxadr	NM_001025192	0.669996	1.16205e-07
13	6992830	NM_013727 // Azi2 // 5-azacytidine induced gene 2 // 9 F3|9 // 27215 /// NM_001048146 /	Azi2	NM_013727	0.26227	1.16236e-07
20	6884523	NM_001110231 // Celf2 // CUGBP, Elav-like family member 2 // 2|2 A2-A3 // 14007 /// NM_	Celf2	NM_001110231	0.573895	1.18429e-07
11	6964662	NM_207302 // Zranb1 // zinc finger, RAN-binding domain containing 1 // 7 F3|7 65.6 cM /	Zranb1	NM_207302	0.97526	1.19368e-07
14	6867898	NM_054048 // Rcor2 // REST corepressor 2 // 19 A|19 // 104383 /// ENSMUST00000113369 //	Rcor2	NM_054048	0.544727	1.20053e-07
17	7019504	NM_001167994 // Trmt2b // TRM2 tRNA methyltransferase 2 homolog B (S. cerevisiae) // X	Trmt2b	NM_001167994	0.196139	1.20261e-07
11	6934668	NM_001015876 // Tyw1 // tRNA-yW synthesizing protein 1 homolog (S. cerevisiae) // 5 G1.	Tyw1	NM_001015876	0.674682	1.20339e-07
6	6917713	NM_019732 // Runx3 // runt related transcription factor 3 // 4 D3|4 65.7 cM // 12399 //	Runx3	NM_019732	0.34037	1.20894e-07
18	6873083	NM_026260 // Tctn3 // tectonic family member 3 // 19 C3|19 // 67590 /// ENSMUST00000025	Tctn3	NM_026260	0.0535672	1.20946e-07
16	6963417	NM_009281 // Zfp143 // zinc finger protein 143 // 7 E3-F1|7 50.5 cM // 20841 /// AF0117	Zfp143	NM_009281	0.696664	1.23467e-07
13	6824902	NM_025682 // Pspc1 // paraspeckle protein 1 // 14 C3|14 // 66645 /// ENSMUST00000022507	Pspc1	NM_025682	0.10265	1.25101e-07
21	6933409	NM_027922 // Ankle2 // ankyrin repeat and LEM domain containing 2 // 5 F|5 56.0 cM // 7	Ankle2	NM_027922	0.767137	1.25264e-07
4	6937812	NM_008009 // Fgfbp1 // fibroblast growth factor binding protein 1 // 5 B3|5 // 14181 //	Fgfbp1	NM_008009	0.0962313	1.26522e-07
10	6924721	NM_007823 // Cyp4b1 // cytochrome P450, family 4, subfamily b, polypeptide 1 // 4 D1|4	Cyp4b1	NM_007823	0.168611	1.26785e-07
5	6778043	NM_011119 // Pa2g4 // proliferation-associated 2G4 // 10 D3|10 // 18813 /// ENSMUST0000	Pa2g4	NM_011119	0.0914722	1.26857e-07
9	6762796	NM_015811 // Rgs1 // regulator of G-protein signaling 1 // 1 F|1 78.0 cM // 50778 /// N	Rgs1	NM_015811	0.542004	1.28379e-07
18	6770214	NM_146009 // Cep290 // centrosomal protein 290 // 10 D1|10 59.0 cM // 216274 /// NM_175	Cep290	NM_146009	0.488885	1.32416e-07
15	6820033	NM_026174 // Entpd4 // ectonucleoside triphosphate diphosphohydrolase 4 // 14 D2|14 //	Entpd4	NM_026174	0.739003	1.32464e-07
20	6782801	NM_199196 // Suz12 // suppressor of zeste 12 homolog (Drosophila) // 11 B5|11 47.2 cM /	Suz12	NM_199196	0.0997488	1.33064e-07
7	6974082	NM_009233 // Sox1 // SRY-box containing gene 1 // 8 A1-A2|8 4.0 cM // 20664 /// ENSMUST	Sox1	NM_009233	0.082586	1.33609e-07
10	6867622	NM_027857 // Acy3 // aspartoacylase (aminoacylase) 3 // 19 A|19 // 71670 /// ENSMUST000	Acy3	NM_027857	0.382028	1.34366e-07
18	6908919	NM_133857 // Usp53 // ubiquitin specific peptidase 53 // 3|3 G3 // 99526 /// ENSMUST000	Usp53	NM_133857	0.85048	1.36764e-07
16	6764010	NM_022563 // Ddr2 // discoidin domain receptor family, member 2 // 1 H1-H5|1 90.0 cM //	Ddr2	NM_022563	0.444032	1.37021e-07
21	6785675	NM_010898 // Nf2 // neurofibromatosis 2 // 11 A1|11 0.25 cM // 18016 /// ENSMUST0000010	Nf2	NM_010898	0.0700527	1.38398e-07
17	6783998	NM_021547 // Stard3 // START domain containing 3 // 11 D|11 // 59045 /// ENSMUST0000001	Stard3	NM_021547	0.0671995	1.4329e-07
16	6823696	NM_153547 // Gnl3 // guanine nucleotide binding protein-like 3 (nucleolar) // 14 B|14 1	Gnl3	NM_153547	0.189961	1.4366e-07
21	6887660	NM_172664 // Tlk1 // tousled-like kinase 1 // 2 C2|2 // 228012 /// ENSMUST00000038584 /	Tlk1	NM_172664	0.050325	1.47499e-07
14	6917630	NM_026257 // Ubxn11 // UBX domain protein 11 // 4 D3|4 65.7 cM // 67586 /// ENSMUST0000	Ubxn11	NM_026257	0.197027	1.47652e-07
20	6963049	NM_009103 // Rrm1 // ribonucleotide reductase M1 // 7 E3|7 69.0 cM // 20133 /// ENSMUST	Rrm1	NM_009103	0.368337	1.55077e-07
25	6900975	NM_172525 // Arhgap29 // Rho GTPase activating protein 29 // 3 G1|3 // 214137 /// ENSMU	Arhgap29	NM_172525	0.144545	1.56649e-07
19	6937792	NM_001159963 // Fbxl5 // F-box and leucine-rich repeat protein 5 // 5 B3|5 // 242960 //	Fbxl5	NM_001159963	0.443559	1.60168e-07
51	6949884	NM_011708 // Vwf // Von Willebrand factor homolog // 6 F3|6 60.8 cM // 22371 /// ENSMUS	Vwf	NM_011708	0.938998	1.60641e-07
15	6815111	NM_021310 // Jmy // junction-mediating and regulatory protein // 13 C3|13 // 57748 ///	Jmy	NM_021310	0.0631922	1.61182e-07
12	6957346	NM_010219 // Fkbp4 // FK506 binding protein 4 // 6 F3|6 // 14228 /// ENSMUST00000032508	Fkbp4	NM_010219	0.112407	1.62662e-07
20	6778992	NM_178909 // Wdr92 // WD repeat domain 92 // 11 A2|11 // 103784 /// NM_024459 // Ppp3r1	Wdr92	NM_178909	0.210287	1.62946e-07
13	6806441	NM_026550 // Pak1ip1 // PAK1 interacting protein 1 // 13 A3.3|13 // 68083 /// ENSMUST00	Pak1ip1	NM_026550	0.988215	1.63571e-07
13	6896655	NM_025978 // Ttc14 // tetratricopeptide repeat domain 14 // 3|3 B // 67120 /// NM_02761	Ttc14	NM_025978	0.242606	1.66982e-07
17	6945275	NM_009148 // Exoc4 // exocyst complex component 4 // 6 A3.3|6 12.0 cM // 20336 /// ENSM	Exoc4	NM_009148	0.496251	1.67572e-07
8	6913619	NM_172867 // Zfp462 // zinc finger protein 462 // 4 B3|4 // 242466 /// ENSMUST000000980	Zfp462	NM_172867	0.0552054	1.69916e-07
16	6753110	NM_001195025 // Nuak2 // NUAK family, SNF1-like kinase, 2 // 1 E4|1 // 74137 /// NM_028	Nuak2	NM_001195025	0.150078	1.70538e-07
15	6890908	NM_178762 // Fam113a // family with sequence similarity 113, member A // 2 F1|2 // 3195	Fam113a	NM_178762	0.598024	1.71695e-07
7	6766110	NM_010437 // Hivep2 // human immunodeficiency virus type I enhancer binding protein 2 /	Hivep2	NM_010437	0.109049	1.72929e-07
48	6832713	NM_025730 // Lrrk2 // leucine-rich repeat kinase 2 // 15|15 F1 // 66725 /// ENSMUST0000	Lrrk2	NM_025730	0.167806	1.73242e-07
26	6827239	NM_134077 // Rbm26 // RNA binding motif protein 26 // 14 E2.3|14 // 74213 /// ENSMUST00	Rbm26	NM_134077	0.321882	1.74406e-07
24	6767385	NM_138315 // Mical1 // microtubule associated monoxygenase, calponin and LIM domain con	Mical1	NM_138315	0.5468	1.74526e-07
10	6796053	NM_172804 // Syt16 // synaptotagmin XVI // 12 C3|12 // 238266 /// ENSMUST00000110451 //	Syt16	NM_172804	0.0632184	1.74587e-07
12	6863761	NM_013504 // Dsc1 // desmocollin 1 // 18 A2|18 // 13505 /// ENSMUST00000038710 // Dsc1	Dsc1	NM_013504	0.480748	1.76554e-07
9	6854971	NM_020581 // Angptl4 // angiopoietin-like 4 // 17 B1|17 // 57875 /// ENSMUST00000002360	Angptl4	NM_020581	0.377994	1.77426e-07
10	6909972	NM_001190852 // Pdlim5 // PDZ and LIM domain 5 // 3|3 H3 // 56376 /// NM_001190856 // P	Pdlim5	NM_001190852	0.852126	1.77484e-07
9	6782465	NM_009536 // Ywhae // tyrosine 3-monooxygenase/tryptophan 5-monooxygenase activation pr	Ywhae	NM_009536	0.182201	1.79137e-07
26	6841372	NM_172616 // C330027C09Rik // RIKEN cDNA C330027C09 gene // 16 B5|16 // 224171 /// ENSM	C330027C09Rik	NM_172616	0.0923642	1.80558e-07
11	6915801	NM_013845 // Ror1 // receptor tyrosine kinase-like orphan receptor 1 // 4 C6|4 49.6 cM	Ror1	NM_013845	0.0600459	1.81445e-07
14	6896804	NM_019393 // Exosc9 // exosome component 9 // 3 B|3 // 50911 /// ENSMUST00000029269 //	Exosc9	NM_019393	0.696211	1.81941e-07
9	6912989	NM_019874 // Dnajb5 // DnaJ (Hsp40) homolog, subfamily B, member 5 // 4|4 B1 // 56323 /	Dnajb5	NM_019874	0.0971666	1.82125e-07
11	6939005	NM_008066 // Gabra2 // gamma-aminobutyric acid (GABA) A receptor, subunit alpha 2 // 5	Gabra2	NM_008066	0.066645	1.83497e-07
11	6759549	NM_011770 // Ikzf2 // IKAROS family zinc finger 2 // 1 C3|1 // 22779 /// ENSMUST0000002	Ikzf2	NM_011770	0.54407	1.84315e-07
5	6839624	NM_011415 // Snai2 // snail homolog 2 (Drosophila) // 16 A1|16 9.4 cM // 20583 /// ENSM	Snai2	NM_011415	0.6266	1.84489e-07
8	6832332	NM_016714 // Nup50 // nucleoporin 50 // 15 E2|15 49.3 cM // 18141 /// ENSMUST0000001676	Nup50	NM_016714	0.243656	1.85433e-07
8	6879637	NM_008505 // Lmo2 // LIM domain only 2 // 2 E2|2 60.0 cM // 16909 /// NM_001142337 // L	Lmo2	NM_008505	0.0600241	1.85739e-07
15	6801855	NM_207707 // Esr2 // estrogen receptor 2 (beta) // 12 D1-D3|12 33.0 cM // 13983 /// NM_	Esr2	NM_207707	0.0703048	1.86236e-07
8	6950168	NM_153590 // Klre1 // killer cell lectin-like receptor family E member 1 // 6 F3|6 // 2	Klre1	NM_153590	0.177439	1.86733e-07
12	6829952	NM_008056 // Fzd6 // frizzled homolog 6 (Drosophila) // 15 B3.1|15 13.1 cM // 14368 ///	Fzd6	NM_008056	0.0553254	1.88391e-07
9	6827132	NM_015822 // Fbxl3 // F-box and leucine-rich repeat protein 3 // 14|14 E2.2 // 50789 //	Fbxl3	NM_015822	0.0775758	1.89913e-07
12	6987366	NM_153583 // Atg4d // autophagy-related 4D (yeast) // 9 A3|9 // 235040 /// NM_145416 //	Atg4d	NM_153583	0.621666	1.90664e-07
9	6788014	NM_011018 // Sqstm1 // sequestosome 1 // 11|11 B1.2 // 18412 /// ENSMUST00000102774 //	Sqstm1	NM_011018	0.178673	1.91105e-07
17	6984973	NM_175160 // Zdhhc1 // zinc finger, DHHC domain containing 1 // 8 D3|8 // 70796 /// ENS	Zdhhc1	NM_175160	0.0655444	1.92006e-07
13	6970384	NM_020610 // Nrip3 // nuclear receptor interacting protein 3 // 7 E3-F1|7 // 78593 ///	Nrip3	NM_020610	0.815659	1.97615e-07
18	6885901	NM_010236 // Fpgs // folylpolyglutamyl synthetase // 2 B|2 21.2 cM // 14287 /// ENSMUST	Fpgs	NM_010236	0.278468	1.97647e-07
9	6957766	NM_001164212 // Rerg // RAS-like, estrogen-regulated, growth-inhibitor // 6 G1|6 // 232	Rerg	NM_001164212	0.276778	2.01113e-07
17	6779392	NM_028956 // Pus10 // pseudouridylate synthase 10 // 11 A3.3|11 // 74467 /// NM_0010336	Pus10	NM_028956	0.231269	2.02868e-07
24	6912093	NM_152825 // Usp45 // ubiquitin specific petidase 45 // 4 A3|4 // 77593 /// ENSMUST0000	Usp45	NM_152825	0.0905184	2.04013e-07
10	6950558	NM_172733 // Dera // 2-deoxyribose-5-phosphate aldolase homolog (C. elegans) // 6 G1|6	Dera	NM_172733	0.494195	2.04388e-07
4	6875698	NM_177344 // Tmem203 // transmembrane protein 203 // 2 A3|2 // 227615 /// ENSMUST000001	Tmem203	NM_177344	0.510065	2.04399e-07
15	6959309	NM_175107 // 2310022A10Rik // RIKEN cDNA 2310022A10 gene // 7 A3|7 // 66367 /// NM_0011	2310022A10Rik	NM_175107	0.867095	2.04696e-07
15	6941685	NM_009656 // Aldh2 // aldehyde dehydrogenase 2, mitochondrial // 5|5 F-G1 // 11669 ///	Aldh2	NM_009656	0.270581	2.07516e-07
18	6979699	NM_172287 // Spire2 // spire homolog 2 (Drosophila) // 8 E1|8 // 234857 /// NM_026921 /	Spire2	NM_172287	0.835793	2.08135e-07
11	6759396	NM_001111320 // Idh1 // isocitrate dehydrogenase 1 (NADP+), soluble // 1 C2|1 29.8 cM /	Idh1	NM_001111320	0.937177	2.10803e-07
14	6817700	NM_027871 // Arhgef3 // Rho guanine nucleotide exchange factor (GEF) 3 // 14 A3|14 9.0	Arhgef3	NM_027871	0.198194	2.12547e-07
24	6789359	NM_153788 // Acap1 // ArfGAP with coiled-coil, ankyrin repeat and PH domains 1 // 11 B3	Acap1	NM_153788	0.734249	2.15685e-07
8	6824291	NM_022023 // Gmfb // glia maturation factor, beta // 14 C1|14 18.0 cM // 63985 /// ENSM	Gmfb	NM_022023	0.177881	2.17027e-07
4	6974582	NM_007843 // Defb1 // defensin beta 1 // 8 A4|8 9.0 cM // 13214 /// ENSMUST00000051017	Defb1	NM_007843	0.175115	2.17332e-07
10	6883693	NM_019806 // Vapb // vesicle-associated membrane protein, associated protein B and C //	Vapb	NM_019806	0.20481	2.1739e-07
10	6769263	NM_023138 // Map2k2 // mitogen-activated protein kinase kinase 2 // 10 C1|10 43.0 cM //	Map2k2	NM_023138	0.209886	2.19117e-07
8	6921074	NM_011014 // Sigmar1 // sigma non-opioid intracellular receptor 1 // 4|4 A5-B2 // 18391	Sigmar1	NM_011014	0.850338	2.19185e-07
15	6898897	NM_144896 // Pet112l // PET112-like (yeast) // 3 F1|3 // 229487 /// ENSMUST00000127348	Pet112l	NM_144896	0.949461	2.19789e-07
21	6974153	NM_172282 // Tmco3 // transmembrane and coiled-coil domains 3 // 8 A1.1|8 // 234076 ///	Tmco3	NM_172282	0.273159	2.21138e-07
21	6943822	NM_145398 // Casd1 // CAS1 domain containing 1 // 6 A1|6 0.5 cM // 213819 /// ENSMUST00	Casd1	NM_145398	0.756216	2.22007e-07
14	6926936	NM_001081274 // Pgd // phosphogluconate dehydrogenase // 4 E2|4 77.6 cM // 110208 /// E	Pgd	NM_001081274	0.170119	2.22795e-07
8	6908029	NM_145922 // Kcnc4 // potassium voltage gated channel, Shaw-related subfamily, member 4	Kcnc4	NM_145922	0.681082	2.25379e-07
19	6878712	NM_001081349 // Slc43a1 // solute carrier family 43, member 1 // 2|2 E1 // 72401 /// NM	Slc43a1	NM_001081349	0.161697	2.26049e-07
26	6803358	NM_029654 // Atg2b // ATG2 autophagy related 2 homolog B (S. cerevisiae) // 12 E|12 //	Atg2b	NM_029654	0.393261	2.29766e-07
8	6856266	NM_175731 // Acer1 // alkaline ceramidase 1 // 17 D|17 // 171168 /// ENSMUST00000056113	Acer1	NM_175731	0.053112	2.33656e-07
9	6767519	NM_199028 // Bend3 // BEN domain containing 3 // 10 B2|10 // 331623 /// ENSMUST00000040	Bend3	NM_199028	0.160654	2.36668e-07
8	6871258	NM_012021 // Prdx5 // peroxiredoxin 5 // 19 A|19 0.5 cM // 54683 /// NM_001166370 // Tr	Prdx5	NM_012021	0.0817926	2.36704e-07
6	6942523	NM_007457 // Ap1s1 // adaptor protein complex AP-1, sigma 1 // 5|5 G1 // 11769 /// ENSM	Ap1s1	NM_007457	0.0557043	2.42167e-07
12	6856262	NM_022328 // Mllt1 // myeloid/lymphoid or mixed-lineage leukemia (trithorax homolog, Dr	Mllt1	NM_022328	0.069406	2.48236e-07
16	6787967	NM_212484 // Cnot6 // CCR4-NOT transcription complex, subunit 6 // 11 B1.2|11 // 104625	Cnot6	NM_212484	0.755267	2.48842e-07
9	6907624	NM_013486 // Cd2 // CD2 antigen // 3 F2.2|3 48.2 cM // 12481 /// ENSMUST00000029456 //	Cd2	NM_013486	0.87469	2.50992e-07
23	6973718	NM_001039578 // Evi5l // ecotropic viral integration site 5 like // 8 A1.1|8 // 213027	Evi5l	NM_001039578	0.771551	2.51276e-07
22	6907346	NM_026539 // Chd1l // chromodomain helicase DNA binding protein 1-like // 3|3 F2 // 680	Chd1l	NM_026539	0.274401	2.51598e-07
12	6807192	NM_028841 // Tspan17 // tetraspanin 17 // 13|13 B2 // 74257 /// ENSMUST00000026993 // T	Tspan17	NM_028841	0.298104	2.54682e-07
16	6782563	NM_177710 // Ssh2 // slingshot homolog 2 (Drosophila) // 11 B5|11 // 237860 /// ENSMUST	Ssh2	NM_177710	0.510328	2.54735e-07
13	6955137	NM_178639 // Sfxn5 // sideroflexin 5 // 6 D1|6 35.59 cM // 94282 /// ENSMUST00000045846	Sfxn5	NM_178639	0.166165	2.54808e-07
22	6885919	NM_199302 // Lrsam1 // leucine rich repeat and sterile alpha motif containing 1 // 2 B|	Lrsam1	NM_199302	0.258234	2.56118e-07
12	6953809	NM_009953 // Crhr2 // corticotropin releasing hormone receptor 2 // 6 B3|6 28.0 cM // 1	Crhr2	NM_009953	0.247521	2.60674e-07
14	6957144	NM_008479 // Lag3 // lymphocyte-activation gene 3 // 6 F2|6 // 16768 /// ENSMUST0000003	Lag3	NM_008479	0.0617594	2.61452e-07
18	6840618	NM_011749 // Zfp148 // zinc finger protein 148 // 16 B3|16 21.1 cM // 22661 /// ENSMUST	Zfp148	NM_011749	0.242183	2.66594e-07
11	6854335	NM_172935 // Amdhd2 // amidohydrolase domain containing 2 // 17 A3.3|17 // 245847 /// E	Amdhd2	NM_172935	0.430351	2.68062e-07
15	6794293	NM_021524 // Nampt // nicotinamide phosphoribosyltransferase // 12|12 B1 // 59027 /// E	Nampt	NM_021524	0.302297	2.69341e-07
20	7016666	NM_053123 // Smarca1 // SWI/SNF related, matrix associated, actin dependent regulator o	Smarca1	NM_053123	0.106395	2.69377e-07
16	6942941	BC048077 // AU022870 // expressed sequence AU022870 // 5 G2|5 // 231874 /// ENSMUST0000	AU022870	BC048077	0.920818	2.7257e-07
13	6844321	NM_138583 // D16H22S680E // DNA segment, Chr 16, human D22S680E, expressed // 16 B1|16	D16H22S680E	NM_138583	0.28043	2.74301e-07
7	6882616	NM_001164818 // 0610011L14Rik // RIKEN cDNA 0610011L14 gene // 2|2 H2 // 68295 /// NM_0	0610011L14Rik	NM_001164818	0.118548	2.81471e-07
11	6951752	NM_028990 // Tmem168 // transmembrane protein 168 // 6|6 A2 // 101118 /// ENSMUST000000	Tmem168	NM_028990	0.0640861	2.84533e-07
31	6887082	NM_008867 // Pla2r1 // phospholipase A2 receptor 1 // 2 C1.1|2 // 18779 /// ENSMUST0000	Pla2r1	NM_008867	0.427789	2.84656e-07
9	6927227	BC030453 // 2810405K02Rik // RIKEN cDNA 2810405K02 gene // 4 E2|4 // 66469 /// ENSMUST0	2810405K02Rik	BC030453	0.870665	2.85438e-07
10	6908095	NM_010306 // Gnai3 // guanine nucleotide binding protein (G protein), alpha inhibiting	Gnai3	NM_010306	0.184566	2.8553e-07
8	6912885	NM_029814 // Chmp5 // chromatin modifying protein 5 // 4 A5|4 // 76959 /// ENSMUST00000	Chmp5	NM_029814	0.202815	2.85958e-07
9	6782255	NM_025985 // Ube2g1 // ubiquitin-conjugating enzyme E2G 1 (UBC7 homolog, C. elegans) //	Ube2g1	NM_025985	0.195492	2.8797e-07
7	6899111	NM_198410 // Paqr6 // progestin and adipoQ receptor family member VI // 3 F1|3 // 68957	Paqr6	NM_198410	0.628779	2.9261e-07
14	6948038	NM_011630 // Nr2c2 // nuclear receptor subfamily 2, group C, member 2 // 6 D1|6 // 2202	Nr2c2	NM_011630	0.6042	2.97212e-07
12	6819241	NM_001037938 // Dhrs4 // dehydrogenase/reductase (SDR family) member 4 // 14 C3|14 28.0	Dhrs4	NM_001037938	0.0733125	2.97239e-07
20	6769934	NM_029852 // Ccdc41 // coiled-coil domain containing 41 // 10 C2|10 // 77048 /// ENSMUS	Ccdc41	NM_029852	0.699268	2.98742e-07
9	6838331	NM_001168693 // Endou // endonuclease, polyU-specific // 15 F1|15 56.8 cM // 19011 ///	Endou	NM_001168693	0.744861	2.99435e-07
5	6823460	NM_178668 // Pde12 // phosphodiesterase 12 // 14 A3|14 // 211948 /// ENSMUST00000052932	Pde12	NM_178668	0.286591	2.99738e-07
16	6989045	NM_028614 // Ppp2r1b // protein phosphatase 2 (formerly 2A), regulatory subunit A (PR 6	Ppp2r1b	NM_028614	0.978093	3.0183e-07
21	6974189	NM_027276 // Cdc16 // CDC16 cell division cycle 16 homolog (S. cerevisiae) // 8|8 A2 //	Cdc16	NM_027276	0.601888	3.02083e-07
8	6892104	NM_028666 // Fam110a // family with sequence similarity 110, member A // 2 G3|2 // 7384	Fam110a	NM_028666	0.0728499	3.02205e-07
21	6828651	NM_177178 // Lmbrd2 // LMBR1 domain containing 2 // 15 A1|15 // 320506 /// ENSMUST00000	Lmbrd2	NM_177178	0.448901	3.02974e-07
9	6776198	NM_027722 // Nudt4 // nudix (nucleoside diphosphate linked moiety X)-type motif 4 // 10	Nudt4	NM_027722	0.0991824	3.02981e-07
6	6806882	NM_031166 // Id4 // inhibitor of DNA binding 4 // 13 B|13 31.0 cM // 15904 /// ENSMUST0	Id4	NM_031166	0.0716666	3.0955e-07
5	6966343	NM_008557 // Fxyd3 // FXYD domain-containing ion transport regulator 3 // 7 B1|7 // 171	Fxyd3	NM_008557	0.112168	3.0973e-07
14	6925360	NM_133883 // Adprhl2 // ADP-ribosylhydrolase like 2 // 4 D2.2|4 // 100206 /// ENSMUST00	Adprhl2	NM_133883	0.169455	3.11035e-07
5	6934562	NM_175284 // Fzd10 // frizzled homolog 10 (Drosophila) // 5 G1.3|5 // 93897 /// ENSMUST	Fzd10	NM_175284	0.150544	3.13634e-07
17	6760051	NM_016716 // Cul3 // cullin 3 // 1|1 C4 // 26554 /// ENSMUST00000004478 // Cul3 // cull	Cul3	NM_016716	0.494339	3.14499e-07
9	6782814	NM_139228 // Rhbdl3 // rhomboid, veinlet-like 3 (Drosophila) // 11 B5|11 // 246104 ///	Rhbdl3	NM_139228	0.143337	3.157e-07
4	6897777	NM_001040396 // 2810407C02Rik // RIKEN cDNA 2810407C02 gene // 3 D|3 // 69227 /// ENSMU	2810407C02Rik	NM_001040396	0.0504295	3.15731e-07
9	6970147	NM_025897 // Rrp8 // ribosomal RNA processing 8, methyltransferase, homolog (yeast) //	Rrp8	NM_025897	0.485207	3.16563e-07
9	6861468	NM_028017 // Napg // N-ethylmaleimide sensitive fusion protein attachment protein gamma	Napg	NM_028017	0.314715	3.16631e-07
10	6956974	NM_007510 // Atp6v1e1 // ATPase, H+ transporting, lysosomal V1 subunit E1 // 6 F1|6 54.	Atp6v1e1	NM_007510	0.472917	3.17649e-07
13	6791150	NM_030248 // Cdk5rap3 // CDK5 regulatory subunit associated protein 3 // 11 D|11 // 802	Cdk5rap3	NM_030248	0.146921	3.18629e-07
17	6780855	NM_007714 // Clk4 // CDC like kinase 4 // 11 B1.3|11 // 12750 /// ENSMUST00000093132 //	Clk4	NM_007714	0.302877	3.20401e-07
9	6932409	NM_145562 // Parm1 // prostate androgen-regulated mucin-like protein 1 // 5 E2|5 // 231	Parm1	NM_145562	0.974154	3.27549e-07
4	6775414	NM_134135 // Slc39a3 // solute carrier family 39 (zinc transporter), member 3 // 10 C1|	Slc39a3	NM_134135	0.0764257	3.27864e-07
5	6871095	NM_028623 // Cst6 // cystatin E/M // 19 A|19 4.0 cM // 73720 /// ENSMUST00000025764 //	Cst6	NM_028623	0.488619	3.29064e-07
16	6781252	NM_182996 // Zfp692-ps // zinc finger protein 692, pseudogene // 11 B1.3|11 // 103836 /	Zfp692-ps	NM_182996	0.311056	3.3277e-07
4	6783784	NM_153104 // Phospho1 // phosphatase, orphan 1 // 11 D|11 55.7 cM // 237928 /// NM_0256	Phospho1	NM_153104	0.0646401	3.32805e-07
13	6880718	NM_021507 // Sqrdl // sulfide quinone reductase-like (yeast) // 2|2 F2 // 59010 /// NM_	Sqrdl	NM_021507	0.320645	3.32884e-07
15	6953145	NM_029930 // Fam115a // family with sequence similarity 115, member A // 6 B2|6 // 7757	Fam115a	NM_029930	0.063275	3.34141e-07
8	6774659	NM_178606 // Reep3 // receptor accessory protein 3 // 10 B5.1|10 30.0 cM // 28193 /// E	Reep3	NM_178606	0.475175	3.37127e-07
18	6861135	NM_026240 // Gramd3 // GRAM domain containing 3 // 18|18 D2 // 107022 /// NM_008131 //	Gramd3	NM_026240	0.750193	3.39367e-07
12	6833902	NM_148938 // Slc1a3 // solute carrier family 1 (glial high affinity glutamate transport	Slc1a3	NM_148938	0.115421	3.43505e-07
11	6875719	NM_009849 // Entpd2 // ectonucleoside triphosphate diphosphohydrolase 2 // 2 A3|2 // 12	Entpd2	NM_009849	0.0566849	3.55818e-07
16	6886045	NM_010283 // Ggta1 // glycoprotein galactosyltransferase alpha 1, 3 // 2 B|2 25.0 cM //	Ggta1	NM_010283	0.555775	3.57218e-07
11	6832540	NM_026485 // Trabd // TraB domain containing // 15 E3|15 // 67976 /// ENSMUST0000008170	Trabd	NM_026485	0.0502971	3.60533e-07
16	6806078	NM_009068 // Ripk1 // receptor (TNFRSF)-interacting serine-threonine kinase 1 // 13 A3.	Ripk1	NM_009068	0.179048	3.66856e-07
23	6865573	NM_178686 // Cep120 // centrosomal protein 120 // 18 D1|18 // 225523 /// ENSMUST0000004	Cep120	NM_178686	0.14456	3.68224e-07
17	6754690	NM_011347 // Selp // selectin, platelet // 1 H2.2|1 86.6 cM // 20344 /// ENSMUST0000016	Selp	NM_011347	0.139813	3.70779e-07
11	6860254	NM_001164621 // Rnf14 // ring finger protein 14 // 18 B3|18 17.0 cM // 56736 /// NM_020	Rnf14	NM_001164621	0.107059	3.73727e-07
11	6918892	NM_133753 // Errfi1 // ERBB receptor feedback inhibitor 1 // 4|4 E1 // 74155 /// ENSMUS	Errfi1	NM_133753	0.552694	3.74471e-07
9	6792813	NM_026428 // Dcxr // dicarbonyl L-xylulose reductase // 11 E2|11 // 67880 /// ENSMUST00	Dcxr	NM_026428	0.26707	3.78005e-07
10	6753085	NM_175294 // Nucks1 // nuclear casein kinase and cyclin-dependent kinase substrate 1 //	Nucks1	NM_175294	0.271666	3.89165e-07
21	6829760	NM_012031 // Spag1 // sperm associated antigen 1 // 15|15 C // 26942 /// ENSMUST0000004	Spag1	NM_012031	0.17391	3.89226e-07
25	6763810	NM_198934 // Pou2f1 // POU domain, class 2, transcription factor 1 // 1 H2.3|1 87.2 cM	Pou2f1	NM_198934	0.646367	3.89293e-07
4	6955305	NM_198622 // H1fx // H1 histone family, member X // 6 D1|6 // 243529 /// ENSMUST0000005	H1fx	NM_198622	0.225399	3.9043e-07
18	6764435	NM_011785 // Akt3 // thymoma viral proto-oncogene 3 // 1|1 H4-H6 // 23797 /// ENSMUST00	Akt3	NM_011785	0.190272	3.9451e-07
15	6779818	NM_026252 // Cpeb4 // cytoplasmic polyadenylation element binding protein 4 // 11 A4|11	Cpeb4	NM_026252	0.0988131	3.95276e-07
11	6919944	NM_138952 // Ripk2 // receptor (TNFRSF)-interacting serine-threonine kinase 2 // 4 A2|4	Ripk2	NM_138952	0.0942667	3.97904e-07
25	6802507	NM_153415 // Pomt2 // protein-O-mannosyltransferase 2 // 12 D2|12 // 217734 /// ENSMUST	Pomt2	NM_153415	0.139681	4.04685e-07
13	6971432	NM_145590 // BC017158 // cDNA sequence BC017158 // 7 F3|7 // 233913 /// NM_133254 // Sl	BC017158	NM_145590	0.173254	4.06417e-07
8	6855247	NM_001013575 // Olfr112 // olfactory receptor 112 // 17 B1|17 // 258096 /// ENSMUST0000	Olfr112	NM_001013575	0.126411	4.0661e-07
10	6938963	NM_001038015 // Gnpda2 // glucosamine-6-phosphate deaminase 2 // 5|5 D // 67980 /// ENS	Gnpda2	NM_001038015	0.467996	4.11956e-07
22	6876037	NM_153805 // Pkn3 // protein kinase N3 // 2 B|2 // 263803 /// ENSMUST00000045246 // Pkn	Pkn3	NM_153805	0.246837	4.12029e-07
15	6892230	NM_001134300 // 8430427H17Rik // RIKEN cDNA 8430427H17 gene // 2 H1|2 // 329540 /// NM_	8430427H17Rik	NM_001134300	0.293915	4.1828e-07
3	6768014	NM_010288 // Gja1 // gap junction protein, alpha 1 // 10 B4|10 29.0 cM // 14609 /// ENS	Gja1	NM_010288	0.687948	4.24802e-07
6	6831927	NM_028634 // Cby1 // chibby homolog 1 (Drosophila) // 15 E2|15 // 73739 /// ENSMUST0000	Cby1	NM_028634	0.482078	4.27491e-07
16	6789311	NM_144824 // Wrap53 // WD repeat containing, antisense to TP53 // 11 B3|11 // 216853 //	Wrap53	NM_144824	0.869351	4.31828e-07
17	7011039	NM_028276 // Utp14a // UTP14, U3 small nucleolar ribonucleoprotein, homolog A (yeast) /	Utp14a	NM_028276	0.380361	4.44279e-07
6	6917835	NM_024452 // Luzp1 // leucine zipper protein 1 // 4 D3|4 66.4 cM // 269593 /// ENSMUST0	Luzp1	NM_024452	0.568514	4.47896e-07
6	6850033	NM_207105 // H2-Ab1 // histocompatibility 2, class II antigen A, beta 1 // 17 B1|17 18.	H2-Ab1	NM_207105	0.435877	4.51832e-07
11	6959534	NM_023750 // Zfp84 // zinc finger protein 84 // 7 B1|7 9.0 cM // 74352 /// ENSMUST00000	Zfp84	NM_023750	0.0730364	4.55661e-07
16	6870991	NM_026720 // Ankrd13d // ankyrin repeat domain 13 family, member D // 19 A|19 // 68423	Ankrd13d	NM_026720	0.180197	4.60438e-07
11	6789588	NM_031251 // Ctns // cystinosis, nephropathic // 11 B4|11 // 83429 /// ENSMUST000001084	Ctns	NM_031251	0.144998	4.63079e-07
15	7010079	NM_010028 // Ddx3x // DEAD/H (Asp-Glu-Ala-Asp/His) box polypeptide 3, X-linked // X A1.	Ddx3x	NM_010028	0.76899	4.6562e-07
12	6751349	NM_177646 // Dgkd // diacylglycerol kinase, delta // 1 D|1 // 227333 /// ENSMUST0000002	Dgkd	NM_177646	0.182251	4.67264e-07
15	6758588	NM_028696 // Obfc2a // oligonucleotide/oligosaccharide-binding fold containing 2A // 1|	Obfc2a	NM_028696	0.34075	4.70364e-07
12	6750595	NM_026846 // Zfand2b // zinc finger, AN1 type domain 2B // 1|1 C3 // 68818 /// NM_00115	Zfand2b	NM_026846	0.266697	4.72588e-07
18	6980964	NM_011130 // Polb // polymerase (DNA directed), beta // 8 A2|8 8.0 cM // 18970 /// NR_0	Polb	NM_011130	0.359964	4.72598e-07
9	6869068	NM_001164724 // Il33 // interleukin 33 // 19|19 C2 // 77125 /// NM_133775 // Il33 // in	Il33	NM_001164724	0.110348	4.73545e-07
8	6926041	NM_027935 // Tmem50a // transmembrane protein 50A // 4 D3|4 65.71 cM // 71817 /// ENSMU	Tmem50a	NM_027935	0.130455	4.78297e-07
25	6845444	NM_021301 // Slc15a2 // solute carrier family 15 (H+/peptide transporter), member 2 //	Slc15a2	NM_021301	0.185417	4.81582e-07
13	6819547	NM_144843 // Mtmr6 // myotubularin related protein 6 // 14 D1|14 // 219135 /// ENSMUST0	Mtmr6	NM_144843	0.140675	4.82275e-07
5	6983234	NM_026964 // Ccdc124 // coiled-coil domain containing 124 // 8|8 C1 // 234388 /// ENSMU	Ccdc124	NM_026964	0.29382	4.84354e-07
14	6769515	NM_153195 // Fbxo7 // F-box protein 7 // 10 C1|10 // 69754 /// ENSMUST00000130320 // Fb	Fbxo7	NM_153195	0.453204	4.87303e-07
10	6904047	NM_009517 // Zmat3 // zinc finger matrin type 3 // 3|3 B // 22401 /// ENSMUST0000002919	Zmat3	NM_009517	0.469178	4.9262e-07
9	6957150	NM_012003 // Cops7a // COP9 (constitutive photomorphogenic) homolog, subunit 7a (Arabid	Cops7a	NM_012003	0.193387	5.07732e-07
15	6771566	NM_146011 // Arhgap9 // Rho GTPase activating protein 9 // 10 D3|10 // 216445 /// ENSMU	Arhgap9	NM_146011	0.0505739	5.10093e-07
22	6856796	NM_172964 // Arhgap28 // Rho GTPase activating protein 28 // 17 E1.2|17 // 268970 /// E	Arhgap28	NM_172964	0.283271	5.10436e-07
16	6812534	NM_001170431 // Slc35b3 // solute carrier family 35, member B3 // 13 A3.3|13 // 108652	Slc35b3	NM_001170431	0.238733	5.23863e-07
10	6990673	NM_134255 // Elovl5 // ELOVL family member 5, elongation of long chain fatty acids (yea	Elovl5	NM_134255	0.922421	5.3512e-07
10	6771954	NM_008786 // Pcmt1 // protein-L-isoaspartate (D-aspartate) O-methyltransferase 1 // 10	Pcmt1	NM_008786	0.444932	5.40557e-07
18	6803122	NM_001160214 // Smek1 // SMEK homolog 1, suppressor of mek1 (Dictyostelium) // 12 E|12	Smek1	NM_001160214	0.11694	5.41906e-07
15	6929710	NM_009206 // Slc4a1ap // solute carrier family 4 (anion exchanger), member 1, adaptor p	Slc4a1ap	NM_009206	0.460479	5.43006e-07
7	6978868	NM_021513 // Thap11 // THAP domain containing 11 // 8|8 D2 // 59016 /// ENSMUST00000040	Thap11	NM_021513	0.211858	5.44497e-07
10	6933602	NM_023556 // Mvk // mevalonate kinase // 5 F|5 64.0 cM // 17855 /// ENSMUST00000043760	Mvk	NM_023556	0.140243	5.50805e-07
13	6978845	NM_181322 // Ctcf // CCCTC-binding factor // 8 D3|8 // 13018 /// ENSMUST00000005841 //	Ctcf	NM_181322	0.565501	5.57997e-07
18	6882700	NM_025680 // Ctnnbl1 // catenin, beta like 1 // 2 H2|2 94.0 cM // 66642 /// ENSMUST0000	Ctnnbl1	NM_025680	0.0640565	5.74814e-07
14	6795779	NM_178253 // Klhdc1 // kelch domain containing 1 // 12 C2|12 // 271005 /// ENSMUST00000	Klhdc1	NM_178253	0.112134	5.75428e-07
7	6837507	NM_177630 // Ldoc1l // leucine zipper, down-regulated in cancer 1-like // 15 E2|15 // 2	Ldoc1l	NM_177630	0.741632	5.76616e-07
7	6924588	NM_177668 // Skint10 // selection and upkeep of intraepithelial T cells 10 // 4 D1|4 //	Skint10	NM_177668	0.226805	5.83719e-07
7	6885783	NM_030244 // Ier5l // immediate early response 5-like // 2 B|2 // 72500 /// ENSMUST0000	Ier5l	NM_030244	0.123858	5.8373e-07
9	6942558	NM_008788 // Pcolce // procollagen C-endopeptidase enhancer protein // 5 G2|5 78.0 cM /	Pcolce	NM_008788	0.156232	5.86561e-07
31	6974254	NM_172751 // Arhgef10 // Rho guanine nucleotide exchange factor (GEF) 10 // 8 A1.1|8 //	Arhgef10	NM_172751	0.2904	5.90554e-07
9	6949335	NM_001012477 // Cxcl12 // chemokine (C-X-C motif) ligand 12 // 6 F1|6 53.0 cM // 20315	Cxcl12	NM_001012477	0.0816061	5.94336e-07
9	6947394	NM_020619 // Mogs // mannosyl-oligosaccharide glucosidase // 6|6 D1 // 57377 /// ENSMUS	Mogs	NM_020619	0.155432	5.98202e-07
7	6905577	BC125500 // E130311K13Rik // RIKEN cDNA E130311K13 gene // 3 E1|3 // 329659 /// NM_1778	E130311K13Rik	BC125500	0.105098	5.98764e-07
14	6917217	NM_198618 // Dlgap3 // discs, large (Drosophila) homolog-associated protein 3 // 4 D2.2	Dlgap3	NM_198618	0.406503	6.01472e-07
15	6998397	NM_133977 // Trf // transferrin // 9 F1-F3|9 56.0 cM // 22041 /// ENSMUST00000035158 //	Trf	NM_133977	0.464239	6.04907e-07
10	6940912	NM_172883 // Mfsd7a // major facilitator superfamily domain containing 7A // 5 F|5 // 2	Mfsd7a	NM_172883	0.325413	6.10028e-07
4	6792614	NM_007707 // Socs3 // suppressor of cytokine signaling 3 // 11 E2|11 // 12702 /// ENSMU	Socs3	NM_007707	0.279396	6.10967e-07
15	6998561	NM_198931 // Ppm1m // protein phosphatase 1M // 9 F1|9 // 67905 /// NM_026447 // Ppm1m	Ppm1m	NM_198931	0.419745	6.19571e-07
39	6912999	NM_001081413 // Unc13b // unc-13 homolog B (C. elegans) // 4 B1|4 // 22249 /// NM_02146	Unc13b	NM_001081413	0.658304	6.20347e-07
5	6789584	NM_001168470 // Tmem93 // transmembrane protein 93 // 11 B4|11 // 66048 /// NM_025318 /	Tmem93	NM_001168470	0.0728532	6.20705e-07
29	6966875	NM_011131 // Pold1 // polymerase (DNA directed), delta 1, catalytic subunit // 7 B4|7 2	Pold1	NM_011131	0.285665	6.29805e-07
24	6830638	NM_001081396 // Wdr67 // WD repeat domain 67 // 15 D1|15 // 210544 /// NM_001167679 //	Wdr67	NM_001081396	0.144856	6.32015e-07
5	6860780	NM_134131 // Tnfaip8 // tumor necrosis factor, alpha-induced protein 8 // 18 D1|18 // 1	Tnfaip8	NM_134131	0.087688	6.33751e-07
10	6963323	NM_025344 // Eif3f // eukaryotic translation initiation factor 3, subunit F // 7 E3|7 /	Eif3f	NM_025344	0.6317	6.36215e-07
8	6785762	NM_173748 // Nudcd3 // NudC domain containing 3 // 11 A1|11 // 209586 /// ENSMUST000000	Nudcd3	NM_173748	0.424414	6.39792e-07
6	6753091	NM_007923 // Elk4 // ELK4, member of ETS oncogene family // 1|1 E3-G // 13714 /// ENSMU	Elk4	NM_007923	0.0730582	6.46372e-07
5	6911727	NM_010276 // Gem // GTP binding protein (gene overexpressed in skeletal muscle) // 4 A1	Gem	NM_010276	0.181093	6.47521e-07
14	6800228	NM_001039515 // Arl4a // ADP-ribosylation factor-like 4A // 12 B1|12 25.0 cM // 11861 /	Arl4a	NM_001039515	0.417408	6.48708e-07
13	6899789	NM_021517 // Pdzk1 // PDZ domain containing 1 // 3 F2.1|3 // 59020 /// NM_001146001 //	Pdzk1	NM_021517	0.337676	6.48718e-07
21	6933405	NM_172717 // Chfr // checkpoint with forkhead and ring finger domains // 5 F|5 // 23160	Chfr	NM_172717	0.444332	6.58195e-07
6	6985697	NM_028725 // Sdr42e1 // short chain dehydrogenase/reductase family 42E, member 1 // 8 E	Sdr42e1	NM_028725	0.0690557	6.60623e-07
19	6929920	NM_027373 // Afap1 // actin filament associated protein 1 // 5|5 B1 // 70292 /// ENSMUS	Afap1	NM_027373	0.432167	6.6114e-07
15	6960351	NM_011565 // Tead2 // TEA domain family member 2 // 7 B5|7 23.0 cM // 21677 /// ENSMUST	Tead2	NM_011565	0.0524447	6.63748e-07
9	6947985	NM_144919 // Hdac11 // histone deacetylase 11 // 6 D1|6 // 232232 /// ENSMUST0000004173	Hdac11	NM_144919	0.138361	6.64034e-07
6	6773018	NM_001110197 // Rnf146 // ring finger protein 146 // 10 A4|10 // 68031 /// NM_001110198	Rnf146	NM_001110197	0.201494	6.76286e-07
18	7014815	NM_148945 // Rps6ka3 // ribosomal protein S6 kinase polypeptide 3 // X F4|X 65.7 cM //	Rps6ka3	NM_148945	0.243485	6.78531e-07
14	6911925	NM_013752 // Nbn // nibrin // 4|4 A // 27354 /// ENSMUST00000029879 // Nbn // nibrin //	Nbn	NM_013752	0.669775	6.84673e-07
18	6924832	NM_013807 // Plk3 // polo-like kinase 3 (Drosophila) // 4 D1|4 // 12795 /// ENSMUST0000	Plk3	NM_013807	0.725923	6.84808e-07
9	6877588	NM_009322 // Tbr1 // T-box brain gene 1 // 2 C1.3|2 32.0 cM // 21375 /// ENSMUST0000004	Tbr1	NM_009322	0.906791	6.85123e-07
9	6823721	NM_011894 // Sh3bp5 // SH3-domain binding protein 5 (BTK-associated) // 14|14 B // 2405	Sh3bp5	NM_011894	0.11404	6.8787e-07
7	6806566	NM_010104 // Edn1 // endothelin 1 // 13 A4|13 26.0 cM // 13614 /// ENSMUST00000021796 /	Edn1	NM_010104	0.533761	6.89899e-07
10	6866693	NM_010720 // Lipg // lipase, endothelial // 18|18 E2 // 16891 /// ENSMUST00000066532 //	Lipg	NM_010720	0.187098	6.90118e-07
16	6900139	NM_026193 // Ap4b1 // adaptor-related protein complex AP-4, beta 1 // 3 F2.2|3 // 67489	Ap4b1	NM_026193	0.959573	6.97252e-07
26	6857441	NM_001171004 // Prkd3 // protein kinase D3 // 17 E3|17 // 75292 /// NM_029239 // Prkd3	Prkd3	NM_001171004	0.202928	6.97707e-07
8	6876188	NM_133783 // Ptges2 // prostaglandin E synthase 2 // 2 B|2 // 96979 /// ENSMUST00000028	Ptges2	NM_133783	0.124084	6.99091e-07
11	6925594	NM_199305 // Tmem39b // transmembrane protein 39b // 4|4 D2.3 // 230770 /// ENSMUST0000	Tmem39b	NM_199305	0.0647407	7.01234e-07
11	6795041	NM_021710 // Ap4s1 // adaptor-related protein complex AP-4, sigma 1 // 12 C1|12 // 1178	Ap4s1	NM_021710	0.0806437	7.28274e-07
9	6923284	NM_207685 // Elavl2 // ELAV (embryonic lethal, abnormal vision, Drosophila)-like 2 (Hu	Elavl2	NM_207685	0.0546719	7.34031e-07
5	6878995	NM_019758 // Mtch2 // mitochondrial carrier homolog 2 (C. elegans) // 2 E1|2 // 56428 /	Mtch2	NM_019758	0.210477	7.3908e-07
12	6762147	NM_018750 // Rassf5 // Ras association (RalGDS/AF-6) domain family member 5 // 1 E4|1 6	Rassf5	NM_018750	0.410306	7.42084e-07
15	6765153	NM_026796 // Smyd2 // SET and MYND domain containing 2 // 1 H6|1 // 226830 /// ENSMUST0	Smyd2	NM_026796	0.0646039	7.42414e-07
15	6807228	NM_016758 // Rgs14 // regulator of G-protein signaling 14 // 13 B1|13 32.0 cM // 51791	Rgs14	NM_016758	0.0682104	7.57862e-07
11	6964371	NM_026370 // Myst1 // MYST histone acetyltransferase 1 // 7 F3|7 57.0 cM // 67773 /// E	Myst1	NM_026370	0.816263	7.65723e-07
10	6905296	NM_133784 // Wwtr1 // WW domain containing transcription regulator 1 // 3 D|3 // 97064	Wwtr1	NM_133784	0.928018	7.68108e-07
15	6997215	NM_133718 // Tmem30a // transmembrane protein 30A // 9 E1|9 42.0 cM // 69981 /// ENSMUS	Tmem30a	NM_133718	0.266862	7.74583e-07
8	6919417	NM_145711 // Tox // thymocyte selection-associated high mobility group box // 4 A1|4 //	Tox	NM_145711	0.821206	7.80174e-07
7	6885489	NM_026212 // Agpat2 // 1-acylglycerol-3-phosphate O-acyltransferase 2 (lysophosphatidic	Agpat2	NM_026212	0.248297	7.84954e-07
9	6992273	NM_028369 // Mon1a // MON1 homolog A (yeast) // 9 F1|9 // 72825 /// NM_011251 // Rbm6 /	Mon1a	NM_028369	0.475684	7.93796e-07
11	6764580	NM_001128605 // Psen2 // presenilin 2 // 1 H4|1 101.0 cM // 19165 /// NM_011183 // Psen	Psen2	NM_001128605	0.205024	7.94389e-07
6	6859937	NM_025527 // Srp19 // signal recognition particle 19 // 18|18 B3 // 66384 /// ENSMUST00	Srp19	NM_025527	0.0724344	7.95258e-07
21	6851897	NM_013813 // Epb4.1l3 // erythrocyte protein band 4.1-like 3 // 17 E1.3|17 42.5 cM // 1	Epb4.1l3	NM_013813	0.126728	8.01624e-07
14	6768323	NM_175194 // Slc25a16 // solute carrier family 25 (mitochondrial carrier, Graves diseas	Slc25a16	NM_175194	0.231758	8.02117e-07
8	6956488	BC116438 // D630042P16Rik // RIKEN cDNA D630042P16 gene // 6 E3|6 // 243612 /// NM_1755	D630042P16Rik	BC116438	0.157729	8.10519e-07
10	6812444	NM_025965 // Ssr1 // signal sequence receptor, alpha // 13 A3.3|13 // 107513 /// ENSMUS	Ssr1	NM_025965	0.109919	8.23132e-07
20	6950688	NM_001005605 // Aebp2 // AE binding protein 2 // 6|6 G1 // 11569 /// NM_178803 // Aebp2	Aebp2	NM_001005605	0.996332	8.27896e-07
18	6812446	NM_027724 // Cage1 // cancer antigen 1 // 13 A5|13 // 71213 /// ENSMUST00000110233 // C	Cage1	NM_027724	0.991096	8.32194e-07
12	6870982	NM_011237 // Rad9 // RAD9 homolog (S. pombe) // 19 A|19 // 19367 /// ENSMUST00000025740	Rad9	NM_011237	0.100543	8.39156e-07
13	6991368	NM_178711 // Plscr4 // phospholipid scramblase 4 // 9 E3.3|9 // 235527 /// ENSMUST00000	Plscr4	NM_178711	0.857386	8.43591e-07
24	6940366	NM_001081107 // Helq // helicase, POLQ-like // 5|5 E // 191578 /// ENSMUST00000044684 /	Helq	NM_001081107	0.944192	8.6891e-07
16	6784787	NM_028710 // Arsg // arylsulfatase G // 11 E1|11 // 74008 /// NM_001166177 // Arsg // a	Arsg	NM_028710	0.558008	8.76426e-07
7	6960298	NM_053074 // Nup62 // nucleoporin 62 // 7 B4|7 23.1 cM // 18226 /// ENSMUST00000057195	Nup62	NM_053074	0.0514616	8.79529e-07
13	6777346	NM_010786 // Mdm2 // transformed mouse 3T3 cell double minute 2 // 10 C1-C3|10 66.0 cM	Mdm2	NM_010786	0.476149	8.79918e-07
11	6870182	NM_026619 // Gsto2 // glutathione S-transferase omega 2 // 19|19 D2 // 68214 /// ENSMUS	Gsto2	NM_026619	0.851804	8.86428e-07
4	6975443	BC052184 // 6430573F11Rik // RIKEN cDNA 6430573F11 gene // 8 A4|8 // 319582 /// ENSMUST	6430573F11Rik	BC052184	0.21595	8.9298e-07
8	7018773	NM_001001176 // Taf9b // TAF9B RNA polymerase II, TATA box binding protein (TBP)-associ	Taf9b	NM_001001176	0.114634	8.9387e-07
[truncated: 2,797 more rows]

## Sheet: HGPS (24d vs 35d)
# of markers	Transcript Cluster ID	gene_assignment		Gene Symbol	RefSeq	p-value age (HGPS_24d vs. HGPS_35d)	alt-splicing age (HGPS_24d vs. HGPS_35d)
63	6865792	NM_010181 // Fbn2 // fibrillin 2 // 18 D-E1|18 29.0 cM // 14119 /// ENSMUST00000025497	1352	Fbn2	NM_010181	0.475459	0
95	7014551	NM_021523 // Huwe1 // HECT, UBA and WWE domain containing 1 // X F3|X // 59026 /// NR_0	1726	Huwe1	NM_021523	0.120127	0
57	6941932	NM_011424 // Ncor2 // nuclear receptor co-repressor 2 // 5 F|5 // 20602 /// ENSMUST0000	2282	Ncor2	NM_011424	0.194068	0
36	6899861	NM_010928 // Notch2 // Notch gene homolog 2 (Drosophila) // 3 F2.2|3 45.6 cM // 18129 /	2357	Notch2	NM_010928	0.289203	3.16843e-38
35	6790513	NM_001003908 // Cltc // clathrin, heavy polypeptide (Hc) // 11 C|11 // 67300 /// ENSMUS	819	Cltc	NM_001003908	0.902569	1.09763e-33
29	6781984	NM_001159367 // Per1 // period homolog 1 (Drosophila) // 11|11 B // 18626 /// NM_011065	2574	Per1	NM_001159367	0.861531	3.7969e-31
23	6878049	NM_001164791 // B230120H23Rik // RIKEN cDNA B230120H23 gene // 2 C3|2 // 65964 /// NM_0	488	B230120H23Rik	NM_001164791	0.0782574	4.14369e-31
97	6925165	NM_009600 // Macf1 // microtubule-actin crosslinking factor 1 // 4 D2.2|4 57.4 cM // 11	2031	Macf1	NM_009600	0.0501295	8.50337e-31
39	6885488	NM_008714 // Notch1 // Notch gene homolog 1 (Drosophila) // 2 A3|2 15.0 cM // 18128 ///	2356	Notch1	NM_008714	0.0514177	6.18104e-29
111	6860138	NM_007767 // Pcdha6 // protocadherin alpha 6 // 18 B2-B3|18 // 12937 /// NM_009957 // P	2531	Pcdha6	NM_007767	0.965483	8.60466e-28
32	6967914	NM_009386 // Tjp1 // tight junction protein 1 // 7 C|7 28.5 cM // 21872 /// NM_00116357	3498	Tjp1	NM_009386	0.333879	7.1602e-27
18	6916663	NM_008135 // Slc6a9 // solute carrier family 6 (neurotransmitter transporter, glycine),	3224	Slc6a9	NM_008135	0.19843	3.75679e-26
30	6990263	NM_181072 // Myo1e // myosin IE // 9 D|9 41.0 cM // 71602 /// ENSMUST00000034745 // Myo	2244	Myo1e	NM_181072	0.266936	1.97622e-25
19	6924887	NM_198170 // Szt2 // seizure threshold 2 // 4 D2.1|4 // 230676 /// ENSMUST00000075406 /	3429	Szt2	NM_198170	0.567085	3.39595e-25
28	7014558	NM_019710 // Smc1a // structural maintenance of chromosomes 1A // X F3|X // 24061 /// E	3254	Smc1a	NM_019710	0.244145	3.83297e-24
22	6989884	NM_001134399 // Megf11 // multiple EGF-like-domains 11 // 9 C|9 // 214058 /// NM_172522	2102	Megf11	NM_001134399	0.701477	1.79013e-23
76	6929856	NM_010414 // Htt // huntingtin // 5 B2|5 20.0 cM // 15194 /// ENSMUST00000080036 // Htt	1725	Htt	NM_010414	0.103421	2.5253e-23
46	6876053	NM_198304 // Nup188 // nucleoporin 188 // 2 B|2 // 227699 /// ENSMUST00000064447 // Nup	2398	Nup188	NM_198304	0.0698255	4.23743e-23
38	6971238	NM_207239 // Gtf3c1 // general transcription factor III C 1 // 7 F3|7 61.0 cM // 233863	1611	Gtf3c1	NM_207239	0.73347	1.30476e-22
29	7016555	NM_011855 // Odz1 // odd Oz/ten-m homolog 1 (Drosophila) // X|X A2 // 23963 /// ENSMUST	2415	Odz1	NM_011855	0.15403	1.45209e-22
27	6749702	NM_009676 // Aox1 // aldehyde oxidase 1 // 1 C1-C2|1 23.2 cM // 11761 /// ENSMUST000000	376	Aox1	NM_009676	0.402843	1.9222e-22
92	6966183	NM_009109 // Ryr1 // ryanodine receptor 1, skeletal muscle // 7 A2-B3|7 10.0 cM // 2019	3032	Ryr1	NM_009109	0.0802808	1.89403e-21
49	6757945	NM_018872 // Tmem131 // transmembrane protein 131 // 1 B|1 19.0 cM // 56030 /// ENSMUST	3535	Tmem131	NM_018872	0.780347	1.9477e-21
28	6816148	NM_028151 // Skiv2l2 // superkiller viralicidic activity 2-like 2 (S. cerevisiae) // 13	3152	Skiv2l2	NM_028151	0.358809	2.218e-21
16	7019944	NM_001114385 // Chrdl1 // chordin-like 1 // X F3|X // 83453 /// NM_031258 // Chrdl1 //	783	Chrdl1	NM_001114385	0.0757122	2.27257e-21
30	6825717	NM_023045 // Xpo7 // exportin 7 // 14 D2|14 // 65246 /// ENSMUST00000022696 // Xpo7 //	3845	Xpo7	NM_023045	0.0922826	3.61521e-21
25	6790124	NM_177390 // Myo1d // myosin ID // 11 B5|11 46.0 cM // 338367 /// ENSMUST00000041065 //	2243	Myo1d	NM_177390	0.147241	4.63596e-21
38	6848877	NM_007690 // Chd1 // chromodomain helicase DNA binding protein 1 // 17 A2|17 7.2 cM //	772	Chd1	NM_007690	0.641429	1.03344e-20
29	6778044	NM_010153 // Erbb3 // v-erb-b2 erythroblastic leukemia viral oncogene homolog 3 (avian)	1239	Erbb3	NM_010153	0.880981	1.22002e-20
55	6823659	NM_001083616 // Cacna1d // calcium channel, voltage-dependent, L type, alpha 1D subunit	610	Cacna1d	NM_001083616	0.388956	1.55161e-20
41	6993722	NM_010066 // Dnmt1 // DNA methyltransferase (cytosine-5) 1 // 9 A3|9 5.0 cM // 13433 //	1113	Dnmt1	NM_010066	0.0619626	2.25819e-20
26	6994937	NM_009347 // Tecta // tectorin alpha // 9 A5.1|9 25.0 cM // 21683 /// ENSMUST0000004219	3469	Tecta	NM_009347	0.597029	2.77278e-20
85	6852222	NM_007566 // Birc6 // baculoviral IAP repeat-containing 6 // 17 E3|17 // 12211 /// ENSM	552	Birc6	NM_007566	0.079788	3.12463e-20
34	6836838	NM_053193 // Cpsf1 // cleavage and polyadenylation specific factor 1 // 15 D3|15 // 942	884	Cpsf1	NM_053193	0.139881	3.27817e-20
24	6824755	NM_023190 // Acin1 // apoptotic chromatin condensation inducer 1 // 14 C3|14 // 56215 /	214	Acin1	NM_023190	0.884233	3.47954e-20
38	6857810	NM_028233 // Lrpprc // leucine-rich PPR-motif containing // 17 E4|17 // 72416 /// ENSMU	1993	Lrpprc	NM_028233	0.222737	4.41442e-20
37	6896759	NM_029570 // Atp11b // ATPase, class VI, type 11B // 3|3 B // 76295 /// ENSMUST00000029	454	Atp11b	NM_029570	0.0980485	4.69065e-20
38	6942496	NM_009986 // Cux1 // cut-like homeobox 1 // 5 G2|5 78.0 cM // 13047 /// NM_198602 // Cu	954	Cux1	NM_009986	0.0844979	6.36776e-20
27	6922335	NM_011607 // Tnc // tenascin C // 4 C1|4 32.2 cM // 21923 /// ENSMUST00000107379 // Tnc	3572	Tnc	NM_011607	0.143693	6.71118e-20
48	6929671	NM_023525 // Cad // carbamoyl-phosphate synthetase 2, aspartate transcarbamylase, and d	619	Cad	NM_023525	0.0930917	9.50565e-20
37	7015697	NM_012005 // Med14 // mediator complex subunit 14 // X A1.1|X // 26896 /// NM_001048208	2095	Med14	NM_012005	0.613653	1.40814e-19
36	6966267	NM_146186 // Wdr62 // WD repeat domain 62 // 7 B1|7 // 233064 /// ENSMUST00000047189 //	3822	Wdr62	NM_146186	0.126546	1.97928e-19
54	6926938	NM_207682 // Kif1b // kinesin family member 1B // 4 E|4 70.9 cM // 16561 /// NM_008441	1876	Kif1b	NM_207682	0.509367	3.72061e-19
18	6859284	NM_030596 // Dsg3 // desmoglein 3 // 18 A2|18 7.04 cM // 13512 /// ENSMUST00000070892 /	1130	Dsg3	NM_030596	0.0885065	1.21076e-18
18	6921211	NM_001038993 // Rnf38 // ring finger protein 38 // 4 B1|4 // 73469 /// NM_175201 // Rnf	2977	Rnf38	NM_001038993	0.655873	1.42977e-18
17	6922063	NM_144904 // Rod1 // ROD1 regulator of differentiation 1 (S. pombe) // 4 B3|4 // 230257	2990	Rod1	NM_144904	0.554062	1.92764e-18
92	6777957	NM_008512 // Lrp1 // low density lipoprotein receptor-related protein 1 // 10|10 B2-D1	1990	Lrp1	NM_008512	0.36669	2.02826e-18
85	6811046	NM_023868 // Ryr2 // ryanodine receptor 2, cardiac // 13 A1-A2|13 7.0 cM // 20191 /// E	3033	Ryr2	NM_023868	0.142222	2.23583e-18
24	6871164	NM_008893 // Pola2 // polymerase (DNA directed), alpha 2 // 19 A|19 // 18969 /// NM_001	2684	Pola2	NM_008893	0.596018	2.62298e-18
34	6957162	NM_146171 // Ncapd2 // non-SMC condensin I complex, subunit D2 // 6|6 F2 // 68298 /// N	2274	Ncapd2	NM_146171	0.28033	2.72591e-18
49	6753937	NM_133780 // Tpr // translocated promoter region // 1 G1|1 // 108989 /// ENSMUST0000011	3603	Tpr	NM_133780	0.160632	3.77273e-18
87	6917933	NM_008305 // Hspg2 // perlecan (heparan sulfate proteoglycan 2) // 4 D3|4 71.4 cM // 15	1722	Hspg2	NM_008305	0.776011	7.03163e-18
24	6817393	NM_009502 // Vcl // vinculin // 14 A3|14 2.5 cM // 22330 /// ENSMUST00000022369 // Vcl	3764	Vcl	NM_009502	0.443412	9.15106e-18
32	6789338	NM_009089 // Polr2a // polymerase (RNA) II (DNA directed) polypeptide A // 11 B1-C|11 3	2691	Polr2a	NM_009089	0.135701	9.39176e-18
10	6962935	NM_011671 // Ucp2 // uncoupling protein 2 (mitochondrial, proton carrier) // 7 E3|7 50.	3723	Ucp2	NM_011671	0.903966	1.09315e-17
12	6863857	NM_001161483 // Nol4 // nucleolar protein 4 // 18 A2|18 // 319211 /// NM_199024 // Nol4	2351	Nol4	NM_001161483	0.0904681	1.1758e-17
40	6992387	NM_172775 // Plxnb1 // plexin B1 // 9 F2|9 // 235611 /// ENSMUST00000072093 // Plxnb1 /	2666	Plxnb1	NM_172775	0.35289	1.19523e-17
15	6836806	NM_001163576 // Parp10 // poly (ADP-ribose) polymerase family, member 10 // 15 D3|15 //	2514	Parp10	NM_001163576	0.832946	1.23897e-17
80	6830163	NM_138674 // Pkhd1l1 // polycystic kidney and hepatic disease 1-like 1 // 15|15 B3 // 1	2629	Pkhd1l1	NM_138674	0.415407	1.36653e-17
17	6854694	NM_019880 // Mtch1 // mitochondrial carrier homolog 1 (C. elegans) // 17 A3.3|17 // 564	2203	Mtch1	NM_019880	0.190065	1.84047e-17
30	6924882	NM_011213 // Ptprf // protein tyrosine phosphatase, receptor type, F // 4|4 C6-D1 // 19	2820	Ptprf	NM_011213	0.348506	2.40649e-17
29	6917383	NM_030722 // Pum1 // pumilio 1 (Drosophila) // 4 D2.2-D2.3|4 // 80912 /// NM_001159603	2828	Pum1	NM_030722	0.424507	2.75398e-17
23	6957435	NM_016659 // Klra1 // killer cell lectin-like receptor, subfamily A, member 1 // 6 F3|6	1902	Klra1	NM_016659	0.4534	6.40723e-17
17	6884754	NM_024185 // Fam188a // family with sequence similarity 188, member A // 2 A1|2 // 6696	1321	Fam188a	NM_024185	0.0748878	6.97814e-17
14	6831867	NM_145139 // Eif3l // eukaryotic translation initiation factor 3, subunit L // 15 E1|15	1195	Eif3l	NM_145139	0.0582859	7.75766e-17
15	6791072	NM_009951 // Igf2bp1 // insulin-like growth factor 2 mRNA binding protein 1 // 11 D|11	1746	Igf2bp1	NM_009951	0.0695206	9.01685e-17
23	6970648	NM_033370 // Copb1 // coatomer protein complex, subunit beta 1 // 7 F1|7 53.3 cM // 703	865	Copb1	NM_033370	0.709127	9.20364e-17
81	6886244	NM_053011 // Lrp1b // low density lipoprotein-related protein 1B (deleted in tumors) //	1991	Lrp1b	NM_053011	0.365542	1.83556e-16
17	6791023	NM_001195003 // Myst2 // MYST histone acetyltransferase 2 // 11 D|11 // 217127 /// NM_0	2249	Myst2	NM_001195003	0.418491	2.09494e-16
27	6783182	NM_138681 // Bcas3 // breast carcinoma amplified sequence 3 // 11 C|11 // 192197 /// NM	535	Bcas3	NM_138681	0.70625	2.15713e-16
33	6890382	NM_178795 // Ppip5k1 // diphosphoinositol pentakisphosphate kinase 1 // 2 E5|2 // 32765	2708	Ppip5k1	NM_178795	0.0557829	2.59741e-16
23	6769878	NM_010401 // Hal // histidine ammonia lyase // 10 C2-D1|10 51.0 cM // 15109 /// ENSMUST	1637	Hal	NM_010401	0.257464	3.75285e-16
17	6775146	NM_027890 // Susd2 // sushi domain containing 2 // 10|10 B5.3 // 71733 /// NM_001162913	3406	Susd2	NM_027890	0.164988	3.99581e-16
24	6971121	NM_144529 // Arhgap17 // Rho GTPase activating protein 17 // 7|7 F3 // 70497 /// NM_001	398	Arhgap17	NM_144529	0.103187	4.13991e-16
19	6952665	NM_016877 // Cnot4 // CCR4-NOT transcription complex, subunit 4 // 6 B1|6 // 53621 ///	836	Cnot4	NM_016877	0.272813	4.18311e-16
24	6875459	NM_001177631 // Etl4 // enhancer trap locus 4 // 2 A3|2 9.5 cM // 208618 /// NM_0010810	1253	Etl4	NM_001177631	0.0668515	4.4709e-16
15	6854844	NM_010831 // Sik1 // salt inducible kinase 1 // 17 B1|17 18.18 cM // 17691 /// ENSMUST0	3139	Sik1	NM_010831	0.681612	4.62285e-16
34	6748877	NM_008696 // Map4k4 // mitogen-activated protein kinase kinase kinase kinase 4 // 1 B|1	2057	Map4k4	NM_008696	0.0726782	7.52741e-16
25	6939057	NM_016869 // Corin // corin // 5 C3.2|5 // 53419 /// NM_001122756 // Corin // corin //	874	Corin	NM_016869	0.0536565	1.62275e-15
27	6907638	NM_144900 // Atp1a1 // ATPase, Na+/K+ transporting, alpha 1 polypeptide // 3 F3|3 48.4	457	Atp1a1	NM_144900	0.84915	1.62931e-15
24	6791921	NM_023913 // Ern1 // endoplasmic reticulum (ER) to nucleus signalling 1 // 11 E1|11 //	1246	Ern1	NM_023913	0.0698136	1.64606e-15
33	6998669	NM_007567 // Bsn // bassoon // 9 F|9 60.0 cM // 12217 /// ENSMUST00000035208 // Bsn //	567	Bsn	NM_007567	0.688781	1.67376e-15
34	6992280	NM_023738 // Uba7 // ubiquitin-like modifier activating enzyme 7 // 9 F2|9 60.0 cM // 7	3706	Uba7	NM_023738	0.341227	2.0255e-15
24	6825603	NM_010082 // Adam28 // a disintegrin and metallopeptidase domain 28 // 14 D2|14 // 1352	248	Adam28	NM_010082	0.0544071	2.13998e-15
25	6792501	NM_025276 // Evpl // envoplakin // 11|11 E1 // 14027 /// ENSMUST00000037007 // Evpl //	1261	Evpl	NM_025276	0.353404	2.52359e-15
41	6977058	NM_001142322 // Myo9b // myosin IXb // 8 B3.3|8 33.5 cM // 17925 /// NM_001142323 // My	2246	Myo9b	NM_001142322	0.0783461	3.30764e-15
46	6939868	NM_030886 // Ankrd17 // ankyrin repeat domain 17 // 5 E2|5 // 81702 /// NM_198010 // An	351	Ankrd17	NM_030886	0.157725	3.35511e-15
25	6791240	NM_134027 // Med1 // mediator complex subunit 1 // 11 D|11 61.0 cM // 19014 /// NM_0010	2092	Med1	NM_134027	0.970923	3.86103e-15
32	6823710	NM_022656 // Nisch // nischarin // 14 B|14 // 64652 /// ENSMUST00000022469 // Nisch //	2333	Nisch	NM_022656	0.248587	4.6335e-15
20	6849231	NM_175229 // Srrm2 // serine/arginine repetitive matrix 2 // 17 A3.3|17 // 75956 /// EN	3342	Srrm2	NM_175229	0.656544	4.87449e-15
27	6878984	NM_018828 // Fnbp4 // formin binding protein 4 // 2 E1|2 // 55935 /// ENSMUST0000001375	1409	Fnbp4	NM_018828	0.0751968	5.13343e-15
13	7018993	NM_018818 // Chm // choroidermia // X E1|X // 12662 /// ENSMUST00000026607 // Chm // ch	780	Chm	NM_018818	0.0983555	5.45748e-15
12	6954418	NM_144548 // Il23r // interleukin 23 receptor // 6 C1|6 // 209590 /// ENSMUST0000011836	1772	Il23r	NM_144548	0.0913906	5.99017e-15
34	6836237	NM_010026 // Asap1 // ArfGAP with SH# domain, ankyrin repeat and PH domain1 // 15|15 D3	425	Asap1	NM_010026	0.450998	7.44178e-15
23	6897557	NM_015784 // Postn // periostin, osteoblast specific factor // 3 C|3 // 50706 /// ENSMU	2698	Postn	NM_015784	0.190073	7.44508e-15
30	6859781	NM_028866 // Wdr33 // WD repeat domain 33 // 18|18 B3 // 74320 /// NM_001170966 // Wdr3	3815	Wdr33	NM_028866	0.517258	7.47313e-15
30	6750642	NM_027886 // Stk11ip // serine/threonine kinase 11 interacting protein // 1|1 C3 // 717	3373	Stk11ip	NM_027886	0.0905986	8.76048e-15
42	6778722	NM_178259 // Abca13 // ATP-binding cassette, sub-family A (ABC1), member 13 // 11|11 A2	178	Abca13	NM_178259	0.175671	9.77514e-15
21	6941217	NM_019834 // Git2 // G protein-coupled receptor kinase-interactor 2 // 5 F|5 // 26431 /	1490	Git2	NM_019834	0.0701937	1.0695e-14
22	6855123	NM_007584 // Ddr1 // discoidin domain receptor family, member 1 // 17 C|17 21.5 cM // 1	1019	Ddr1	NM_007584	0.122418	1.27214e-14
27	6791543	NM_001077696 // Hdac5 // histone deacetylase 5 // 11 D|11 // 15184 /// NM_010412 // Hda	1651	Hdac5	NM_001077696	0.0761333	1.30672e-14
29	6890386	NM_080459 // Strc // stereocilin // 2 E5|2 // 140476 /// ENSMUST00000038389 // Strc //	3385	Strc	NM_080459	0.465662	1.39081e-14
17	6861688	NM_177137 // Gnal // guanine nucleotide binding protein, alpha stimulating, olfactory t	1530	Gnal	NM_177137	0.474912	1.67467e-14
30	6868048	NM_015735 // Ddb1 // damage specific DNA binding protein 1 // 19 centromere|19 5.0 cM /	1014	Ddb1	NM_015735	0.959527	2.09766e-14
16	6941032	NM_001142642 // Fbrsl1 // fibrosin-like 1 // 5 F|5 // 381668 /// NM_028596 // Fbrsl1 //	1353	Fbrsl1	NM_001142642	0.50459	2.15944e-14
52	6890788	NM_008569 // Anapc1 // anaphase promoting complex subunit 1 // 2|2 F3 // 17222 /// ENSM	340	Anapc1	NM_008569	0.115882	2.28809e-14
20	6798312	NM_054081 // Mta1 // metastasis associated 1 // 12|12 F // 116870 /// ENSMUST0000010972	2197	Mta1	NM_054081	0.282139	2.77405e-14
16	6806271	NR_033218 // Rreb1 // ras responsive element binding protein 1 // 13 A3.3|13 // 68750 /	3006	Rreb1	NR_033218	0.928224	3.32115e-14
19	6979772	NM_139272 // Galnt2 // UDP-N-acetyl-alpha-D-galactosamine:polypeptide N-acetylgalactosa	1452	Galnt2	NM_139272	0.752197	3.63089e-14
10	7017585	NM_012040 // Pnck // pregnancy upregulated non-ubiquitously expressed CaM kinase // X A	2673	Pnck	NM_012040	0.0624102	4.10641e-14
11	6803178	NM_172806 // Btbd7 // BTB (POZ) domain containing 7 // 12 E|12 // 238386 /// ENSMUST000	571	Btbd7	NM_172806	0.465338	4.36718e-14
24	6843943	NM_145931 // Zc3h7a // zinc finger CCCH type containing 7 A // 16 A1|16 // 106205 /// N	3875	Zc3h7a	NM_145931	0.200895	4.68699e-14
24	6872250	NM_011597 // Tjp2 // tight junction protein 2 // 19 C1|19 // 21873 /// ENSMUST000000995	3499	Tjp2	NM_011597	0.342659	6.31574e-14
42	6847748	NM_009384 // Tiam1 // T-cell lymphoma invasion and metastasis 1 // 16 C3-4|16 61.8 cM /	3492	Tiam1	NM_009384	0.077902	6.56515e-14
13	6749773	NM_018868 // Nop58 // NOP58 ribonucleoprotein homolog (yeast) // 1 C1.3|1 // 55989 ///	2354	Nop58	NM_018868	0.242277	6.83508e-14
17	6876052	NM_172267 // Phyhd1 // phytanoyl-CoA dioxygenase domain containing 1 // 2 B|2 // 227696	2602	Phyhd1	NM_172267	0.0776427	7.40589e-14
20	6992011	NM_033314 // Slco2a1 // solute carrier organic anion transporter family, member 2a1 //	3235	Slco2a1	NM_033314	0.361476	8.52964e-14
29	6909648	NM_008689 // Nfkb1 // nuclear factor of kappa light polypeptide gene enhancer in B-cell	2314	Nfkb1	NM_008689	0.712398	8.54836e-14
25	6888307	NM_007615 // Ctnnd1 // catenin (cadherin associated protein), delta 1 // 2 D|2 47.8 cM	937	Ctnnd1	NM_007615	0.709974	8.59436e-14
67	6941045	NM_029337 // Ep400 // E1A binding protein p400 // 5 F|5 // 75560 /// NM_173066 // Ep400	1220	Ep400	NM_029337	0.18515	8.81189e-14
64	6898954	NM_030695 // Lrba // LPS-responsive beige-like anchor // 3 F1|3 // 80877 /// NM_0010776	1987	Lrba	NM_030695	0.101163	8.82522e-14
32	6940930	NM_153569 // Gak // cyclin G associated kinase // 5 F|5 // 231580 /// ENSMUST0000004660	1448	Gak	NM_153569	0.163837	9.00866e-14
24	6793674	NM_001008421 // Nol10 // nucleolar protein 10 // 12 A1.1|12 // 217431 /// ENSMUST000000	2350	Nol10	NM_001008421	0.0990689	9.62581e-14
36	7014561	NM_013668 // Kdm5c // lysine (K)-specific demethylase 5C // X F2-F4|X 64.0 cM // 20591	1867	Kdm5c	NM_013668	0.54731	9.99983e-14
23	6865267	NM_018744 // Sema6a // sema domain, transmembrane domain (TM), and cytoplasmic domain,	3087	Sema6a	NM_018744	0.165661	1.1507e-13
25	6851605	NM_001037997 // Fert2 // fer (fms/fps related) protein kinase, testis specific 2 // 17	1377	Fert2	NM_001037997	0.652564	1.17171e-13
22	6839746	NM_025808 // Lztr1 // leucine-zipper-like transcriptional regulator, 1 // 16 A3|16 // 6	2029	Lztr1	NM_025808	0.744423	1.47749e-13
20	6842682	NM_001113208 // Ncam2 // neural cell adhesion molecule 2 // 16 C1-3|16 56.0 cM // 17968	2273	Ncam2	NM_001113208	0.129618	1.68972e-13
19	6763011	NM_025819 // 1200016B10Rik // RIKEN cDNA 1200016B10 gene // 1|1 G2 // 66875 /// ENSMUST	23	1200016B10Rik	NM_025819	0.173822	1.6993e-13
46	6751338	NM_146112 // Gigyf2 // GRB10 interacting GYF protein 2 // 1 D|1 // 227331 /// NM_001110	1485	Gigyf2	NM_146112	0.241399	1.83554e-13
19	6772736	NM_010167 // Eya4 // eyes absent 4 homolog (Drosophila) // 10 A3|10 18.0 cM // 14051 //	1278	Eya4	NM_010167	0.148113	1.93904e-13
30	6964730	NM_178115 // 2700050L05Rik // RIKEN cDNA 2700050L05 gene // 7 F3|7 // 214764 /// ENSMUS	85	2700050L05Rik	NM_178115	0.0913071	2.03834e-13
23	6778521	NM_009636 // Aebp1 // AE binding protein 1 // 11 A1|11 // 11568 /// ENSMUST00000102923	279	Aebp1	NM_009636	0.0661479	2.45965e-13
52	7012861	NM_021521 // Med12 // mediator of RNA polymerase II transcription, subunit 12 homolog (	2093	Med12	NM_021521	0.602975	2.68269e-13
27	6771662	NM_001114097 // Smarcc2 // SWI/SNF related, matrix associated, actin dependent regulato	3251	Smarcc2	NM_001114097	0.0984552	2.93873e-13
24	6791175	NM_008942 // Npepps // aminopeptidase puromycin sensitive // 11 D|11 56.0 cM // 19155 /	2367	Npepps	NM_008942	0.165552	3.23009e-13
53	6774308	NM_023370 // Cdh23 // cadherin 23 (otocadherin) // 10 B4|10 30.3 cM // 22295 /// ENSMUS	730	Cdh23	NM_023370	0.0874385	3.55932e-13
25	6886142	NM_146122 // Dennd1a // DENN/MADD domain containing 1A // 2 B|2 // 227801 /// ENSMUST00	1040	Dennd1a	NM_146122	0.384472	3.84268e-13
21	6992426	NM_009211 // Smarcc1 // SWI/SNF related, matrix associated, actin dependent regulator o	3250	Smarcc1	NM_009211	0.345403	4.20568e-13
29	6779688	NM_027869 // Pnpt1 // polyribonucleotide nucleotidyltransferase 1 // 11|11 A4 // 71701	2677	Pnpt1	NM_027869	0.15503	4.24389e-13
38	6949847	NM_145979 // Chd4 // chromodomain helicase DNA binding protein 4 // 6 F3|6 58.4 cM // 1	773	Chd4	NM_145979	0.712533	4.48049e-13
11	6748886	NM_133193 // Il1rl2 // interleukin 1 receptor-like 2 // 1 B|1 // 107527 /// ENSMUST0000	1769	Il1rl2	NM_133193	0.4233	4.50576e-13
59	6936589	NM_011261 // Reln // reelin // 5 A3-B1|5 8.0 cM // 19699 /// ENSMUST00000161356 // Reln	2915	Reln	NM_011261	0.266366	5.07948e-13
15	6775838	NM_027878 // Dram1 // DNA-damage regulated autophagy modulator 1 // 10 C1|10 // 71712 /	1127	Dram1	NM_027878	0.248571	5.62382e-13
22	6998646	NM_011349 // Sema3f // sema domain, immunoglobulin domain (Ig), short basic domain, sec	3085	Sema3f	NM_011349	0.153316	7.86317e-13
36	6873154	NM_199447 // Rrp12 // ribosomal RNA processing 12 homolog (S. cerevisiae) // 19 C3|19 /	3009	Rrp12	NM_199447	0.130378	8.28651e-13
36	6758414	NM_007737 // Col5a2 // collagen, type V, alpha 2 // 1 C1|1 // 12832 /// ENSMUST00000086	858	Col5a2	NM_007737	0.0599875	8.38793e-13
25	6998595	NM_030730 // Rad54l2 // RAD54 like 2 (S. cerevisiae) // 9 F1|9 // 81000 /// ENSMUST0000	2866	Rad54l2	NM_030730	0.409593	8.94953e-13
10	6843880	NM_007929 // Emp2 // epithelial membrane protein 2 // 16 A1|16 2.4 cM // 13731 /// ENSM	1213	Emp2	NM_007929	0.886121	9.97732e-13
24	6969672	NM_172280 // 2210018M11Rik // RIKEN cDNA 2210018M11 gene // 7 E2|7 // 233545 /// ENSMUS	59	2210018M11Rik	NM_172280	0.131741	1.1723e-12
19	6932930	NM_173370 // Cds1 // CDP-diacylglycerol synthase 1 // 5 E4|5 // 74596 /// ENSMUST000000	740	Cds1	NM_173370	0.640269	1.21135e-12
34	6960836	NM_001164661 // Cyfip1 // cytoplasmic FMR1 interacting protein 1 // 7|7 B5 // 20430 ///	968	Cyfip1	NM_001164661	0.213727	1.30906e-12
20	6929297	NM_139153 // Agap3 // ArfGAP with GTPase domain, ankyrin repeat and PH domain 3 // 5 A3	286	Agap3	NM_139153	0.0531632	1.6211e-12
17	6916773	NM_172699 // Foxj3 // forkhead box J3 // 4 D2.1|4 // 230700 /// ENSMUST00000044564 // F	1414	Foxj3	NM_172699	0.927883	1.77688e-12
12	6863605	NM_009700 // Aqp4 // aquaporin 4 // 18 A1|18 6.0 cM // 11829 /// ENSMUST00000079081 //	392	Aqp4	NM_009700	0.709071	1.9486e-12
14	6901780	NM_019571 // Tspan5 // tetraspanin 5 // 3 H1|3 // 56224 /// ENSMUST00000029800 // Tspan	3671	Tspan5	NM_019571	0.410679	2.17099e-12
17	6769357	NM_001042523 // Txnrd1 // thioredoxin reductase 1 // 10 C1|10 // 50493 /// NM_001042514	3697	Txnrd1	NM_001042523	0.176409	2.42427e-12
25	6807259	NM_145975 // Ddx46 // DEAD (Asp-Glu-Ala-Asp) box polypeptide 46 // 13|13 B2 // 212880 /	1029	Ddx46	NM_145975	0.059484	2.45136e-12
16	6934226	NM_133917 // Mlxip // MLX interacting protein // 5 F|5 // 208104 /// NM_177582 // Mlxip	2136	Mlxip	NM_133917	0.274979	3.39941e-12
40	6933852	NM_172424 // Med13l // mediator complex subunit 13-like // 5 F|5 // 76199 /// ENSMUST00	2094	Med13l	NM_172424	0.173156	3.56306e-12
16	6789484	NR_027858 // Nlrp1c-ps // NLR family, pyrin domain containing 1C, pseudogene // 11 B4|1	2340	Nlrp1c-ps	NR_027858	0.0764774	4.59836e-12
26	6914521	NM_144787 // Kdm4c // lysine (K)-specific demethylase 4C // 4 C3|4 // 76804 /// NM_0011	1866	Kdm4c	NM_144787	0.575033	4.83235e-12
25	6934053	NM_172722 // Naa25 // N(alpha)-acetyltransferase 25, NatB auxiliary subunit // 5 F|5 //	2256	Naa25	NM_172722	0.306111	5.49131e-12
11	6780572	NM_178759 // Timd4 // T-cell immunoglobulin and mucin domain containing 4 // 11 B1.1|11	3495	Timd4	NM_178759	0.331126	5.75051e-12
12	6919015	NM_133788 // Icmt // isoprenylcysteine carboxyl methyltransferase // 4 E2|4 // 57295 //	1732	Icmt	NM_133788	0.40187	5.96591e-12
50	6980364	NM_009931 // Col4a1 // collagen, type IV, alpha 1 // 8 A1.1|8 5.0 cM // 12826 /// ENSMU	855	Col4a1	NM_009931	0.108603	5.98569e-12
29	6788739	NM_011480 // Srebf1 // sterol regulatory element binding transcription factor 1 // 11 B	3333	Srebf1	NM_011480	0.383181	6.87461e-12
16	6806435	NM_023887 // Gcnt2 // glucosaminyl (N-acetyl) transferase 2, I-branching enzyme // 13 A	1466	Gcnt2	NM_023887	0.549538	6.8803e-12
18	6759905	NM_007936 // Epha4 // Eph receptor A4 // 1 C1-C5|1 43.0 cM // 13838 /// ENSMUST00000027	1228	Epha4	NM_007936	0.13648	7.14397e-12
28	6985373	NM_001170743 // Wdr59 // WD repeat domain 59 // 8 E1|8 // 319481 /// NM_176923 // Wdr59	3821	Wdr59	NM_001170743	0.612456	8.56913e-12
16	6885107	BC132142 // 4921504E06Rik // RIKEN cDNA 4921504E06 gene // 2 A2|2 // 70909 /// NM_02760	108	4921504E06Rik	BC132142	0.146151	8.86829e-12
33	6955431	NM_008881 // Plxna1 // plexin A1 // 6 E2|6 // 18844 /// ENSMUST00000049845 // Plxna1 //	2663	Plxna1	NM_008881	0.218748	9.03052e-12
20	6873503	NM_008018 // Sh3pxd2a // SH3 and PX domains 2A // 19|19 D2 // 14218 /// NM_001164717 //	3127	Sh3pxd2a	NM_008018	0.478029	9.08086e-12
21	6759617	NM_175210 // Abca12 // ATP-binding cassette, sub-family A (ABC1), member 12 // 1 C3|1 /	177	Abca12	NM_175210	0.646149	9.44365e-12
21	6902789	NM_001013806 // Ankrd13c // ankyrin repeat domain 13c // 3 H4|3 // 433667 /// ENSMUST00	350	Ankrd13c	NM_001013806	0.384268	9.45394e-12
15	6947814	NM_001166251 // Mgll // monoglyceride lipase // 6 D1|6 // 23945 /// NM_011844 // Mgll /	2118	Mgll	NM_001166251	0.53042	9.53109e-12
37	6962736	NM_011858 // Odz4 // odd Oz/ten-m homolog 4 (Drosophila) // 7 E1|7 47.7 cM // 23966 ///	2416	Odz4	NM_011858	0.746415	1.0018e-11
10	6844653	NM_009744 // Bcl6 // B-cell leukemia/lymphoma 6 // 16 B1|16 13.9 cM // 12053 /// ENSMUS	541	Bcl6	NM_009744	0.232551	1.06423e-11
20	6961049	NM_130880 // Otud7a // OTU domain containing 7A // 7 C|7 // 170711 /// NM_146153 // Thr	2481	Otud7a	NM_130880	0.758133	1.16988e-11
11	6786045	NM_001190448 // Ddc // dopa decarboxylase // 11 A1-A4|11 7.0 cM // 13195 /// NM_016672	1015	Ddc	NM_001190448	0.156698	1.23418e-11
23	6918719	NM_016699 // Exosc10 // exosome component 10 // 4 E2|4 // 50912 /// ENSMUST00000017408	1269	Exosc10	NM_016699	0.957968	1.37382e-11
40	6775337	NM_183426 // Sbno2 // strawberry notch homolog 2 (Drosophila) // 10 C1|10 // 216161 ///	3048	Sbno2	NM_183426	0.684131	1.41832e-11
26	6969007	NM_010551 // Il16 // interleukin 16 // 7 D2-D3|7 41.2 cM // 16170 /// BC058709 // Il16	1764	Il16	NM_010551	0.314702	1.48308e-11
40	6792991	NM_011365 // Itsn2 // intersectin 2 // 12 A1.1|12 // 20403 /// ENSMUST00000062580 // It	1830	Itsn2	NM_011365	0.164804	1.53498e-11
20	6840223	NM_001127259 // Trp63 // transformation related protein 63 // 16 B1|16 19.3 cM // 22061	3638	Trp63	NM_001127259	0.941072	1.66277e-11
19	6751442	NM_178119 // Agap1 // ArfGAP with GTPase domain, ankyrin repeat and PH domain 1 // 1 D|	285	Agap1	NM_178119	0.0681852	1.86688e-11
31	6752884	NM_181750 // R3hdm1 // R3H domain 1 (binds single-stranded nucleic acids) // 1 E4|1 //	2838	R3hdm1	NM_181750	0.060744	1.99683e-11
22	6922901	NM_027238 // Ttc39b // tetratricopeptide repeat domain 39B // 4 C3|4 // 69863 /// ENSMU	3680	Ttc39b	NM_027238	0.270784	1.99871e-11
10	6840019	NR_027488 // Senp2 // SUMO/sentrin specific peptidase 2 // 16 B1|16 // 75826 /// NM_029	3090	Senp2	NR_027488	0.102988	2.01501e-11
13	6933328	NM_028223 // Tmem175 // transmembrane protein 175 // 5 F|5 // 72392 /// NM_001163531 //	3545	Tmem175	NM_028223	0.530887	2.11664e-11
18	6965906	NM_008168 // Grik5 // glutamate receptor, ionotropic, kainate 5 (gamma 2) // 7 A3|7 6.5	1579	Grik5	NM_008168	0.516626	2.30702e-11
28	6968790	NM_007550 // Blm // Bloom syndrome, RecQ helicase-like // 7 D3|7 40.0 cM // 12144 /// N	554	Blm	NM_007550	0.162275	2.34665e-11
25	6769244	NM_199322 // Dot1l // DOT1-like, histone H3 methyltransferase (S. cerevisiae) // 10 C1|	1121	Dot1l	NM_199322	0.305514	2.46274e-11
86	6942550	NM_011741 // Zan // zonadhesin // 5 G2|5 78.0 cM // 22635 /// ENSMUST00000117564 // Zan	3859	Zan	NM_011741	0.199709	2.54067e-11
40	6977751	NM_007578 // Cacna1a // calcium channel, voltage-dependent, P/Q type, alpha 1A subunit	607	Cacna1a	NM_007578	0.180768	2.82121e-11
14	6949797	NM_145130 // Lpcat3 // lysophosphatidylcholine acyltransferase 3 // 6 F2|6 60.23 cM //	1982	Lpcat3	NM_145130	0.230484	2.83417e-11
21	6968776	NM_133952 // Unc45a // unc-45 homolog A (C. elegans) // 7 D3|7 // 101869 /// ENSMUST000	3732	Unc45a	NM_133952	0.220796	3.02916e-11
21	6782248	NM_016776 // Mybbp1a // MYB binding protein (P160) 1a // 11 B4|11 40.0 cM // 18432 ///	2228	Mybbp1a	NM_016776	0.106832	3.12766e-11
23	6999682	NM_148925 // Fyco1 // FYVE and coiled-coil domain containing 1 // 9 F|9 71.3 cM // 1728	1435	Fyco1	NM_148925	0.0791257	3.39902e-11
18	6964160	NM_001008700 // Il4ra // interleukin 4 receptor, alpha // 7 F3|7 62.0 cM // 16190 /// E	1774	Il4ra	NM_001008700	0.422195	3.40046e-11
24	6949073	NM_026849 // Mtmr14 // myotubularin related protein 14 // 6 E3|6 // 97287 /// ENSMUST00	2209	Mtmr14	NM_026849	0.36218	3.46348e-11
21	6994133	NM_153803 // Glb1l2 // galactosidase, beta 1-like 2 // 9 A4|9 // 244757 /// ENSMUST0000	1495	Glb1l2	NM_153803	0.340162	3.4721e-11
44	6790947	NM_009783 // Cacna1g // calcium channel, voltage-dependent, T type, alpha 1G subunit //	613	Cacna1g	NM_009783	0.0643453	3.61576e-11
12	7005797	NM_145942 // Hmgcs1 // 3-hydroxy-3-methylglutaryl-Coenzyme A synthase 1 // 13 66.0 cM|1	1682	Hmgcs1	NM_145942	0.434653	3.66676e-11
11	6785603	NM_145355 // Rnf185 // ring finger protein 185 // 11 A1|11 // 193670 /// ENSMUST0000006	2967	Rnf185	NM_145355	0.410132	3.68108e-11
25	6972712	NM_172736 // Leng8 // leukocyte receptor cluster (LRC) member 8 // 7 A1|7 // 232798 ///	1950	Leng8	NM_172736	0.240463	3.6917e-11
22	6814128	NM_153534 // Adcy2 // adenylate cyclase 2 // 13 C1|13 41.0 cM // 210044 /// ENSMUST0000	265	Adcy2	NM_153534	0.232841	3.83967e-11
8	6768479	NM_010118 // Egr2 // early growth response 2 // 10 B5|10 35.0 cM // 13654 /// ENSMUST00	1181	Egr2	NM_010118	0.505506	3.91246e-11
9	6964199	NM_145587 // Sbk1 // SH3-binding kinase 1 // 7|7 F1-F3 // 104175 /// ENSMUST00000056028	3047	Sbk1	NM_145587	0.0518936	3.95354e-11
12	6750007	NM_133828 // Creb1 // cAMP responsive element binding protein 1 // 1 C2|1 31.0 cM // 12	892	Creb1	NM_133828	0.249678	3.96943e-11
21	6873025	NM_021315 // Noc3l // nucleolar complex associated 3 homolog (S. cerevisiae) // 19 C3|1	2348	Noc3l	NM_021315	0.219385	4.07247e-11
26	6847880	NM_010256 // Gart // phosphoribosylglycinamide formyltransferase // 16 C3-C4|16 63.0 cM	1456	Gart	NM_010256	0.0995287	4.08473e-11
15	6862459	NM_025299 // Txnl4a // thioredoxin-like 4A // 18 E3|18 50.0 cM // 27366 /// NM_178604 /	3696	Txnl4a	NM_025299	0.958579	4.09726e-11
29	6897573	NM_019995 // Fam48a // family with sequence similarity 48, member A // 3|3 D // 56790 /	1328	Fam48a	NM_019995	0.236574	4.23661e-11
34	6751344	NM_010566 // Inpp5d // inositol polyphosphate-5-phosphatase D // 1 C5|1 57.0 cM // 1633	1789	Inpp5d	NM_010566	0.0586593	4.32201e-11
7	6916089	NM_053272 // Dhcr24 // 24-dehydrocholesterol reductase // 4 C7|4 // 74754 /// ENSMUST00	1057	Dhcr24	NM_053272	0.734971	4.45896e-11
86	6979096	NM_172916 // Hydin // hydrocephalus inducing // 8 E1|8 57.0 cM // 244653 /// NM_0010018	1727	Hydin	NM_172916	0.682201	4.46657e-11
11	6989153	BC115639 // 4930550C14Rik // RIKEN cDNA 4930550C14 gene // 9 A5.3|9 // 75311 /// NM_029	123	4930550C14Rik	BC115639	0.1165	4.69899e-11
28	6763110	NM_001160257 // Smg7 // Smg-7 homolog, nonsense mediated mRNA decay factor (C. elegans)	3263	Smg7	NM_001160257	0.0637042	4.92515e-11
96	6827135	NM_207215 // Mycbp2 // MYC binding protein 2 // 14 E2.3|14 54.58 cM // 105689 /// ENSMU	2231	Mycbp2	NM_207215	0.164755	4.97787e-11
16	6941667	NM_011202 // Ptpn11 // protein tyrosine phosphatase, non-receptor type 11 // 5|5 F // 1	2813	Ptpn11	NM_011202	0.831201	5.20717e-11
22	6973688	NM_001163749 // 2310057J16Rik // RIKEN cDNA 2310057J16 gene // 8 A1.1|8 // 69697 /// NM	68	2310057J16Rik	NM_001163749	0.225578	5.24002e-11
28	6833387	NM_153533 // Tenc1 // tensin like C1 domain-containing phosphatase // 15 F3|15 55.5 cM	3472	Tenc1	NM_153533	0.0825533	5.26931e-11
21	6917249	NM_018774 // Phc2 // polyhomeotic-like 2 (Drosophila) // 4 D2.2|4 61.0 cM // 54383 ///	2591	Phc2	NM_018774	0.517652	5.54902e-11
28	6973679	NM_133962 // Arhgef18 // rho/rac guanine nucleotide exchange factor (GEF) 18 // 8 A1.1|	406	Arhgef18	NM_133962	0.641645	5.57965e-11
24	6823666	NM_011103 // Prkcd // protein kinase C, delta // 14 B|14 11.0 cM // 18753 /// ENSMUST00	2751	Prkcd	NM_011103	0.0664144	5.71263e-11
20	6832018	NM_144812 // Tnrc6b // trinucleotide repeat containing 6b // 15 E1|15 // 213988 /// NM_	3589	Tnrc6b	NM_144812	0.213494	5.95266e-11
15	6849845	NM_028244 // Rrp1b // ribosomal RNA processing 1 homolog B (S. cerevisiae) // 17 B1|17	3010	Rrp1b	NM_028244	0.0630149	6.34326e-11
25	6929651	NM_001048192 // Agbl5 // ATP/GTP binding protein-like 5 // 5 B1|5 // 231093 /// NM_1748	288	Agbl5	NM_001048192	0.483925	6.43999e-11
11	6814157	NM_175283 // Srd5a1 // steroid 5 alpha-reductase 1 // 13 C1|13 39.0 cM // 78925 /// ENS	3332	Srd5a1	NM_175283	0.0503584	6.45089e-11
25	6925958	NM_009097 // Rps6ka1 // ribosomal protein S6 kinase polypeptide 1 // 4 D3|4 // 20111 //	3002	Rps6ka1	NM_009097	0.241784	6.6086e-11
12	6792496	NM_178802 // Trim65 // tripartite motif-containing 65 // 11 E2|11 // 338364 /// ENSMUST	3629	Trim65	NM_178802	0.553486	6.89504e-11
17	6791960	NM_008816 // Pecam1 // platelet/endothelial cell adhesion molecule 1 // 11 E1|11 // 186	2568	Pecam1	NM_008816	0.424709	6.91128e-11
21	6850196	NM_001010833 // Mdc1 // mediator of DNA damage checkpoint 1 // 17 B1|17 // 240087 /// E	2087	Mdc1	NM_001010833	0.511473	7.06546e-11
21	6788264	NM_008300 // Hspa4 // heat shock protein 4 // 11 B1.3|11 29.0 cM // 15525 /// ENSMUST00	1717	Hspa4	NM_008300	0.836865	7.46089e-11
27	6847765	NM_178923 // Srsf15 // serine/arginine-rich splicing factor 15 // 16 C3.3|16 // 224432	3344	Srsf15	NM_178923	0.267032	7.72145e-11
26	6802749	NM_001039089 // Sel1l // sel-1 suppressor of lin-12-like (C. elegans) // 12|12 E // 203	3082	Sel1l	NM_001039089	0.19291	7.92067e-11
58	7010644	NM_001009947 // Dock11 // dedicator of cytokinesis 11 // X A3.2|X // 75974 /// AB116935	1118	Dock11	NM_001009947	0.873074	7.97023e-11
30	6838332	NM_001177810 // Rapgef3 // Rap guanine nucleotide exchange factor (GEF) 3 // 15 F1|15 /	2877	Rapgef3	NM_001177810	0.211345	8.60316e-11
24	6785799	NM_178440 // Myo1g // myosin IG // 11 A1|11 // 246177 /// ENSMUST00000003459 // Myo1g /	2245	Myo1g	NM_178440	0.113116	8.71317e-11
18	6861627	NM_172833 // Malt1 // mucosa associated lymphoid tissue lymphoma translocation gene 1 /	2042	Malt1	NM_172833	0.400461	9.40119e-11
15	6871514	NM_133804 // Tmem132a // transmembrane protein 132A // 19 A|19 // 98170 /// ENSMUST0000	3536	Tmem132a	NM_133804	0.0563305	9.66055e-11
11	6937073	NM_008014 // Ppm1g // protein phosphatase 1G (formerly 2C), magnesium-dependent, gamma	2712	Ppm1g	NM_008014	0.11929	1.00868e-10
37	6756536	NM_008882 // Plxna2 // plexin A2 // 1 H6|1 // 18845 /// ENSMUST00000027952 // Plxna2 //	2664	Plxna2	NM_008882	0.320337	1.04354e-10
23	6939109	NM_028194 // Fryl // furry homolog-like (Drosophila) // 5 C3.2|5 // 72313 /// ENSMUST00	1422	Fryl	NM_028194	0.172437	1.15729e-10
8	6996935	NM_015806 // Mapk6 // mitogen-activated protein kinase 6 // 9 D|9 38.0 cM // 50772 ///	2061	Mapk6	NM_015806	0.112154	1.20382e-10
14	6941672	NM_001163470 // Trafd1 // TRAF type zinc finger domain containing 1 // 5 F|5 // 231712	3611	Trafd1	NM_001163470	0.892886	1.21106e-10
19	6917441	NM_020587 // Srsf4 // serine/arginine-rich splicing factor 4 // 4 D2.3|4 // 57317 /// E	3347	Srsf4	NM_020587	0.853196	1.25224e-10
28	6782256	NM_009671 // Ankfy1 // ankyrin repeat and FYVE domain containing 1 // 11 B4|11 // 11736	347	Ankfy1	NM_009671	0.077185	1.2994e-10
24	6992274	NM_009074 // Mst1r // macrophage stimulating 1 receptor (c-met-related tyrosine kinase)	2194	Mst1r	NM_009074	0.306166	1.30086e-10
20	6890068	NM_011246 // Rasgrp1 // RAS guanyl releasing protein 1 // 2 E5|2 65.0 cM // 19419 /// E	2883	Rasgrp1	NM_011246	0.951685	1.38779e-10
39	6921913	NM_026079 // Ikbkap // inhibitor of kappa light polypeptide enhancer in B-cells, kinase	1756	Ikbkap	NM_026079	0.252292	1.42808e-10
27	6795936	NM_026102 // Daam1 // dishevelled associated activator of morphogenesis 1 // 12|12 C3 /	997	Daam1	NM_026102	0.114107	1.4461e-10
31	6918129	NM_029097 // Atp13a2 // ATPase type 13A2 // 4 D3|4 // 74772 /// NM_001164366 // Atp13a2	456	Atp13a2	NM_029097	0.616376	1.44972e-10
15	6796540	NM_008943 // Psen1 // presenilin 1 // 12 D1|12 37.0 cM // 19164 /// ENSMUST00000101225	2787	Psen1	NM_008943	0.241039	1.52167e-10
24	6826927	NM_028315 // Dis3 // DIS3 mitotic control homolog (S. cerevisiae) // 14 E2.2|14 // 7266	1071	Dis3	NM_028315	0.197487	1.52589e-10
16	6991979	NM_019764 // Amotl2 // angiomotin-like 2 // 9 F1|9 // 56332 /// ENSMUST00000035121 // A	336	Amotl2	NM_019764	0.473618	1.56449e-10
21	6788380	NM_021327 // Tnip1 // TNFAIP3 interacting protein 1 // 11 B1.3|11 // 57783 /// ENSMUST0	3580	Tnip1	NM_021327	0.252166	1.57733e-10
26	6892991	NM_207706 // Elmo2 // engulfment and cell motility 2, ced-12 homolog (C. elegans) // 2	1204	Elmo2	NM_207706	0.582738	1.78846e-10
15	6861321	NM_026302 // Dctn4 // dynactin 4 // 18|18 D2 // 67665 /// ENSMUST00000025505 // Dctn4 /	1012	Dctn4	NM_026302	0.282676	1.94647e-10
14	6785399	NM_001037755 // Baiap2 // brain-specific angiogenesis inhibitor 1-associated protein 2	505	Baiap2	NM_001037755	0.322614	2.00392e-10
14	6917069	NM_145552 // Gnl2 // guanine nucleotide binding protein-like 2 (nucleolar) // 4 D2.2|4	1536	Gnl2	NM_145552	0.161219	2.03375e-10
18	6921029	NM_024241 // Kif24 // kinesin family member 24 // 4|4 B1 // 109242 /// ENSMUST000001080	1881	Kif24	NM_024241	0.10663	2.1624e-10
20	6816215	ENSMUST00000057096 // A430090L17Rik // RIKEN cDNA A430090L17 gene // 13 D2.2|13 // 3198	165	A430090L17Rik	ENSMUST00000057096	0.552432	2.25553e-10
15	6873187	NM_145123 // Crtac1 // cartilage acidic protein 1 // 19 C3|19 // 72832 /// NM_001141983	907	Crtac1	NM_145123	0.957545	2.31191e-10
27	6860436	NM_001039474 // Tcerg1 // transcription elongation regulator 1 (CA150) // 18 B3|18 // 5	3449	Tcerg1	NM_001039474	0.254091	2.3349e-10
16	6934962	NM_023742 // Dtx2 // deltex 2 homolog (Drosophila) // 5 G2|5 // 74198 /// BC024925 // D	1133	Dtx2	NM_023742	0.817061	2.37585e-10
16	6900346	NM_133867 // Eps8l3 // EPS8-like 3 // 3 F2.3|3 // 99662 /// ENSMUST00000037375 // Eps8l	1234	Eps8l3	NM_133867	0.0617195	2.41987e-10
22	6972106	NM_007403 // Adam8 // a disintegrin and metallopeptidase domain 8 // 7|7 F3-F5 // 11501	253	Adam8	NM_007403	0.745495	2.44047e-10
27	6783297	NM_197987 // Trim37 // tripartite motif-containing 37 // 11 C|11 // 68729 /// ENSMUST00	3627	Trim37	NM_197987	0.0934124	2.51086e-10
36	6928889	NM_011995 // Pclo // piccolo (presynaptic cytomatrix protein) // 5 A2|5 // 26875 /// NM	2539	Pclo	NM_011995	0.938647	2.63976e-10
22	6904618	NM_001081411 // Sclt1 // sodium channel and clathrin linker 1 // 3|3 C // 67161 /// ENS	3056	Sclt1	NM_001081411	0.0619657	2.65386e-10
17	6806991	NM_175401 // Fbxw17 // F-box and WD-40 domain protein 17 // 13 A5|13 // 109082 /// ENSM	1367	Fbxw17	NM_175401	0.0639663	2.69261e-10
18	6751082	NM_010472 // Agfg1 // ArfGAP with FG repeats 1 // 1 C5|1 // 15463 /// ENSMUST0000006338	289	Agfg1	NM_010472	0.89828	2.70057e-10
9	6813110	NM_025495 // Cenpp // centromere protein P // 13|13 B1 // 66336 /// ENSMUST00000021818	753	Cenpp	NM_025495	0.178735	2.87062e-10
17	6913560	NM_133891 // Slc44a1 // solute carrier family 44, member 1 // 4 B2|4 // 100434 /// NM_0	3212	Slc44a1	NM_133891	0.420875	3.02629e-10
19	6831932	NM_013818 // Gtpbp1 // GTP binding protein 1 // 15|15 E3 // 14904 /// ENSMUST0000004646	1612	Gtpbp1	NM_013818	0.0679688	3.11491e-10
28	6997994	NM_001114977 // 2610101N10Rik // RIKEN cDNA 2610101N10 gene // 9|9 E4 // 67958 /// NM_0	81	2610101N10Rik	NM_001114977	0.476936	3.11616e-10
34	6778037	NM_011843 // Esyt1 // extended synaptotagmin-like protein 1 // 10 D3|10 // 23943 /// EN	1252	Esyt1	NM_011843	0.537446	3.65546e-10
14	6775159	NM_011418 // Smarcb1 // SWI/SNF related, matrix associated, actin dependent regulator o	3249	Smarcb1	NM_011418	0.109057	3.66385e-10
22	6889330	NM_010434 // Hipk3 // homeodomain interacting protein kinase 3 // 2 E2|2 // 15259 /// N	1673	Hipk3	NM_010434	0.468546	3.73122e-10
10	6988571	NM_023655 // Trim29 // tripartite motif-containing 29 // 9 A5.1|9 // 72169 /// ENSMUST0	3625	Trim29	NM_023655	0.107321	3.75377e-10
24	6913394	NM_001163263 // Rnf20 // ring finger protein 20 // 4 B1|4 // 109331 /// NM_182999 // Rn	2969	Rnf20	NM_001163263	0.0662448	3.85838e-10
20	6965211	NM_007459 // Ap2a2 // adaptor protein complex AP-2, alpha 2 subunit // 7 F5|7 // 11772	378	Ap2a2	NM_007459	0.816965	4.04692e-10
10	6977995	NM_145857 // Nod2 // nucleotide-binding oligomerization domain containing 2 // 8 C3|8 /	2349	Nod2	NM_145857	0.0729005	4.13688e-10
9	6916748	NM_011400 // Slc2a1 // solute carrier family 2 (facilitated glucose transporter), membe	3191	Slc2a1	NM_011400	0.748826	4.18423e-10
13	6796500	NM_015812 // Rgs6 // regulator of G-protein signaling 6 // 12 D1|12 36.5 cM // 50779 //	2936	Rgs6	NM_015812	0.30583	4.31838e-10
20	6775888	NM_198021 // Scyl2 // SCY1-like 2 (S. cerevisiae) // 10 C2|10 49.0 cM // 213326 /// ENS	3068	Scyl2	NM_198021	0.0875117	4.33493e-10
15	6836358	NM_008681 // Ndrg1 // N-myc downstream regulated gene 1 // 15 D2|15 // 17988 /// ENSMUS	2284	Ndrg1	NM_008681	0.535303	4.42369e-10
5	6960179	NM_011872 // Klk7 // kallikrein related-peptidase 7 (chymotryptic, stratum corneum) //	1901	Klk7	NM_011872	0.518653	4.45584e-10
9	6819143	NM_134076 // Abhd4 // abhydrolase domain containing 4 // 14 C2|14 // 105501 /// ENSMUST	191	Abhd4	NM_134076	0.904948	4.45995e-10
28	6815687	NM_001005868 // Erbb2ip // Erbb2 interacting protein // 13 D1|13 // 59079 /// NM_021563	1238	Erbb2ip	NM_001005868	0.0593503	4.75003e-10
30	6826546	NM_019670 // Diap3 // diaphanous homolog 3 (Drosophila) // 14|14 D3 // 56419 /// ENSMUS	1068	Diap3	NM_019670	0.54394	5.07494e-10
42	6875666	NM_146251 // Pnpla7 // patatin-like phospholipase domain containing 7 // 2 A3|2 // 2412	2675	Pnpla7	NM_146251	0.620491	5.4313e-10
25	6780527	NM_009616 // Adam19 // a disintegrin and metallopeptidase domain 19 (meltrin beta) // 1	243	Adam19	NM_009616	0.266479	5.58777e-10
31	6929573	NM_133907 // Ube3c // ubiquitin protein ligase E3C // 5 B1|5 // 100763 /// ENSMUST00000	3713	Ube3c	NM_133907	0.816476	5.96858e-10
27	6873663	NM_021377 // Sorcs1 // VPS10 domain receptor protein SORCS 1 // 19 D2|19 51.0 cM // 581	3285	Sorcs1	NM_021377	0.351277	6.24403e-10
22	6959131	NM_009532 // Xrcc1 // X-ray repair complementing defective repair in Chinese hamster ce	3847	Xrcc1	NM_009532	0.910758	6.32823e-10
16	6841703	NM_174876 // Impg2 // interphotoreceptor matrix proteoglycan 2 // 16 C1.1|16 // 224224	1781	Impg2	NM_174876	0.178716	6.50278e-10
14	6957640	NM_130447 // Dusp16 // dual specificity phosphatase 16 // 6 G1|6 62.0 cM // 70686 /// N	1138	Dusp16	NM_130447	0.0910091	6.60927e-10
26	6980965	NM_010546 // Ikbkb // inhibitor of kappaB kinase beta // 8|8 A3-A4 // 16150 /// NM_0011	1757	Ikbkb	NM_010546	0.784967	6.85358e-10
11	6903557	NM_007753 // Cpa3 // carboxypeptidase A3, mast cell // 3 A2|3 13.2 cM // 12873 /// NM_0	876	Cpa3	NM_007753	0.220298	6.87585e-10
19	6980964	NM_011130 // Polb // polymerase (DNA directed), beta // 8 A2|8 8.0 cM // 18970 /// NR_0	2685	Polb	NM_011130	0.234667	6.91702e-10
39	6886022	NM_010406 // Hc // hemolytic complement // 2 cen-C1|2 23.5 cM // 15139 /// ENSMUST00000	1645	Hc	NM_010406	0.538712	6.9671e-10
19	6952812	NM_177200 // Svopl // SV2 related protein homolog (rat)-like // 6 B1|6 // 320590 /// BC	3410	Svopl	NM_177200	0.201377	6.98147e-10
53	6833842	NM_027707 // Nipbl // Nipped-B homolog (Drosophila) // 15|15 A2 // 71175 /// NM_201232	2332	Nipbl	NM_027707	0.0508378	7.03799e-10
9	6966182	NM_028659 // Eif3k // eukaryotic translation initiation factor 3, subunit K // 7 A3-B1|	1194	Eif3k	NM_028659	0.435122	7.04666e-10
39	7009773	NM_019582 // Cacna1f // calcium channel, voltage-dependent, alpha 1F subunit // X A1.1|	612	Cacna1f	NM_019582	0.0518018	7.0712e-10
16	6996743	NM_009359 // Tex9 // testis expressed gene 9 // 9 D|9 // 21778 /// ENSMUST00000085358 /	3478	Tex9	NM_009359	0.0689246	7.07516e-10
27	6867566	NM_013495 // Cpt1a // carnitine palmitoyltransferase 1a, liver // 19 A|19 2.0 cM // 128	887	Cpt1a	NM_013495	0.772034	7.09352e-10
18	6842009	NM_011173 // Pros1 // protein S (alpha) // 16 C1.3|16 // 19128 /// ENSMUST00000023629 /	2761	Pros1	NM_011173	0.275007	7.20886e-10
27	6777353	NM_134010 // Nup107 // nucleoporin 107 // 10 D2|10 // 103468 /// ENSMUST00000064848 //	2396	Nup107	NM_134010	0.345065	7.24747e-10
17	6813555	NM_026842 // Ubqln1 // ubiquilin 1 // 13 B1|13 35.0 cM // 56085 /// NM_152234 // Ubqln1	3715	Ubqln1	NM_026842	0.067646	7.2513e-10
17	6853661	NM_021881 // Qk // quaking // 17 A1|17 5.9 cM // 19317 /// NM_001159516 // Qk // quakin	2835	Qk	NM_021881	0.103969	7.40416e-10
16	6858892	NM_024182 // Riok3 // RIO kinase 3 (yeast) // 18 A2|18 3.0 cM // 66878 /// NM_027296 //	2949	Riok3	NM_024182	0.976525	8.01344e-10
31	6870630	NM_001002238 // Tdrd1 // tudor domain containing 1 // 19 D2|19 // 83561 /// NM_00100224	3464	Tdrd1	NM_001002238	0.585033	8.14143e-10
11	6855829	NM_001110832 // Nfya // nuclear transcription factor-Y alpha // 17 C-D|17 26.0 cM // 18	2320	Nfya	NM_001110832	0.241141	8.66681e-10
17	6984922	NM_144931 // Nae1 // NEDD8 activating enzyme E1 subunit 1 // 8 D3|8 // 234664 /// ENSMU	2261	Nae1	NM_144931	0.134777	8.74756e-10
26	6825684	NM_011366 // Sorbs3 // sorbin and SH3 domain containing 3 // 14 D2|14 34.5 cM // 20410	3284	Sorbs3	NM_011366	0.602418	8.9472e-10
47	6782685	NM_001002004 // 2610507B11Rik // RIKEN cDNA 2610507B11 gene // 11 B5|11 44.93 cM // 725	83	2610507B11Rik	NM_001002004	0.110777	9.08682e-10
11	6961913	NM_018811 // Abhd2 // abhydrolase domain containing 2 // 7|7 D2 // 54608 /// ENSMUST000	190	Abhd2	NM_018811	0.153059	9.23707e-10
23	6934568	NM_021311 // Piwil1 // piwi-like homolog 1 (Drosophila) // 5 G1.3|5 72.0 cM // 57749 //	2623	Piwil1	NM_021311	0.748592	9.37508e-10
14	6763275	NM_145413 // Fam20b // family with sequence similarity 20, member B // 1 H1|1 // 215015	1326	Fam20b	NM_145413	0.0709389	9.79555e-10
12	6884415	NM_026045 // Prpf18 // PRP18 pre-mRNA processing factor 18 homolog (yeast) // 2 A1|2 //	2763	Prpf18	NM_026045	0.114181	1.06434e-09
25	6972501	NM_146206 // Tpcn2 // two pore segment channel 2 // 7 F5|7 // 233979 /// ENSMUST0000005	3600	Tpcn2	NM_146206	0.416033	1.06573e-09
16	6941031	NM_153400 // P2rx2 // purinergic receptor P2X, ligand-gated ion channel, 2 // 5 F|5 //	2485	P2rx2	NM_153400	0.145499	1.10355e-09
17	6795811	NM_178628 // Atl1 // atlastin GTPase 1 // 12 C2|12 // 73991 /// ENSMUST00000021466 // A	451	Atl1	NM_178628	0.284841	1.13185e-09
16	6923391	NM_172695 // Plaa // phospholipase A2, activating protein // 4 C5|4 44.5 cM // 18786 //	2643	Plaa	NM_172695	0.10362	1.14505e-09
13	6948003	NM_028766 // Tmem43 // transmembrane protein 43 // 6|6 D2 // 74122 /// ENSMUST000000321	3558	Tmem43	NM_028766	0.132265	1.31446e-09
14	6782278	NM_025818 // 1200014J11Rik // RIKEN cDNA 1200014J11 gene // 11 B4|11 // 66874 /// ENSMU	22	1200014J11Rik	NM_025818	0.260253	1.33175e-09
9	6763572	NM_010177 // Fasl // Fas ligand (TNF superfamily, member 6) // 1 H2.1|1 85.0 cM // 1410	1346	Fasl	NM_010177	0.560394	1.33483e-09
40	6781941	NM_175260 // Myh10 // myosin, heavy polypeptide 10, non-muscle // 11 B3|11 40.0 cM // 7	2234	Myh10	NM_175260	0.077413	1.34877e-09
10	6854462	NM_011933 // Decr2 // 2-4-dienoyl-Coenzyme A reductase 2, peroxisomal // 17 B1|17 17.1	1035	Decr2	NM_011933	0.0871699	1.41505e-09
12	6783586	NM_028296 // Car10 // carbonic anhydrase 10 // 11|11 C // 72605 /// ENSMUST00000042943	639	Car10	NM_028296	0.451423	1.5321e-09
10	6871051	NM_019869 // Rbm14 // RNA binding motif protein 14 // 19 A|19 // 56275 /// ENSMUST00000	2892	Rbm14	NM_019869	0.431783	1.56841e-09
20	6837127	NM_194342 // Sun2 // Sad1 and UNC84 domain containing 2 // 15 E1|15 // 223697 /// ENSMU	3401	Sun2	NM_194342	0.967433	1.5727e-09
23	6910751	NM_177066 // Tnni3k // TNNI3 interacting kinase // 3 H4|3 // 435766 /// ENSMUST00000064	3586	Tnni3k	NM_177066	0.645286	1.64325e-09
15	6840677	NM_172824 // Ccdc14 // coiled-coil domain containing 14 // 16 B3|16 // 239839 /// ENSMU	661	Ccdc14	NM_172824	0.91531	1.66392e-09
12	6849771	NM_177823 // Ubash3a // ubiquitin associated and SH3 domain containing, A // 17 A3.3|17	3707	Ubash3a	NM_177823	0.150979	1.68881e-09
12	6939830	NM_008096 // Gc // group specific component // 5 E1|5 44.0 cM // 14473 /// ENSMUST00000	1463	Gc	NM_008096	0.136805	1.74378e-09
28	6826016	NM_177381 // Cog3 // component of oligomeric golgi complex 3 // 14 D3|14 // 338337 ///	846	Cog3	NM_177381	0.317368	1.82237e-09
13	6786561	NM_139297 // Ugp2 // UDP-glucose pyrophosphorylase 2 // 11 A3.1|11 12.0 cM // 216558 //	3725	Ugp2	NM_139297	0.114916	1.83178e-09
31	6850763	NM_001097623 // Trerf1 // transcriptional regulating factor 1 // 17 C|17 // 224829 ///	3619	Trerf1	NM_001097623	0.0646105	1.84212e-09
31	6978960	NM_133957 // Nfat5 // nuclear factor of activated T-cells 5 // 8 D2|8 53.0 cM // 54446	2310	Nfat5	NM_133957	0.0581545	1.92577e-09
32	6888153	NM_016965 // Nckap1 // NCK-associated protein 1 // 2 C3|2 48.0 cM // 50884 /// ENSMUST0	2276	Nckap1	NM_016965	0.185978	1.98962e-09
27	6757479	NM_175642 // Bai3 // brain-specific angiogenesis inhibitor 3 // 1 A5|1 // 210933 /// EN	504	Bai3	NM_175642	0.324528	2.0421e-09
19	6788020	NM_007597 // Canx // calnexin // 11 B1.3|11 30.0 cM // 12330 /// NM_001110499 // Canx /	635	Canx	NM_007597	0.232165	2.0763e-09
17	6808609	NM_001170537 // Mef2c // myocyte enhancer factor 2C // 13 C3|13 45.0 cM // 17260 /// NM	2101	Mef2c	NM_001170537	0.133924	2.08162e-09
9	6817417	ENSMUST00000124549 // Comtd1 // catechol-O-methyltransferase domain containing 1 // 14|	864	Comtd1	ENSMUST00000124549	0.380351	2.11267e-09
24	6829495	NM_008729 // Ctnnd2 // catenin (cadherin associated protein), delta 2 // 15 B2|15 // 18	938	Ctnnd2	NM_008729	0.183383	2.11634e-09
15	6791233	NM_031173 // Cacnb1 // calcium channel, voltage-dependent, beta 1 subunit // 11 D|11 58	615	Cacnb1	NM_031173	0.122819	2.14673e-09
34	6939664	NM_172712 // Uba6 // ubiquitin-like modifier activating enzyme 6 // 5 E1|5 // 231380 //	3705	Uba6	NM_172712	0.572385	2.15674e-09
20	6839951	NM_139293 // Ece2 // endothelin converting enzyme 2 // 16 B1|16 // 107522 /// NM_177942	1157	Ece2	NM_139293	0.567618	2.20927e-09
71	6890597	NM_007993 // Fbn1 // fibrillin 1 // 2 F|2 71.0 cM // 14118 /// ENSMUST00000103234 // Fb	1351	Fbn1	NM_007993	0.311648	2.21347e-09
15	6973685	NM_053177 // Mcoln1 // mucolipin 1 // 8 A1.1|8 1.1 cM // 94178 /// ENSMUST00000004683 /	2083	Mcoln1	NM_053177	0.206986	2.30573e-09
37	6792114	NM_153145 // Abca8a // ATP-binding cassette, sub-family A (ABC1), member 8a // 11 E1|11	179	Abca8a	NM_153145	0.0804177	2.35171e-09
21	6827924	NM_053079 // Slc15a1 // solute carrier family 15 (oligopeptide transporter), member 1 /	3163	Slc15a1	NM_053079	0.385349	2.55162e-09
28	6835759	NM_015744 // Enpp2 // ectonucleotide pyrophosphatase/phosphodiesterase 2 // 15|15 D2 //	1216	Enpp2	NM_015744	0.298896	2.60457e-09
31	6791570	NM_010575 // Itga2b // integrin alpha 2b // 11 E1|11 68.0 cM // 16399 /// ENSMUST000001	1818	Itga2b	NM_010575	0.169221	2.79522e-09
18	6926654	NM_011610 // Tnfrsf1b // tumor necrosis factor receptor superfamily, member 1b // 4 E1|	3576	Tnfrsf1b	NM_011610	0.137705	2.84696e-09
24	6893057	NM_028072 // Sulf2 // sulfatase 2 // 2 H3|2 // 72043 /// ENSMUST00000109249 // Sulf2 //	3399	Sulf2	NM_028072	0.342388	3.01186e-09
43	6974647	NM_001110783 // Ank1 // ankyrin 1, erythroid // 8 A2|8 9.5 cM // 11733 /// NM_031158 //	344	Ank1	NM_001110783	0.0574666	3.04448e-09
14	6875901	NM_011305 // Rxra // retinoid X receptor alpha // 2 A3|2 17.0 cM // 20181 /// ENSMUST00	3031	Rxra	NM_011305	0.438475	3.15114e-09
11	6825402	NM_018788 // Extl3 // exostoses (multiple)-like 3 // 14 D1|14 // 54616 /// ENSMUST00000	1277	Extl3	NM_018788	0.274422	3.36319e-09
13	6899835	NM_001161765 // Fmo5 // flavin containing monooxygenase 5 // 3 F2.2|3 // 14263 /// NM_0	1406	Fmo5	NM_001161765	0.252965	3.43077e-09
12	6916109	NM_029565 // Tmem59 // transmembrane protein 59 // 4 C7|4 51.8 cM // 56374 /// ENSMUST0	3561	Tmem59	NM_029565	0.329592	3.50753e-09
23	6952337	NM_133925 // Rbm28 // RNA binding motif protein 28 // 6 A3.3|6 // 68272 /// ENSMUST0000	2895	Rbm28	NM_133925	0.304804	3.75331e-09
19	6955879	NM_053202 // Foxp1 // forkhead box P1 // 6|6 E1 // 108655 /// NM_001197321 // Foxp1 //	1417	Foxp1	NM_053202	0.417158	3.85579e-09
22	6897599	NM_019978 // Dclk1 // doublecortin-like kinase 1 // 3|3 D // 13175 /// NM_001195538 //	1009	Dclk1	NM_019978	0.257314	3.97857e-09
24	6959615	NM_018731 // Atp4a // ATPase, H+/K+ exchanging, gastric, alpha polypeptide // 7 B1|7 10	464	Atp4a	NM_018731	0.0990738	4.1413e-09
18	6940300	NM_008926 // Prkg2 // protein kinase, cGMP-dependent, type II // 5 E3|5 53.0 cM // 1909	2752	Prkg2	NM_008926	0.238858	4.15733e-09
29	6779373	NM_134014 // Xpo1 // exportin 1, CRM1 homolog (yeast) // 11 A3.2|11 // 103573 /// NM_00	3842	Xpo1	NM_134014	0.152572	4.1881e-09
12	6999249	NM_009371 // Tgfbr2 // transforming growth factor, beta receptor II // 9 F3|9 69.0 cM /	3481	Tgfbr2	NM_009371	0.123657	4.48737e-09
6	6917495	NM_007512 // Atpif1 // ATPase inhibitory factor 1 // 4 D2.3|4 // 11983 /// ENSMUST00000	477	Atpif1	NM_007512	0.522824	4.53191e-09
10	6975919	NM_008391 // Irf2 // interferon regulatory factor 2 // 8|8 B2 // 16363 /// ENSMUST00000	1809	Irf2	NM_008391	0.665941	4.72787e-09
24	6972418	NM_024289 // Osbpl5 // oxysterol binding protein-like 5 // 7 F5|7 69.59 cM // 79196 ///	2470	Osbpl5	NM_024289	0.623685	4.77919e-09
15	6881123	NM_015747 // Slc20a1 // solute carrier family 20, member 1 // 2 F1|2 73.0 cM // 20515 /	3172	Slc20a1	NM_015747	0.43234	4.80402e-09
24	6761825	NM_199021 // Dpp10 // dipeptidylpeptidase 10 // 1 E2.3|1 // 269109 /// ENSMUST000001126	1122	Dpp10	NM_199021	0.399944	4.8818e-09
5	7018249	NM_012010 // Eif2s3x // eukaryotic translation initiation factor 2, subunit 3, structur	1189	Eif2s3x	NM_012010	0.567099	5.20693e-09
11	6978335	NM_009142 // Cx3cl1 // chemokine (C-X3-C motif) ligand 1 // 8 C5|8 46.0 cM // 20312 ///	957	Cx3cl1	NM_009142	0.0538437	5.86982e-09
35	6949264	NM_026585 // D6Wsu116e // DNA segment, Chr 6, Wayne State University 116, expressed //	994	D6Wsu116e	NM_026585	0.506823	5.89362e-09
20	6868149	NM_172635 // Patl1 // protein associated with topoisomerase II homolog 1 (yeast) // 19	2518	Patl1	NM_172635	0.0550497	5.93741e-09
13	6942875	NM_021326 // Rbak // RB-associated KRAB repressor // 5 G2|5 // 57782 /// NM_001045482 /	2888	Rbak	NM_021326	0.639012	6.33591e-09
28	6883267	NM_023565 // Cse1l // chromosome segregation 1-like (S. cerevisiae) // 2 H3|2 74.2 cM /	917	Cse1l	NM_023565	0.10704	6.4498e-09
26	6778057	NM_016811 // Dgka // diacylglycerol kinase, alpha // 10 D3|10 71.0 cM // 13139 /// ENSM	1053	Dgka	NM_016811	0.213076	6.54942e-09
9	6787531	NM_001099641 // Gabra6 // gamma-aminobutyric acid (GABA) A receptor, subunit alpha 6 //	1445	Gabra6	NM_001099641	0.363644	6.67556e-09
14	6823223	NM_145459 // Zfp503 // zinc finger protein 503 // 14 A3|14 9.0 cM // 218820 /// ENSMUST	3914	Zfp503	NM_145459	0.847964	7.11e-09
11	6869864	NM_031396 // Cnnm1 // cyclin M1 // 19 C3|19 35.0 cM // 83674 /// ENSMUST00000026195 //	832	Cnnm1	NM_031396	0.116262	7.16827e-09
23	6754691	NM_007976 // F5 // coagulation factor V // 1 H2.2|1 86.6 cM // 14067 /// ENSMUST0000008	1284	F5	NM_007976	0.365503	7.40072e-09
17	6896120	NM_030732 // Tbl1xr1 // transducin (beta)-like 1X-linked receptor 1 // 3 A3|3 // 81004	3445	Tbl1xr1	NM_030732	0.753965	7.55639e-09
36	6986150	NM_175561 // Pcnxl2 // pecanex-like 2 (Drosophila) // 8 E2|8 // 270109 /// ENSMUST00000	2540	Pcnxl2	NM_175561	0.159438	7.6567e-09
23	6789355	NM_031880 // Tnk1 // tyrosine kinase, non-receptor, 1 // 11 B3|11 // 83813 /// NM_02356	3581	Tnk1	NM_031880	0.159887	7.79967e-09
14	6762448	NM_019645 // Pkp1 // plakophilin 1 // 1 E4|1 // 18772 /// ENSMUST00000027667 // Pkp1 //	2637	Pkp1	NM_019645	0.191338	7.84082e-09
10	6972156	NM_022433 // Sirt3 // sirtuin 3 (silent mating type information regulation 2, homolog)	3146	Sirt3	NM_022433	0.781763	7.87482e-09
15	6942866	NM_207110 // Rnf216 // ring finger protein 216 // 5 G2|5 // 108086 /// NM_080561 // Rnf	2973	Rnf216	NM_207110	0.216617	7.9082e-09
19	6777296	NM_007636 // Cct2 // chaperonin containing Tcp1, subunit 2 (beta) // 10 D2|10 // 12461	694	Cct2	NM_007636	0.795003	8.32359e-09
11	6837582	NM_009528 // Wnt7b // wingless-related MMTV integration site 7B // 15 E2|15 46.9 cM //	3836	Wnt7b	NM_009528	0.196038	8.3354e-09
25	6876212	NM_001146350 // Eng // endoglin // 2 B|2 21.4 cM // 13805 /// NM_007932 // Eng // endog	1215	Eng	NM_001146350	0.338299	8.46949e-09
45	6757896	NM_198899 // Uggt1 // UDP-glucose glycoprotein glucosyltransferase 1 // 1 B|1 // 320011	3724	Uggt1	NM_198899	0.568467	8.51219e-09
31	6782414	NM_001002764 // Smg6 // Smg-6 homolog, nonsense mediated mRNA decay factor (C. elegans)	3262	Smg6	NM_001002764	0.0506421	8.56747e-09
9	6919013	NM_178406 // Gpr153 // G protein-coupled receptor 153 // 4 E2|4 // 100129 /// ENSMUST00	1557	Gpr153	NM_178406	0.47382	8.65846e-09
21	6805180	NM_012054 // Aoah // acyloxyacyl hydrolase // 13 A2|13 // 27052 /// ENSMUST00000021757	375	Aoah	NM_012054	0.0508063	9.80187e-09
18	6844302	NM_010048 // Dgcr2 // DiGeorge syndrome critical region gene 2 // 16 A-B1|16 10.37 cM /	1051	Dgcr2	NM_010048	0.172837	1.01652e-08
52	6922021	NM_172381 // AI314180 // expressed sequence AI314180 // 4 B3|4 // 230249 /// ENSMUST000	298	AI314180	NM_172381	0.220626	1.02225e-08
12	6850132	NM_019693 // Bat1a // HLA-B-associated transcript 1A // 17 B1|17 19.12 cM // 53817 ///	510	Bat1a	NM_019693	0.2213	1.05684e-08
27	6780746	NM_008029 // Flt4 // FMS-like tyrosine kinase 4 // 11 A5-B1|11 25.0 cM // 14257 /// NM_	1398	Flt4	NM_008029	0.183576	1.06931e-08
14	6963548	NM_001166584 // Tead1 // TEA domain family member 1 // 7|7 F2 // 21676 /// NM_009346 //	3468	Tead1	NM_001166584	0.209495	1.08577e-08
29	6775236	NM_138301 // Trpm2 // transient receptor potential cation channel, subfamily M, member	3643	Trpm2	NM_138301	0.129154	1.09829e-08
15	6815111	NM_021310 // Jmy // junction-mediating and regulatory protein // 13 C3|13 // 57748 ///	1836	Jmy	NM_021310	0.0538783	1.12912e-08
25	6833286	NM_001077499 // Scn8a // sodium channel, voltage-gated, type VIII, alpha // 15 F1|15 60	3062	Scn8a	NM_001077499	0.609804	1.15137e-08
32	6854868	NM_020508 // Brd4 // bromodomain containing 4 // 17 B1|17 20.0 cM // 57261 /// NM_19809	563	Brd4	NM_020508	0.0648544	1.17089e-08
37	6856290	NM_009778 // C3 // complement component 3 // 17 E1-E3|17 34.3 cM // 12266 /// ENSMUST00	595	C3	NM_009778	0.991178	1.17912e-08
5	6831858	NM_008197 // H1f0 // H1 histone family, member 0 // 15 E1|15 46.75 cM // 14958 /// BC11	1624	H1f0	NM_008197	0.0966901	1.19099e-08
14	6848568	NM_009510 // Ezr // ezrin // 17 A1|17 // 22350 /// BC048181 // Ezr // ezrin // 17 A1|17	1280	Ezr	NM_009510	0.552832	1.19628e-08
36	6900584	NM_007729 // Col11a1 // collagen, type XI, alpha 1 // 3 F3|3 53.1 cM // 12814 /// ENSMU	849	Col11a1	NM_007729	0.0550246	1.2245e-08
17	6789813	NM_008750 // Nxn // nucleoredoxin // 11 B5|11 45.2 cM // 18230 /// ENSMUST00000021204 /	2404	Nxn	NM_008750	0.19542	1.22519e-08
12	6881139	NM_001177646 // Sirpa // signal-regulatory protein alpha // 2 F3|2 73.1 cM // 19261 ///	3144	Sirpa	NM_001177646	0.0837519	1.22701e-08
24	6907534	NM_175552 // Wdr3 // WD repeat domain 3 // 3 F2.2|3 // 269470 /// NM_028892 // Spag17-p	3814	Wdr3	NM_175552	0.378158	1.32674e-08
15	6983097	NM_153054 // Slc18a1 // solute carrier family 18 (vesicular monoamine), member 1 // 8 B	3168	Slc18a1	NM_153054	0.566317	1.33037e-08
10	6769204	NM_029272 // Ndufs7 // NADH dehydrogenase (ubiquinone) Fe-S protein 7 // 10 C1|10 43.0	2293	Ndufs7	NM_029272	0.508776	1.35084e-08
8	6850097	NM_033444 // Clic1 // chloride intracellular channel 1 // 17 B1|17 19.0 cM // 114584 //	812	Clic1	NM_033444	0.0710718	1.37444e-08
12	6970166	NR_003967 // Gm4759 // GTPase, very large interferon inducible 1 pseudogene // 7 E3|7 /	1512	Gm4759	NR_003967	0.147962	1.37515e-08
10	6989534	NM_028121 // Adpgk // ADP-dependent glucokinase // 9 B|9 // 72141 /// ENSMUST0000002626	274	Adpgk	NM_028121	0.698867	1.40164e-08
15	6781580	NM_011706 // Trpv2 // transient receptor potential cation channel, subfamily V, member	3649	Trpv2	NM_011706	0.707946	1.40479e-08
21	6873237	NM_028029 // Dnmbp // dynamin binding protein // 19|19 D1 // 71972 /// ENSMUST000000262	1112	Dnmbp	NM_028029	0.108787	1.45306e-08
10	6942669	NM_172723 // Adap1 // ArfGAP with dual PH domains 1 // 5 G2|5 // 231821 /// ENSMUST0000	260	Adap1	NM_172723	0.0780462	1.45722e-08
16	6988749	NM_008794 // Pcsk7 // proprotein convertase subtilisin/kexin type 7 // 9 A5.2|9 29.0 cM	2543	Pcsk7	NM_008794	0.0535855	1.49049e-08
22	6876100	NM_178760 // Gpr107 // G protein-coupled receptor 107 // 2 B|2 // 277463 /// ENSMUST000	1552	Gpr107	NM_178760	0.0644911	1.49186e-08
25	6886768	NM_018785 // Prpf40a // PRP40 pre-mRNA processing factor 40 homolog A (yeast) // 2|2 C1	2767	Prpf40a	NM_018785	0.648968	1.49291e-08
9	7016887	NM_001166365 // Fam122b // family with sequence similarity 122, member B // X A5|X // 7	1303	Fam122b	NM_001166365	0.100625	1.49934e-08
12	6861389	NM_146087 // Csnk1a1 // casein kinase 1, alpha 1 // 18 D3|18 // 93687 /// ENSMUST000000	921	Csnk1a1	NM_146087	0.188527	1.51908e-08
17	6982786	NM_173874 // Clcn3 // chloride channel 3 // 8 B3.1|8 32.2 cM // 12725 /// NM_173873 //	802	Clcn3	NM_173874	0.481707	1.52491e-08
18	6977031	NM_201607 // Pde4c // phosphodiesterase 4C, cAMP specific // 8 B3-C1|8 33.0 cM // 11038	2549	Pde4c	NM_201607	0.0920624	1.5285e-08
23	6902493	NM_057172 // Fubp1 // far upstream element (FUSE) binding protein 1 // 3 H3|3 70.5 cM /	1428	Fubp1	NM_057172	0.409904	1.54886e-08
10	6980606	NM_173744 // 2610019F03Rik // RIKEN cDNA 2610019F03 gene // 8 A1.1|8 // 72148 /// ENSMU	78	2610019F03Rik	NM_173744	0.134207	1.61065e-08
11	6771647	NM_026444 // Cs // citrate synthase // 10 D3|10 // 12974 /// NM_027945 // Csl // citrat	915	Cs	NM_026444	0.522601	1.6186e-08
29	7013735	NM_172493 // Diap2 // diaphanous homolog 2 (Drosophila) // X E3|X // 54004 /// ENSMUST0	1067	Diap2	NM_172493	0.181571	1.68683e-08
9	6909430	NM_008212 // Hadh // hydroxyacyl-Coenzyme A dehydrogenase // 3 G3|3 // 15107 /// ENSMUS	1635	Hadh	NM_008212	0.0943025	1.70981e-08
24	6804696	NM_172585 // Larp4b // La ribonucleoprotein domain family, member 4B // 13 A1|13 5.0 cM	1935	Larp4b	NM_172585	0.764664	1.82881e-08
7	6765734	NM_172785 // Zc3h12d // zinc finger CCCH type containing 12D // 10 A1|10 // 237256 ///	3870	Zc3h12d	NM_172785	0.617184	1.91439e-08
27	6941813	NM_019765 // Clip1 // CAP-GLY domain containing linker protein 1 // 5 F|5 // 56430 ///	814	Clip1	NM_019765	0.0704088	1.99052e-08
23	6789270	NM_172560 // Cntrob // centrobin, centrosomal BRCA2 interacting protein // 11 B3|11 //	843	Cntrob	NM_172560	0.0800856	2.01584e-08
21	6978890	NM_145404 // Prmt7 // protein arginine N-methyltransferase 7 // 8 D3|8 // 214572 /// EN	2758	Prmt7	NM_145404	0.530555	2.01921e-08
24	6803102	NM_153587 // Rps6ka5 // ribosomal protein S6 kinase, polypeptide 5 // 12 E|12 // 73086	3004	Rps6ka5	NM_153587	0.0891457	2.04041e-08
10	6995661	NM_178906 // AI593442 // expressed sequence AI593442 // 9 A5.3|9 // 330941 /// BC109328	299	AI593442	NM_178906	0.118644	2.0453e-08
12	6837428	NM_029787 // Cyb5r3 // cytochrome b5 reductase 3 // 15 E|15 45.2 cM // 109754 /// ENSMU	964	Cyb5r3	NM_029787	0.455333	2.09041e-08
23	7014545	NM_001113354 // Phf8 // PHD finger protein 8 // X F3|X // 320595 /// NM_177201 // Phf8	2597	Phf8	NM_001113354	0.42478	2.0929e-08
13	6838383	NM_009833 // Ccnt1 // cyclin T1 // 15|15 F2 // 12455 /// ENSMUST00000012104 // Ccnt1 //	691	Ccnt1	NM_009833	0.228876	2.10644e-08
20	6995534	NM_178710 // Sik2 // salt inducible kinase 2 // 9 A5.3|9 // 235344 /// ENSMUST000000413	3140	Sik2	NM_178710	0.214757	2.16572e-08
21	6928741	NM_011075 // Abcb1b // ATP-binding cassette, sub-family B (MDR/TAP), member 1B // 5 1.0	180	Abcb1b	NM_011075	0.137362	2.18516e-08
8	6967821	NM_011746 // Mkrn3 // makorin, ring finger protein, 3 // 7 C|7 29.0 cM // 22652 /// ENS	2130	Mkrn3	NM_011746	0.180009	2.19193e-08
38	6884262	NM_001001882 // Rtel1 // regulator of telomere elongation helicase 1 // 2 H4|2 // 26940	3018	Rtel1	NM_001001882	0.193209	2.20559e-08
22	6792742	NM_024249 // Slc38a10 // solute carrier family 38, member 10 // 11 E2|11 // 72055 /// N	3205	Slc38a10	NM_024249	0.576827	2.22279e-08
12	6861700	NM_053261 // Impa2 // inositol (myo)-1(or 4)-monophosphatase 2 // 18 E1|18 // 114663 //	1779	Impa2	NM_053261	0.280868	2.28242e-08
16	6803895	NM_009652 // Akt1 // thymoma viral proto-oncogene 1 // 12 F1|12 57.0 cM // 11651 /// NM	310	Akt1	NM_009652	0.164493	2.35185e-08
9	6926304	NM_012045 // Pla2g2f // phospholipase A2, group IIF // 4 D3|4 // 26971 /// ENSMUST00000	2639	Pla2g2f	NM_012045	0.273985	2.52933e-08
12	6966193	NM_026545 // Psmd8 // proteasome (prosome, macropain) 26S subunit, non-ATPase, 8 // 7 B	2794	Psmd8	NM_026545	0.841311	2.55274e-08
24	6934897	NM_021455 // Mlxipl // MLX interacting protein-like // 5 G2|5 // 58805 /// ENSMUST00000	2137	Mlxipl	NM_021455	0.219925	2.5752e-08
10	6989933	NM_138584 // Spg21 // spastic paraplegia 21 homolog (human) // 9 C|9 40.0 cM // 27965 /	3310	Spg21	NM_138584	0.432476	2.715e-08
17	6938155	NM_007839 // Dhx15 // DEAH (Asp-Glu-Ala-His) box polypeptide 15 // 5 C1|5 // 13204 ///	1061	Dhx15	NM_007839	0.805241	2.75727e-08
23	6772009	NM_175155 // Sash1 // SAM and SH3 domain containing 1 // 10 A1|10 // 70097 /// ENSMUST0	3044	Sash1	NM_175155	0.474084	2.95903e-08
26	6882775	NM_145742 // Dhx35 // DEAH (Asp-Glu-Ala-His) box polypeptide 35 // 2 H1|2 // 71715 ///	1064	Dhx35	NM_145742	0.120156	3.02632e-08
16	6764526	NM_027188 // Smyd3 // SET and MYND domain containing 3 // 1 H3|1 97.59 cM // 69726 ///	3266	Smyd3	NM_027188	0.996172	3.04391e-08
34	6823635	NM_009785 // Cacna2d3 // calcium channel, voltage-dependent, alpha2/delta subunit 3 //	614	Cacna2d3	NM_009785	0.193458	3.08991e-08
11	6783818	NM_172799 // Ttll6 // tubulin tyrosine ligase-like family, member 6 // 11 D|11 55.9 cM	3684	Ttll6	NM_172799	0.120353	3.10852e-08
16	6958439	NM_177192 // Dennd5b // DENN/MADD domain containing 5B // 6 G3|6 // 320560 /// ENSMUST0	1043	Dennd5b	NM_177192	0.948798	3.18486e-08
21	6778410	NM_029291 // Ascc2 // activating signal cointegrator 1 complex subunit 2 // 11 A1|11 //	431	Ascc2	NM_029291	0.403486	3.23634e-08
8	6901334	NM_023196 // Pla2g12a // phospholipase A2, group XIIA // 3 H1|3 // 66350 /// NM_183423	2638	Pla2g12a	NM_023196	0.452255	3.23696e-08
9	6763631	NM_008030 // Fmo3 // flavin containing monooxygenase 3 // 1 H2.1|1 92.6 cM // 14262 ///	1404	Fmo3	NM_008030	0.137841	3.34948e-08
10	6995825	NM_019793 // Tspan3 // tetraspanin 3 // 9|9 C // 56434 /// ENSMUST00000034876 // Tspan3	3669	Tspan3	NM_019793	0.180236	3.45162e-08
26	6836584	NM_180662 // Trappc9 // trafficking protein particle complex 9 // 15 D3|15 // 76510 ///	3614	Trappc9	NM_180662	0.0523374	3.46621e-08
25	6782691	NM_017407 // Spag5 // sperm associated antigen 5 // 11 B5|11 44.95 cM // 54141 /// ENSM	3296	Spag5	NM_017407	0.191573	3.4873e-08
18	6949191	NM_001111015 // Syn2 // synapsin II // 6 F|6 50.3 cM // 20965 /// NM_013681 // Syn2 //	3416	Syn2	NM_001111015	0.697338	3.50892e-08
9	6781607	BC115504 // Fam18b // family with sequence similarity 18, member B // 11 B2|11 // 67510	1322	Fam18b	BC115504	0.831643	3.62891e-08
8	6950168	NM_153590 // Klre1 // killer cell lectin-like receptor family E member 1 // 6 F3|6 // 2	1904	Klre1	NM_153590	0.722599	3.73221e-08
15	6881587	NM_175467 // Sptlc3 // serine palmitoyltransferase, long chain base subunit 3 // 2 F3|2	3329	Sptlc3	NM_175467	0.109502	3.79761e-08
7	6792866	NM_025793 // Wdr45l // Wdr45 like // 11 E2|11 3.4 cM // 66840 /// ENSMUST00000026173 //	3819	Wdr45l	NM_025793	0.912001	3.80414e-08
13	6792516	NM_026364 // Prpsap1 // phosphoribosyl pyrophosphate synthetase-associated protein 1 //	2770	Prpsap1	NM_026364	0.463149	3.93806e-08
31	6993098	NM_010620 // Kif15 // kinesin family member 15 // 9 F4|9 // 209737 /// ENSMUST000000407	1874	Kif15	NM_010620	0.273534	3.94148e-08
12	6755711	NM_133705 // Pycr2 // pyrroline-5-carboxylate reductase family, member 2 // 1|1 H5 // 6	2831	Pycr2	NM_133705	0.954029	3.94762e-08
18	6918991	NM_172704 // Dnajc11 // DnaJ (Hsp40) homolog, subfamily C, member 11 // 4 E2|4 // 23093	1100	Dnajc11	NM_172704	0.151468	4.05688e-08
8	6952700	NM_008098 // Mtpn // myotrophin // 6 B1|6 // 14489 /// ENSMUST00000031866 // Mtpn // my	2212	Mtpn	NM_008098	0.242501	4.14756e-08
21	6767464	NM_153055 // Sec63 // SEC63-like (S. cerevisiae) // 10 B2|10 25.0 cM // 140740 /// ENSM	3080	Sec63	NM_153055	0.431755	4.18644e-08
18	6792031	NM_011101 // Prkca // protein kinase C, alpha // 11 E1|11 68.0 cM // 18750 /// ENSMUST0	2749	Prkca	NM_011101	0.409482	4.26653e-08
25	6956886	NM_194339 // Bms1 // BMS1 homolog, ribosome assembly protein (yeast) // 6 F1|6 // 21389	557	Bms1	NM_194339	0.867621	4.27605e-08
12	6957346	NM_010219 // Fkbp4 // FK506 binding protein 4 // 6 F3|6 // 14228 /// ENSMUST00000032508	1392	Fkbp4	NM_010219	0.324734	4.29567e-08
10	6957432	NM_133203 // Klra17 // killer cell lectin-like receptor, subfamily A, member 17 // 6 F3	1903	Klra17	NM_133203	0.455031	4.47135e-08
23	6929292	NM_008713 // Nos3 // nitric oxide synthase 3, endothelial cell // 5 A3|5 9.0 cM // 1812	2355	Nos3	NM_008713	0.275712	4.62855e-08
20	6915856	NM_019840 // Pde4b // phosphodiesterase 4B, cAMP specific // 4 C6|4 46.8 cM // 18578 //	2548	Pde4b	NM_019840	0.0756774	4.63331e-08
22	6972425	NM_030221 // Nadsyn1 // NAD synthetase 1 // 7 F5|7 // 78914 /// ENSMUST00000033415 // N	2260	Nadsyn1	NM_030221	0.285326	4.70683e-08
28	6943862	NM_181595 // Ppp1r9a // protein phosphatase 1, regulatory (inhibitor) subunit 9A // 6 A	2719	Ppp1r9a	NM_181595	0.41131	4.9409e-08
16	6926477	NM_001017966 // Ddi2 // DNA-damage inducible protein 2 // 4 E1|4 // 68817 /// NM_023544	1016	Ddi2	NM_001017966	0.339361	4.96542e-08
17	6792935	NM_172421 // Asxl2 // additional sex combs like 2 (Drosophila) // 12 A1.1|12 // 75302 /	440	Asxl2	NM_172421	0.454082	4.97038e-08
15	6775257	NM_010925 // Rrp1 // ribosomal RNA processing 1 homolog (S. cerevisiae) // 10 C1|10 42.	3008	Rrp1	NM_010925	0.559564	5.05629e-08
9	6924824	NM_009478 // Urod // uroporphyrinogen decarboxylase // 4 D1|4 50.6 cM // 22275 /// ENSM	3745	Urod	NM_009478	0.802661	5.06758e-08
15	6929850	NM_001102444 // Add1 // adducin 1 (alpha) // 5 B2|5 20.0 cM // 11518 /// NM_013457 // A	268	Add1	NM_001102444	0.811873	5.37879e-08
42	6878978	NM_021512 // Nup160 // nucleoporin 160 // 2 E1|2 // 59015 /// ENSMUST00000057481 // Nup	2397	Nup160	NM_021512	0.201624	5.43521e-08
13	6791800	NM_145436 // Cdc27 // cell division cycle 27 homolog (S. cerevisiae) // 11 E1|11 63.0 c	718	Cdc27	NM_145436	0.945309	5.47206e-08
12	6847972	NM_001111023 // Runx1 // runt related transcription factor 1 // 16 C4|16 62.2 cM // 123	3025	Runx1	NM_001111023	0.269041	5.63265e-08
34	6791298	NM_011623 // Top2a // topoisomerase (DNA) II alpha // 11 D|11 57.0 cM // 21973 /// ENSM	3593	Top2a	NM_011623	0.184759	5.79753e-08
16	6996391	NM_144937 // Usp3 // ubiquitin specific peptidase 3 // 9 C|9 // 235441 /// ENSMUST00000	3751	Usp3	NM_144937	0.149935	5.92753e-08
16	6783330	NM_172448 // Rnf43 // ring finger protein 43 // 11 C|11 // 207742 /// ENSMUST0000009280	2981	Rnf43	NM_172448	0.0763512	5.96542e-08
8	6965967	NM_007533 // Bckdha // branched chain ketoacid dehydrogenase E1, alpha polypeptide // 7	537	Bckdha	NM_007533	0.664002	5.9848e-08
14	6930335	NM_175937 // Cpeb2 // cytoplasmic polyadenylation element binding protein 2 // 5|5 B //	880	Cpeb2	NM_175937	0.921671	6.03328e-08
15	6823084	NM_008914 // Ppp3cb // protein phosphatase 3, catalytic subunit, beta isoform // 14|14	2728	Ppp3cb	NM_008914	0.363907	6.03897e-08
24	6978843	NM_001081241 // Fam65a // family with sequence similarity 65, member A // 8 D3|8 // 756	1334	Fam65a	NM_001081241	0.097373	6.0776e-08
19	6838557	NM_008732 // Slc11a2 // solute carrier family 11 (proton-coupled divalent metal ion tra	3158	Slc11a2	NM_008732	0.121093	6.26745e-08
11	6951752	NM_028990 // Tmem168 // transmembrane protein 168 // 6|6 A2 // 101118 /// ENSMUST000000	3543	Tmem168	NM_028990	0.935842	6.28809e-08
8	6973587	NM_009696 // Apoe // apolipoprotein E // 7 A3|7 4.0 cM // 11816 /// ENSMUST00000003066	387	Apoe	NM_009696	0.21071	6.2962e-08
24	6759817	NM_178884 // Obsl1 // obscurin-like 1 // 1 C4|1 // 98733 /// ENSMUST00000113567 // Obsl	2409	Obsl1	NM_178884	0.885138	6.45642e-08
12	6920990	NM_022305 // B4galt1 // UDP-Gal:betaGlcNAc beta 1,4- galactosyltransferase, polypeptide	495	B4galt1	NM_022305	0.189184	6.53854e-08
14	6908508	NM_008246 // Hiat1 // hippocampus abundant gene transcript 1 // 3|3 G2 // 15247 /// ENS	1668	Hiat1	NM_008246	0.0700145	6.55791e-08
21	6807790	NM_008959 // Ptdss1 // phosphatidylserine synthase 1 // 13 B-C1|13 39.8 cM // 19210 ///	2802	Ptdss1	NM_008959	0.0509147	6.613e-08
18	6859471	NM_021448 // Elp2 // elongation protein 2 homolog (S. cerevisiae) // 18 A2|18 // 58523	1207	Elp2	NM_021448	0.32577	6.64437e-08
8	6806831	NM_146042 // Rnf144b // ring finger protein 144B // 13 A5|13 // 218215 /// NM_001170643	2963	Rnf144b	NM_146042	0.380869	6.69843e-08
17	6977661	NM_009904 // Clgn // calmegin // 8 C2|8 38.0 cM // 12745 /// ENSMUST00000109831 // Clgn	811	Clgn	NM_009904	0.594043	6.88445e-08
12	6771627	NM_016774 // Atp5b // ATP synthase, H+ transporting mitochondrial F1 complex, beta subu	465	Atp5b	NM_016774	0.252698	7.07043e-08
20	6964330	NM_172281 // Rnf40 // ring finger protein 40 // 7 F3|7 // 233900 /// ENSMUST00000033088	2979	Rnf40	NM_172281	0.441143	7.148e-08
48	6804849	NM_144835 // Heatr1 // HEAT repeat containing 1 // 13 A1|13 8.0 cM // 217995 /// ENSMUS	1654	Heatr1	NM_144835	0.700723	7.29136e-08
9	6949790	NM_001113356 // C1rb // complement component 1, r subcomponent B // 6 F2|6 // 667277 //	589	C1rb	NM_001113356	0.0709442	7.56389e-08
45	6885345	NM_001042528 // Cacna1b // calcium channel, voltage-dependent, N type, alpha 1B subunit	608	Cacna1b	NM_001042528	0.0815096	7.62377e-08
11	6768847	NM_029781 // Rab36 // RAB36, member RAS oncogene family // 10|10 B5.3 // 76877 /// ENSM	2849	Rab36	NM_029781	0.823937	7.73785e-08
27	6860424	NM_172626 // Rbm27 // RNA binding motif protein 27 // 18 B3|18 // 225432 /// ENSMUST000	2894	Rbm27	NM_172626	0.674455	7.81891e-08
8	6842587	NM_139134 // Chodl // chondrolectin // 16|16 C3.2 // 246048 /// ENSMUST00000023568 // C	781	Chodl	NM_139134	0.0814331	7.82756e-08
15	6926490	NM_172338 // Dnajc16 // DnaJ (Hsp40) homolog, subfamily C, member 16 // 4 E1|4 // 21406	1102	Dnajc16	NM_172338	0.0614837	7.85069e-08
12	6805399	NM_009198 // Slc17a1 // solute carrier family 17 (sodium phosphate), member 1 // 13 A3-	3166	Slc17a1	NM_009198	0.737604	7.86492e-08
21	6819948	NM_010095 // Ebf2 // early B-cell factor 2 // 14|14 D-E1 // 13592 /// ENSMUST0000002263	1154	Ebf2	NM_010095	0.076352	7.99156e-08
27	6755966	NM_001163754 // Rab3gap2 // RAB3 GTPase activating protein subunit 2 // 1 H5|1 // 98732	2852	Rab3gap2	NM_001163754	0.689155	8.03005e-08
22	6936560	NM_172992 // Phtf2 // putative homeodomain transcription factor 2 // 5 A3|5 // 68770 //	2601	Phtf2	NM_172992	0.591677	8.05911e-08
12	6809083	NM_172590 // Wdr41 // WD repeat domain 41 // 13 D1|13 // 218460 /// ENSMUST00000160801	3816	Wdr41	NM_172590	0.26373	8.06717e-08
12	6887819	NM_025942 // Ola1 // Obg-like ATPase 1 // 2 C3|2 // 67059 /// NM_030091 // Ola1 // Obg-	2420	Ola1	NM_025942	0.690225	8.07198e-08
23	6973624	NM_011588 // Trim28 // tripartite motif-containing 28 // 7|7 A2 // 21849 /// ENSMUST000	3624	Trim28	NM_011588	0.0928241	8.30675e-08
12	6882582	NM_025516 // Ergic3 // ERGIC and golgi 3 // 2 H2|2 92.0 cM // 66366 /// ENSMUST00000006	1242	Ergic3	NM_025516	0.144386	8.33571e-08
28	6824634	NM_033618 // Supt16h // suppressor of Ty 16 homolog (S. cerevisiae) // 14 C2|14 20.0 cM	3404	Supt16h	NM_033618	0.921404	8.50857e-08
27	6871085	NM_153129 // Pacs1 // phosphofurin acidic cluster sorting protein 1 // 19 A|19 // 10797	2494	Pacs1	NM_153129	0.229797	8.54966e-08
19	6814407	NM_009817 // Cast // calpastatin // 13 C1|13 // 12380 /// ENSMUST00000065629 // Cast //	651	Cast	NM_009817	0.225434	8.63232e-08
16	6947383	NM_033606 // Dqx1 // DEAQ RNA-dependent ATPase // 6 D1|6 35.0 cM // 93838 /// ENSMUST00	1125	Dqx1	NM_033606	0.115799	8.73165e-08
13	6889258	NM_009851 // Cd44 // CD44 antigen // 2 E2|2 56.0 cM // 12505 /// NM_001177785 // Cd44 /	710	Cd44	NM_009851	0.269191	8.74497e-08
14	6850798	NM_011549 // Tcfeb // transcription factor EB // 17 D|17 26.0 cM // 21425 /// NM_001161	3455	Tcfeb	NM_011549	0.544104	8.82599e-08
6	6917835	NM_024452 // Luzp1 // leucine zipper protein 1 // 4 D3|4 66.4 cM // 269593 /// ENSMUST0	2021	Luzp1	NM_024452	0.0910139	8.89411e-08
14	6942192	NM_010368 // Gusb // glucuronidase, beta // 5 G1.3|5 72.0 cM // 110006 /// ENSMUST00000	1620	Gusb	NM_010368	0.581322	9.14308e-08
16	6983698	NM_027554 // Usp38 // ubiquitin specific peptidase 38 // 8 C3|8 38.0 cM // 74841 /// EN	3752	Usp38	NM_027554	0.214042	9.20717e-08
41	6817143	NM_009409 // Top2b // topoisomerase (DNA) II beta // 14|14 A3 // 21974 /// ENSMUST00000	3594	Top2b	NM_009409	0.0562462	9.32087e-08
34	6979053	NM_001039700 // Pkd1l3 // polycystic kidney disease 1 like 3 // 8|8 A // 244646 /// NM_	2626	Pkd1l3	NM_001039700	0.799035	9.44046e-08
9	6899146	NM_025448 // Ssr2 // signal sequence receptor, beta // 3 F1|3 // 66256 /// ENSMUST00000	3350	Ssr2	NM_025448	0.0861579	9.58357e-08
10	6933065	NM_008318 // Ibsp // integrin binding sialoprotein // 5 E5|5 56.0 cM // 15891 /// BC045	1730	Ibsp	NM_008318	0.613315	9.63939e-08
26	6993005	NM_010918 // Nktr // natural killer tumor recognition sequence // 9 F4|9 71.0 cM // 180	2335	Nktr	NM_010918	0.156369	9.82032e-08
28	6867853	NM_009006 // Map4k2 // mitogen-activated protein kinase kinase kinase kinase 2 // 19 A|	2056	Map4k2	NM_009006	0.811613	9.85064e-08
13	6819147	NM_026936 // Oxa1l // oxidase assembly 1-like // 14 C2|14 // 69089 /// ENSMUST000000009	2483	Oxa1l	NM_026936	0.469887	9.96653e-08
37	6873149	NM_015748 // Slit1 // slit homolog 1 (Drosophila) // 19 C3|19 // 20562 /// ENSMUST00000	3239	Slit1	NM_015748	0.164918	1.00409e-07
22	6844567	NM_138650 // Dgkg // diacylglycerol kinase, gamma // 16 B1|16 15.5 cM // 110197 /// ENS	1054	Dgkg	NM_138650	0.162668	1.01044e-07
29	6890296	NR_027618 // Vps39 // vacuolar protein sorting 39 (yeast) // 2 E5|2 // 269338 /// NM_14	3782	Vps39	NR_027618	0.79926	1.03346e-07
20	6875608	NM_013771 // Yme1l1 // YME1-like 1 (S. cerevisiae) // 2 A3|2 // 27377 /// ENSMUST000000	3856	Yme1l1	NM_013771	0.255131	1.03393e-07
20	6953369	NM_001163475 // Zfp746 // zinc finger protein 746 // 6 B2.3|6 // 69228 /// NM_001081382	3926	Zfp746	NM_001163475	0.162722	1.04151e-07
19	6995762	NM_053178 // Acsbg1 // acyl-CoA synthetase bubblegum family member 1 // 9 A5.3|9 // 941	224	Acsbg1	NM_053178	0.430998	1.0585e-07
14	6833531	NM_010284 // Ghr // growth hormone receptor // 15 A1|15 4.6 cM // 14600 /// NM_00104817	1483	Ghr	NM_010284	0.0624119	1.05957e-07
17	6980943	NM_001162947 // Nek3 // NIMA (never in mitosis gene a)-related expressed kinase 3 // 8	2300	Nek3	NM_001162947	0.606364	1.10052e-07
30	6798601	NM_010881 // Ncoa1 // nuclear receptor coactivator 1 // 12|12 A2-A3 // 17977 /// ENSMUS	2277	Ncoa1	NM_010881	0.402142	1.10745e-07
13	6892384	NM_145537 // Edem2 // ER degradation enhancer, mannosidase alpha-like 2 // 2 H1|2 // 10	1165	Edem2	NM_145537	0.242329	1.14395e-07
27	6869893	NM_013806 // Abcc2 // ATP-binding cassette, sub-family C (CFTR/MRP), member 2 // 19 C3|	182	Abcc2	NM_013806	0.112761	1.16105e-07
27	6946558	NM_028705 // Herc3 // hect domain and RLD 3 // 6 B3|6 // 73998 /// ENSMUST00000041401 /	1661	Herc3	NM_028705	0.0645149	1.17725e-07
20	6896593	NM_024200 // Mfn1 // mitofusin 1 // 3 B|3 13.0 cM // 67414 /// ENSMUST00000091257 // Mf	2112	Mfn1	NM_024200	0.0991899	1.18612e-07
21	6993204	NM_019691 // Gria4 // glutamate receptor, ionotropic, AMPA4 (alpha 4) // 9 A1|9 8.0 cM	1577	Gria4	NM_019691	0.257566	1.21419e-07
12	6965204	NM_009842 // Cd151 // CD151 antigen // 7 F5|7 23.5 cM // 12476 /// NM_001111049 // Cd15	698	Cd151	NM_009842	0.147669	1.23804e-07
16	6916586	NM_146151 // Tesk2 // testis-specific kinase 2 // 4 D1|4 // 230661 /// ENSMUST000000455	3475	Tesk2	NM_146151	0.671448	1.255e-07
6	6783785	NM_023121 // Gngt2 // guanine nucleotide binding protein (G protein), gamma transducing	1535	Gngt2	NM_023121	0.328737	1.268e-07
13	6800082	NM_025840 // Bzw2 // basic leucine zipper and W2 domains 2 // 12|12 B2 // 66912 /// ENS	580	Bzw2	NM_025840	0.677863	1.27843e-07
18	6952950	NM_172477 // Dennd2a // DENN/MADD domain containing 2A // 6 B1|6 // 209773 /// ENSMUST0	1042	Dennd2a	NM_172477	0.186293	1.28491e-07
13	6934221	NM_029850 // Bcl7a // B-cell CLL/lymphoma 7A // 5 F|5 // 77045 /// ENSMUST00000031391 /	542	Bcl7a	NM_029850	0.101064	1.30414e-07
8	6970155	NM_025301 // Mrpl17 // mitochondrial ribosomal protein L17 // 7|7 F1 // 27397 /// ENSMU	2174	Mrpl17	NM_025301	0.460583	1.31629e-07
12	6860920	NM_026408 // Sncaip // synuclein, alpha interacting protein (synphilin) // 18 D1|18 //	3270	Sncaip	NM_026408	0.682273	1.32899e-07
13	6852902	NM_010830 // Msh6 // mutS homolog 6 (E. coli) // 17 E4|17 47.0 cM // 17688 /// NM_00108	2188	Msh6	NM_010830	0.407933	1.33283e-07
21	6790500	NM_001114334 // Rps6kb1 // ribosomal protein S6 kinase, polypeptide 1 // 11 C|11 // 725	3005	Rps6kb1	NM_001114334	0.227009	1.38384e-07
17	6996379	NM_019727 // Snx1 // sorting nexin 1 // 9 D|9 // 56440 /// ENSMUST00000034946 // Snx1 /	3277	Snx1	NM_019727	0.405728	1.40948e-07
13	6876430	NM_008969 // Ptgs1 // prostaglandin-endoperoxide synthase 1 // 2 B|2 29.0 cM // 19224 /	2808	Ptgs1	NM_008969	0.677644	1.46096e-07
25	6941751	NR_027838 // Atp2a2 // ATPase, Ca++ transporting, cardiac muscle, slow twitch 2 // 5 F|	460	Atp2a2	NR_027838	0.0971486	1.4813e-07
10	6941856	NM_177876 // Vps37b // vacuolar protein sorting 37B (yeast) // 5 F|5 // 330192 /// ENSM	3781	Vps37b	NM_177876	0.085332	1.49616e-07
7	6784034	NM_001007461 // Gsdma3 // gasdermin A3 // 11 D|11 57.0 cM // 450219 /// NM_029727 // Gs	1596	Gsdma3	NM_001007461	0.379598	1.51247e-07
23	7019785	NM_029413 // Morc4 // microrchidia 4 // X F1|X // 75746 /// NM_001193309 // Morc4 // mi	2159	Morc4	NM_029413	0.664858	1.52996e-07
8	6884295	NM_011012 // Oprl1 // opioid receptor-like 1 // 2 H2-4|2 110.0 cM // 18389 /// ENSMUST0	2460	Oprl1	NM_011012	0.0625499	1.5768e-07
28	6985330	NM_133953 // Sf3b3 // splicing factor 3b, subunit 3 // 8 E1|8 53.5 cM // 101943 /// ENS	3114	Sf3b3	NM_133953	0.968301	1.58051e-07
13	6840877	NM_019804 // B4galt4 // UDP-Gal:betaGlcNAc beta 1,4-galactosyltransferase, polypeptide	497	B4galt4	NM_019804	0.310577	1.58363e-07
28	6761675	NM_145506 // Epb4.1l5 // erythrocyte protein band 4.1-like 5 // 1 E2.3|1 // 226352 ///	1224	Epb4.1l5	NM_145506	0.182473	1.58477e-07
10	6753295	NM_009307 // Syt2 // synaptotagmin II // 1 E4|1 73.5 cM // 20980 /// ENSMUST00000121990	3424	Syt2	NM_009307	0.917396	1.58507e-07
27	6824641	NM_201637 // Chd8 // chromodomain helicase DNA binding protein 8 // 14 C2|14 // 67772 /	774	Chd8	NM_201637	0.963931	1.60725e-07
17	6769877	NM_008517 // Lta4h // leukotriene A4 hydrolase // 10|10 C3 // 16993 /// ENSMUST00000016	2014	Lta4h	NM_008517	0.053527	1.63594e-07
14	6785538	NM_026272 // Narf // nuclear prelamin A recognition factor // 11 E2|11 // 67608 /// ENS	2269	Narf	NM_026272	0.946197	1.64188e-07
64	6757270	NM_153179 // Pkhd1 // polycystic kidney and hepatic disease 1 // 1|1 A2-A5 // 241035 //	2628	Pkhd1	NM_153179	0.50583	1.67728e-07
11	6992467	NM_148940 // Prss44 // protease, serine, 44 // 9 F3|9 63.97 cM // 73336 /// ENSMUST0000	2784	Prss44	NM_148940	0.0750491	1.70368e-07
21	6976520	NM_021506 // Sh3rf1 // SH3 domain containing ring finger 1 // 8 B3.1|8 // 59009 /// ENS	3128	Sh3rf1	NM_021506	0.111621	1.72159e-07
13	6812894	NM_009124 // Atxn1 // ataxin 1 // 13 A5|13 28.0 cM // 20238 /// ENSMUST00000091628 // A	478	Atxn1	NM_009124	0.746803	1.72357e-07
11	6753067	NM_007799 // Ctse // cathepsin E // 1 F|1 69.1 cM // 13034 /// ENSMUST00000073350 // Ct	946	Ctse	NM_007799	0.611544	1.73072e-07
16	6855475	NM_001161366 // Tdrd6 // tudor domain containing 6 // 17 B3|17 // 210510 /// NM_198418	3466	Tdrd6	NM_001161366	0.110985	1.74518e-07
11	6912987	BC057092 // N28178 // expressed sequence N28178 // 4 A5|4 // 230085 /// AK122428 // N28	2252	N28178	BC057092	0.329458	1.7483e-07
23	6832086	NM_134091 // Sgsm3 // small G protein signaling modulator 3 // 15 E1|15 // 105835 /// E	3124	Sgsm3	NM_134091	0.222781	1.76439e-07
20	6871102	NM_016882 // Sart1 // squamous cell carcinoma antigen recognized by T-cells 1 // 19 A|1	3042	Sart1	NM_016882	0.50953	1.77753e-07
7	6849215	NM_181821 // Hcfc1r1 // host cell factor C1 regulator 1 (XPO1-dependent) // 17 A3.3|17	1646	Hcfc1r1	NM_181821	0.0553326	1.79066e-07
19	6929735	NM_009535 // Yes1 // Yamaguchi sarcoma viral (v-yes) oncogene homolog 1 // 5 B1|5 18.2	3853	Yes1	NM_009535	0.264283	1.81827e-07
13	6877878	NM_177651 // 4933409G03Rik // RIKEN cDNA 4933409G03 gene // 2 C2|2 // 227998 /// ENSMUS	131	4933409G03Rik	NM_177651	0.146734	1.82257e-07
20	6958052	NM_023042 // Recql // RecQ protein-like // 6 G2|6 69.0 cM // 19691 /// ENSMUST000001118	2910	Recql	NM_023042	0.57938	1.84799e-07
43	6773933	NM_011282 // Ros1 // Ros1 proto-oncogene // 10 B3|10 28.0 cM // 19886 /// ENSMUST000000	2992	Ros1	NM_011282	0.266797	1.84871e-07
31	6959586	NM_019459 // Nphs1 // nephrosis 1 homolog, nephrin (human) // 7 A3|7 // 54631 /// ENSMU	2369	Nphs1	NM_019459	0.0766558	1.87914e-07
17	6876055	BC051404 // Fam73b // family with sequence similarity 73, member B // 2 B|2 // 108958 /	1336	Fam73b	BC051404	0.911895	1.89784e-07
9	6992649	NM_026036 // Cmtm6 // CKLF-like MARVEL transmembrane domain containing 6 // 9 F3|9 // 6	827	Cmtm6	NM_026036	0.555874	1.91699e-07
25	6879083	NM_172669 // Ambra1 // autophagy/beclin 1 regulator 1 // 2 E1|2 // 228361 /// NM_001080	327	Ambra1	NM_172669	0.184944	1.91893e-07
57	6956902	NM_001159533 // Cacna1c // calcium channel, voltage-dependent, L type, alpha 1C subunit	609	Cacna1c	NM_001159533	0.179391	1.95768e-07
8	6813763	NM_019541 // Cts8 // cathepsin 8 // 13 B2|13 // 56094 /// ENSMUST00000021891 // Cts8 //	945	Cts8	NM_019541	0.715516	2.0138e-07
23	6894212	NM_177852 // Dido1 // death inducer-obliterator 1 // 2 H4|2 // 23856 /// NM_175551 // D	1069	Dido1	NM_177852	0.45843	2.02491e-07
12	6859942	NM_016927 // Pkd2l2 // polycystic kidney disease 2-like 2 // 18|18 C // 53871 /// NM_00	2627	Pkd2l2	NM_016927	0.18732	2.0777e-07
27	6966143	NM_138752 // Plekhg2 // pleckstrin homology domain containing, family G (with RhoGef do	2654	Plekhg2	NM_138752	0.516375	2.09198e-07
19	6759248	NM_001160038 // Ndufs1 // NADH dehydrogenase (ubiquinone) Fe-S protein 1 // 1 C2|1 // 2	2292	Ndufs1	NM_001160038	0.0571921	2.09342e-07
28	7009748	NM_177914 // Dgkk // diacylglycerol kinase kappa // X A1.1|X // 331374 /// ENSMUST00000	1055	Dgkk	NM_177914	0.613877	2.18447e-07
14	6796415	BC040401 // 4933426M11Rik // RIKEN cDNA 4933426M11 gene // 12 D1|12 // 217684 /// ENSMU	136	4933426M11Rik	BC040401	0.565256	2.21076e-07
20	7019542	NM_031259 // Nxf2 // nuclear RNA export factor 2 // X E3|X 53.1 cM // 83454 /// ENSMUST	2403	Nxf2	NM_031259	0.660431	2.22951e-07
28	6831120	NM_133766 // Efr3a // EFR3 homolog A (S. cerevisiae) // 15 D1|15 // 76740 /// ENSMUST00	1177	Efr3a	NM_133766	0.761796	2.26534e-07
32	6823336	NM_001081247 // Polr3a // polymerase (RNA) III (DNA directed) polypeptide A // 14 A3|14	2693	Polr3a	NM_001081247	0.0625284	2.27799e-07
21	6857544	NM_009231 // Sos1 // son of sevenless homolog 1 (Drosophila) // 17 E3|17 44.0 cM // 206	3287	Sos1	NM_009231	0.204184	2.32227e-07
14	6900993	NM_153806 // Dnttip2 // deoxynucleotidyltransferase, terminal, interacting protein 2 //	1117	Dnttip2	NM_153806	0.136743	2.33293e-07
20	6769448	NM_001024918 // Rfx4 // regulatory factor X, 4 (influences HLA class II expression) //	2927	Rfx4	NM_001024918	0.270123	2.34043e-07
22	6896615	NM_001013024 // Usp13 // ubiquitin specific peptidase 13 (isopeptidase T-3) // 3 A3|3 /	3747	Usp13	NM_001013024	0.44182	2.36019e-07
8	6883113	NM_133763 // Dnttip1 // deoxynucleotidyltransferase, terminal, interacting protein 1 //	1116	Dnttip1	NM_133763	0.161425	2.37565e-07
17	6782818	NM_001130169 // Zfp207 // zinc finger protein 207 // 11 B5|11 // 22680 /// NM_001130170	3897	Zfp207	NM_001130169	0.355207	2.39662e-07
12	6860576	NM_080465 // Kcnn2 // potassium intermediate/small conductance calcium-activated channe	1856	Kcnn2	NM_080465	0.31737	2.41041e-07
13	6828657	NM_144845 // Ugt3a2 // UDP glycosyltransferases 3 family, polypeptide A2 // 15 A1|15 //	3728	Ugt3a2	NM_144845	0.191683	2.47926e-07
26	6940932	NM_199011 // Dgkq // diacylglycerol kinase, theta // 5 F|5 57.0 cM // 110524 /// ENSMUS	1056	Dgkq	NM_199011	0.226305	2.50664e-07
9	6889660	NM_130452 // Bbox1 // butyrobetaine (gamma), 2-oxoglutarate dioxygenase 1 (gamma-butyro	513	Bbox1	NM_130452	0.0919435	2.53412e-07
8	6940361	NM_027978 // Coq2 // coenzyme Q2 homolog, prenyltransferase (yeast) // 5|5 E3 // 71883	871	Coq2	NM_027978	0.180643	2.54965e-07
12	6919208	NM_011341 // Sdf4 // stromal cell derived factor 4 // 4 E2|4 // 20318 /// ENSMUST000000	3071	Sdf4	NM_011341	0.672888	2.59266e-07
12	6934668	NM_001015876 // Tyw1 // tRNA-yW synthesizing protein 1 homolog (S. cerevisiae) // 5 G1.	3701	Tyw1	NM_001015876	0.735538	2.59287e-07
28	6933406	NM_008146 // Golga3 // golgi autoantigen, golgin subfamily a, 3 // 5 F|5 62.0 cM // 269	1540	Golga3	NM_008146	0.179563	2.59477e-07
8	6783701	NM_010055 // Dlx3 // distal-less homeobox 3 // 11 D|11 55.0 cM // 13393 /// ENSMUST0000	1083	Dlx3	NM_010055	0.0763078	2.62448e-07
9	6993510	NM_181816 // Ccdc67 // coiled-coil domain containing 67 // 9 A2|9 // 234964 /// ENSMUST	680	Ccdc67	NM_181816	0.0594282	2.70578e-07
7	6842085	NM_178647 // Cggbp1 // CGG triplet repeat binding protein 1 // 16 C1.3|16 // 106143 ///	768	Cggbp1	NM_178647	0.219018	2.72236e-07
16	6789235	NM_177566 // Arhgef15 // Rho guanine nucleotide exchange factor (GEF) 15 // 11 B3|11 //	405	Arhgef15	NM_177566	0.177248	2.73602e-07
16	6779857	NM_134015 // Fbxw11 // F-box and WD-40 domain protein 11 // 11 A4|11 // 103583 /// ENSM	1366	Fbxw11	NM_134015	0.154397	2.74417e-07
14	6833414	NM_013672 // Sp1 // trans-acting transcription factor 1 // 15 F3|15 // 20683 /// ENSMUS	3291	Sp1	NM_013672	0.780554	2.79153e-07
26	6953507	NM_027881 // Osbpl3 // oxysterol binding protein-like 3 // 6|6 B3 // 71720 /// NM_00116	2469	Osbpl3	NM_027881	0.0651312	2.79343e-07
22	6899679	NM_001037737 // Arnt // aryl hydrocarbon receptor nuclear translocator // 3 F2.1|3 47.9	416	Arnt	NM_001037737	0.195246	2.91365e-07
8	6955320	NM_023060 // Eefsec // eukaryotic elongation factor, selenocysteine-tRNA-specific // 6|	1171	Eefsec	NM_023060	0.0743688	3.05376e-07
17	6769249	NM_175195 // 3110056O03Rik // RIKEN cDNA 3110056O03 gene // 10 C1|10 // 73218 /// ENSMU	102	3110056O03Rik	NM_175195	0.059318	3.05782e-07
23	6905570	NM_183191 // Plch1 // phospholipase C, eta 1 // 3 E1|3 // 269437 /// NM_001177733 // Pl	2650	Plch1	NM_183191	0.309518	3.21815e-07
22	6848854	NR_033586 // Fam120b // family with sequence similarity 120, member B // 17 A2|17 // 67	1302	Fam120b	NR_033586	0.440898	3.28222e-07
19	6852068	NM_030179 // Clip4 // CAP-GLY domain containing linker protein family, member 4 // 17|1	815	Clip4	NM_030179	0.486451	3.29102e-07
14	6810166	NM_152804 // Plk2 // polo-like kinase 2 (Drosophila) // 13|13 D2.1 // 20620 /// ENSMUST	2660	Plk2	NM_152804	0.87493	3.37215e-07
20	6961099	NM_001039104 // Trpm1 // transient receptor potential cation channel, subfamily M, memb	3642	Trpm1	NM_001039104	0.0984909	3.40253e-07
23	6870193	NM_025696 // Sorcs3 // sortilin-related VPS10 domain containing receptor 3 // 19 D1|19	3286	Sorcs3	NM_025696	0.0747361	3.47119e-07
47	6751069	NM_007734 // Col4a3 // collagen, type IV, alpha 3 // 1 C5|1 // 12828 /// ENSMUST0000011	856	Col4a3	NM_007734	0.101074	3.48724e-07
17	6801677	NM_029444 // 4930447C04Rik // RIKEN cDNA 4930447C04 gene // 12 C3|12 // 75801 /// ENSMU	114	4930447C04Rik	NM_029444	0.089512	3.4934e-07
14	6769165	NM_007880 // Arid3a // AT rich interactive domain 3A (BRIGHT-like) // 10 C1|10 // 13496	409	Arid3a	NM_007880	0.113904	3.61068e-07
25	6859406	NM_207650 // Dtna // dystrobrevin alpha // 18 A2|18 18.0 cM // 13527 /// NM_010087 // D	1132	Dtna	NM_207650	0.643634	3.6968e-07
15	6749346	NM_019790 // Tmeff2 // transmembrane protein with EGF-like and two follistatin-like dom	3526	Tmeff2	NM_019790	0.702755	3.83641e-07
14	6866747	NM_201354 // Gm672 // predicted gene 672 // 18 E3|18 // 269037 /// ENSMUST00000065082 /	1520	Gm672	NM_201354	0.401278	3.97437e-07
25	6754403	NM_007495 // Astn1 // astrotactin 1 // 1|1 H1 // 11899 /// BC094666 // Astn1 // astrota	439	Astn1	NM_007495	0.064722	4.00341e-07
12	6792638	NM_011180 // Cyth1 // cytohesin 1 // 11 E2|11 // 19157 /// NM_001112699 // Cyth1 // cyt	983	Cyth1	NM_011180	0.0906705	4.03692e-07
13	6840623	NM_134251 // Slc12a8 // solute carrier family 12 (potassium/chloride transporters), mem	3160	Slc12a8	NM_134251	0.303531	4.05532e-07
10	6785698	NM_080595 // Emid1 // EMI domain containing 1 // 11 A1|11 // 140703 /// ENSMUST00000062	1210	Emid1	NM_080595	0.650813	4.25258e-07
16	6836843	NM_019396 // Cyhr1 // cysteine and histidine rich 1 // 15|15 E1 // 54151 /// NM_180962	969	Cyhr1	NM_019396	0.153507	4.26425e-07
13	6776761	NM_001142804 // Acss3 // acyl-CoA synthetase short-chain family member 3 // 10 D1|10 //	231	Acss3	NM_001142804	0.0683484	4.26586e-07
12	6800906	NM_007688 // Cfl2 // cofilin 2, muscle // 12 C1|12 // 12632 /// ENSMUST00000078124 // C	767	Cfl2	NM_007688	0.0979901	4.38976e-07
13	6859306	NM_008586 // Mep1b // meprin 1 beta // 18 A2|18 8.0 cM // 17288 /// ENSMUST00000082235	2103	Mep1b	NM_008586	0.330271	4.47658e-07
18	6963325	NM_021885 // Tub // tubby candidate gene // 7 E3|7 51.45 cM // 22141 /// ENSMUST0000003	3687	Tub	NM_021885	0.168197	4.55967e-07
17	6978229	NM_008610 // Mmp2 // matrix metallopeptidase 2 // 8 C5|8 44.0 cM // 17390 /// ENSMUST00	2147	Mmp2	NM_008610	0.869086	4.56278e-07
10	6947555	NM_007638 // Cct7 // chaperonin containing Tcp1, subunit 7 (eta) // 6|6 D1 // 12468 ///	696	Cct7	NM_007638	0.166809	4.63691e-07
22	6867983	NM_011842 // Mta2 // metastasis-associated gene family, member 2 // 19|19 B // 23942 //	2198	Mta2	NM_011842	0.510347	4.78047e-07
9	6771858	NM_011702 // Vip // vasoactive intestinal polypeptide // 10 A1|10 // 22353 /// ENSMUST0	3768	Vip	NM_011702	0.148034	4.80363e-07
22	6800711	NM_052973 // Strn3 // striatin, calmodulin binding protein 3 // 12|12 C1 // 94186 /// N	3387	Strn3	NM_052973	0.404562	4.82849e-07
15	6773067	NM_028604 // Trmt11 // tRNA methyltransferase 11 homolog (S. cerevisiae) // 10 A4|10 //	3634	Trmt11	NM_028604	0.16152	4.89203e-07
22	6873744	NM_133216 // Xpnpep1 // X-prolyl aminopeptidase (aminopeptidase P) 1, soluble // 19 D2|	3841	Xpnpep1	NM_133216	0.236488	4.91899e-07
12	6873393	NM_010697 // Ldb1 // LIM domain binding 1 // 19 C3|19 46.0 cM // 16825 /// NM_001113408	1945	Ldb1	NM_010697	0.263072	4.92757e-07
15	6977085	NM_011977 // Slc27a1 // solute carrier family 27 (fatty acid transporter), member 1 //	3189	Slc27a1	NM_011977	0.338706	4.95807e-07
5	6782918	NM_011331 // Ccl12 // chemokine (C-C motif) ligand 12 // 11 C|11 47.0 cM // 20293 /// E	682	Ccl12	NM_011331	0.0653067	4.9796e-07
14	6968836	NM_172904 // Fsd2 // fibronectin type III and SPRY domain containing 2 // 7 D3|7 // 244	1425	Fsd2	NM_172904	0.21125	5.0067e-07
8	6832259	NM_009775 // Tspo // translocator protein // 15 E1|15 43.3 cM // 12257 /// ENSMUST00000	3673	Tspo	NM_009775	0.508072	5.08734e-07
15	6764662	NM_145514 // Wdr26 // WD repeat domain 26 // 1 H4|1 // 226757 /// ENSMUST00000162819 //	3813	Wdr26	NM_145514	0.728531	5.10099e-07
49	6860778	NM_001081371 // Dmxl1 // Dmx-like 1 // 18 D1|18 // 240283 /// ENSMUST00000041772 // Dmx	1089	Dmxl1	NM_001081371	0.0617177	5.10814e-07
15	6809022	NM_028772 // Dmgdh // dimethylglycine dehydrogenase precursor // 13 C3|13 // 74129 ///	1085	Dmgdh	NM_028772	0.276298	5.21388e-07
15	6983837	NM_172503 // Zswim4 // zinc finger, SWIM domain containing 4 // 8 C3|8 // 212168 /// EN	3952	Zswim4	NM_172503	0.33421	5.21485e-07
7	6843923	NM_019980 // Litaf // LPS-induced TN factor // 16|16 B1-B3 // 56722 /// ENSMUST00000023	1970	Litaf	NM_019980	0.127359	5.22586e-07
10	6869300	NM_023903 // Lipm // lipase, family member M // 19 C1|19 // 78753 /// NM_024204 // Ankr	1969	Lipm	NM_023903	0.388676	5.23497e-07
7	6887861	NM_175015 // Atp5g3 // ATP synthase, H+ transporting, mitochondrial F0 complex, subunit	467	Atp5g3	NM_175015	0.319151	5.28767e-07
14	7011952	NM_019684 // Srpk3 // serine/arginine-rich protein specific kinase 3 // X A7.3|X // 565	3338	Srpk3	NM_019684	0.0730243	5.37187e-07
13	6854403	NM_020608 // Cramp1l // Crm, cramped-like (Drosophila) // 17 A3.3|17 // 57354 /// ENSMU	889	Cramp1l	NM_020608	0.0797591	5.56807e-07
18	6846670	NM_010140 // Epha3 // Eph receptor A3 // 16 C1.3|16 // 13837 /// ENSMUST00000064405 //	1227	Epha3	NM_010140	0.484308	5.59133e-07
11	6810371	NM_172595 // Arl15 // ADP-ribosylation factor-like 15 // 13 D2.2|13 // 218639 /// ENSMU	410	Arl15	NM_172595	0.291318	5.59807e-07
10	6876150	NM_144886 // Exosc2 // exosome component 2 // 2 B|2 // 227715 /// ENSMUST00000038474 //	1270	Exosc2	NM_144886	0.768752	5.70275e-07
17	6749785	NM_007561 // Bmpr2 // bone morphogenic protein receptor, type II (serine/threonine kina	556	Bmpr2	NM_007561	0.87817	5.71597e-07
19	6935328	NM_172725 // C330006K01Rik // RIKEN cDNA C330006K01 gene // 5 G2|5 // 231855 /// ENSMUS	597	C330006K01Rik	NM_172725	0.448995	5.751e-07
8	6937051	NM_026770 // Cgref1 // cell growth regulator with EF hand domain 1 // 5 B1|5 // 68567 /	769	Cgref1	NM_026770	0.508116	5.79585e-07
42	6985991	NM_016925 // Fanca // Fanconi anemia, complementation group A // 8 E1|8 66.0 cM // 1408	1339	Fanca	NM_016925	0.233803	5.79608e-07
32	6979993	NM_033620 // Pard3 // par-3 (partitioning defective 3) homolog (C. elegans) // 8 E2|8 6	2510	Pard3	NM_033620	0.0562858	5.82077e-07
11	6752165	NM_011459 // Serpinb8 // serine (or cysteine) peptidase inhibitor, clade B, member 8 //	3106	Serpinb8	NM_011459	0.397845	5.83561e-07
13	6930838	NM_025951 // Pi4k2b // phosphatidylinositol 4-kinase type 2 beta // 5 C1|5 // 67073 ///	2603	Pi4k2b	NM_025951	0.0502198	6.09682e-07
12	6999447	NM_028976 // Gorasp1 // golgi reassembly stacking protein 1 // 9 F4|9 // 74498 /// NM_0	1544	Gorasp1	NM_028976	0.368862	6.09882e-07
18	6819249	NM_133734 // Dcaf11 // DDB1 and CUL4 associated factor 11 // 14 C3|14 24.5 cM // 28199	1006	Dcaf11	NM_133734	0.113406	6.12756e-07
5	6893635	NM_025983 // Atp5e // ATP synthase, H+ transporting, mitochondrial F1 complex, epsilon	466	Atp5e	NM_025983	0.0987559	6.17488e-07
17	6876154	NM_001112703 // Abl1 // c-abl oncogene 1, non-receptor tyrosine kinase // 2 B|2 21.0 cM	193	Abl1	NM_001112703	0.18243	6.20196e-07
16	6955175	NM_028099 // Dusp11 // dual specificity phosphatase 11 (RNA/RNP complex 1-interacting)	1136	Dusp11	NM_028099	0.142016	6.23887e-07
6	6769148	BC013508 // 9130017N09Rik // RIKEN cDNA 9130017N09 gene // 10 C1|10 // 78906 /// NM_030	151	9130017N09Rik	BC013508	0.109651	6.53909e-07
26	6993739	NM_018793 // Tyk2 // tyrosine kinase 2 // 9 A3|9 // 54721 /// ENSMUST00000001036 // Tyk	3699	Tyk2	NM_018793	0.371558	6.59276e-07
7	6836830	NM_130893 // Scrt1 // scratch homolog 1, zinc finger protein (Drosophila) // 15|15 E1 /	3066	Scrt1	NM_130893	0.124727	6.70155e-07
11	6994623	NM_013932 // Ddx25 // DEAD (Asp-Glu-Ala-Asp) box polypeptide 25 // 9|9 A3-A5 // 30959 /	1024	Ddx25	NM_013932	0.0964135	6.75056e-07
11	6879489	NM_009424 // Traf6 // TNF receptor-associated factor 6 // 2 E2|2 // 22034 /// ENSMUST00	3610	Traf6	NM_009424	0.16467	6.75993e-07
22	6929457	NM_001136060 // Dpp6 // dipeptidylpeptidase 6 // 5 B1|5 12.0 cM // 13483 /// NM_010075	1123	Dpp6	NM_001136060	0.244762	6.81501e-07
8	6768071	NM_008863 // Pkib // protein kinase inhibitor beta, cAMP dependent, testis specific //	2630	Pkib	NM_008863	0.304975	6.85601e-07
17	6934311	NM_026409 // Ddx55 // DEAD (Asp-Glu-Ala-Asp) box polypeptide 55 // 5|5 F // 67848 /// N	1030	Ddx55	NM_026409	0.0957817	6.88174e-07
7	6827977	NR_033325 // Gm5089 // predicted gene 5089 // 14 E5|14 // 328479 /// NR_033326 // Gm508	1517	Gm5089	NR_033325	0.139851	7.09327e-07
8	6971688	NM_175268 // Fam53b // family with sequence similarity 53, member B // 7 F3|7 // 77938	1329	Fam53b	NM_175268	0.0917501	7.18137e-07
20	6751304	NM_001172157 // Dis3l2 // DIS3 mitotic control homolog (S. cerevisiae)-like 2 // 1 D|1	1073	Dis3l2	NM_001172157	0.980511	7.22215e-07
8	6849626	NM_008842 // Pim1 // proviral integration site 1 // 17 A3.3|17 16.4 cM // 18712 /// ENS	2615	Pim1	NM_008842	0.162412	7.31222e-07
6	6897836	NM_177661 // C130079G13Rik // RIKEN cDNA C130079G13 gene // 3 D|3 // 229333 /// ENSMUST	582	C130079G13Rik	NM_177661	0.0647153	7.39507e-07
10	6853960	NM_178615 // Rgmb // RGM domain family, member B // 17 A2|17 // 68799 /// NM_008996 //	2932	Rgmb	NM_178615	0.0519934	7.45649e-07
17	6929852	NM_019497 // Grk4 // G protein-coupled receptor kinase 4 // 5 B2|5 20.0 cM // 14772 ///	1587	Grk4	NM_019497	0.458031	7.47788e-07
13	6810051	NM_028042 // Ercc8 // excision repaiross-complementing rodent repair deficiency, comple	1241	Ercc8	NM_028042	0.1746	7.59209e-07
33	6782286	NM_008399 // Itgae // integrin alpha E, epithelial-associated // 11 B4|11 44.0 cM // 16	1821	Itgae	NM_008399	0.0620274	7.67458e-07
26	6881191	NM_030559 // Vps16 // vacuolar protein sorting 16 (yeast) // 2|2 F3 // 80743 /// ENSMUS	3776	Vps16	NM_030559	0.802749	7.69616e-07
15	6966960	NM_007645 // Cd37 // CD37 antigen // 7 B4|7 23.0 cM // 12493 /// ENSMUST00000098461 //	707	Cd37	NM_007645	0.150924	7.96131e-07
5	6869789	NM_025752 // 4933411K16Rik // RIKEN cDNA 4933411K16 gene // 19 C3|19 // 66765 /// BC049	132	4933411K16Rik	NM_025752	0.0681068	8.00386e-07
30	6794430	NM_001014973 // Snx13 // sorting nexin 13 // 12 A3|12 // 217463 /// ENSMUST00000048519	3278	Snx13	NM_001014973	0.473257	8.0109e-07
6	6850177	NM_001008424 // Cdsn // corneodesmosin // 17 B1|17 // 386463 /// ENSMUST00000044804 //	741	Cdsn	NM_001008424	0.327004	8.02501e-07
24	6981108	NM_007404 // Adam9 // a disintegrin and metallopeptidase domain 9 (meltrin gamma) // 8	254	Adam9	NM_007404	0.953659	8.14366e-07
12	6789544	NM_029932 // Spns3 // spinster homolog 3 (Drosophila) // 11 B4|11 // 77577 /// ENSMUST0	3319	Spns3	NM_029932	0.0992277	8.33468e-07
6	6983223	NM_023065 // Ifi30 // interferon gamma inducible protein 30 // 8 B3.3|8 // 65972 /// EN	1739	Ifi30	NM_023065	0.168588	8.58927e-07
37	6956932	NM_198703 // Wnk1 // WNK lysine deficient protein kinase 1 // 6 F1|6 // 232341 /// NM_0	3834	Wnk1	NM_198703	0.491992	8.61436e-07
21	6850683	NM_028198 // Xpo5 // exportin 5 // 17|17 C // 72322 /// ENSMUST00000087031 // Xpo5 // e	3844	Xpo5	NM_028198	0.416525	8.64409e-07
13	6877215	NM_173030 // Galnt13 // UDP-N-acetyl-alpha-D-galactosamine:polypeptide N-acetylgalactos	1451	Galnt13	NM_173030	0.0713141	8.65306e-07
10	6906386	NM_181849 // Fgb // fibrinogen beta chain // 3 E3|3 48.2 cM // 110135 /// ENSMUST000000	1380	Fgb	NM_181849	0.111652	8.76401e-07
16	6849474	NM_009343 // Phf1 // PHD finger protein 1 // 17 A3.3|17 15.15 cM // 21652 /// ENSMUST00	2594	Phf1	NM_009343	0.187101	8.82808e-07
28	6760711	NM_207225 // Hdac4 // histone deacetylase 4 // 1 D|1 // 208727 /// BC066052 // Hdac4 //	1650	Hdac4	NM_207225	0.516394	8.85647e-07
24	6752873	NM_178690 // Rab3gap1 // RAB3 GTPase activating protein subunit 1 // 1 E3-E4|1 // 22640	2851	Rab3gap1	NM_178690	0.199867	9.06909e-07
33	6825132	NM_015803 // Atp8a2 // ATPase, aminophospholipid transporter-like, class I, type 8A, me	474	Atp8a2	NM_015803	0.155718	9.23257e-07
11	6764118	NM_033509 // Vangl2 // vang-like 2 (van gogh, Drosophila) // 1 H3|1 93.4 cM // 93840 //	3760	Vangl2	NM_033509	0.31863	9.41517e-07
4	6782132	NM_008946 // Psmb6 // proteasome (prosome, macropain) subunit, beta type 6 // 11 B3|11	2790	Psmb6	NM_008946	0.0813048	9.50511e-07
9	6961396	BC116191 // Zic4 // zinc finger protein of the cerebellum 4 // 9 E3.3|9 61.0 cM // 2277	3938	Zic4	BC116191	0.0563038	9.60954e-07
13	6967058	NM_030233 // Saal1 // serum amyloid A-like 1 // 7 B4|7 // 78935 /// ENSMUST00000143082	3036	Saal1	NM_030233	0.791443	9.62101e-07
21	6828651	NM_177178 // Lmbrd2 // LMBR1 domain containing 2 // 15 A1|15 // 320506 /// ENSMUST00000	1971	Lmbrd2	NM_177178	0.765772	9.99122e-07
16	6839943	NM_001144953 // Vwa5b2 // von Willebrand factor A domain containing 5B2 // 16 A3|16 //	3796	Vwa5b2	NM_001144953	0.56366	9.99399e-07
20	6778992	NM_178909 // Wdr92 // WD repeat domain 92 // 11 A2|11 // 103784 /// NM_024459 // Ppp3r1	3826	Wdr92	NM_178909	0.715914	1.01168e-06
24	6848594	NM_011866 // Pde10a // phosphodiesterase 10A // 17 A1|17 // 23984 /// ENSMUST0000008908	2546	Pde10a	NM_011866	0.15324	1.01606e-06
19	6929920	NM_027373 // Afap1 // actin filament associated protein 1 // 5|5 B1 // 70292 /// ENSMUS	281	Afap1	NM_027373	0.0627203	1.0275e-06
5	6836791	NM_001163518 // 2410075B13Rik // RIKEN cDNA 2410075B13 gene // 15 D3|15 // 223648 /// N	74	2410075B13Rik	NM_001163518	0.31722	1.0303e-06
33	6833220	NM_001159361 // Dip2b // DIP2 disco-interacting protein 2 homolog B (Drosophila) // 15	1070	Dip2b	NM_001159361	0.212161	1.0335e-06
22	6932224	NM_027530 // Rufy3 // RUN and FYVE domain containing 3 // 5 E1|5 48.0 cM // 52822 /// E	3022	Rufy3	NM_027530	0.282568	1.04358e-06
7	6887079	NM_025422 // Cd302 // CD302 antigen // 2 C1.1|2 // 66205 /// NM_011287 // Rpl10a // rib	704	Cd302	NM_025422	0.282633	1.0438e-06
5	6947131	NM_028880 // Lrrtm1 // leucine rich repeat transmembrane neuronal 1 // 6 C3|6 // 74342	2010	Lrrtm1	NM_028880	0.584283	1.05383e-06
29	6935463	NM_001081362 // Trrap // transformation/transcription domain-associated protein // 5 G2	3651	Trrap	NM_001081362	0.618468	1.05907e-06
7	6921557	NM_007519 // Baat // bile acid-Coenzyme A: amino acid N-acyltransferase // 4 B1|4 22.7	500	Baat	NM_007519	0.634392	1.06995e-06
73	6829451	NM_133365 // Dnahc5 // dynein, axonemal, heavy chain 5 // 15 B1|15 8.2 cM // 110082 ///	1093	Dnahc5	NM_133365	0.463608	1.07241e-06
7	6796574	NM_145444 // Acot5 // acyl-CoA thioesterase 5 // 12 D1|12 // 217698 /// ENSMUST00000046	218	Acot5	NM_145444	0.0611321	1.08739e-06
11	6878341	NM_153405 // Rbm45 // RNA binding motif protein 45 // 2 C3|2 // 241490 /// AY152391 //	2897	Rbm45	NM_153405	0.128209	1.08825e-06
30	6807564	NM_029653 // Dapk1 // death associated protein kinase 1 // 13 B2|13 40.0 cM // 69635 //	999	Dapk1	NM_029653	0.0903512	1.09319e-06
16	6787967	NM_212484 // Cnot6 // CCR4-NOT transcription complex, subunit 6 // 11 B1.2|11 // 104625	837	Cnot6	NM_212484	0.962887	1.10234e-06
19	6752848	NM_145128 // Mgat5 // mannoside acetylglucosaminyltransferase 5 // 1 E3|1 // 107895 ///	2117	Mgat5	NM_145128	0.738928	1.10727e-06
12	6886016	NM_080554 // Psmd5 // proteasome (prosome, macropain) 26S subunit, non-ATPase, 5 // 2 B	2793	Psmd5	NM_080554	0.085198	1.12098e-06
39	7014855	NM_172783 // Phka2 // phosphorylase kinase alpha 2 // X F3-F4|X 72.0 cM // 110094 /// N	2598	Phka2	NM_172783	0.701777	1.12931e-06
8	6968200	NM_009697 // Nr2f2 // nuclear receptor subfamily 2, group F, member 2 // 7 D1|7 33.0 cM	2376	Nr2f2	NM_009697	0.835994	1.13177e-06
17	6765474	NM_172546 // Cnksr3 // Cnksr family member 3 // 10 A1|10 // 215748 /// ENSMUST000000153	830	Cnksr3	NM_172546	0.940899	1.14864e-06
86	6849761	NM_013811 // Dnahc8 // dynein, axonemal, heavy chain 8 // 17 A3.3|17 // 13417 /// ENSMU	1094	Dnahc8	NM_013811	0.896738	1.161e-06
32	6895460	NM_030708 // Zfhx4 // zinc finger homeodomain 4 // 3 A1|3 // 80892 /// ENSMUST000000262	3888	Zfhx4	NM_030708	0.160746	1.16454e-06
20	6867957	NM_016813 // Nxf1 // nuclear RNA export factor 1 homolog (S. cerevisiae) // 19 A|19 5.0	2402	Nxf1	NM_016813	0.542557	1.17193e-06
15	6783176	NM_016910 // Ppm1d // protein phosphatase 1D magnesium-dependent, delta isoform // 11 C	2710	Ppm1d	NM_016910	0.0797103	1.17405e-06
14	6838754	NM_026192 // Calcoco1 // calcium binding and coiled coil domain 1 // 15 F3|15 // 67488	623	Calcoco1	NM_026192	0.51571	1.17692e-06
17	7023079	NM_012008 // Ddx3y // DEAD (Asp-Glu-Ala-Asp) box polypeptide 3, Y-linked // Y A1|Y // 2	1027	Ddx3y	NM_012008	0.220637	1.17996e-06
17	6889261	NM_175094 // Pdhx // pyruvate dehydrogenase complex, component X // 2 E2|2 // 27402 ///	2559	Pdhx	NM_175094	0.699844	1.18276e-06
11	6836323	NM_019457 // Lrrc6 // leucine rich repeat containing 6 (testis) // 15|15 D3 // 54562 //	2004	Lrrc6	NM_019457	0.0823193	1.20823e-06
11	6781297	BC058081 // 2810021J22Rik // RIKEN cDNA 2810021J22 gene // 11 B1.3|11 // 69944 /// ENSM	88	2810021J22Rik	BC058081	0.260154	1.21244e-06
11	6926029	NM_145554 // Ldlrap1 // low density lipoprotein receptor adaptor protein 1 // 4 D3|4 //	1946	Ldlrap1	NM_145554	0.0525913	1.22075e-06
30	6865967	NM_178277 // Hmgxb3 // HMG box domain containing 3 // 18 E1|18 // 106894 /// NM_134134	1684	Hmgxb3	NM_178277	0.0781383	1.23799e-06
12	6952175	NM_028459 // Wasl // Wiskott-Aldrich syndrome-like (human) // 6|6 A3 // 73178 /// NM_00	3801	Wasl	NM_028459	0.367003	1.27015e-06
6	6867626	NM_025529 // Nudt8 // nudix (nucleoside diphosphate linked moiety X)-type motif 8 // 19	2394	Nudt8	NM_025529	0.249598	1.27198e-06
9	6912989	NM_019874 // Dnajb5 // DnaJ (Hsp40) homolog, subfamily B, member 5 // 4|4 B1 // 56323 /	1098	Dnajb5	NM_019874	0.884104	1.27306e-06
17	7020683	NM_009759 // Bmx // BMX non-receptor tyrosine kinase // X|X F // 12169 /// U88091 // Bm	558	Bmx	NM_009759	0.647977	1.277e-06
18	6869222	NM_008960 // Pten // phosphatase and tensin homolog // 19 C1|19 24.5 cM // 19211 /// EN	2804	Pten	NM_008960	0.102432	1.28702e-06
16	6861376	NM_146086 // Pde6a // phosphodiesterase 6A, cGMP-specific, rod, alpha // 18 E1|18 31.0	2550	Pde6a	NM_146086	0.188524	1.28774e-06
13	6979504	NM_026648 // Lrrc50 // leucine rich repeat containing 50 // 8 E1|8 // 68270 /// NM_0214	2001	Lrrc50	NM_026648	0.264557	1.29304e-06
35	6890935	NR_024097 // Gm14057 // Ppp1r14c pseudogene // 2 F1|2 // 100043766 /// BC052447 // 4930	1509	Gm14057	NR_024097	0.283497	1.29534e-06
12	6974008	NM_026995 // Carkd // carbohydrate kinase domain containing // 8|8 A2 // 69225 /// NM_0	645	Carkd	NM_026995	0.998743	1.30527e-06
30	6930843	NM_024213 // Anapc4 // anaphase promoting complex subunit 4 // 5 C1|5 31.0 cM // 52206	341	Anapc4	NM_024213	0.635242	1.30793e-06
16	6981168	NM_173012 // Letm2 // leucine zipper-EF-hand containing transmembrane protein 2 // 8 A2	1954	Letm2	NM_173012	0.136842	1.32292e-06
22	6890257	NM_203345 // Ltk // leukocyte tyrosine kinase // 2 E5|2 67.0 cM // 17005 /// NM_206942	2018	Ltk	NM_203345	0.0613313	1.32781e-06
11	6789441	NM_009603 // Chrne // cholinergic receptor, nicotinic, epsilon polypeptide // 11 B3|11	786	Chrne	NM_009603	0.0993006	1.33273e-06
24	6857512	NM_144802 // Hnrpll // heterogeneous nuclear ribonucleoprotein L-like // 17 E3|17 // 72	1691	Hnrpll	NM_144802	0.115501	1.35358e-06
8	6921012	NM_016689 // Aqp3 // aquaporin 3 // 4 B1|4 // 11828 /// ENSMUST00000055327 // Aqp3 // a	391	Aqp3	NM_016689	0.0513766	1.36839e-06
6	6942936	NM_025732 // Ankrd61 // ankyrin repeat domain 61 // 5 G2|5 // 66729 /// ENSMUST00000110	360	Ankrd61	NM_025732	0.0534051	1.37112e-06
43	6830506	NM_181277 // Col14a1 // collagen, type XIV, alpha 1 // 15|15 D // 12818 /// ENSMUST0000	850	Col14a1	NM_181277	0.0705062	1.37521e-06
16	7015841	NM_028916 // Efhc2 // EF-hand domain (C-terminal) containing 2 // X|X A1.3 // 74405 ///	1174	Efhc2	NM_028916	0.38566	1.41392e-06
14	6867956	NM_019829 // Stx5a // syntaxin 5A // 19 A|19 // 56389 /// NM_001167799 // Stx5a // synt	3393	Stx5a	NM_019829	0.0737276	1.42572e-06
25	6913499	NM_008017 // Smc2 // structural maintenance of chromosomes 2 // 4 B3|4 18.5 cM // 14211	3256	Smc2	NM_008017	0.13692	1.44534e-06
14	6869407	NM_019428 // Rpp30 // ribonuclease P/MRP 30 subunit (human) // 19 C2|19 // 54364 /// EN	2999	Rpp30	NM_019428	0.604048	1.47495e-06
6	6855013	NM_013585 // Psmb9 // proteasome (prosome, macropain) subunit, beta type 9 (large multi	2791	Psmb9	NM_013585	0.123163	1.47724e-06
21	6890298	NM_173734 // Tmem87a // transmembrane protein 87A // 2 E5|2 // 211499 /// NM_001110496	3567	Tmem87a	NM_173734	0.226069	1.48977e-06
6	6958850	NM_198631 // Zc3h4 // zinc finger CCCH-type containing 4 // 7 A2|7 6.3 cM // 330474 ///	3872	Zc3h4	NM_198631	0.312833	1.49705e-06
11	6936750	NM_025891 // Smarcd3 // SWI/SNF related, matrix associated, actin dependent regulator o	3253	Smarcd3	NM_025891	0.758147	1.50898e-06
12	6875720	NM_008721 // Npdc1 // neural proliferation, differentiation and control gene 1 // 2 A3|	2366	Npdc1	NM_008721	0.070374	1.52083e-06
12	6959447	NM_015796 // Fbxo17 // F-box protein 17 // 7 A3|7 // 50760 /// ENSMUST00000032818 // Fb	1357	Fbxo17	NM_015796	0.144737	1.52653e-06
14	6833308	NM_019518 // Grasp // GRP1 (general receptor for phosphoinositides 1)-associated scaffo	1571	Grasp	NM_019518	0.253509	1.53304e-06
10	6813934	NM_175290 // Nlrp4f // NLR family, pyrin domain containing 4F // 13 B3|13 // 97895 ///	2342	Nlrp4f	NM_175290	0.943506	1.55402e-06
14	6917129	NM_001145827 // Stk40 // serine/threonine kinase 40 // 4 D2.2|4 // 74178 /// NM_028800	3382	Stk40	NM_001145827	0.640311	1.5564e-06
6	6839737	NM_008223 // Serpind1 // serine (or cysteine) peptidase inhibitor, clade D, member 1 //	3108	Serpind1	NM_008223	0.146634	1.56165e-06
20	6798232	NM_001025360 // Klc1 // kinesin light chain 1 // 12 F1|12 57.0 cM // 16593 /// NM_00108	1891	Klc1	NM_001025360	0.165499	1.57263e-06
28	6823451	NM_032008 // Slmap // sarcolemma associated protein // 14|14 B // 83997 /// ENSMUST0000	3243	Slmap	NM_032008	0.0922932	1.58729e-06
12	6782274	NM_008771 // P2rx1 // purinergic receptor P2X, ligand-gated ion channel, 1 // 11 B4|11	2484	P2rx1	NM_008771	0.226357	1.60016e-06
27	6771825	NM_001039652 // Oprm1 // opioid receptor, mu 1 // 10 A2|10 8.0 cM // 18390 /// EF105313	2461	Oprm1	NM_001039652	0.857137	1.60333e-06
31	6749704	NM_023617 // Aox3 // aldehyde oxidase 3 // 1 C1.3|1 23.2 cM // 71724 /// ENSMUST0000004	377	Aox3	NM_023617	0.921822	1.6547e-06
21	6880630	NM_153387 // Tubgcp4 // tubulin, gamma complex associated protein 4 // 2 F1|2 69.0 cM /	3689	Tubgcp4	NM_153387	0.225869	1.65636e-06
9	6939696	NM_152811 // Ugt2b1 // UDP glucuronosyltransferase 2 family, polypeptide B1 // 5 E1|5 /	3726	Ugt2b1	NM_152811	0.100304	1.66419e-06
8	6813946	NM_001177832 // Gm10324 // predicted gene 10324 // 13 B3|13 // 628709 /// ENSMUST000000	1507	Gm10324	NM_001177832	0.125826	1.67124e-06
23	6838249	NM_028148 // Srsf2ip // serine/arginine-rich splicing factor 2, interacting protein //	3345	Srsf2ip	NM_028148	0.890834	1.68027e-06
15	6993300	NM_001171147 // Yap1 // yes-associated protein 1 // 9 A1|9 // 22601 /// NM_009534 // Ya	3852	Yap1	NM_001171147	0.834732	1.68188e-06
26	6933303	NM_028481 // Ccdc18 // coiled-coil domain containing 18 // 5|5 E5 // 73254 /// ENSMUST0	668	Ccdc18	NM_028481	0.202369	1.70812e-06
11	6875132	NM_011701 // Vim // vimentin // 2 A2|2 7.0 cM // 22352 /// ENSMUST00000028062 // Vim //	3767	Vim	NM_011701	0.291752	1.72124e-06
27	6936076	NM_001098225 // Adam22 // a disintegrin and metallopeptidase domain 22 // 5 A1|5 0.0 cM	245	Adam22	NM_001098225	0.19527	1.76125e-06
12	7010326	NM_133669 // Rp2h // retinitis pigmentosa 2 homolog (human) // X|X A2 // 19889 /// ENSM	2993	Rp2h	NM_133669	0.0740412	1.76547e-06
18	6958058	NM_145572 // Gys2 // glycogen synthase 2 // 6 G2|6 // 232493 /// ENSMUST00000032371 //	1622	Gys2	NM_145572	0.480532	1.77144e-06
9	6813768	NM_019539 // Cts7 // cathepsin 7 // 13 B2|13 // 56092 /// ENSMUST00000021892 // Cts7 //	944	Cts7	NM_019539	0.591719	1.77466e-06
16	6972200	NM_016874 // Deaf1 // deformed epidermal autoregulatory factor 1 (Drosophila) // 7 F5|7	1034	Deaf1	NM_016874	0.239516	1.78617e-06
24	6830638	NM_001081396 // Wdr67 // WD repeat domain 67 // 15 D1|15 // 210544 /// NM_001167679 //	3824	Wdr67	NM_001081396	0.0542369	1.7968e-06
20	6832351	NM_010180 // Fbln1 // fibulin 1 // 15|15 E-F // 14114 /// ENSMUST00000057410 // Fbln1 /	1349	Fbln1	NM_010180	0.116708	1.81523e-06
16	6870633	NM_172840 // Vwa2 // von Willebrand factor A domain containing 2 // 19 D2|19 // 240675	3793	Vwa2	NM_172840	0.0619334	1.81909e-06
12	6775750	NM_013722 // Syn3 // synapsin III // 10|10 C2 // 27204 /// NM_001164495 // Syn3 // syna	3417	Syn3	NM_013722	0.316619	1.84576e-06
5	6959194	NM_001031667 // Gsk3a // glycogen synthase kinase 3 alpha // 7 A3|7 // 606496 /// ENSMU	1599	Gsk3a	NM_001031667	0.0746156	1.8602e-06
14	6774146	NM_019760 // Serinc1 // serine incorporator 1 // 10 B4|10 // 56442 /// ENSMUST000000200	3098	Serinc1	NM_019760	0.076803	1.87114e-06
19	6926896	NM_001083342 // Ptchd2 // patched domain containing 2 // 4 E2|4 // 242748 /// ENSMUST00	2801	Ptchd2	NM_001083342	0.255914	1.87803e-06
31	6861747	NM_027556 // Cep192 // centrosomal protein 192 // 18|18 E1 // 70799 /// ENSMUST00000091	754	Cep192	NM_027556	0.122868	1.89104e-06
17	6969255	NM_021876 // Eed // embryonic ectoderm development // 7 E1|7 // 13626 /// ENSMUST000001	1168	Eed	NM_021876	0.0502297	1.91652e-06
35	6788563	NM_001166669 // Gemin5 // gem (nuclear organelle) associated protein 5 // 11 B1.3|11 //	1473	Gemin5	NM_001166669	0.27886	1.92156e-06
11	6789161	NM_175681 // Glp2r // glucagon-like peptide 2 receptor // 11 B3|11 // 93896 /// ENSMUST	1499	Glp2r	NM_175681	0.399371	1.93838e-06
25	6748699	NM_030266 // Inpp4a // inositol polyphosphate-4-phosphatase, type I // 1 B|1 19.0 cM //	1788	Inpp4a	NM_030266	0.863576	1.94467e-06
24	6989229	NM_022655 // Ireb2 // iron responsive element binding protein 2 // 9 B|9 29.0 cM // 646	1808	Ireb2	NM_022655	0.118948	1.95219e-06
13	7002728	NM_008403 // Itgb1bp1 // integrin beta 1 binding protein 1 // 12 A1.2|12 // 16413 /// E	1822	Itgb1bp1	NM_008403	0.0843304	1.9713e-06
16	6885773	NM_007760 // Crat // carnitine acetyltransferase // 2 B|2 18.0 cM // 12908 /// ENSMUST0	890	Crat	NM_007760	0.824627	1.98234e-06
15	6967882	NM_026483 // Mphosph10 // M-phase phosphoprotein 10 (U3 small nucleolar ribonucleoprote	2164	Mphosph10	NM_026483	0.198485	1.99795e-06
7	6959616	NM_172205 // Sbsn // suprabasin // 7A3|7 // 282619 /// NM_001083903 // Sbsn // suprabas	3049	Sbsn	NM_172205	0.858038	2.00075e-06
7	6885489	NM_026212 // Agpat2 // 1-acylglycerol-3-phosphate O-acyltransferase 2 (lysophosphatidic	290	Agpat2	NM_026212	0.162252	2.05295e-06
22	6935594	NM_028291 // Pan3 // PAN3 polyA specific ribonuclease subunit homolog (S. cerevisiae) /	2505	Pan3	NM_028291	0.0511345	2.05997e-06
16	6815698	NM_029447 // Nln // neurolysin (metallopeptidase M3 family) // 13 D1|13 // 75805 /// EN	2338	Nln	NM_029447	0.0795707	2.06846e-06
6	6762790	NM_153171 // Rgs13 // regulator of G-protein signaling 13 // 1 F|1 78.0 cM // 246709 //	2934	Rgs13	NM_153171	0.968117	2.08477e-06
8	6943067	NM_028774 // Rnf6 // ring finger protein (C3H2C3 type) 6 // 5 G3|5 // 74132 /// ENSMUST	2982	Rnf6	NM_028774	0.0545938	2.10878e-06
8	6985901	NM_007608 // Car5a // carbonic anhydrase 5a, mitochondrial // 8 E1|8 67.0 cM // 12352 /	642	Car5a	NM_007608	0.577471	2.13221e-06
13	6840095	NM_053176 // Hrg // histidine-rich glycoprotein // 16 B1|16 14.1 cM // 94175 /// ENSMUS	1704	Hrg	NM_053176	0.314518	2.14309e-06
18	6988962	NM_012039 // Zw10 // ZW10 homolog (Drosophila), centromere/kinetochore protein // 9|9 B	3953	Zw10	NM_012039	0.351492	2.15748e-06
14	6864565	NM_010481 // Hspa9 // heat shock protein 9 // 18 C|18 15.0 cM // 15526 /// ENSMUST00000	1719	Hspa9	NM_010481	0.613735	2.16089e-06
22	6974480	NM_173189 // Mcph1 // microcephaly, primary autosomal recessive 1 // 8 A3|8 // 244329 /	2085	Mcph1	NM_173189	0.26879	2.16217e-06
13	6825441	NM_178747 // Gulo // gulonolactone (L-) oxidase // 14 D1|14 // 268756 /// ENSMUST000000	1619	Gulo	NM_178747	0.196884	2.17616e-06
8	6763894	NM_030724 // Uck2 // uridine-cytidine kinase 2 // 1 H2.3|1 // 80914 /// ENSMUST00000027	3722	Uck2	NM_030724	0.5863	2.18797e-06
28	6880852	NM_183354 // Slc12a1 // solute carrier family 12, member 1 // 2 F1|2 69.5 cM // 20495 /	3159	Slc12a1	NM_183354	0.808096	2.22617e-06
14	6989914	NM_008988 // Igdcc3 // immunoglobulin superfamily, DCC subclass, member 3 // 9 D-E1|9 4	1745	Igdcc3	NM_008988	0.533067	2.26862e-06
20	6907205	NM_027931 // Tars2 // threonyl-tRNA synthetase 2, mitochondrial (putative) // 3 F2.1|3	3435	Tars2	NM_027931	0.104936	2.2911e-06
15	6940347	NM_001115010 // Lin54 // lin-54 homolog (C. elegans) // 5 E4|5 // 231506 /// NM_172714	1965	Lin54	NM_001115010	0.0863811	2.31134e-06
9	6769747	NM_026166 // Ikbip // IKBKB interacting protein // 10 C2|10 // 67454 /// NM_027078 // I	1755	Ikbip	NM_026166	0.960726	2.31999e-06
16	6959780	NM_008820 // Pepd // peptidase D // 7 B1|7 15.0 cM // 18624 /// ENSMUST00000075068 // P	2573	Pepd	NM_008820	0.0624994	2.34382e-06
11	6871361	NM_001161413 // Slc3a2 // solute carrier family 3 (activators of dibasic and neutral am	3210	Slc3a2	NM_001161413	0.455529	2.35084e-06
14	6983624	NM_015751 // Abce1 // ATP-binding cassette, sub-family E (OABP), member 1 // 8 C|8 // 2	185	Abce1	NM_015751	0.955681	2.36391e-06
7	6973067	NM_001146024 // Zfp444 // zinc finger protein 444 // 7 A1|7 // 72667 /// NM_028316 // Z	3910	Zfp444	NM_001146024	0.630329	2.37446e-06
12	6966329	NM_017405 // Lsr // lipolysis stimulated lipoprotein receptor // 7 B1|7 // 54135 /// NM	2013	Lsr	NM_017405	0.126143	2.38888e-06
5	6774400	NM_011157 // Srgn // serglycin // 10 B4|10 // 19073 /// ENSMUST00000160987 // Srgn // s	3335	Srgn	NM_011157	0.120367	2.40667e-06
21	6993850	NM_023622 // Rgl3 // ral guanine nucleotide dissociation stimulator-like 3 // 9|9 A4 //	2931	Rgl3	NM_023622	0.153205	2.41665e-06
[truncated: 3,088 more rows]

## Sheet: 24d (wt vs HGPS)
# of markers	Transcript Cluster ID	gene_assignment	Gene Symbol	RefSeq	p-value genotype (24d_wt vs. 24d_HGPS)	alt-splicing p-value genotype (24d_wt vs. 24d_HGPS)
[truncated: 202 more rows]

[truncated: 1 more sheets: 35d (wt vs HGPS)]
