# Supplementary material for: Global genome splicing analysis reveals an increased number of alternatively spliced genes with aging
Source: Aging Cell. 2015 Dec 21;15(2):267–78. doi: 10.1111/acel.12433 (PMC4783335; doi:10.1111/acel.12433)
Supplement: Supplementary file 12 — File S3. Gene lists of differentially expressed genes between different age groups in all 5 tissues studied for the normal aging mice. [file ACEL-15-267-s012.xlsx]

## Sheet: File Description
This file contain gene lists of differentially expressed genes between different age groups in all 5 tissues studied for the normal aging mice. Differentially expressed genes were obtained at an FDR adjusted p-value < 0.05 and a minimum of a 2-fold change. This file also contains a summary table of the number of differentially expressed genes obtained (upregulated and downregulated genes with inc…
Tissues analyzed	Abbreviations
Ventral skin	Skin, VS
skeletal muscle from thigh	Muscle, SM
Tibia bone	Bone
Thymus	Thy
White adipose tissue	WAT
Age groups analyzed	Abbreviations
4 months	4m
18 months	18m
28 months	28m
Label	Explanation
Transcript ID	Affymetrix transcript cluster identification number
p-value	unadjusted p-value
stepup p-value	FDR adjusted p-value
Fold-Change	Fold-Change in gene expression value
Fold-Change description	Descirption of the direction of the Fold-Change
°	Gene list obtained with an FDR adjusted p-value <0.05 (All Fold-Changes included)
°°	Gene list obtained with an FDR adjusted p-value <0.05 and a minimum 2-fold change (Upregulated OR Downregulated genes)
°°°	Gene list obtained after FDR algorithm was applied. No genes with FDR adjusted p-value <0.05 were obtained
°°°°	Gene list obtained with an FDR adjusted p-value <0.05 and a minimum 2-fold change (Upregulated AND Downregulated genes)

## Sheet: Summary table
Number of differentially expressed genes at an FDR adjusted p-value <0.05 and a minimum of a 2-fold change
	DEG (Upreg. + Downreg.)			Upregulated			Downregulated
	4m vs 18m	4m vs 28m	18m vs 28m	18m UP vs 4m	28m UP vs 4m	28m UP vs 18m	18m DOWN vs 4m	28m DOWN vs 4m	28m DOWN vs 18m
				(4m DOWN vs 18m)	(4m DOWN vs 28m)	(18 m DOWN vs 28m)	(4m UP vs 18m)	(4m UP vs 28m)	(18 m UP vs 28m)
Skin	8	341	662	2	116	281	6	225	381
Muscle	248	473	270	194	287	147	54	186	123
Bone	79	468	90	14	330	65	65	138	25
Thymus	34	NA	NA	27	NA	NA	7	NA	NA
WAT	0	NA	NA	0	NA	NA	0	NA	NA

## Sheet: ° Skin (4m vs 18m)
Transcript ID	gene_assignment	Gene Symbol	RefSeq	p-value(Skin * VS4 vs. Skin * VS18)	stepup(p-value(Skin * VS4 vs. Skin * VS18))	Fold-Change(Skin * VS4 vs. Skin * VS18)	Fold-Change(Skin * VS4 vs. Skin * VS18) (Description)
6922890	NM_177863 // Frem1 // Fras1 related extracellular matrix protein 1 // 4 C3 // 329872 //	Frem1	NM_177863	1.58e-09	2.41e-05	1.66891	Skin * VS4 up vs Skin * VS18
6975661	NM_026840 // Pdgfrl // platelet-derived growth factor receptor-like // 8 A4 // 68797 //	Pdgfrl	NM_026840	2.74e-09	2.41e-05	3.18596	Skin * VS4 up vs Skin * VS18
6837022	NM_028331 // C1qtnf6 // C1q and tumor necrosis factor related protein 6 // 15 E1 // 727	C1qtnf6	NM_028331	4.84e-09	2.85e-05	1.83695	Skin * VS4 up vs Skin * VS18
6825691	NM_021308 // Piwil2 // piwi-like homolog 2 (Drosophila) // 14 D2 // 57746 /// ENSMUST00	Piwil2	NM_021308	8.87e-07	0.00390918	-1.68787	Skin * VS4 down vs Skin * VS18
6775561	NM_153543 // Aldh1l2 // aldehyde dehydrogenase 1 family, member L2 // 10 C1 // 216188 /	Aldh1l2	NM_153543	1.57e-06	0.00470259	1.9512	Skin * VS4 up vs Skin * VS18
6903454	NM_007825 // Cyp7b1 // cytochrome P450, family 7, subfamily b, polypeptide 1 // 3 A1|3	Cyp7b1	NM_007825	1.62e-06	0.00470259	2.42894	Skin * VS4 up vs Skin * VS18
6927085	NM_011067 // Per3 // period homolog 3 (Drosophila) // 4 E2 // 18628 /// ENSMUST00000103	Per3	NM_011067	1.87e-06	0.00470259	2.57067	Skin * VS4 up vs Skin * VS18
6839771	NM_153790 // Scarf2 // scavenger receptor class F, member 2 // 16 A3 // 224024 /// ENSM	Scarf2	NM_153790	7.66e-06	0.0168833	1.36588	Skin * VS4 up vs Skin * VS18
6960404	NM_016974 // Dbp // D site albumin promoter binding protein // 7 B4|7 23.0 cM // 13170	Dbp	NM_016974	1.51e-05	0.0295623	5.06158	Skin * VS4 up vs Skin * VS18
7018279	NM_178753 // Spin4 // spindlin family, member 4 // X C3 // 270624 /// ENSMUST0000009636	Spin4	NM_178753	1.75e-05	0.0308818	1.5087	Skin * VS4 up vs Skin * VS18
6937227	NM_133903 // Spon2 // spondin 2, extracellular matrix protein // 5 B1 // 100689 /// ENS	Spon2	NM_133903	2.15e-05	0.031581	-2.08979	Skin * VS4 down vs Skin * VS18
6797969	NR_027651 // Meg3 // maternally expressed 3 // 12 F1|12 54.0 cM // 17263 /// NR_003633	Meg3	NR_027651	1.97e-05	0.031581	2.57869	Skin * VS4 up vs Skin * VS18
6764289	NM_008327 // Ifi202b // interferon activated gene 202B // 1 H3 // 26388 /// NM_011940 /	Ifi202b	NM_008327	3.19e-05	0.0433033	2.02659	Skin * VS4 up vs Skin * VS18
6796158	NM_001005510 // Syne2 // synaptic nuclear envelope 2 // 12 C3 // 319565 /// BC082586 //	Syne2	NM_001005510	3.69e-05	0.0464213	-2.23465	Skin * VS4 down vs Skin * VS18

## Sheet: °° Skin (4m DOWN vs 18m)
Transcript ID	gene_assignment	Gene Symbol	RefSeq	p-value(Skin * VS4 vs. Skin * VS18)	stepup(p-value(Skin * VS4 vs. Skin * VS18))	Fold-Change(Skin * VS4 vs. Skin * VS18)	Fold-Change(Skin * VS4 vs. Skin * VS18) (Description)
6937227	NM_133903 // Spon2 // spondin 2, extracellular matrix protein // 5 B1 // 100689 /// ENS	Spon2	NM_133903	2.15e-05	0.031581	-2.08979	Skin * VS4 down vs Skin * VS18
6796158	NM_001005510 // Syne2 // synaptic nuclear envelope 2 // 12 C3 // 319565 /// BC082586 //	Syne2	NM_001005510	3.69e-05	0.0464213	-2.23465	Skin * VS4 down vs Skin * VS18

## Sheet: °° Skin (4m UP vs 18m)
Transcript ID	gene_assignment	Gene Symbol	RefSeq	p-value(Skin * VS4 vs. Skin * VS18)	stepup(p-value(Skin * VS4 vs. Skin * VS18))	Fold-Change(Skin * VS4 vs. Skin * VS18)	Fold-Change(Skin * VS4 vs. Skin * VS18) (Description)
6975661	NM_026840 // Pdgfrl // platelet-derived growth factor receptor-like // 8 A4 // 68797 //	Pdgfrl	NM_026840	2.74e-09	2.41e-05	3.18596	Skin * VS4 up vs Skin * VS18
6927085	NM_011067 // Per3 // period homolog 3 (Drosophila) // 4 E2 // 18628 /// ENSMUST00000103	Per3	NM_011067	1.87e-06	0.00470259	2.57067	Skin * VS4 up vs Skin * VS18
6903454	NM_007825 // Cyp7b1 // cytochrome P450, family 7, subfamily b, polypeptide 1 // 3 A1|3	Cyp7b1	NM_007825	1.62e-06	0.00470259	2.42894	Skin * VS4 up vs Skin * VS18
6960404	NM_016974 // Dbp // D site albumin promoter binding protein // 7 B4|7 23.0 cM // 13170	Dbp	NM_016974	1.51e-05	0.0295623	5.06158	Skin * VS4 up vs Skin * VS18
6797969	NR_027651 // Meg3 // maternally expressed 3 // 12 F1|12 54.0 cM // 17263 /// NR_003633	Meg3	NR_027651	1.97e-05	0.031581	2.57869	Skin * VS4 up vs Skin * VS18
6764289	NM_008327 // Ifi202b // interferon activated gene 202B // 1 H3 // 26388 /// NM_011940 /	Ifi202b	NM_008327	3.19e-05	0.0433033	2.02659	Skin * VS4 up vs Skin * VS18

## Sheet: ° Skin (4m vs 28m)
Transcript ID	gene_assignment	Gene Symbol	RefSeq	p-value(Skin * VS4 vs. Skin * VS28)	stepup(p-value(Skin * VS4 vs. Skin * VS28))	Fold-Change(Skin * VS4 vs. Skin * VS28)	Fold-Change(Skin * VS4 vs. Skin * VS28) (Description)
6975661	NM_026840 // Pdgfrl // platelet-derived growth factor receptor-like // 8 A4 // 68797 //	Pdgfrl	NM_026840	8.59e-21	1.51e-16	11.7263	Skin * VS4 up vs Skin * VS28
6837022	NM_028331 // C1qtnf6 // C1q and tumor necrosis factor related protein 6 // 15 E1 // 727	C1qtnf6	NM_028331	1.24e-18	1.09e-14	3.22919	Skin * VS4 up vs Skin * VS28
6756790	NM_008651 // Mybl1 // myeloblastosis oncogene-like 1 // 1 A2|1 3.0 cM // 17864 /// ENSM	Mybl1	NM_008651	1.68e-16	9.85e-13	-2.38708	Skin * VS4 down vs Skin * VS28
6922890	NM_177863 // Frem1 // Fras1 related extracellular matrix protein 1 // 4 C3 // 329872 //	Frem1	NM_177863	4.73e-15	2.09e-11	2.14729	Skin * VS4 up vs Skin * VS28
6775561	NM_153543 // Aldh1l2 // aldehyde dehydrogenase 1 family, member L2 // 10 C1 // 216188 /	Aldh1l2	NM_153543	1.34e-13	4.72e-10	3.40274	Skin * VS4 up vs Skin * VS28
6766351	NM_178258 // Il22ra2 // interleukin 22 receptor, alpha 2 // 10 A3 // 237310 /// ENSMUST	Il22ra2	NM_178258	3.6e-13	9.06e-10	-11.0971	Skin * VS4 down vs Skin * VS28
6959273	NM_007814 // Cyp2b19 // cytochrome P450, family 2, subfamily b, polypeptide 19 // 7 A3|	Cyp2b19	NM_007814	4.45e-13	9.81e-10	-2.61891	Skin * VS4 down vs Skin * VS28
6750105	NM_001039934 // Mtap2 // microtubule-associated protein 2 // 1 C3|1 33.7 cM // 17756 //	Mtap2	NM_001039934	7.79e-13	1.53e-09	-1.98691	Skin * VS4 down vs Skin * VS28
6932224	NM_027530 // Rufy3 // RUN and FYVE domain containing 3 // 5 E1|5 48.0 cM // 52822 /// E	Rufy3	NM_027530	9.48e-13	1.67e-09	-1.78544	Skin * VS4 down vs Skin * VS28
6754537	NM_183391 // Tnfsf18 // tumor necrosis factor (ligand) superfamily, member 18 // 1 H2.1	Tnfsf18	NM_183391	1.06e-12	1.69e-09	-1.89603	Skin * VS4 down vs Skin * VS28
6925345	NM_001162533 // 1700029G01Rik // RIKEN cDNA 1700029G01 gene // 4 D2.2 // 66938 /// NM_0	1700029G01Rik	NM_001162533	2.31e-12	3.4e-09	-3.00795	Skin * VS4 down vs Skin * VS28
6990270	AK082972 // 4833444G19Rik // RIKEN cDNA 4833444G19 gene // 9 D // 320047	4833444G19Rik	AK082972	3.19e-12	4.32e-09	-2.84919	Skin * VS4 down vs Skin * VS28
6926855	NM_011122 // Plod1 // procollagen-lysine, 2-oxoglutarate 5-dioxygenase 1 // 4 E2|4 76.5	Plod1	NM_011122	4.04e-12	5.08e-09	3.38933	Skin * VS4 up vs Skin * VS28
6906652	NM_030707 // Fcrls // Fc receptor-like S, scavenger receptor // 3 F1 // 80891 /// ENSMU	Fcrls	NM_030707	5.87e-12	6.9e-09	4.22932	Skin * VS4 up vs Skin * VS28
6915993	NM_177259 // Dab1 // disabled homolog 1 (Drosophila) // 4 C6|4 52.7 cM // 13131 /// ENS	Dab1	NM_177259	6.52e-12	7.18e-09	-4.70263	Skin * VS4 down vs Skin * VS28
6781515	NM_029568 // Mfap4 // microfibrillar-associated protein 4 // 11 B2|11 34.35 cM // 76293	Mfap4	NM_029568	1.02e-11	1.06e-08	6.07513	Skin * VS4 up vs Skin * VS28
6789051	NM_145136 // Myocd // myocardin // 11 B3 // 214384 /// NM_146386 // Myocd // myocardin	Myocd	NM_145136	1.61e-11	1.57e-08	-2.09017	Skin * VS4 down vs Skin * VS28
6882499	NM_015770 // a // nonagouti // 2 H1|2 89.0 cM // 50518 /// ENSMUST00000029123 // a // n	a	NM_015770	2.18e-11	2.02e-08	-1.79289	Skin * VS4 down vs Skin * VS28
6831919	NM_134090 // Kdelr3 // KDEL (Lys-Asp-Glu-Leu) endoplasmic reticulum protein retention r	Kdelr3	NM_134090	3.02e-11	2.66e-08	7.15695	Skin * VS4 up vs Skin * VS28
6884750	NM_001001309 // Itga8 // integrin alpha 8 // 2 A1 // 241226 /// ENSMUST00000028106 // I	Itga8	NM_001001309	6.32e-11	5.14e-08	-2.23691	Skin * VS4 down vs Skin * VS28
6950637	NM_207683 // Pik3c2g // phosphatidylinositol 3-kinase, C2 domain containing, gamma poly	Pik3c2g	NM_207683	6.54e-11	5.14e-08	-2.09179	Skin * VS4 down vs Skin * VS28
6980910	NM_153108 // Defb8 // defensin beta 8 // 8 A1.3 // 244334 /// NM_019728 // Defb4 // def	Defb8	NM_153108	6.7e-11	5.14e-08	24.3626	Skin * VS4 up vs Skin * VS28
6814383	NM_009644 // Ahrr // aryl-hydrocarbon receptor repressor // 13 C2 // 11624 /// ENSMUST0	Ahrr	NM_009644	7.1e-11	5.22e-08	-1.62664	Skin * VS4 down vs Skin * VS28
6788388	NM_013472 // Anxa6 // annexin A6 // 11 B1.3|11 29.5 cM // 11749 /// NM_001110211 // Anx	Anxa6	NM_013472	9.18e-11	6.47e-08	2.67035	Skin * VS4 up vs Skin * VS28
6828747	NM_175501 // Adamts12 // a disintegrin-like and metallopeptidase (reprolysin type) with	Adamts12	NM_175501	1.29e-10	8.74e-08	3.40028	Skin * VS4 up vs Skin * VS28
6866643	NM_145494 // Me2 // malic enzyme 2, NAD(+)-dependent, mitochondrial // 18 E2 // 107029	Me2	NM_145494	1.37e-10	8.95e-08	2.49786	Skin * VS4 up vs Skin * VS28
6781988	NM_011786 // Aloxe3 // arachidonate lipoxygenase 3 // 11 B3|11 37.0 cM // 23801 /// ENS	Aloxe3	NM_011786	2.84e-10	1.78e-07	-2.31618	Skin * VS4 down vs Skin * VS28
6978223	NM_022428 // Irx6 // Iroquois related homeobox 6 (Drosophila) // 8 C5|8 43.65 cM // 643	Irx6	NM_022428	2.93e-10	1.78e-07	-1.58872	Skin * VS4 down vs Skin * VS28
6967200	NM_175531 // Mrgprb2 // MAS-related GPR, member B2 // 7 B4 // 243979 /// ENSMUST0000005	Mrgprb2	NM_175531	3.04e-10	1.79e-07	-4.58917	Skin * VS4 down vs Skin * VS28
6817287	NM_008695 // Nid2 // nidogen 2 // 14 A3 // 18074 /// NM_026528 // 2700060E02Rik // RIKE	Nid2	NM_008695	3.16e-10	1.8e-07	2.92861	Skin * VS4 up vs Skin * VS28
6751690	NM_207031 // Ano7 // anoctamin 7 // 1 D // 404545 /// ENSMUST00000058682 // Ano7 // ano	Ano7	NM_207031	4.02e-10	2.22e-07	-1.75169	Skin * VS4 down vs Skin * VS28
6915871	NM_144906 // Sgip1 // SH3-domain GRB2-like (endophilin) interacting protein 1 // 4 C6 /	Sgip1	NM_144906	4.27e-10	2.28e-07	-2.10145	Skin * VS4 down vs Skin * VS28
6937426	NM_153107 // Cpz // carboxypeptidase Z // 5 B3 // 242939 /// ENSMUST00000038676 // Cpz	Cpz	NM_153107	5.61e-10	2.91e-07	7.15618	Skin * VS4 up vs Skin * VS28
6834951	NM_053071 // Cox6c // cytochrome c oxidase, subunit VIc // 15 B3.3 // 12864 /// ENSMUST	Cox6c	NM_053071	6.12e-10	3.08e-07	3.34536	Skin * VS4 up vs Skin * VS28
6778939	NM_145967 // Vstm2a // V-set and transmembrane domain containing 2A // 11 A2 // 211739	Vstm2a	NM_145967	8.29e-10	4.03e-07	-3.09322	Skin * VS4 down vs Skin * VS28
6989553	NM_010421 // Hexa // hexosaminidase A // 9 B|9 29.0 cM // 15211 /// ENSMUST00000026262	Hexa	NM_010421	8.45e-10	4.03e-07	2.01379	Skin * VS4 up vs Skin * VS28
6813585	NM_022317 // Slc28a3 // solute carrier family 28 (sodium-coupled nucleoside transporter	Slc28a3	NM_022317	9.52e-10	4.32e-07	-1.8692	Skin * VS4 down vs Skin * VS28
6966934	NM_026555 // Rcn3 // reticulocalbin 3, EF-hand calcium binding domain // 7 B4|7 23.1 cM	Rcn3	NM_026555	9.55e-10	4.32e-07	5.01723	Skin * VS4 up vs Skin * VS28
6867715	NM_145495 // Rin1 // Ras and Rab interactor 1 // 19 A // 225870 /// ENSMUST00000025818	Rin1	NM_145495	1.13e-09	4.99e-07	-1.61885	Skin * VS4 down vs Skin * VS28
6950111	NM_027562 // Clec2g // C-type lectin domain family 2, member g // 6 F3 // 70809 /// NM_	Clec2g	NM_027562	1.38e-09	5.92e-07	-2.63159	Skin * VS4 down vs Skin * VS28
6752988	NM_177604 // AA986860 // expressed sequence AA986860 // 1 E4 // 212439 /// ENSMUST00000	AA986860	NM_177604	1.44e-09	6.04e-07	-2.17742	Skin * VS4 down vs Skin * VS28
6998213	NM_177775 // Esyt3 // extended synaptotagmin-like protein 3 // 9 E3.3|9 52.0 cM // 2726	Esyt3	NM_177775	1.52e-09	6.25e-07	-1.78122	Skin * VS4 down vs Skin * VS28
6860195	NM_053140 // Pcdhb15 // protocadherin beta 15 // 18 B3 // 93886 /// ENSMUST00000050034	Pcdhb15	NM_053140	1.78e-09	7.14e-07	-1.68938	Skin * VS4 down vs Skin * VS28
6748837	NM_008719 // Npas2 // neuronal PAS domain protein 2 // 1 B|1 20.0 cM // 18143 /// ENSMU	Npas2	NM_008719	1.86e-09	7.2e-07	-3.30618	Skin * VS4 down vs Skin * VS28
6931227	NM_026667 // Fam114a1 // family with sequence similarity 114, member A1 // 5 C3.3 // 68	Fam114a1	NM_026667	1.88e-09	7.2e-07	2.86246	Skin * VS4 up vs Skin * VS28
6820040	NM_033325 // Loxl2 // lysyl oxidase-like 2 // 14 D2 // 94352 /// ENSMUST00000100420 //	Loxl2	NM_033325	2.01e-09	7.39e-07	3.3747	Skin * VS4 up vs Skin * VS28
6784187	NM_010221 // Fkbp10 // FK506 binding protein 10 // 11 D|11 58.0 cM // 14230 /// NM_0011	Fkbp10	NM_010221	1.99e-09	7.39e-07	3.6289	Skin * VS4 up vs Skin * VS28
6767636	NM_008162 // Gpx4 // glutathione peroxidase 4 // 10 C1|10 43.0 cM // 625249 /// NM_0010	Gpx4	NM_008162	2.12e-09	7.62e-07	2.33624	Skin * VS4 up vs Skin * VS28
6860185	NM_053137 // Pcdhb12 // protocadherin beta 12 // 18 B3 // 93883 /// ENSMUST00000055495	Pcdhb12	NM_053137	2.34e-09	8.09e-07	-1.84007	Skin * VS4 down vs Skin * VS28
6941261	NM_175403 // Mlec // malectin // 5 F|5 60.0 cM // 109154 /// ENSMUST00000112121 // Mlec	Mlec	NM_175403	2.34e-09	8.09e-07	2.65606	Skin * VS4 up vs Skin * VS28
6774021	AK079179 // 9530009G21Rik // RIKEN cDNA 9530009G21 gene // 10 B3 // 320305 /// AK156585	9530009G21Rik	AK079179	3.67e-09	1.24e-06	-3.68556	Skin * VS4 down vs Skin * VS28
6852767	NM_001159496 // Ppm1b // protein phosphatase 1B, magnesium dependent, beta isoform // 1	Ppm1b	NM_001159496	3.8e-09	1.26e-06	-2.64496	Skin * VS4 down vs Skin * VS28
6780811	NM_175643 // Adamts2 // a disintegrin-like and metallopeptidase (reprolysin type) with	Adamts2	NM_175643	3.97e-09	1.29e-06	3.39488	Skin * VS4 up vs Skin * VS28
6935451	NM_016789 // Nptx2 // neuronal pentraxin 2 // 5 G2|5 82.0 cM // 53324 /// ENSMUST000000	Nptx2	NM_016789	4.36e-09	1.37e-06	-2.02187	Skin * VS4 down vs Skin * VS28
6953763	NM_153573 // Fkbp14 // FK506 binding protein 14 // 6 B3 // 231997 /// ENSMUST0000004652	Fkbp14	NM_153573	4.45e-09	1.38e-06	4.24311	Skin * VS4 up vs Skin * VS28
6875920	NM_015734 // Col5a1 // collagen, type V, alpha 1 // 2 A2-B|2 18.0 cM // 12831 /// ENSMU	Col5a1	NM_015734	4.87e-09	1.48e-06	3.60202	Skin * VS4 up vs Skin * VS28
6766353	NM_172786 // Il20ra // interleukin 20 receptor, alpha // 10 A3 // 237313 /// ENSMUST000	Il20ra	NM_172786	5.03e-09	1.5e-06	-2.40667	Skin * VS4 down vs Skin * VS28
6899741	NM_181409 // Mtmr11 // myotubularin related protein 11 // 3 F2.1 // 194126 /// ENSMUST0	Mtmr11	NM_181409	5.86e-09	1.68e-06	-1.98193	Skin * VS4 down vs Skin * VS28
7015028	NM_001146081 // Fancb // Fanconi anemia, complementation group B // X F5 // 237211 ///	Fancb	NM_001146081	5.9e-09	1.68e-06	-1.74732	Skin * VS4 down vs Skin * VS28
6998639	NM_001042779 // Sema3b // sema domain, immunoglobulin domain (Ig), short basic domain,	Sema3b	NM_001042779	5.75e-09	1.68e-06	2.93329	Skin * VS4 up vs Skin * VS28
6749706	NM_023631 // Aox4 // aldehyde oxidase 4 // 1 23.2 cM // 71872 /// ENSMUST00000040442 //	Aox4	NM_023631	6.57e-09	1.84e-06	6.30582	Skin * VS4 up vs Skin * VS28
6916762	NM_019783 // Lepre1 // leprecan 1 // 4 D1 // 56401 /// NM_001042411 // Lepre1 // leprec	Lepre1	NM_019783	7.83e-09	2.16e-06	2.85113	Skin * VS4 up vs Skin * VS28
6771092	NM_028736 // Grip1 // glutamate receptor interacting protein 1 // 10 D2|10 77.0 cM // 7	Grip1	NM_028736	9.18e-09	2.45e-06	-1.39975	Skin * VS4 down vs Skin * VS28
6932387	NM_007950 // Ereg // epiregulin // 5 E1 // 13874 /// ENSMUST00000031324 // Ereg // epir	Ereg	NM_007950	1.2e-08	3.16e-06	-2.94438	Skin * VS4 down vs Skin * VS28
6947347	NM_009313 // Tacr1 // tachykinin receptor 1 // 6 D1 // 21336 /// ENSMUST00000032122 //	Tacr1	NM_009313	1.43e-08	3.55e-06	-1.79971	Skin * VS4 down vs Skin * VS28
7013835	NM_022322 // Tnmd // tenomodulin // X E3 // 64103 /// ENSMUST00000033602 // Tnmd // ten	Tnmd	NM_022322	1.42e-08	3.55e-06	4.09751	Skin * VS4 up vs Skin * VS28
6819276	NM_008519 // Ltb4r1 // leukotriene B4 receptor 1 // 14 C3|14 20.5 cM // 16995 /// ENSMU	Ltb4r1	NM_008519	1.52e-08	3.66e-06	-2.68106	Skin * VS4 down vs Skin * VS28
6860198	NM_053141 // Pcdhb16 // protocadherin beta 16 // 18 B3 // 93887 /// ENSMUST00000051442	Pcdhb16	NM_053141	1.52e-08	3.66e-06	-2.21304	Skin * VS4 down vs Skin * VS28
6829760	NM_012031 // Spag1 // sperm associated antigen 1 // 15 C // 26942 /// ENSMUST0000004734	Spag1	NM_012031	1.55e-08	3.7e-06	-1.83331	Skin * VS4 down vs Skin * VS28
6962502	NM_011807 // Dlg2 // discs, large homolog 2 (Drosophila) // 7 E1|7 47.6 cM // 23859 ///	Dlg2	NM_011807	1.63e-08	3.83e-06	-1.84925	Skin * VS4 down vs Skin * VS28
6840207	NM_175165 // Tprg // transformation related protein 63 regulated // 16 B1 // 71338 ///	Tprg	NM_175165	1.82e-08	4.17e-06	-2.0329	Skin * VS4 down vs Skin * VS28
6896584	NR_027966 // 4930429B21Rik // RIKEN cDNA 4930429B21 gene // 3 A3 // 67576 /// NM_009517	4930429B21Rik	NR_027966	1.81e-08	4.17e-06	-1.99883	Skin * VS4 down vs Skin * VS28
6944581	NM_053116 // Wnt16 // wingless-related MMTV integration site 16 // 6 A3 // 93735 /// EN	Wnt16	NM_053116	1.93e-08	4.37e-06	-1.93118	Skin * VS4 down vs Skin * VS28
6791309	NM_172564 // Tns4 // tensin 4 // 11 D // 217169 /// ENSMUST00000017751 // Tns4 // tensi	Tns4	NM_172564	2.05e-08	4.57e-06	-1.85331	Skin * VS4 down vs Skin * VS28
6889440	AK037298 // A130004G07Rik // RIKEN cDNA A130004G07 gene // 2 E3 // 320687	A130004G07Rik	AK037298	2.12e-08	4.68e-06	-2.4385	Skin * VS4 down vs Skin * VS28
6913269	NM_009928 // Col15a1 // collagen, type XV, alpha 1 // 4 B1-B3 // 12819 /// ENSMUST00000	Col15a1	NM_009928	2.36e-08	5.07e-06	4.30051	Skin * VS4 up vs Skin * VS28
6947737	NM_017477 // Copg // coatomer protein complex, subunit gamma // 6 D1|6 38.0 cM // 54161	Copg	NM_017477	2.56e-08	5.43e-06	1.83445	Skin * VS4 up vs Skin * VS28
6772255	NM_001002268 // Gpr126 // G protein-coupled receptor 126 // 10 A2 // 215798 /// ENSMUST	Gpr126	NM_001002268	2.81e-08	5.84e-06	-2.89916	Skin * VS4 down vs Skin * VS28
6768071	NM_008863 // Pkib // protein kinase inhibitor beta, cAMP dependent, testis specific //	Pkib	NM_008863	2.81e-08	5.84e-06	-2.25793	Skin * VS4 down vs Skin * VS28
6957138	NM_013534 // Leprel2 // leprecan-like 2 // 6 F2|6 60.19 cM // 14789 /// ENSMUST00000023	Leprel2	NM_013534	3.25e-08	6.58e-06	1.66405	Skin * VS4 up vs Skin * VS28
6906903	NM_011309 // S100a1 // S100 calcium binding protein A1 // 3 F1-F2|3 43.6 cM // 20193 //	S100a1	NM_011309	3.24e-08	6.58e-06	2.70093	Skin * VS4 up vs Skin * VS28
6929648	NM_144525 // Tmem214 // transmembrane protein 214 // 5 B1 // 68796 /// ENSMUST000000463	Tmem214	NM_144525	3.51e-08	7.04e-06	1.87468	Skin * VS4 up vs Skin * VS28
6941808	NM_029929 // Vps33a // vacuolar protein sorting 33A (yeast) // 5 F|5 64.0 cM // 77573 /	Vps33a	NM_029929	3.66e-08	7.25e-06	1.65016	Skin * VS4 up vs Skin * VS28
6792742	NM_024249 // Slc38a10 // solute carrier family 38, member 10 // 11 E2 // 72055 /// NM_0	Slc38a10	NM_024249	3.87e-08	7.57e-06	1.88518	Skin * VS4 up vs Skin * VS28
6918131	NM_008546 // Mfap2 // microfibrillar-associated protein 2 // 4 D3-E1 // 17150 /// NM_00	Mfap2	NM_008546	3.93e-08	7.61e-06	3.26597	Skin * VS4 up vs Skin * VS28
6781012	NM_001136076 // P4ha2 // procollagen-proline, 2-oxoglutarate 4-dioxygenase (proline 4-h	P4ha2	NM_001136076	4.51e-08	8.64e-06	3.10255	Skin * VS4 up vs Skin * VS28
6779955	NM_031169 // Kcnmb1 // potassium large conductance calcium-activated channel, subfamily	Kcnmb1	NM_031169	4.63e-08	8.78e-06	-1.71436	Skin * VS4 down vs Skin * VS28
6810563	NM_010408 // Hcn1 // hyperpolarization-activated, cyclic nucleotide-gated K+ 1 // 13 D2	Hcn1	NM_010408	4.85e-08	9.02e-06	-1.51851	Skin * VS4 down vs Skin * VS28
6798285	NM_178911 // Pld4 // phospholipase D family, member 4 // 12 F1 // 104759 /// ENSMUST000	Pld4	NM_178911	4.86e-08	9.02e-06	4.27179	Skin * VS4 up vs Skin * VS28
7015994	NM_001013387 // Zfp182 // zinc finger protein 182 // X A1.3 // 319535 /// NM_001111076	Zfp182	NM_001013387	5.08e-08	9.32e-06	-2.25146	Skin * VS4 down vs Skin * VS28
6961283	AK086466 // D930030O05Rik // RIKEN cDNA D930030O05 gene // 7 C // 320387	D930030O05Rik	AK086466	5.2e-08	9.44e-06	-2.99718	Skin * VS4 down vs Skin * VS28
6966327	NM_032541 // Hamp // hepcidin antimicrobial peptide // 7 B1|7 11.0 cM // 84506 /// NM_1	Hamp	NM_032541	5.26e-08	9.47e-06	-8.31594	Skin * VS4 down vs Skin * VS28
6988364	NM_030713 // Zfp202 // zinc finger protein 202 // 9 B // 80902 /// ENSMUST00000026693 /	Zfp202	NM_030713	5.96e-08	1.05e-05	-1.61781	Skin * VS4 down vs Skin * VS28
6762413	NM_145417 // Rnpep // arginyl aminopeptidase (aminopeptidase B) // 1 E4 // 215615 /// N	Rnpep	NM_145417	5.89e-08	1.05e-05	2.22109	Skin * VS4 up vs Skin * VS28
6890903	NM_019696 // Cpxm1 // carboxypeptidase X 1 (M14 family) // 2 F1 // 56264 /// ENSMUST000	Cpxm1	NM_019696	6.02e-08	1.05e-05	3.32445	Skin * VS4 up vs Skin * VS28
6916640	NM_080469 // Eri3 // exoribonuclease 3 // 4 D1 // 140546 /// ENSMUST00000037127 // Eri3	Eri3	NM_080469	6.12e-08	1.06e-05	1.57297	Skin * VS4 up vs Skin * VS28
6966857	NM_009131 // Clec11a // C-type lectin domain family 11, member a // 7 B3-B5 // 20256 //	Clec11a	NM_009131	6.5e-08	1.11e-05	5.79228	Skin * VS4 up vs Skin * VS28
6922864	BC066147 // 2310067E19Rik // RIKEN cDNA 2310067E19 gene // 4 C3 // 76455	2310067E19Rik	BC066147	6.6e-08	1.12e-05	-2.53136	Skin * VS4 down vs Skin * VS28
7014268	NM_008778 // Pak3 // p21 protein (Cdc42/Rac)-activated kinase 3 // X F2 // 18481 /// EN	Pak3	NM_008778	7.15e-08	1.18e-05	-2.28344	Skin * VS4 down vs Skin * VS28
6866006	NM_198649 // Ablim3 // actin binding LIM protein family, member 3 // 18 E1 // 319713 //	Ablim3	NM_198649	7.17e-08	1.18e-05	-2.10665	Skin * VS4 down vs Skin * VS28
6979680	NM_007876 // Dpep1 // dipeptidase 1 (renal) // 8 E1|8 67.0 cM // 13479 /// ENSMUST00000	Dpep1	NM_007876	7.01e-08	1.18e-05	2.85035	Skin * VS4 up vs Skin * VS28
6775518	NM_029102 // Glt8d2 // glycosyltransferase 8 domain containing 2 // 10 C1 // 74782 ///	Glt8d2	NM_029102	8.42e-08	1.37e-05	3.24653	Skin * VS4 up vs Skin * VS28
6829612	NM_018755 // Pgcp // plasma glutamate carboxypeptidase // 15 B3.2 // 54381 /// NM_17607	Pgcp	NM_018755	8.91e-08	1.44e-05	2.45659	Skin * VS4 up vs Skin * VS28
6852934	NM_029858 // Ston1 // stonin 1 // 17 E5 // 77057 /// ENSMUST00000064035 // Ston1 // sto	Ston1	NM_029858	9.6e-08	1.52e-05	-2.1752	Skin * VS4 down vs Skin * VS28
6917774	NM_178257 // Il22ra1 // interleukin 22 receptor, alpha 1 // 4 D3|4 62.0 cM // 230828 //	Il22ra1	NM_178257	9.59e-08	1.52e-05	-1.65879	Skin * VS4 down vs Skin * VS28
6977093	NM_146211 // Glt25d1 // glycosyltransferase 25 domain containing 1 // 8 B3.3 // 234407	Glt25d1	NM_146211	1.1e-07	1.72e-05	1.50613	Skin * VS4 up vs Skin * VS28
6792838	NM_026907 // Sectm1b // secreted and transmembrane 1B // 11 E2 // 58210 /// ENSMUST0000	Sectm1b	NM_026907	1.12e-07	1.73e-05	-2.06238	Skin * VS4 down vs Skin * VS28
6894281	NM_009133 // Stmn3 // stathmin-like 3 // 2 H4 // 20262 /// ENSMUST00000103045 // Stmn3	Stmn3	NM_009133	1.14e-07	1.75e-05	-1.62012	Skin * VS4 down vs Skin * VS28
6771538	NM_009870 // Cdk4 // cyclin-dependent kinase 4 // 10 D3 // 12567 /// ENSMUST00000006911	Cdk4	NM_009870	1.16e-07	1.77e-05	2.43388	Skin * VS4 up vs Skin * VS28
6865551	NM_008908 // Ppic // peptidylprolyl isomerase C // 18 D1 // 19038 /// ENSMUST0000002541	Ppic	NM_008908	1.21e-07	1.82e-05	2.78354	Skin * VS4 up vs Skin * VS28
6780373	NM_026979 // C1qtnf2 // C1q and tumor necrosis factor related protein 2 // 11 B1.1 // 6	C1qtnf2	NM_026979	1.23e-07	1.83e-05	2.10705	Skin * VS4 up vs Skin * VS28
6760042	NM_173425 // Fam124b // family with sequence similarity 124, member B // 1 C4 // 241128	Fam124b	NM_173425	1.24e-07	1.84e-05	-1.44765	Skin * VS4 down vs Skin * VS28
6791023	NM_177619 // Myst2 // MYST histone acetyltransferase 2 // 11 D // 217127 /// ENSMUST000	Myst2	NM_177619	1.28e-07	1.88e-05	-1.45472	Skin * VS4 down vs Skin * VS28
6796158	NM_001005510 // Syne2 // synaptic nuclear envelope 2 // 12 C3 // 319565 /// BC082586 //	Syne2	NM_001005510	1.31e-07	1.89e-05	-2.96786	Skin * VS4 down vs Skin * VS28
6915070	NM_019535 // Sh3gl2 // SH3-domain GRB2-like 2 // 4 C4|4 41.6 cM // 20404 /// ENSMUST000	Sh3gl2	NM_019535	1.37e-07	1.96e-05	-1.90325	Skin * VS4 down vs Skin * VS28
6875638	NM_019450 // Il1f6 // interleukin 1 family, member 6 // 2 A3|2 10.2 cM // 54448 /// ENS	Il1f6	NM_019450	1.38e-07	1.96e-05	-1.81075	Skin * VS4 down vs Skin * VS28
6844632	NM_008555 // Masp1 // mannan-binding lectin serine peptidase 1 // 16 B2-B3 // 17174 ///	Masp1	NM_008555	1.43e-07	2.02e-05	-1.73987	Skin * VS4 down vs Skin * VS28
6888003	NM_010222 // Fkbp7 // FK506 binding protein 7 // 2 C3|2 60.5 cM // 14231 /// ENSMUST000	Fkbp7	NM_010222	1.46e-07	2.04e-05	2.37967	Skin * VS4 up vs Skin * VS28
6997671	NM_025360 // Tmed3 // transmembrane emp24 domain containing 3 // 9 E3.1 // 66111 /// EN	Tmed3	NM_025360	1.5e-07	2.09e-05	2.90581	Skin * VS4 up vs Skin * VS28
6754578	NR_002870 // Dnm3os // dynamin 3, opposite strand // 1 H2.1 // 474332 /// NR_029810 //	Dnm3os	NR_002870	1.65e-07	2.24e-05	-2.70266	Skin * VS4 down vs Skin * VS28
6786049	NM_172496 // Cobl // cordon-bleu // 11 A1|11 6.5 cM // 12808 /// ENSMUST00000109651 //	Cobl	NM_172496	1.65e-07	2.24e-05	-2.60741	Skin * VS4 down vs Skin * VS28
6875964	NM_139197 // Gbgt1 // globoside alpha-1,3-N-acetylgalactosaminyltransferase 1 // 2 A3 /	Gbgt1	NM_139197	1.64e-07	2.24e-05	2.2529	Skin * VS4 up vs Skin * VS28
6942192	NM_010368 // Gusb // glucuronidase, beta // 5 G1.3 // 110006 /// ENSMUST00000026613 //	Gusb	NM_010368	1.71e-07	2.3e-05	2.16845	Skin * VS4 up vs Skin * VS28
6888754	NM_028119 // Ddb2 // damage specific DNA binding protein 2 // 2 E1 // 107986 /// NM_007	Ddb2	NM_028119	1.77e-07	2.37e-05	-2.25915	Skin * VS4 down vs Skin * VS28
7017600	NM_008478 // L1cam // L1 cell adhesion molecule // X A6-B|X 29.51 cM // 16728 /// ENSMU	L1cam	NM_008478	1.83e-07	2.42e-05	-1.6843	Skin * VS4 down vs Skin * VS28
6846375	NM_030612 // Nfkbiz // nuclear factor of kappa light polypeptide gene enhancer in B-cel	Nfkbiz	NM_030612	1.92e-07	2.52e-05	-2.01779	Skin * VS4 down vs Skin * VS28
6782005	NR_027827 // A030009H04Rik // RIKEN cDNA A030009H04 gene // 11 B3 // 80515 /// ENSMUST0	A030009H04Rik	NR_027827	2.02e-07	2.61e-05	-2.15213	Skin * VS4 down vs Skin * VS28
6900142	NM_172684 // Rsbn1 // rosbin, round spermatid basic protein 1 // 3 F2.2 // 229675 /// E	Rsbn1	NM_172684	2.01e-07	2.61e-05	-1.65609	Skin * VS4 down vs Skin * VS28
6908684	NM_019550 // Ptbp2 // polypyrimidine tract binding protein 2 // 3 G1 // 56195 /// ENSMU	Ptbp2	NM_019550	2.17e-07	2.74e-05	-2.64463	Skin * VS4 down vs Skin * VS28
6780963	NM_033565 // Aff4 // AF4/FMR2 family, member 4 // 11 B1.3 // 93736 /// ENSMUST000000609	Aff4	NM_033565	2.18e-07	2.74e-05	-1.46388	Skin * VS4 down vs Skin * VS28
6764351	NM_010209 // Fh1 // fumarate hydratase 1 // 1 H4 // 14194 /// ENSMUST00000027810 // Fh1	Fh1	NM_010209	2.14e-07	2.74e-05	2.12531	Skin * VS4 up vs Skin * VS28
6899622	NM_009150 // Selenbp1 // selenium binding protein 1 // 3 F2.1|3 43.25 cM // 20341 /// N	Selenbp1	NM_009150	2.16e-07	2.74e-05	4.74472	Skin * VS4 up vs Skin * VS28
6954415	NM_008354 // Il12rb2 // interleukin 12 receptor, beta 2 // 6 C1|6 30.1 cM // 16162 ///	Il12rb2	NM_008354	2.51e-07	3.1e-05	-3.15565	Skin * VS4 down vs Skin * VS28
6789229	NM_023668 // Ndel1 // nuclear distribution gene E-like homolog 1 (A. nidulans) // 11 B3	Ndel1	NM_023668	2.48e-07	3.1e-05	-1.67311	Skin * VS4 down vs Skin * VS28
6979123	NM_146217 // Aars // alanyl-tRNA synthetase // 8 E1 // 234734 /// NM_028274 // Exosc6 /	Aars	NM_146217	2.51e-07	3.1e-05	1.80264	Skin * VS4 up vs Skin * VS28
6937051	NM_026770 // Cgref1 // cell growth regulator with EF hand domain 1 // 5 B1 // 68567 ///	Cgref1	NM_026770	2.59e-07	3.17e-05	2.11187	Skin * VS4 up vs Skin * VS28
6946475	NM_012056 // Fkbp9 // FK506 binding protein 9 // 6 B3|6 28.0 cM // 27055 /// ENSMUST000	Fkbp9	NM_012056	2.65e-07	3.22e-05	2.29644	Skin * VS4 up vs Skin * VS28
6965658	NM_007590 // Calm3 // calmodulin 3 // 7 A2|7 4.0 cM // 12315 /// BC050926 // Calm3 // c	Calm3	NM_007590	2.69e-07	3.24e-05	1.72366	Skin * VS4 up vs Skin * VS28
6832079	NM_009634 // Adsl // adenylosuccinate lyase // 15 E1|15 46.0 cM // 11564 /// ENSMUST000	Adsl	NM_009634	2.93e-07	3.52e-05	2.17973	Skin * VS4 up vs Skin * VS28
6752136	NM_027971 // Serpinb12 // serine (or cysteine) peptidase inhibitor, clade B (ovalbumin)	Serpinb12	NM_027971	2.99e-07	3.56e-05	-2.57674	Skin * VS4 down vs Skin * VS28
6782038	NM_009235 // Sox15 // SRY-box containing gene 15 // 11 B3|11 39.0 cM // 20670 /// ENSMU	Sox15	NM_009235	3.08e-07	3.64e-05	-1.86621	Skin * VS4 down vs Skin * VS28
6797969	NR_027651 // Meg3 // maternally expressed 3 // 12 F1|12 54.0 cM // 17263 /// NR_003633	Meg3	NR_027651	3.1e-07	3.64e-05	3.26678	Skin * VS4 up vs Skin * VS28
6789355	NM_031880 // Tnk1 // tyrosine kinase, non-receptor, 1 // 11 B3 // 83813 /// NM_023564 /	Tnk1	NM_031880	3.14e-07	3.67e-05	-1.53702	Skin * VS4 down vs Skin * VS28
6752158	NM_198028 // Serpinb10 // serine (or cysteine) peptidase inhibitor, clade B (ovalbumin)	Serpinb10	NM_198028	3.21e-07	3.73e-05	-3.03747	Skin * VS4 down vs Skin * VS28
6963558	NM_007489 // Arntl // aryl hydrocarbon receptor nuclear translocator-like // 7 F2-F3|7	Arntl	NM_007489	3.31e-07	3.82e-05	-3.61	Skin * VS4 down vs Skin * VS28
6775185	NM_009933 // Col6a1 // collagen, type VI, alpha 1 // 10 41.1 cM // 12833 /// ENSMUST000	Col6a1	NM_009933	3.34e-07	3.83e-05	3.35872	Skin * VS4 up vs Skin * VS28
6755125	NM_177068 // Olfml2b // olfactomedin-like 2B // 1 H3 // 320078 /// ENSMUST00000046792 /	Olfml2b	NM_177068	3.39e-07	3.85e-05	2.45852	Skin * VS4 up vs Skin * VS28
6951483	NM_010056 // Dlx5 // distal-less homeobox 5 // 6 A1|6 2.0 cM // 13395 /// NM_198854 //	Dlx5	NM_010056	3.54e-07	3.98e-05	-2.73124	Skin * VS4 down vs Skin * VS28
6855325	NM_027834 // 9130008F23Rik // RIKEN cDNA 9130008F23 gene // 17 C // 71583 /// ENSMUST00	9130008F23Rik	NM_027834	3.54e-07	3.98e-05	-1.89754	Skin * VS4 down vs Skin * VS28
6963623	NM_054084 // Calcb // calcitonin-related polypeptide, beta // 7 F3 // 116903 /// ENSMUS	Calcb	NM_054084	3.65e-07	4.07e-05	-2.15256	Skin * VS4 down vs Skin * VS28
7015411	NM_207202 // Ccdc120 // coiled-coil domain containing 120 // X A1.1|X 1.6 cM // 54648 /	Ccdc120	NM_207202	3.71e-07	4.11e-05	-1.58231	Skin * VS4 down vs Skin * VS28
6957640	NM_130447 // Dusp16 // dual specificity phosphatase 16 // 6 G1|6 62.0 cM // 70686 /// N	Dusp16	NM_130447	3.88e-07	4.28e-05	-1.62414	Skin * VS4 down vs Skin * VS28
6996638	BC025646 // Fam81a // family with sequence similarity 81, member A // 9 D // 76886 ///	Fam81a	BC025646	4.08e-07	4.47e-05	-1.8542	Skin * VS4 down vs Skin * VS28
6775370	NM_013595 // Mbd3 // methyl-CpG binding domain protein 3 // 10 C1|10 43.0 cM // 17192 /	Mbd3	NM_013595	4.13e-07	4.49e-05	1.87005	Skin * VS4 up vs Skin * VS28
6803871	NM_027360 // 2010107E04Rik // RIKEN cDNA 2010107E04 gene // 12 F1 // 70257 /// ENSMUST0	2010107E04Rik	NM_027360	4.24e-07	4.59e-05	3.80239	Skin * VS4 up vs Skin * VS28
6885409	NM_031843 // Dpp7 // dipeptidylpeptidase 7 // 2 A3 // 83768 /// ENSMUST00000028332 // D	Dpp7	NM_031843	4.45e-07	4.78e-05	1.70069	Skin * VS4 up vs Skin * VS28
6983978	NM_009172 // Siah1a // seven in absentia 1A // 8 C3|8 38.5 cM // 20437 /// NM_009173 //	Siah1a	NM_009172	4.68e-07	5e-05	-1.59829	Skin * VS4 down vs Skin * VS28
6915929	NM_010014 // Dab1 // disabled homolog 1 (Drosophila) // 4 C6|4 52.7 cM // 13131 /// NM_	Dab1	NM_010014	4.78e-07	5.07e-05	-1.95403	Skin * VS4 down vs Skin * VS28
6867650	NM_031868 // Ppp1ca // protein phosphatase 1, catalytic subunit, alpha isoform // 19 E3	Ppp1ca	NM_031868	4.86e-07	5.13e-05	1.81547	Skin * VS4 up vs Skin * VS28
6830480	NM_178920 // Mal2 // mal, T-cell differentiation protein 2 // 15 D1 // 105853 /// ENSMU	Mal2	NM_178920	5.02e-07	5.27e-05	-2.34117	Skin * VS4 down vs Skin * VS28
6831994	NM_009716 // Atf4 // activating transcription factor 4 // 15 E1|15 43.3 cM // 11911 ///	Atf4	NM_009716	5.16e-07	5.38e-05	1.69663	Skin * VS4 up vs Skin * VS28
6768693	NM_027184 // Ipmk // inositol polyphosphate multikinase // 10 B5.2 // 69718 /// ENSMUST	Ipmk	NM_027184	5.3e-07	5.49e-05	-1.74959	Skin * VS4 down vs Skin * VS28
6977975	NM_007406 // Adcy7 // adenylate cyclase 7 // 8 C3|8 40.0 cM // 11513 /// NM_001037724 /	Adcy7	NM_007406	5.63e-07	5.74e-05	1.97908	Skin * VS4 up vs Skin * VS28
6855478	NM_028711 // Slc25a27 // solute carrier family 25, member 27 // 17 C // 74011 /// ENSMU	Slc25a27	NM_028711	5.7e-07	5.78e-05	-1.97002	Skin * VS4 down vs Skin * VS28
6846782	NM_178721 // Cadm2 // cell adhesion molecule 2 // 16 C1.3-C2 // 239857 /// NM_001145977	Cadm2	NM_178721	5.8e-07	5.84e-05	-1.62365	Skin * VS4 down vs Skin * VS28
6761691	NM_001037999 // Dbi // diazepam binding inhibitor // 1 E2 // 13167 /// NM_007830 // Dbi	Dbi	NM_001037999	6.07e-07	6.08e-05	3.66785	Skin * VS4 up vs Skin * VS28
6967203	NM_207537 // Mrgprb3 // MAS-related GPR, member B3 // 7 B4 // 404238 /// ENSMUST0000009	Mrgprb3	NM_207537	6.22e-07	6.13e-05	-2.7102	Skin * VS4 down vs Skin * VS28
7020772	NM_019397 // Egfl6 // EGF-like-domain, multiple 6 // X F5|X 71.5 cM // 54156 /// ENSMUS	Egfl6	NM_019397	6.18e-07	6.13e-05	-1.68676	Skin * VS4 down vs Skin * VS28
6784253	NM_026776 // Vps25 // vacuolar protein sorting 25 (yeast) // 11 D|11 60.0 cM // 28084 /	Vps25	NM_026776	6.2e-07	6.13e-05	2.31486	Skin * VS4 up vs Skin * VS28
6819958	NM_008145 // Gnrh1 // gonadotropin releasing hormone 1 // 14 D1 // 14714 /// ENSMUST000	Gnrh1	NM_008145	6.28e-07	6.16e-05	-1.65023	Skin * VS4 down vs Skin * VS28
6749720	NM_022988 // Nif3l1 // Ngg1 interacting factor 3-like 1 (S. pombe) // 1 C // 65102 ///	Nif3l1	NM_022988	6.57e-07	6.4e-05	1.94444	Skin * VS4 up vs Skin * VS28
6868371	NM_008137 // Gna14 // guanine nucleotide binding protein, alpha 14 // 19 A-B|19 9.0 cM	Gna14	NM_008137	6.97e-07	6.72e-05	-1.95812	Skin * VS4 down vs Skin * VS28
6788410	NM_009242 // Sparc // secreted acidic cysteine rich glycoprotein // 11 B1|11 29.9 cM //	Sparc	NM_009242	6.95e-07	6.72e-05	4.62604	Skin * VS4 up vs Skin * VS28
6756386	NM_001134829 // Lpgat1 // lysophosphatidylglycerol acyltransferase 1 // 1 H6 // 226856	Lpgat1	NM_001134829	7.42e-07	7.11e-05	3.2759	Skin * VS4 up vs Skin * VS28
6863783	NM_019737 // B4galt6 // UDP-Gal:betaGlcNAc beta 1,4-galactosyltransferase, polypeptide	B4galt6	NM_019737	7.68e-07	7.32e-05	2.7803	Skin * VS4 up vs Skin * VS28
6784564	NM_008626 // Mrc2 // mannose receptor, C type 2 // 11 E1 // 17534 /// ENSMUST0000010033	Mrc2	NM_008626	7.77e-07	7.37e-05	2.7752	Skin * VS4 up vs Skin * VS28
6867761	NM_021474 // Efemp2 // epidermal growth factor-containing fibulin-like extracellular ma	Efemp2	NM_021474	7.9e-07	7.43e-05	2.04996	Skin * VS4 up vs Skin * VS28
6936104	NM_023733 // Crot // carnitine O-octanoyltransferase // 5 A1 // 74114 /// ENSMUST000000	Crot	NM_023733	7.93e-07	7.43e-05	2.28185	Skin * VS4 up vs Skin * VS28
6873510	NM_175360 // Obfc1 // oligonucleotide/oligosaccharide-binding fold containing 1 // 19 D	Obfc1	NM_175360	7.98e-07	7.45e-05	1.73432	Skin * VS4 up vs Skin * VS28
6867615	NM_019449 // Unc93b1 // unc-93 homolog B1 (C. elegans) // 19 A // 54445 /// NM_00116142	Unc93b1	NM_019449	8.1e-07	7.51e-05	2.58107	Skin * VS4 up vs Skin * VS28
6760789	NM_021537 // Stk25 // serine/threonine kinase 25 (yeast) // 1 D|1 58.0 cM // 59041 ///	Stk25	NM_021537	8.3e-07	7.66e-05	1.79751	Skin * VS4 up vs Skin * VS28
6874947	NM_172471 // Itih5 // inter-alpha (globulin) inhibitor H5 // 2 A1 // 209378 /// ENSMUST	Itih5	NM_172471	8.34e-07	7.66e-05	2.78142	Skin * VS4 up vs Skin * VS28
6870967	NM_133666 // Ndufv1 // NADH dehydrogenase (ubiquinone) flavoprotein 1 // 19 A // 17995	Ndufv1	NM_133666	8.83e-07	8.06e-05	2.17155	Skin * VS4 up vs Skin * VS28
6797714	NM_013775 // Tcl1b2 // T-cell leukemia/lymphoma 1B, 2 // 12 E // 27381 /// NM_013773 //	Tcl1b2	NM_013775	8.96e-07	8.07e-05	-2.47013	Skin * VS4 down vs Skin * VS28
6951107	NM_172309 // Arntl2 // aryl hydrocarbon receptor nuclear translocator-like 2 // 6 G3 //	Arntl2	NM_172309	8.98e-07	8.07e-05	-1.62732	Skin * VS4 down vs Skin * VS28
6847928	NM_138597 // Atp5o // ATP synthase, H+ transporting, mitochondrial F1 complex, O subuni	Atp5o	NM_138597	8.97e-07	8.07e-05	2.08205	Skin * VS4 up vs Skin * VS28
6843500	NM_008791 // Pcp4 // Purkinje cell protein 4 // 16 C4|16 69.9 cM // 18546 /// ENSMUST00	Pcp4	NM_008791	9.65e-07	8.59e-05	-3.0594	Skin * VS4 down vs Skin * VS28
6925659	NM_153160 // Zcchc17 // zinc finger, CCHC domain containing 17 // 4 D2.2 // 619605 ///	Zcchc17	NM_153160	1.02e-06	8.99e-05	1.95554	Skin * VS4 up vs Skin * VS28
6803525	AK037594 // A130014H13Rik // RIKEN cDNA A130014H13 gene // 12 F1 // 319630 /// AK079474	A130014H13Rik	AK037594	1.03e-06	9.07e-05	-3.08234	Skin * VS4 down vs Skin * VS28
6783367	NM_024174 // Mrps23 // mitochondrial ribosomal protein S23 // 11 C|11 48.0 cM // 64656	Mrps23	NM_024174	1.05e-06	9.24e-05	1.99886	Skin * VS4 up vs Skin * VS28
6840818	NM_008047 // Fstl1 // follistatin-like 1 // 16 B3|16 27.3 cM // 14314 /// ENSMUST000001	Fstl1	NM_008047	1.06e-06	9.24e-05	2.58046	Skin * VS4 up vs Skin * VS28
6995736	NM_177769 // Elmod1 // ELMO domain containing 1 // 9 A5.3 // 270162 /// ENSMUST00000048	Elmod1	NM_177769	1.07e-06	9.25e-05	-1.5011	Skin * VS4 down vs Skin * VS28
6996269	NM_008927 // Map2k1 // mitogen-activated protein kinase kinase 1 // 9 C|9 36.0 cM // 26	Map2k1	NM_008927	1.08e-06	9.33e-05	1.60185	Skin * VS4 up vs Skin * VS28
6792442	NM_008258 // Hn1 // hematological and neurological expressed sequence 1 // 11 E2|11 70.	Hn1	NM_008258	1.09e-06	9.34e-05	3.49741	Skin * VS4 up vs Skin * VS28
6926305	NM_001122954 // Pla2g5 // phospholipase A2, group V // 4 D3|4 68.0 cM // 18784 /// NM_0	Pla2g5	NM_001122954	1.09e-06	9.35e-05	1.92739	Skin * VS4 up vs Skin * VS28
6972317	NM_010514 // Igf2 // insulin-like growth factor 2 // 7 F5|7 69.09 cM // 16002 /// NM_00	Igf2	NM_010514	1.19e-06	0.000101079	-2.01642	Skin * VS4 down vs Skin * VS28
6791942	NM_198292 // Tex2 // testis expressed gene 2 // 11 D|11 61.0 cM // 21763 /// ENSMUST000	Tex2	NM_198292	1.19e-06	0.000101079	-1.41964	Skin * VS4 down vs Skin * VS28
6816124	NM_139299 // Il31ra // interleukin 31 receptor A // 13 D2.2 // 218624 /// ENSMUST000000	Il31ra	NM_139299	1.3e-06	0.000109516	-1.8384	Skin * VS4 down vs Skin * VS28
6781243	NM_026949 // Cnot8 // CCR4-NOT transcription complex, subunit 8 // 11 B1.3 // 69125 ///	Cnot8	NM_026949	1.32e-06	0.000110032	1.60107	Skin * VS4 up vs Skin * VS28
6783674	NM_133807 // Lrrc59 // leucine rich repeat containing 59 // 11 D // 98238 /// ENSMUST00	Lrrc59	NM_133807	1.31e-06	0.000110032	1.71683	Skin * VS4 up vs Skin * VS28
6881556	NM_145534 // Btbd3 // BTB (POZ) domain containing 3 // 2 F3 // 228662 /// NM_001025431	Btbd3	NM_145534	1.34e-06	0.000110263	-1.92007	Skin * VS4 down vs Skin * VS28
6962379	NM_028238 // Rab38 // RAB38, member of RAS oncogene family // 7 E1|7 46.0 cM // 72433 /	Rab38	NM_028238	1.34e-06	0.000110263	-1.80295	Skin * VS4 down vs Skin * VS28
6838660	NM_019956 // Krt71 // keratin 71 // 15 F2|15 63.2 cM // 56735 /// ENSMUST00000023710 //	Krt71	NM_019956	1.33e-06	0.000110263	19.4557	Skin * VS4 up vs Skin * VS28
6775182	NM_146007 // Col6a2 // collagen, type VI, alpha 2 // 10 41.1 cM // 12834 /// ENSMUST000	Col6a2	NM_146007	1.36e-06	0.000111523	3.12282	Skin * VS4 up vs Skin * VS28
6979111	NM_009179 // St3gal2 // ST3 beta-galactoside alpha-2,3-sialyltransferase 2 // 8 E1 // 2	St3gal2	NM_009179	1.4e-06	0.00011393	1.65714	Skin * VS4 up vs Skin * VS28
6968018	NM_001033713 // Mef2a // myocyte enhancer factor 2A // 7 C|7 33.0 cM // 17258 /// BC096	Mef2a	NM_001033713	1.43e-06	0.000115842	-2.02262	Skin * VS4 down vs Skin * VS28
6988707	NM_176993 // Mpzl3 // myelin protein zero-like 3 // 9 A5.2 // 319742 /// NM_001093749 /	Mpzl3	NM_176993	1.44e-06	0.000116064	-1.7818	Skin * VS4 down vs Skin * VS28
6974003	NM_009932 // Col4a2 // collagen, type IV, alpha 2 // 8 A1.1|8 5.0 cM // 12827 /// ENSMU	Col4a2	NM_009932	1.44e-06	0.000116064	2.89932	Skin * VS4 up vs Skin * VS28
6899146	NM_025448 // Ssr2 // signal sequence receptor, beta // 3 F1 // 66256 /// ENSMUST0000003	Ssr2	NM_025448	1.45e-06	0.00011621	2.22835	Skin * VS4 up vs Skin * VS28
6880553	NM_011941 // Mapkbp1 // mitogen-activated protein kinase binding protein 1 // 2 E5 // 2	Mapkbp1	NM_011941	1.49e-06	0.000118655	-1.70113	Skin * VS4 down vs Skin * VS28
6983214	NM_023217 // Pgpep1 // pyroglutamyl-peptidase I // 8 C1 // 66522 /// ENSMUST00000070173	Pgpep1	NM_023217	1.55e-06	0.000122965	2.06487	Skin * VS4 up vs Skin * VS28
6876087	NM_133673 // Tor1b // torsin family 1, member B // 2 B // 30934 /// ENSMUST00000028199	Tor1b	NM_133673	1.64e-06	0.000129179	1.88703	Skin * VS4 up vs Skin * VS28
6879034	NM_007387 // Acp2 // acid phosphatase 2, lysosomal // 2 E1|2 52.0 cM // 11432 /// ENSMU	Acp2	NM_007387	1.71e-06	0.00013429	1.49329	Skin * VS4 up vs Skin * VS28
6872624	NR_002849 // 8430431K14Rik // RIKEN cDNA 8430431K14 gene // 19 C1 // 78103	8430431K14Rik	NR_002849	1.74e-06	0.000135498	-1.81246	Skin * VS4 down vs Skin * VS28
6854286	NM_001081399 // Prss33 // protease, serine, 33 // 17 A3.3|17 10.75 cM // 353130 /// ENS	Prss33	NM_001081399	1.75e-06	0.000135719	-1.32676	Skin * VS4 down vs Skin * VS28
6830506	NM_181277 // Col14a1 // collagen, type XIV, alpha 1 // 15 D // 12818 /// ENSMUST0000011	Col14a1	NM_181277	1.76e-06	0.000135719	3.61944	Skin * VS4 up vs Skin * VS28
6817403	NM_017479 // Myst4 // MYST histone acetyltransferase monocytic leukemia 4 // 14 A3 // 5	Myst4	NM_017479	1.76e-06	0.000135742	-2.013	Skin * VS4 down vs Skin * VS28
6794568	NM_178681 // Dgkb // diacylglycerol kinase, beta // 12 A3 // 217480 /// ENSMUST00000040	Dgkb	NM_178681	1.79e-06	0.000136854	-1.4937	Skin * VS4 down vs Skin * VS28
6878984	NM_018828 // Fnbp4 // formin binding protein 4 // 2 E1 // 55935 /// ENSMUST00000013759	Fnbp4	NM_018828	1.87e-06	0.000142497	-1.95956	Skin * VS4 down vs Skin * VS28
6928880	NM_011348 // Sema3e // sema domain, immunoglobulin domain (Ig), short basic domain, sec	Sema3e	NM_011348	1.91e-06	0.000145168	-1.99056	Skin * VS4 down vs Skin * VS28
6795595	NM_177806 // Prpf39 // PRP39 pre-mRNA processing factor 39 homolog (yeast) // 12 C1 //	Prpf39	NM_177806	1.92e-06	0.000145261	-2.3783	Skin * VS4 down vs Skin * VS28
6979772	NM_139272 // Galnt2 // UDP-N-acetyl-alpha-D-galactosamine:polypeptide N-acetylgalactosa	Galnt2	NM_139272	2.04e-06	0.000152983	1.55044	Skin * VS4 up vs Skin * VS28
6965195	NM_011528 // Taldo1 // transaldolase 1 // 7 F3-F4 // 21351 /// ENSMUST00000026576 // Ta	Taldo1	NM_011528	2.04e-06	0.000152983	3.48579	Skin * VS4 up vs Skin * VS28
6941734	NM_144912 // Rad9b // RAD9 homolog B (S. cerevisiae) // 5 F // 231724 /// ENSMUST000000	Rad9b	NM_144912	2.18e-06	0.000161213	-1.83465	Skin * VS4 down vs Skin * VS28
6784237	NM_013792 // Naglu // alpha-N-acetylglucosaminidase (Sanfilippo disease IIIB) // 11 D /	Naglu	NM_013792	2.17e-06	0.000161213	2.11093	Skin * VS4 up vs Skin * VS28
7020371	NM_016764 // Prdx4 // peroxiredoxin 4 // X F3|X 67.7 cM // 53381 /// ENSMUST00000026328	Prdx4	NM_016764	2.2e-06	0.000162353	2.50207	Skin * VS4 up vs Skin * VS28
6817970	NM_027289 // Nt5dc2 // 5'-nucleotidase domain containing 2 // 14 B // 70021 /// NM_1386	Nt5dc2	NM_027289	2.23e-06	0.000162859	3.04291	Skin * VS4 up vs Skin * VS28
6934942	NM_008617 // Mdh2 // malate dehydrogenase 2, NAD (mitochondrial) // 5 G2|5 78.0 cM // 1	Mdh2	NM_008617	2.31e-06	0.000168387	1.51454	Skin * VS4 up vs Skin * VS28
6816158	NM_027127 // Gpx8 // glutathione peroxidase 8 (putative) // 13 D2.2 // 69590 /// ENSMUS	Gpx8	NM_027127	2.34e-06	0.000169983	3.45976	Skin * VS4 up vs Skin * VS28
6860201	NM_053143 // Pcdhb18 // protocadherin beta 18 // 18 B3 // 93889 /// ENSMUST00000055949	Pcdhb18	NM_053143	2.43e-06	0.000175469	-1.71059	Skin * VS4 down vs Skin * VS28
6798399	NM_028731 // Esyt2 // extended synaptotagmin-like protein 2 // 12 F2|12 59.2 cM // 5263	Esyt2	NM_028731	2.47e-06	0.000177725	-1.59182	Skin * VS4 down vs Skin * VS28
6754437	NM_011931 // Rfwd2 // ring finger and WD repeat domain 2 // 1 C3 // 26374 /// NR_028518	Rfwd2	NM_011931	2.48e-06	0.00017796	-2.54337	Skin * VS4 down vs Skin * VS28
6771627	NM_016774 // Atp5b // ATP synthase, H+ transporting mitochondrial F1 complex, beta subu	Atp5b	NM_016774	2.57e-06	0.000183639	1.38957	Skin * VS4 up vs Skin * VS28
6994956	NM_011139 // Pou2f3 // POU domain, class 2, transcription factor 3 // 9 A5.1|9 23.0 cM	Pou2f3	NM_011139	2.59e-06	0.000183792	-2.09504	Skin * VS4 down vs Skin * VS28
6791326	NM_133730 // Krt25 // keratin 25 // 11 D // 70810 /// NM_010666 // Krt27 // keratin 27	Krt25	NM_133730	2.6e-06	0.000183796	14.9979	Skin * VS4 up vs Skin * VS28
6753402	NM_001130174 // Tnnt2 // troponin T2, cardiac // 1 E4|1 60.0 cM // 21956 /// NM_0011301	Tnnt2	NM_001130174	2.64e-06	0.000185939	-1.66909	Skin * VS4 down vs Skin * VS28
6939109	NM_028194 // Fryl // furry homolog-like (Drosophila) // 5 C3.2 // 72313 /// NM_177136 /	Fryl	NM_028194	2.71e-06	0.000189096	-1.78504	Skin * VS4 down vs Skin * VS28
6844110	NM_001081154 // 4921513D23Rik // RIKEN cDNA 4921513D23 gene // 16 A1 // 223989 /// ENSM	4921513D23Rik	NM_001081154	2.7e-06	0.000189096	-1.58233	Skin * VS4 down vs Skin * VS28
6831927	NM_028634 // Cby1 // chibby homolog 1 (Drosophila) // 15 E2|15 // 73739 /// ENSMUST0000	Cby1	NM_028634	2.7e-06	0.000189096	2.32285	Skin * VS4 up vs Skin * VS28
6934130	NM_019824 // Arpc3 // actin related protein 2/3 complex, subunit 3 // 5 F // 56378 ///	Arpc3	NM_019824	2.73e-06	0.000189589	2.84372	Skin * VS4 up vs Skin * VS28
7020020	NM_178358 // Lhfpl1 // lipoma HMGIC fusion partner-like 1 // X F2 // 237091 /// BC05143	Lhfpl1	NM_178358	2.75e-06	0.000190191	2.35195	Skin * VS4 up vs Skin * VS28
6839771	NM_153790 // Scarf2 // scavenger receptor class F, member 2 // 16 A3 // 224024 /// ENSM	Scarf2	NM_153790	2.79e-06	0.000190232	1.39073	Skin * VS4 up vs Skin * VS28
6927277	NM_011985 // Mmp23 // matrix metallopeptidase 23 // 4 E2 // 26561 /// ENSMUST0000003093	Mmp23	NM_011985	2.78e-06	0.000190232	1.65244	Skin * VS4 up vs Skin * VS28
6782132	NM_008946 // Psmb6 // proteasome (prosome, macropain) subunit, beta type 6 // 11 B3|11	Psmb6	NM_008946	2.79e-06	0.000190232	2.2534	Skin * VS4 up vs Skin * VS28
6898161	NM_001039543 // Mlf1 // myeloid leukemia factor 1 // 3 E1|3 31.0 cM // 17349 /// NM_010	Mlf1	NM_001039543	2.84e-06	0.000191953	2.89273	Skin * VS4 up vs Skin * VS28
6906944	NM_175424 // Prr9 // proline rich 9 // 3 F1 // 109314 /// ENSMUST00000070284 // Prr9 //	Prr9	NM_175424	2.88e-06	0.000194045	13.199	Skin * VS4 up vs Skin * VS28
6796575	NM_172580 // Acot6 // acyl-CoA thioesterase 6 // 12 D1 // 217700 /// NM_134247 // Acot4	Acot6	NM_172580	2.92e-06	0.000195341	-2.55085	Skin * VS4 down vs Skin * VS28
6908219	NM_030699 // Ntng1 // netrin G1 // 3 F3 // 80883 /// NM_001163350 // Ntng1 // netrin G1	Ntng1	NM_030699	2.94e-06	0.000195341	-1.33038	Skin * VS4 down vs Skin * VS28
6784587	NM_207624 // Ace // angiotensin I converting enzyme (peptidyl-dipeptidase A) 1 // 11 E1	Ace	NM_207624	2.93e-06	0.000195341	3.5235	Skin * VS4 up vs Skin * VS28
6787174	NM_008005 // Fgf18 // fibroblast growth factor 18 // 11 A4 // 14172 /// ENSMUST00000020	Fgf18	NM_008005	2.99e-06	0.000196638	-3.73245	Skin * VS4 down vs Skin * VS28
6760385	NM_008801 // Pde6d // phosphodiesterase 6D, cGMP-specific, rod, delta // 1 D // 18582 /	Pde6d	NM_008801	2.98e-06	0.000196638	1.62018	Skin * VS4 up vs Skin * VS28
6985252	NM_017370 // Hp // haptoglobin // 8 D3|8 55.0 cM // 15439 /// ENSMUST00000074898 // Hp	Hp	NM_017370	2.98e-06	0.000196638	5.27563	Skin * VS4 up vs Skin * VS28
6957249	NM_025358 // Ndufa9 // NADH dehydrogenase (ubiquinone) 1 alpha subcomplex, 9 // 6 F3 //	Ndufa9	NM_025358	3.03e-06	0.00019832	2.51464	Skin * VS4 up vs Skin * VS28
6981713	NM_027998 // Cldn23 // claudin 23 // 8 B1.1 // 71908 /// ENSMUST00000060128 // Cldn23 /	Cldn23	NM_027998	3.09e-06	0.000200658	-2.51228	Skin * VS4 down vs Skin * VS28
6844952	NM_175650 // Atp13a5 // ATPase type 13A5 // 16 B2 // 268878 /// ENSMUST00000075806 // A	Atp13a5	NM_175650	3.1e-06	0.000200658	-1.7229	Skin * VS4 down vs Skin * VS28
6810697	NM_134066 // Akr1c18 // aldo-keto reductase family 1, member C18 // 13 A1 // 105349 ///	Akr1c18	NM_134066	3.09e-06	0.000200658	8.68401	Skin * VS4 up vs Skin * VS28
6965970	NM_177102 // Tmem91 // transmembrane protein 91 // 7 A3 // 320208 /// ENSMUST0000007943	Tmem91	NM_177102	3.15e-06	0.000203573	-1.91218	Skin * VS4 down vs Skin * VS28
7016340	NM_019443 // Ndufa1 // NADH dehydrogenase (ubiquinone) 1 alpha subcomplex, 1 // X A2 //	Ndufa1	NM_019443	3.19e-06	0.000204192	3.24505	Skin * VS4 up vs Skin * VS28
6778293	NM_172791 // Pla2g3 // phospholipase A2, group III // 11 A1 // 237625 /// ENSMUST000000	Pla2g3	NM_172791	3.25e-06	0.000207544	-1.30925	Skin * VS4 down vs Skin * VS28
6959007	NM_001010836 // Ppp1r13l // protein phosphatase 1, regulatory (inhibitor) subunit 13 li	Ppp1r13l	NM_001010836	3.34e-06	0.000212465	-1.80204	Skin * VS4 down vs Skin * VS28
6758414	NM_007737 // Col5a2 // collagen, type V, alpha 2 // 1 C1 // 12832 /// ENSMUST0000008643	Col5a2	NM_007737	3.37e-06	0.000213455	5.49311	Skin * VS4 up vs Skin * VS28
7002886	NM_008256 // Hmgcs2 // 3-hydroxy-3-methylglutaryl-Coenzyme A synthase 2 // 3 F2.2|3 48.	Hmgcs2	NM_008256	3.41e-06	0.000215521	-3.54143	Skin * VS4 down vs Skin * VS28
6924877	NM_009176 // St3gal3 // ST3 beta-galactoside alpha-2,3-sialyltransferase 3 // 4 D1 // 2	St3gal3	NM_009176	3.49e-06	0.000219514	1.85051	Skin * VS4 up vs Skin * VS28
6886170	NM_011187 // Psmb7 // proteasome (prosome, macropain) subunit, beta type 7 // 2 B|2 27.	Psmb7	NM_011187	3.5e-06	0.000219514	2.17126	Skin * VS4 up vs Skin * VS28
6878031	NM_008397 // Itga6 // integrin alpha 6 // 2 C2-C3|2 38.0 cM // 16403 /// ENSMUST0000002	Itga6	NM_008397	3.53e-06	0.000220977	-1.7875	Skin * VS4 down vs Skin * VS28
6835973	NM_175212 // Tmem65 // transmembrane protein 65 // 15 D1 // 74868 /// ENSMUST0000007211	Tmem65	NM_175212	3.58e-06	0.000223094	-1.79989	Skin * VS4 down vs Skin * VS28
6932571	NM_018866 // Cxcl13 // chemokine (C-X-C motif) ligand 13 // 5 E3 // 55985 /// ENSMUST00	Cxcl13	NM_018866	3.64e-06	0.000226212	-17.9048	Skin * VS4 down vs Skin * VS28
6945676	NM_212468 // Ssbp1 // single-stranded DNA binding protein 1 // 6 B2 // 381760 /// NM_02	Ssbp1	NM_212468	3.67e-06	0.000227236	-2.15815	Skin * VS4 down vs Skin * VS28
6876026	NM_207298 // Cercam // cerebral endothelial cell adhesion molecule // 2 B|2 19.0 cM //	Cercam	NM_207298	3.69e-06	0.000227236	1.87956	Skin * VS4 up vs Skin * VS28
6948008	NM_026309 // Lsm3 // LSM3 homolog, U6 small nuclear RNA associated (S. cerevisiae) // 6	Lsm3	NM_026309	3.73e-06	0.000228444	2.46636	Skin * VS4 up vs Skin * VS28
6760642	AF064749 // Col6a3 // collagen, type VI, alpha 3 // 1 D|1 53.9 cM // 12835 /// BC049881	Col6a3	AF064749	3.73e-06	0.000228444	4.9889	Skin * VS4 up vs Skin * VS28
6814666	NM_001081176 // Polr3g // polymerase (RNA) III (DNA directed) polypeptide G // 13 C3 //	Polr3g	NM_001081176	3.75e-06	0.000229032	-1.81615	Skin * VS4 down vs Skin * VS28
6937288	NM_010753 // Mxd4 // Max dimerization protein 4 // 5 B2|5 20.0 cM // 17122 /// ENSMUST0	Mxd4	NM_010753	3.84e-06	0.000233247	1.80135	Skin * VS4 up vs Skin * VS28
6929784	NM_019810 // Slc5a1 // solute carrier family 5 (sodium/glucose cotransporter), member 1	Slc5a1	NM_019810	3.92e-06	0.000235581	-1.48665	Skin * VS4 down vs Skin * VS28
6934321	NM_181410 // Gtf2h3 // general transcription factor IIH, polypeptide 3 // 5 F|5 68.0 cM	Gtf2h3	NM_181410	3.91e-06	0.000235581	2.31076	Skin * VS4 up vs Skin * VS28
6749804	NM_139150 // Carf // calcium response factor // 1 C2 // 241066 /// NM_024175 // Rps23 /	Carf	NM_139150	4.02e-06	0.000238604	-1.50876	Skin * VS4 down vs Skin * VS28
6965211	NM_007459 // Ap2a2 // adaptor protein complex AP-2, alpha 2 subunit // 7 F5 // 11772 //	Ap2a2	NM_007459	4.02e-06	0.000238604	1.45327	Skin * VS4 up vs Skin * VS28
6887661	AK017919 // 5830411J07Rik // RIKEN cDNA 5830411J07 gene // 2 C2 // 74742	5830411J07Rik	AK017919	4.09e-06	0.000241145	-3.10321	Skin * VS4 down vs Skin * VS28
6852924	NM_180974 // Foxn2 // forkhead box N2 // 17 E5 // 14236 /// ENSMUST00000112238 // Foxn2	Foxn2	NM_180974	4.1e-06	0.000241145	-1.78844	Skin * VS4 down vs Skin * VS28
6787741	NM_172524 // Nipal4 // NIPA-like domain containing 4 // 11 B1.1 // 214112 /// ENSMUST00	Nipal4	NM_172524	4.1e-06	0.000241145	-1.60478	Skin * VS4 down vs Skin * VS28
6957246	NM_010595 // Kcna1 // potassium voltage-gated channel, shaker-related subfamily, member	Kcna1	NM_010595	4.14e-06	0.00024257	-1.38772	Skin * VS4 down vs Skin * VS28
6756238	NM_008976 // Ptpn14 // protein tyrosine phosphatase, non-receptor type 14 // 1 H6|1 103	Ptpn14	NM_008976	4.17e-06	0.000242891	-1.72155	Skin * VS4 down vs Skin * VS28
6876238	NM_011923 // Angptl2 // angiopoietin-like 2 // 2 B // 26360 /// ENSMUST00000004208 // A	Angptl2	NM_011923	4.17e-06	0.000242891	2.76582	Skin * VS4 up vs Skin * VS28
6939358	NM_001159518 // Igfbp7 // insulin-like growth factor binding protein 7 // 5 C3.3 // 298	Igfbp7	NM_001159518	4.2e-06	0.000243758	2.03433	Skin * VS4 up vs Skin * VS28
6922895	NM_027238 // Ttc39b // tetratricopeptide repeat domain 39B // 4 C3 // 69863 /// ENSMUST	Ttc39b	NM_027238	4.28e-06	0.000246321	-2.67712	Skin * VS4 down vs Skin * VS28
6854276	NM_029798 // Flywch2 // FLYWCH family member 2 // 17 A3.3 // 76917 /// ENSMUST000000247	Flywch2	NM_029798	4.26e-06	0.000246321	-1.54465	Skin * VS4 down vs Skin * VS28
6785299	NM_009304 // Syngr2 // synaptogyrin 2 // 11 E2 // 20973 /// ENSMUST00000026649 // Syngr	Syngr2	NM_009304	4.3e-06	0.000246321	1.59555	Skin * VS4 up vs Skin * VS28
6868018	NM_021890 // Fads3 // fatty acid desaturase 3 // 19 B // 60527 /// ENSMUST00000025566 /	Fads3	NM_021890	4.3e-06	0.000246321	4.6977	Skin * VS4 up vs Skin * VS28
6924583	NM_145551 // Slc5a9 // solute carrier family 5 (sodium/glucose cotransporter), member 9	Slc5a9	NM_145551	4.42e-06	0.000252062	-1.64869	Skin * VS4 down vs Skin * VS28
6893630	NM_022325 // Ctsz // cathepsin Z // 2 H4|2 103.5 cM // 64138 /// ENSMUST00000016400 //	Ctsz	NM_022325	4.44e-06	0.000252321	1.84922	Skin * VS4 up vs Skin * VS28
6948759	NM_007697 // Chl1 // cell adhesion molecule with homology to L1CAM // --- // 12661 ///	Chl1	NM_007697	4.48e-06	0.000252445	-2.26919	Skin * VS4 down vs Skin * VS28
6906984	NM_027137 // Lce1d // late cornified envelope 1D // 3 F1 // 69611 /// NM_026811 // Lce1	Lce1d	NM_027137	4.47e-06	0.000252445	-1.97392	Skin * VS4 down vs Skin * VS28
6870975	NM_016666 // Aip // aryl-hydrocarbon receptor-interacting protein // 19 A|19 0.0 cM //	Aip	NM_016666	4.46e-06	0.000252445	1.70653	Skin * VS4 up vs Skin * VS28
6960166	NM_145582 // Ctu1 // cytosolic thiouridylase subunit 1 homolog (S. pombe) // 7 B4 // 23	Ctu1	NM_145582	4.5e-06	0.000252706	-1.61432	Skin * VS4 down vs Skin * VS28
6906980	NM_026822 // Lce1b // late cornified envelope 1B // 3 F1 // 68720 /// ENSMUST0000002953	Lce1b	NM_026822	4.61e-06	0.000257383	-4.34946	Skin * VS4 down vs Skin * VS28
6887057	NM_001001182 // Baz2b // bromodomain adjacent to zinc finger domain, 2B // 2 C1.1 // 40	Baz2b	NM_001001182	4.64e-06	0.000257954	-1.96661	Skin * VS4 down vs Skin * VS28
6985004	NM_013640 // Psmb10 // proteasome (prosome, macropain) subunit, beta type 10 // 8 D3|8	Psmb10	NM_013640	4.72e-06	0.000261573	2.14094	Skin * VS4 up vs Skin * VS28
6965316	NM_133655 // Cd81 // CD81 antigen // 7 F5|7 69.3 cM // 12520 /// ENSMUST00000037941 //	Cd81	NM_133655	4.78e-06	0.000263202	1.61229	Skin * VS4 up vs Skin * VS28
6769235	NM_134002 // Csnk1g2 // casein kinase 1, gamma 2 // 10 C1 // 103236 /// NM_001159591 //	Csnk1g2	NM_134002	4.77e-06	0.000263202	1.61307	Skin * VS4 up vs Skin * VS28
6786585	NM_011023 // Otx1 // orthodenticle homolog 1 (Drosophila) // 11 A3.2|11 12.0 cM // 1842	Otx1	NM_011023	5.15e-06	0.000282564	-1.47707	Skin * VS4 down vs Skin * VS28
6886016	NM_080554 // Psmd5 // proteasome (prosome, macropain) 26S subunit, non-ATPase, 5 // 2 B	Psmd5	NM_080554	5.29e-06	0.000289552	1.77731	Skin * VS4 up vs Skin * VS28
6819901	NM_029979 // Trim35 // tripartite motif-containing 35 // 14 D1 // 66854 /// AF145374 //	Trim35	NM_029979	5.38e-06	0.000293419	1.71133	Skin * VS4 up vs Skin * VS28
6873069	NM_019698 // Aldh18a1 // aldehyde dehydrogenase 18 family, member A1 // 19 C3 // 56454	Aldh18a1	NM_019698	5.44e-06	0.000294981	3.11413	Skin * VS4 up vs Skin * VS28
6813326	NM_178605 // Nop16 // NOP16 nucleolar protein homolog (yeast) // 13 B1|13 34.0 cM // 28	Nop16	NM_178605	5.57e-06	0.000301067	1.729	Skin * VS4 up vs Skin * VS28
6871295	NM_134150 // Otub1 // OTU domain, ubiquitin aldehyde binding 1 // 19 A // 107260 /// BC	Otub1	NM_134150	5.67e-06	0.000304824	1.95615	Skin * VS4 up vs Skin * VS28
6965206	NM_053082 // Tspan4 // tetraspanin 4 // 7 F5 // 64540 /// ENSMUST00000026585 // Tspan4	Tspan4	NM_053082	5.69e-06	0.000305008	2.94381	Skin * VS4 up vs Skin * VS28
6899682	NM_007802 // Ctsk // cathepsin K // 3 F2.1|3 47.9 cM // 13038 /// ENSMUST00000015664 //	Ctsk	NM_007802	5.75e-06	0.000307067	3.09112	Skin * VS4 up vs Skin * VS28
6970092	NM_019920 // Mapksp1 // MAPK scaffold protein 1 // 3 G3 // 56692 /// BC083155 // Mapksp	Mapksp1	NM_019920	5.97e-06	0.000315863	-4.82536	Skin * VS4 down vs Skin * VS28
6955035	NM_009610 // Actg2 // actin, gamma 2, smooth muscle, enteric // 6 C3|6 34.95 cM // 1146	Actg2	NM_009610	5.93e-06	0.000315863	-1.80957	Skin * VS4 down vs Skin * VS28
6893918	NM_001033123 // Gm14288 // predicted gene 14288 // 2 H4 // 13999 /// ENSMUST00000109051	Gm14288	NM_001033123	5.95e-06	0.000315863	-1.42405	Skin * VS4 down vs Skin * VS28
6917809	NM_008321 // Id3 // inhibitor of DNA binding 3 // 4 D3|4 66.0 cM // 15903 /// ENSMUST00	Id3	NM_008321	5.99e-06	0.000316417	3.18274	Skin * VS4 up vs Skin * VS28
6916511	NM_021461 // Mknk1 // MAP kinase-interacting serine/threonine kinase 1 // 4 D1 // 17346	Mknk1	NM_021461	6.02e-06	0.000316942	1.67599	Skin * VS4 up vs Skin * VS28
6974189	NM_027276 // Cdc16 // CDC16 cell division cycle 16 homolog (S. cerevisiae) // 8 A2 // 6	Cdc16	NM_027276	6.08e-06	0.000318784	1.80596	Skin * VS4 up vs Skin * VS28
6899372	NM_011311 // S100a4 // S100 calcium binding protein A4 // 3 F1-F2|3 43.6 cM // 20198 //	S100a4	NM_011311	6.09e-06	0.000318784	3.12793	Skin * VS4 up vs Skin * VS28
6800082	NM_025840 // Bzw2 // basic leucine zipper and W2 domains 2 // 12 B2 // 66912 /// ENSMUS	Bzw2	NM_025840	6.12e-06	0.000319342	1.77845	Skin * VS4 up vs Skin * VS28
6958269	NM_019923 // Itpr2 // inositol 1,4,5-triphosphate receptor 2 // 6 G3|6 73.0 cM // 16439	Itpr2	NM_019923	6.25e-06	0.00032489	-2.26724	Skin * VS4 down vs Skin * VS28
6970446	NM_010826 // Mrvi1 // MRV integration site 1 // 7 F1|7 51.52 cM // 17540 /// NM_194464	Mrvi1	NM_010826	6.3e-06	0.000326443	-1.66523	Skin * VS4 down vs Skin * VS28
6803028	NM_011877 // Ptpn21 // protein tyrosine phosphatase, non-receptor type 21 // 12 F1 // 2	Ptpn21	NM_011877	6.32e-06	0.000326688	-1.97809	Skin * VS4 down vs Skin * VS28
6976988	NM_021538 // Cope // coatomer protein complex, subunit epsilon // 8 B3.3 // 59042 /// E	Cope	NM_021538	6.34e-06	0.000326688	2.34369	Skin * VS4 up vs Skin * VS28
6998020	NM_011643 // Trpc1 // transient receptor potential cation channel, subfamily C, member	Trpc1	NM_011643	6.39e-06	0.000328541	-1.91946	Skin * VS4 down vs Skin * VS28
6760194	NM_007735 // Col4a4 // collagen, type IV, alpha 4 // 1 C5 // 12829 /// ENSMUST000000870	Col4a4	NM_007735	6.42e-06	0.000329259	1.50152	Skin * VS4 up vs Skin * VS28
6840778	NM_008225 // Hcls1 // hematopoietic cell specific Lyn substrate 1 // 16 B // 15163 ///	Hcls1	NM_008225	6.47e-06	0.000330745	2.05273	Skin * VS4 up vs Skin * VS28
6811694	NM_010424 // Hfe // hemochromatosis // 13 A2-A4|13 15.0 cM // 15216 /// ENSMUST00000091	Hfe	NM_010424	6.64e-06	0.000337152	1.99338	Skin * VS4 up vs Skin * VS28
6867701	NM_019861 // Ctsf // cathepsin F // 19 A // 56464 /// ENSMUST00000119694 // Ctsf // cat	Ctsf	NM_019861	6.8e-06	0.000344662	1.75757	Skin * VS4 up vs Skin * VS28
6884754	NM_024185 // Fam188a // family with sequence similarity 188, member A // 2 A1 // 66960	Fam188a	NM_024185	6.95e-06	0.00034895	-1.85962	Skin * VS4 down vs Skin * VS28
6875702	NM_175286 // Tprn // taperin // 2 A3 // 97031 /// ENSMUST00000114336 // Tprn // taperin	Tprn	NM_175286	6.95e-06	0.00034895	-1.47275	Skin * VS4 down vs Skin * VS28
6916615	NM_008958 // Ptch2 // patched homolog 2 // 4 C-D|4 56.5 cM // 19207 /// ENSMUST00000030	Ptch2	NM_008958	7.01e-06	0.000350943	2.54956	Skin * VS4 up vs Skin * VS28
6761669	NM_022327 // Ralb // v-ral simian leukemia viral oncogene homolog B (ras related) // 1	Ralb	NM_022327	7.08e-06	0.000351783	1.65753	Skin * VS4 up vs Skin * VS28
6800894	NM_026998 // Snx6 // sorting nexin 6 // 12 C1 // 72183 /// ENSMUST00000005798 // Snx6 /	Snx6	NM_026998	7.11e-06	0.000352294	1.74007	Skin * VS4 up vs Skin * VS28
6840694	NM_139300 // Mylk // myosin, light polypeptide kinase // 16 B3 // 107589 /// ENSMUST000	Mylk	NM_139300	7.17e-06	0.000352944	-2.19382	Skin * VS4 down vs Skin * VS28
6783762	NM_201609 // Zfp652 // zinc finger protein 652 // 11 D // 268469 /// ENSMUST00000107717	Zfp652	NM_201609	7.15e-06	0.000352944	-1.75571	Skin * VS4 down vs Skin * VS28
6974200	NM_025785 // Fbxo25 // F-box protein 25 // 8 A1.1 // 66822 /// ENSMUST00000043520 // Fb	Fbxo25	NM_025785	7.23e-06	0.000354278	1.70678	Skin * VS4 up vs Skin * VS28
6791328	NM_010666 // Krt27 // keratin 27 // 11 D|11 57.85 cM // 16675 /// NM_133730 // Krt25 //	Krt27	NM_010666	7.23e-06	0.000354278	17.04	Skin * VS4 up vs Skin * VS28
6893635	NM_025983 // Atp5e // ATP synthase, H+ transporting, mitochondrial F1 complex, epsilon	Atp5e	NM_025983	7.27e-06	0.000354951	2.26247	Skin * VS4 up vs Skin * VS28
6791204	NM_018873 // Srcin1 // SRC kinase signaling inhibitor 1 // --- // 56013 /// ENSMUST0000	Srcin1	NM_018873	7.34e-06	0.000355623	-1.33457	Skin * VS4 down vs Skin * VS28
6942558	NM_008788 // Pcolce // procollagen C-endopeptidase enhancer protein // 5 G2|5 78.0 cM /	Pcolce	NM_008788	7.42e-06	0.000358367	3.03621	Skin * VS4 up vs Skin * VS28
6935118	NM_178612 // Cnpy4 // canopy 4 homolog (zebrafish) // 5 G2 // 66455 /// ENSMUST00000110	Cnpy4	NM_178612	7.52e-06	0.000362443	2.1882	Skin * VS4 up vs Skin * VS28
6792779	NM_011032 // P4hb // prolyl 4-hydroxylase, beta polypeptide // 11 D-E|11 80.0 cM // 184	P4hb	NM_011032	7.69e-06	0.000369485	1.58775	Skin * VS4 up vs Skin * VS28
7017678	NM_001039373 // Mtcp1 // mature T-cell proliferation 1 // X A7.3 // 17763 /// NM_010839	Mtcp1	NM_001039373	7.71e-06	0.00036952	-1.73728	Skin * VS4 down vs Skin * VS28
6948649	NM_198612 // Gxylt2 // glucoside xylosyltransferase 2 // 6 D3 // 232313 /// ENSMUST0000	Gxylt2	NM_198612	7.79e-06	0.000372069	1.89922	Skin * VS4 up vs Skin * VS28
6784251	NM_019444 // Ramp2 // receptor (calcitonin) activity modifying protein 2 // 11 D|11 61.	Ramp2	NM_019444	7.9e-06	0.0003765	2.22477	Skin * VS4 up vs Skin * VS28
6843681	NM_001079814 // Glyr1 // glyoxylate reductase 1 homolog (Arabidopsis) // 16 A1|16 3.4 c	Glyr1	NM_001079814	7.93e-06	0.000376799	1.55005	Skin * VS4 up vs Skin * VS28
6881172	NM_024193 // Nop56 // NOP56 ribonucleoprotein homolog (yeast) // 2 F3 // 67134 /// NR_0	Nop56	NM_024193	8.43e-06	0.000396695	2.02532	Skin * VS4 up vs Skin * VS28
6792792	NM_144795 // Pycr1 // pyrroline-5-carboxylate reductase 1 // 11 E2 // 209027 /// ENSMUS	Pycr1	NM_144795	8.41e-06	0.000396695	2.04883	Skin * VS4 up vs Skin * VS28
6822367	NM_145467 // Itgbl1 // integrin, beta-like 1 // 14 E5 // 223272 /// ENSMUST00000049681	Itgbl1	NM_145467	8.44e-06	0.000396695	2.60008	Skin * VS4 up vs Skin * VS28
6771644	NM_019953 // Cnpy2 // canopy 2 homolog (zebrafish) // 10 D3|10 72.0 cM // 56530 /// ENS	Cnpy2	NM_019953	8.5e-06	0.00039873	2.03276	Skin * VS4 up vs Skin * VS28
6962153	NM_177695 // Tmc3 // transmembrane channel-like gene family 3 // 7 D3 // 233424 /// ENS	Tmc3	NM_177695	8.57e-06	0.000400728	-1.34061	Skin * VS4 down vs Skin * VS28
6919013	NM_178406 // Gpr153 // G protein-coupled receptor 153 // 4 E2 // 100129 /// ENSMUST0000	Gpr153	NM_178406	8.92e-06	0.000415299	1.60014	Skin * VS4 up vs Skin * VS28
7017489	NM_138309 // Cd99l2 // CD99 antigen-like 2 // X A6-B // 171486 /// ENSMUST00000080035 /	Cd99l2	NM_138309	8.93e-06	0.000415299	1.78548	Skin * VS4 up vs Skin * VS28
6813880	NM_172587 // Cdc14b // CDC14 cell division cycle 14 homolog B (S. cerevisiae) // 13 B3	Cdc14b	NM_172587	9.03e-06	0.000416773	-2.5814	Skin * VS4 down vs Skin * VS28
6805430	NM_001111110 // Cmah // cytidine monophospho-N-acetylneuraminic acid hydroxylase // 13	Cmah	NM_001111110	8.99e-06	0.000416773	3.51831	Skin * VS4 up vs Skin * VS28
6749142	NM_009930 // Col3a1 // collagen, type III, alpha 1 // 1 C1.1|1 25.0 cM // 12825 /// ENS	Col3a1	NM_009930	9.02e-06	0.000416773	6.32092	Skin * VS4 up vs Skin * VS28
6795936	NM_026102 // Daam1 // dishevelled associated activator of morphogenesis 1 // 12 C3 // 2	Daam1	NM_026102	9.1e-06	0.000418732	-1.62256	Skin * VS4 down vs Skin * VS28
6878469	NM_080558 // Ssfa2 // sperm specific antigen 2 // 2 D // 70599 /// ENSMUST00000111785 /	Ssfa2	NM_080558	9.33e-06	0.000427748	-1.78617	Skin * VS4 down vs Skin * VS28
6993680	NM_146558 // Olfr866 // olfactory receptor 866 // --- // 258551 /// ENSMUST00000062248	Olfr866	NM_146558	9.34e-06	0.000427748	-1.32003	Skin * VS4 down vs Skin * VS28
6978960	NM_133957 // Nfat5 // nuclear factor of activated T-cells 5 // 8 D2|8 53.0 cM // 54446	Nfat5	NM_133957	9.41e-06	0.000429616	-1.75473	Skin * VS4 down vs Skin * VS28
6978383	NM_172914 // Ccdc113 // coiled-coil domain containing 113 // 8 D1 // 244608 /// ENSMUST	Ccdc113	NM_172914	9.71e-06	0.000441591	-1.29192	Skin * VS4 down vs Skin * VS28
6899668	NM_029789 // Lass2 // LAG1 homolog, ceramide synthase 2 // 3 F2 // 76893 /// ENSMUST000	Lass2	NM_029789	9.72e-06	0.000441591	1.71087	Skin * VS4 up vs Skin * VS28
6926463	NM_001013780 // Slc25a34 // solute carrier family 25, member 34 // 4 E1 // 384071 /// E	Slc25a34	NM_001013780	9.81e-06	0.000443326	-1.38385	Skin * VS4 down vs Skin * VS28
6834025	NM_008728 // Npr3 // natriuretic peptide receptor 3 // 15 A1|15 6.7 cM // 18162 /// NM_	Npr3	NM_008728	9.8e-06	0.000443326	7.52386	Skin * VS4 up vs Skin * VS28
6750440	NM_008342 // Igfbp2 // insulin-like growth factor binding protein 2 // 1 C3|1 36.1 cM /	Igfbp2	NM_008342	9.89e-06	0.000445412	-2.82411	Skin * VS4 down vs Skin * VS28
6844806	NM_173379 // Leprel1 // leprecan-like 1 // 16 B1 // 210530 /// ENSMUST00000039990 // Le	Leprel1	NM_173379	9.93e-06	0.000445412	-1.94799	Skin * VS4 down vs Skin * VS28
6824829	NM_024267 // Ipo4 // importin 4 // 14 C3|14 20.0 cM // 75751 /// ENSMUST00000047131 //	Ipo4	NM_024267	9.93e-06	0.000445412	1.70591	Skin * VS4 up vs Skin * VS28
6889978	NM_001159569 // Meis2 // Meis homeobox 2 // 2 E4-E5|2 64.0 cM // 17536 /// NM_001159570	Meis2	NM_001159569	9.96e-06	0.000445595	-1.95769	Skin * VS4 down vs Skin * VS28
6950674	NM_144920 // Plekha5 // pleckstrin homology domain containing, family A member 5 // 6 G	Plekha5	NM_144920	1.02e-05	0.000453297	-1.75734	Skin * VS4 down vs Skin * VS28
6934902	NM_013763 // Tbl2 // transducin (beta)-like 2 // 5 G2|5 63.5 cM // 27368 /// ENSMUST000	Tbl2	NM_013763	1.02e-05	0.000453297	1.88286	Skin * VS4 up vs Skin * VS28
6983123	NM_001039967 // Zfp869 // zinc finger protein 869 // 8 B3.3 // 66869 /// NM_001039965 /	Zfp869	NM_001039967	1.04e-05	0.000460654	-1.96951	Skin * VS4 down vs Skin * VS28
6781214	NM_134189 // Galnt10 // UDP-N-acetyl-alpha-D-galactosamine:polypeptide N-acetylgalactos	Galnt10	NM_134189	1.05e-05	0.000464471	1.65425	Skin * VS4 up vs Skin * VS28
6936725	NM_007668 // Cdk5 // cyclin-dependent kinase 5 // 5 12.0 cM // 12568 /// ENSMUST0000003	Cdk5	NM_007668	1.08e-05	0.000474921	1.83289	Skin * VS4 up vs Skin * VS28
6775415	NM_024499 // Sgta // small glutamine-rich tetratricopeptide repeat (TPR)-containing, al	Sgta	NM_024499	1.08e-05	0.000474921	2.2815	Skin * VS4 up vs Skin * VS28
6984975	NM_013477 // Atp6v0d1 // ATPase, H+ transporting, lysosomal V0 subunit D1 // 8 D3 // 11	Atp6v0d1	NM_013477	1.09e-05	0.000480168	1.63576	Skin * VS4 up vs Skin * VS28
6871377	NM_026329 // Polr2g // polymerase (RNA) II (DNA directed) polypeptide G // 19 A // 6771	Polr2g	NM_026329	1.11e-05	0.000487915	2.31782	Skin * VS4 up vs Skin * VS28
6969291	NM_026734 // Tmem126b // transmembrane protein 126B // 7 E1 // 68472 /// ENSMUST0000003	Tmem126b	NM_026734	1.13e-05	0.000494937	1.84063	Skin * VS4 up vs Skin * VS28
6935116	NM_012002 // Cops6 // COP9 (constitutive photomorphogenic) homolog, subunit 6 (Arabidop	Cops6	NM_012002	1.14e-05	0.000495349	1.62179	Skin * VS4 up vs Skin * VS28
7018955	NM_025949 // Rps6ka6 // ribosomal protein S6 kinase polypeptide 6 // X E1 // 67071 ///	Rps6ka6	NM_025949	1.14e-05	0.00049742	-1.58226	Skin * VS4 down vs Skin * VS28
6884183	NM_031373 // Ogfr // opioid growth factor receptor // 2 H4 // 72075 /// ENSMUST00000029	Ogfr	NM_031373	1.15e-05	0.00049742	1.89223	Skin * VS4 up vs Skin * VS28
6925369	NM_153177 // Eif2c4 // eukaryotic translation initiation factor 2C, 4 // 4 D2.2 // 7685	Eif2c4	NM_153177	1.15e-05	0.000498004	-1.77064	Skin * VS4 down vs Skin * VS28
6865709	NM_001127338 // Aldh7a1 // aldehyde dehydrogenase family 7, member A1 // 18 D3|18 29.0	Aldh7a1	NM_001127338	1.17e-05	0.00050225	1.82379	Skin * VS4 up vs Skin * VS28
6907433	NM_013821 // Hsd3b6 // hydroxy-delta-5-steroid dehydrogenase, 3 beta- and steroid delta	Hsd3b6	NM_013821	1.17e-05	0.00050231	2.77027	Skin * VS4 up vs Skin * VS28
7015463	NM_133991 // Ftsj1 // FtsJ homolog 1 (E. coli) // X A1.1|X 2.0 cM // 54632 /// BC034880	Ftsj1	NM_133991	1.17e-05	0.000502628	1.63102	Skin * VS4 up vs Skin * VS28
6879489	NM_009424 // Traf6 // TNF receptor-associated factor 6 // 2 E2 // 22034 /// ENSMUST0000	Traf6	NM_009424	1.18e-05	0.000504241	-1.5041	Skin * VS4 down vs Skin * VS28
6821304	NM_009769 // Klf5 // Kruppel-like factor 5 // 14 E2.2 // 12224 /// ENSMUST00000005279 /	Klf5	NM_009769	1.19e-05	0.000507002	-1.87296	Skin * VS4 down vs Skin * VS28
6988216	BC066002 // BC024479 // cDNA sequence BC024479 // 9 A4 // 235184 /// BC024479 // BC0244	BC024479	BC066002	1.22e-05	0.000518377	-1.46184	Skin * VS4 down vs Skin * VS28
6988741	NM_011792 // Bace1 // beta-site APP cleaving enzyme 1 // 9 A5.2 // 23821 /// NM_0011459	Bace1	NM_011792	1.22e-05	0.000518377	1.72727	Skin * VS4 up vs Skin * VS28
6757935	NM_146107 // Actr1b // ARP1 actin-related protein 1 homolog B, centractin beta (yeast)	Actr1b	NM_146107	1.22e-05	0.000518377	1.98838	Skin * VS4 up vs Skin * VS28
6850646	NM_028662 // Slc35b2 // solute carrier family 35, member B2 // 17 B3 // 73836 /// ENSMU	Slc35b2	NM_028662	1.26e-05	0.00053159	1.75978	Skin * VS4 up vs Skin * VS28
6956550	NM_133926 // Camk1 // calcium/calmodulin-dependent protein kinase I // 6 E3|6 48.7 cM /	Camk1	NM_133926	1.27e-05	0.00053439	1.79738	Skin * VS4 up vs Skin * VS28
6754700	NM_029115 // 4930455F23Rik // RIKEN cDNA 4930455F23 gene // 1 H1 // 74895 /// ENSMUST00	4930455F23Rik	NM_029115	1.28e-05	0.000537911	-1.75668	Skin * VS4 down vs Skin * VS28
6935502	NM_028298 // Zfp655 // zinc finger protein 655 // 5 G2 // 72611 /// NM_001083958 // Zfp	Zfp655	NM_028298	1.28e-05	0.000537911	-1.64314	Skin * VS4 down vs Skin * VS28
6936589	NM_011261 // Reln // reelin // 5 A3-B1|5 8.0 cM // 19699 /// ENSMUST00000062372 // Reln	Reln	NM_011261	1.29e-05	0.000540813	-1.95344	Skin * VS4 down vs Skin * VS28
6881455	NM_013829 // Plcb4 // phospholipase C, beta 4 // 2 F3|2 77.0 cM // 18798 /// ENSMUST000	Plcb4	NM_013829	1.31e-05	0.000546328	-2.41743	Skin * VS4 down vs Skin * VS28
6995393	NM_024233 // Rexo2 // REX2, RNA exonuclease 2 homolog (S. cerevisiae) // 9 A5.3 // 1044	Rexo2	NM_024233	1.33e-05	0.00055106	2.24211	Skin * VS4 up vs Skin * VS28
6881267	NM_001177833 // Smox // spermine oxidase // 2 F1 // 228608 /// NM_145533 // Smox // spe	Smox	NM_001177833	1.33e-05	0.000551564	3.16647	Skin * VS4 up vs Skin * VS28
6796538	NM_027349 // Rbm25 // RNA binding motif protein 25 // 12 D1 // 67039 /// ENSMUST0000001	Rbm25	NM_027349	1.34e-05	0.000552686	-1.95591	Skin * VS4 down vs Skin * VS28
6917835	NM_024452 // Luzp1 // leucine zipper protein 1 // 4 D3 // 269593 /// ENSMUST00000105849	Luzp1	NM_024452	1.34e-05	0.000552686	-1.71738	Skin * VS4 down vs Skin * VS28
6854444	NM_019719 // Stub1 // STIP1 homology and U-Box containing protein 1 // 17 B1|17 11.6 cM	Stub1	NM_019719	1.34e-05	0.000552686	1.61288	Skin * VS4 up vs Skin * VS28
6864456	NM_053078 // D0H4S114 // DNA segment, human D4S114 // 18 B1 // 27528 /// NM_001109988 /	D0H4S114	NM_053078	1.38e-05	0.000567214	3.73333	Skin * VS4 up vs Skin * VS28
6818153	NM_145741 // Gdf10 // growth differentiation factor 10 // 14 B|14 13.0 cM // 14560 ///	Gdf10	NM_145741	1.39e-05	0.000568847	2.51711	Skin * VS4 up vs Skin * VS28
6855003	NM_008202 // Slc39a7 // solute carrier family 39 (zinc transporter), member 7 // 17 B1|	Slc39a7	NM_008202	1.42e-05	0.000580733	2.23487	Skin * VS4 up vs Skin * VS28
6980364	NM_009931 // Col4a1 // collagen, type IV, alpha 1 // 8 A1.1|8 5.0 cM // 12826 /// ENSMU	Col4a1	NM_009931	1.43e-05	0.000581306	2.54115	Skin * VS4 up vs Skin * VS28
6774379	BC024943 // 2010107G23Rik // RIKEN cDNA 2010107G23 gene // 10 B4 // 69894 /// NM_027251	2010107G23Rik	BC024943	1.46e-05	0.00058984	-1.91773	Skin * VS4 down vs Skin * VS28
6958193	NM_007532 // Bcat1 // branched chain aminotransferase 1, cytosolic // 6 G3|6 73.9 cM //	Bcat1	NM_007532	1.46e-05	0.00058984	1.92123	Skin * VS4 up vs Skin * VS28
6926167	NM_007572 // C1qa // complement component 1, q subcomponent, alpha polypeptide // 4 D3|	C1qa	NM_007572	1.48e-05	0.000599047	2.93691	Skin * VS4 up vs Skin * VS28
7014171	NM_011845 // Mid2 // midline 2 // X F1|X 60.5 cM // 23947 /// NM_153178 // Eif2c2 // eu	Mid2	NM_011845	1.49e-05	0.000600694	-1.58711	Skin * VS4 down vs Skin * VS28
7018979	NM_181579 // Pof1b // premature ovarian failure 1B // X E1 // 69693 /// ENSMUST00000039	Pof1b	NM_181579	1.53e-05	0.000609305	-1.46744	Skin * VS4 down vs Skin * VS28
6812582	NM_172143 // Ofcc1 // orofacial cleft 1 candidate 1 // 13 A5 // 218165 /// ENSMUST00000	Ofcc1	NM_172143	1.52e-05	0.000609305	-1.25936	Skin * VS4 down vs Skin * VS28
6956587	NM_024206 // Sec13 // SEC13 homolog (S. cerevisiae) // 6 E3|6 52.5 cM // 110379 /// ENS	Sec13	NM_024206	1.53e-05	0.000609305	1.94898	Skin * VS4 up vs Skin * VS28
7018262	NM_019791 // Maged1 // melanoma antigen, family D, 1 // X C3|X 34.6 cM // 94275 /// ENS	Maged1	NM_019791	1.52e-05	0.000609305	1.9757	Skin * VS4 up vs Skin * VS28
6915036	NM_177385 // Cntln // centlein, centrosomal protein // 4 C4 // 338349 /// NM_175275 //	Cntln	NM_177385	1.56e-05	0.000619637	-1.56984	Skin * VS4 down vs Skin * VS28
6818994	AY358078 // AY358078 // cDNA sequence AY358078 // 14 C2 // 278676 /// NM_001013816 // G	AY358078	AY358078	1.57e-05	0.000621605	-1.52319	Skin * VS4 down vs Skin * VS28
6910142	NM_178697 // Clca5 // chloride channel calcium activated 5 // 3 H2 // 229933 /// ENSMUS	Clca5	NM_178697	1.58e-05	0.000623193	-2.47892	Skin * VS4 down vs Skin * VS28
6973094	NM_175247 // Zfp28 // zinc finger protein 28 // 7 A1 // 22690 /// ENSMUST00000081022 //	Zfp28	NM_175247	1.58e-05	0.000623193	-1.35364	Skin * VS4 down vs Skin * VS28
6951102	NM_172734 // Stk38l // serine/threonine kinase 38 like // 6 G3 // 232533 /// ENSMUST000	Stk38l	NM_172734	1.6e-05	0.000627577	-2.02447	Skin * VS4 down vs Skin * VS28
6761139	NM_178779 // Rnf152 // ring finger protein 152 // 1 E2.1 // 320311 /// NM_001160368 //	Rnf152	NM_178779	1.59e-05	0.000627577	-1.7926	Skin * VS4 down vs Skin * VS28
6885482	NM_026828 // Dnlz // DNL-type zinc finger // 2 A3|2 20.0 cM // 52838 /// NM_001139504 /	Dnlz	NM_026828	1.6e-05	0.000627577	2.30424	Skin * VS4 up vs Skin * VS28
6924382	NM_024198 // Gpx7 // glutathione peroxidase 7 // 4 C7 // 67305 /// ENSMUST00000030332 /	Gpx7	NM_024198	1.64e-05	0.00064441	1.71932	Skin * VS4 up vs Skin * VS28
6843943	NM_145931 // Zc3h7a // zinc finger CCCH type containing 7 A // 16 A1 // 106205 /// NR_0	Zc3h7a	NM_145931	1.66e-05	0.000648005	-1.62667	Skin * VS4 down vs Skin * VS28
6769263	NM_023138 // Map2k2 // mitogen-activated protein kinase kinase 2 // 10 C1|10 43.0 cM //	Map2k2	NM_023138	1.67e-05	0.000651988	1.88739	Skin * VS4 up vs Skin * VS28
6792367	NM_199221 // Cd300lb // CD300 antigen like family member B // 11 E2 // 217304 /// ENSMU	Cd300lb	NM_199221	1.68e-05	0.000653265	2.22257	Skin * VS4 up vs Skin * VS28
6838682	NM_008473 // Krt1 // keratin 1 // 15 F3|15 58.81 cM // 16678 /// ENSMUST00000023790 //	Krt1	NM_008473	1.69e-05	0.000655247	-1.90204	Skin * VS4 down vs Skin * VS28
6983799	NM_011925 // Cd97 // CD97 antigen // 8 C2|8 38.0 cM // 26364 /// NM_001163030 // Cd97 /	Cd97	NM_011925	1.7e-05	0.000657376	2.07581	Skin * VS4 up vs Skin * VS28
6929797	NM_021500 // Maea // macrophage erythroblast attacher // 5 B1 // 59003 /// ENSMUST00000	Maea	NM_021500	1.75e-05	0.000678044	1.48942	Skin * VS4 up vs Skin * VS28
6968314	NM_001024703 // Mctp2 // multiple C2 domains, transmembrane 2 // 7 D1 // 244049 /// ENS	Mctp2	NM_001024703	1.77e-05	0.000680246	-1.99122	Skin * VS4 down vs Skin * VS28
6918151	NM_172520 // Arhgef19 // Rho guanine nucleotide exchange factor (GEF) 19 // 4 D3 // 213	Arhgef19	NM_172520	1.77e-05	0.000680246	1.47296	Skin * VS4 up vs Skin * VS28
6778583	NM_146014 // Ccm2 // cerebral cavernous malformation 2 homolog (human) // 11 A1 // 2165	Ccm2	NM_146014	1.78e-05	0.000680246	1.84217	Skin * VS4 up vs Skin * VS28
6977261	NM_008566 // Mcm5 // minichromosome maintenance deficient 5, cell division cycle 46 (S.	Mcm5	NM_008566	1.77e-05	0.000680246	2.22704	Skin * VS4 up vs Skin * VS28
6782102	NM_145137 // Mgl2 // macrophage galactose N-acetyl-galactosamine specific lectin 2 // 1	Mgl2	NM_145137	1.78e-05	0.000680246	2.84809	Skin * VS4 up vs Skin * VS28
6936747	NM_013853 // Abcf2 // ATP-binding cassette, sub-family F (GCN20), member 2 // 5 A3 // 2	Abcf2	NM_013853	1.78e-05	0.000680834	1.73252	Skin * VS4 up vs Skin * VS28
6800060	NM_013464 // Ahr // aryl-hydrocarbon receptor // 12 A3|12 18.0 cM // 11622 /// ENSMUST0	Ahr	NM_013464	1.8e-05	0.000683598	-1.92095	Skin * VS4 down vs Skin * VS28
6812778	NM_019930 // Ranbp9 // RAN binding protein 9 // 13 A4 // 56705 /// ENSMUST00000045043 /	Ranbp9	NM_019930	1.8e-05	0.000684001	-1.60628	Skin * VS4 down vs Skin * VS28
6912987	BC057092 // N28178 // expressed sequence N28178 // 4 A5 // 230085 /// AK122428 // N2817	N28178	BC057092	1.81e-05	0.000685131	-1.46286	Skin * VS4 down vs Skin * VS28
6827924	NM_053079 // Slc15a1 // solute carrier family 15 (oligopeptide transporter), member 1 /	Slc15a1	NM_053079	1.93e-05	0.000731989	-1.90324	Skin * VS4 down vs Skin * VS28
6871077	NM_029576 // Rab1b // RAB1B, member RAS oncogene family // 19 A // 76308 /// ENSMUST000	Rab1b	NM_029576	1.94e-05	0.000732053	1.96546	Skin * VS4 up vs Skin * VS28
6751634	NM_016696 // Gpc1 // glypican 1 // 1 D // 14733 /// ENSMUST00000045970 // Gpc1 // glypi	Gpc1	NM_016696	1.95e-05	0.000734014	2.04577	Skin * VS4 up vs Skin * VS28
6747364	NM_183028 // Pcmtd1 // protein-L-isoaspartate (D-aspartate) O-methyltransferase domain	Pcmtd1	NM_183028	1.97e-05	0.000740038	-1.88867	Skin * VS4 down vs Skin * VS28
6835372	NM_172815 // Rspo2 // R-spondin 2 homolog (Xenopus laevis) // 15 B3.1-B3.2|15 17.11 cM	Rspo2	NM_172815	1.97e-05	0.000740264	1.73662	Skin * VS4 up vs Skin * VS28
6864708	NM_173383 // Dnd1 // dead end homolog 1 (zebrafish) // 18 B2|18 20.0 cM // 213236 /// E	Dnd1	NM_173383	1.99e-05	0.000745419	-1.24447	Skin * VS4 down vs Skin * VS28
6919012	NM_001146057 // Acot7 // acyl-CoA thioesterase 7 // 4 E2 // 70025 /// NM_001146058 // A	Acot7	NM_001146057	2.05e-05	0.000765476	1.7285	Skin * VS4 up vs Skin * VS28
6763810	NM_198934 // Pou2f1 // POU domain, class 2, transcription factor 1 // 1 H2.3|1 87.2 cM	Pou2f1	NM_198934	2.07e-05	0.00077322	-1.63252	Skin * VS4 down vs Skin * VS28
6947555	NM_007638 // Cct7 // chaperonin containing Tcp1, subunit 7 (eta) // 6 D1 // 12468 /// E	Cct7	NM_007638	2.08e-05	0.000774006	1.65189	Skin * VS4 up vs Skin * VS28
6754680	NM_011345 // Sele // selectin, endothelial cell // 1 H2.2|1 86.6 cM // 20339 /// ENSMUS	Sele	NM_011345	2.09e-05	0.000774225	-3.12114	Skin * VS4 down vs Skin * VS28
6789522	BC043106 // 4933427D14Rik // RIKEN cDNA 4933427D14 gene // 11 B4 // 74477 /// BC059269	4933427D14Rik	BC043106	2.1e-05	0.000777557	-1.37015	Skin * VS4 down vs Skin * VS28
6876043	NM_146252 // Tbc1d13 // TBC1 domain family, member 13 // 2 B // 70296 /// ENSMUST000000	Tbc1d13	NM_146252	2.12e-05	0.000781737	1.74922	Skin * VS4 up vs Skin * VS28
6806073	NM_020282 // Nqo2 // NAD(P)H dehydrogenase, quinone 2 // 13 A4|13 13.8 cM // 18105 ///	Nqo2	NM_020282	2.13e-05	0.000784594	1.70686	Skin * VS4 up vs Skin * VS28
6897836	NM_177661 // C130079G13Rik // RIKEN cDNA C130079G13 gene // 3 D // 229333 /// ENSMUST00	C130079G13Rik	NM_177661	2.22e-05	0.000815066	-1.96288	Skin * VS4 down vs Skin * VS28
6789047	NM_175003 // AU040829 // expressed sequence AU040829 // 11 B3 // 216831 /// NM_00109928	AU040829	NM_175003	2.25e-05	0.000820142	-1.58423	Skin * VS4 down vs Skin * VS28
7016312	NM_029951 // C330007P06Rik // RIKEN cDNA C330007P06 gene // X A3.3 // 77644 /// ENSMUST	C330007P06Rik	NM_029951	2.24e-05	0.000820142	-1.52129	Skin * VS4 down vs Skin * VS28
6854369	NM_019988 // Mlst8 // MTOR associated protein, LST8 homolog (S. cerevisiae) // 17 A3.3	Mlst8	NM_019988	2.25e-05	0.000820142	1.95144	Skin * VS4 up vs Skin * VS28
6867728	NM_026553 // Yif1a // Yip1 interacting factor homolog A (S. cerevisiae) // 19 A // 6809	Yif1a	NM_026553	2.25e-05	0.000820142	2.1294	Skin * VS4 up vs Skin * VS28
6989149	NM_176846 // Exph5 // exophilin 5 // 9 A5.3 // 320051 /// ENSMUST00000051014 // Exph5 /	Exph5	NM_176846	2.27e-05	0.00082314	-1.80454	Skin * VS4 down vs Skin * VS28
6979556	NM_009941 // Cox4i1 // cytochrome c oxidase subunit IV isoform 1 // 8 E1|8 64.0 cM // 1	Cox4i1	NM_009941	2.27e-05	0.00082314	1.97411	Skin * VS4 up vs Skin * VS28
6796525	NM_030246 // Dcaf4 // DDB1 and CUL4 associated factor 4 // 12 D3 // 73828 /// NM_001165	Dcaf4	NM_030246	2.27e-05	0.000823216	1.85075	Skin * VS4 up vs Skin * VS28
6975876	NM_138668 // Ufsp2 // UFM1-specific peptidase 2 // 8 B1.1 // 192169 /// ENSMUST00000034	Ufsp2	NM_138668	2.3e-05	0.000825734	1.70413	Skin * VS4 up vs Skin * VS28
6792814	NM_007621 // Cbr2 // carbonyl reductase 2 // 11 E2|11 72.5 cM // 12409 /// ENSMUST00000	Cbr2	NM_007621	2.29e-05	0.000825734	2.12597	Skin * VS4 up vs Skin * VS28
6843207	NM_080456 // Mrps6 // mitochondrial ribosomal protein S6 // 16 C4 // 121022 /// NM_0173	Mrps6	NM_080456	2.29e-05	0.000825734	2.24789	Skin * VS4 up vs Skin * VS28
6864609	NM_028261 // Tmem173 // transmembrane protein 173 // 18 B3|18 // 72512 /// ENSMUST00000	Tmem173	NM_028261	2.3e-05	0.000825734	2.32357	Skin * VS4 up vs Skin * VS28
6854031	NM_172827 // Lnpep // leucyl/cystinyl aminopeptidase // 17 A3.2 // 240028 /// ENSMUST00	Lnpep	NM_172827	2.37e-05	0.000850574	-1.8126	Skin * VS4 down vs Skin * VS28
6988230	NM_011734 // Siae // sialic acid acetylesterase // 9 A4|9 19.0 cM // 22619 /// ENSMUST0	Siae	NM_011734	2.4e-05	0.000856791	1.74003	Skin * VS4 up vs Skin * VS28
7010262	NM_009483 // Kdm6a // 4lysine (K)-specific demethylase 6A // X A1.2-A1.3|X 5.5 cM // 22	Kdm6a	NM_009483	2.41e-05	0.000856904	-1.81011	Skin * VS4 down vs Skin * VS28
6759617	NM_175210 // Abca12 // ATP-binding cassette, sub-family A (ABC1), member 12 // 1 C3 //	Abca12	NM_175210	2.42e-05	0.000856904	-1.75499	Skin * VS4 down vs Skin * VS28
6824677	NM_146431 // Olfr1510 // olfactory receptor 1510 // --- // 258423 /// ENSMUST0000007945	Olfr1510	NM_146431	2.42e-05	0.000856904	-1.46856	Skin * VS4 down vs Skin * VS28
6820409	NM_175369 // Ccdc122 // coiled-coil domain containing 122 // 14 D3 // 108811 /// ENSMUS	Ccdc122	NM_175369	2.42e-05	0.000857566	-2.70086	Skin * VS4 down vs Skin * VS28
6925346	NM_146153 // Thrap3 // thyroid hormone receptor associated protein 3 // 4 D2.2 // 23075	Thrap3	NM_146153	2.43e-05	0.000860044	-1.69754	Skin * VS4 down vs Skin * VS28
6988298	NM_146787 // Olfr920 // olfactory receptor 920 // --- // 258783 /// ENSMUST00000074740	Olfr920	NM_146787	2.44e-05	0.000861096	-4.84406	Skin * VS4 down vs Skin * VS28
6917441	NM_020587 // Sfrs4 // splicing factor, arginine/serine-rich 4 (SRp75) // 4 D2.3 // 5731	Sfrs4	NM_020587	2.46e-05	0.000864152	-1.5551	Skin * VS4 down vs Skin * VS28
6942553	NM_010312 // Gnb2 // guanine nucleotide binding protein (G protein), beta 2 // 5 G2|5 7	Gnb2	NM_010312	2.46e-05	0.000865475	1.98183	Skin * VS4 up vs Skin * VS28
6777518	NM_010441 // Hmga2 // high mobility group AT-hook 2 // 10 D2|10 67.5 cM // 15364 /// EN	Hmga2	NM_010441	2.51e-05	0.000879305	-1.88561	Skin * VS4 down vs Skin * VS28
6860168	NM_053130 // Pcdhb5 // protocadherin beta 5 // 18 B3 // 93876 /// ENSMUST00000078271 //	Pcdhb5	NM_053130	2.54e-05	0.000887302	-1.31401	Skin * VS4 down vs Skin * VS28
6807074	NM_011518 // Sykb // spleen tyrosine kinase // 13 B-C2|13 37.0 cM // 20963 /// ENSMUST0	Sykb	NM_011518	2.54e-05	0.000888243	1.80942	Skin * VS4 up vs Skin * VS28
6970155	NM_025301 // Mrpl17 // mitochondrial ribosomal protein L17 // 7 F1 // 27397 /// BC01071	Mrpl17	NM_025301	2.58e-05	0.000900406	1.72781	Skin * VS4 up vs Skin * VS28
6860167	NM_053129 // Pcdhb4 // protocadherin beta 4 // 18 B3 // 93875 /// ENSMUST00000056712 //	Pcdhb4	NM_053129	2.6e-05	0.000903259	-1.75345	Skin * VS4 down vs Skin * VS28
6818665	NM_026832 // Cgrrf1 // cell growth regulator with ring finger domain 1 // 14 C1 // 6875	Cgrrf1	NM_026832	2.6e-05	0.000903306	1.66972	Skin * VS4 up vs Skin * VS28
6921916	NM_018761 // Ctnnal1 // catenin (cadherin associated protein), alpha-like 1 // 4 C1 //	Ctnnal1	NM_018761	2.62e-05	0.000903641	-1.85332	Skin * VS4 down vs Skin * VS28
6941472	NM_172721 // Fbxw8 // F-box and WD-40 domain protein 8 // 5 F // 231672 /// ENSMUST0000	Fbxw8	NM_172721	2.62e-05	0.000903641	1.50334	Skin * VS4 up vs Skin * VS28
6763777	NM_001083897 // Mpzl1 // myelin protein zero-like 1 // 1 H2.3 // 68481 /// NM_001001880	Mpzl1	NM_001083897	2.62e-05	0.000903641	1.62642	Skin * VS4 up vs Skin * VS28
6938798	AK083074 // C530043K16Rik // RIKEN cDNA C530043K16 gene // 5 C3.1 // 320715	C530043K16Rik	AK083074	2.67e-05	0.000916069	-1.60916	Skin * VS4 down vs Skin * VS28
6781472	NM_001172112 // Dhrs7b // dehydrogenase/reductase (SDR family) member 7B // 11 B2 // 21	Dhrs7b	NM_001172112	2.68e-05	0.000919462	1.94811	Skin * VS4 up vs Skin * VS28
6969887	NM_008035 // Folr2 // folate receptor 2 (fetal) // 7 E3 // 14276 /// ENSMUST00000094141	Folr2	NM_008035	2.69e-05	0.000919491	2.37972	Skin * VS4 up vs Skin * VS28
6932469	NM_019490 // Uso1 // USO1 homolog, vesicle docking protein (yeast) // 5 E3 // 56041 ///	Uso1	NM_019490	2.72e-05	0.000925155	1.36215	Skin * VS4 up vs Skin * VS28
6942716	NM_172277 // Snx8 // sorting nexin 8 // 5 G2 // 231834 /// ENSMUST00000031539 // Snx8 /	Snx8	NM_172277	2.71e-05	0.000925155	1.64582	Skin * VS4 up vs Skin * VS28
6924287	NM_025617 // 2210012G02Rik // RIKEN cDNA 2210012G02 gene // 4 C7 // 66526 /// ENSMUST00	2210012G02Rik	NM_025617	2.72e-05	0.000925155	1.72632	Skin * VS4 up vs Skin * VS28
6780696	NM_053166 // Trim7 // tripartite motif-containing 7 // 11 B1.2 // 94089 /// ENSMUST0000	Trim7	NM_053166	2.75e-05	0.000934171	-1.8112	Skin * VS4 down vs Skin * VS28
6863571	NM_009280 // Ss18 // synovial sarcoma translocation, Chromosome 18 // 18 B1 // 268996 /	Ss18	NM_009280	2.82e-05	0.000954421	-1.51019	Skin * VS4 down vs Skin * VS28
6765454	NM_010778 // Cd46 // CD46 antigen, complement regulatory protein // 1 H6|1 106.6 cM //	Cd46	NM_010778	2.84e-05	0.000958335	-2.24387	Skin * VS4 down vs Skin * VS28
6883120	NM_008906 // Ctsa // cathepsin A // 2 H3|2 96.0 cM // 19025 /// NM_001038492 // Ctsa //	Ctsa	NM_008906	2.84e-05	0.000958335	1.39982	Skin * VS4 up vs Skin * VS28
6769192	NM_025313 // Atp5d // ATP synthase, H+ transporting, mitochondrial F1 complex, delta su	Atp5d	NM_025313	2.86e-05	0.000962806	1.78694	Skin * VS4 up vs Skin * VS28
6769481	NM_028709 // Btbd11 // BTB (POZ) domain containing 11 // 10 C1 // 74007 /// NM_00101752	Btbd11	NM_028709	2.87e-05	0.000964357	-1.64609	Skin * VS4 down vs Skin * VS28
6850012	NM_010386 // H2-DMa // histocompatibility 2, class II, locus DMa // 17 B1|17 18.56 cM /	H2-DMa	NM_010386	2.89e-05	0.000969088	1.75938	Skin * VS4 up vs Skin * VS28
6966325	NM_183257 // Hamp2 // hepcidin antimicrobial peptide 2 // 7 B1 // 66438 /// NM_032541 /	Hamp2	NM_183257	2.92e-05	0.000976887	-4.41918	Skin * VS4 down vs Skin * VS28
6848361	NM_134123 // Rbm16 // RNA binding motif protein 16 // 17 A1 // 106583 /// ENSMUST000000	Rbm16	NM_134123	2.95e-05	0.000983775	-1.33807	Skin * VS4 down vs Skin * VS28
6750351	NM_026195 // Atic // 5-aminoimidazole-4-carboxamide ribonucleotide formyltransferase/IM	Atic	NM_026195	3e-05	0.00100025	1.50334	Skin * VS4 up vs Skin * VS28
6899217	NM_013691 // Thbs3 // thrombospondin 3 // 3 E3-F1|3 44.1 cM // 21827 /// ENSMUST0000002	Thbs3	NM_013691	3.03e-05	0.00100573	1.75199	Skin * VS4 up vs Skin * VS28
6972998	NM_029767 // Rps9 // ribosomal protein S9 // 7 A1 // 76846 /// ENSMUST00000108625 // Rp	Rps9	NM_029767	3.03e-05	0.00100573	1.86187	Skin * VS4 up vs Skin * VS28
6940347	NM_001115010 // Lin54 // lin-54 homolog (C. elegans) // 5 E4 // 231506 /// NM_172714 //	Lin54	NM_001115010	3.04e-05	0.00100641	-1.74561	Skin * VS4 down vs Skin * VS28
6987891	NM_001080817 // Prdm10 // PR domain containing 10 // 9 A4 // 382066 /// ENSMUST00000074	Prdm10	NM_001080817	3.04e-05	0.00100641	-1.35932	Skin * VS4 down vs Skin * VS28
6978171	NM_011936 // Fto // fat mass and obesity associated // 8 C5|8 41.9 cM // 26383 /// ENSM	Fto	NM_011936	3.05e-05	0.00100641	1.49797	Skin * VS4 up vs Skin * VS28
6995956	NM_012043 // Islr // immunoglobulin superfamily containing leucine-rich repeat // 9 B /	Islr	NM_012043	3.05e-05	0.00100641	2.95626	Skin * VS4 up vs Skin * VS28
6836716	NM_025929 // 2010109I03Rik // RIKEN cDNA 2010109I03 gene // 15 D3 // 67038 /// ENSMUST0	2010109I03Rik	NM_025929	3.07e-05	0.00100964	-1.83477	Skin * VS4 down vs Skin * VS28
6957327	NM_011567 // Tead4 // TEA domain family member 4 // 6 F3|6 61.3 cM // 21679 /// NM_0010	Tead4	NM_011567	3.09e-05	0.00101428	-1.57738	Skin * VS4 down vs Skin * VS28
6886183	NM_010264 // Nr6a1 // nuclear receptor subfamily 6, group A, member 1 // 2 B // 14536 /	Nr6a1	NM_010264	3.12e-05	0.00102353	-1.47282	Skin * VS4 down vs Skin * VS28
6998595	NM_030730 // Rad54l2 // RAD54 like 2 (S. cerevisiae) // --- // 81000 /// ENSMUST0000004	Rad54l2	NM_030730	3.16e-05	0.00103152	-1.55039	Skin * VS4 down vs Skin * VS28
6759549	NM_011770 // Ikzf2 // IKAROS family zinc finger 2 // 1 C3 // 22779 /// ENSMUST000000271	Ikzf2	NM_011770	3.18e-05	0.0010339	-2.28452	Skin * VS4 down vs Skin * VS28
6792650	NM_021440 // Ddc8 // differential display clone 8 // 11 E2 // 58251 /// ENSMUST00000103	Ddc8	NM_021440	3.18e-05	0.0010339	-1.48238	Skin * VS4 down vs Skin * VS28
6869038	NM_001081319 // C030046E11Rik // RIKEN cDNA C030046E11 gene // 19 C1 // 226089 /// BC12	C030046E11Rik	NM_001081319	3.19e-05	0.00103536	-1.59709	Skin * VS4 down vs Skin * VS28
6856676	NM_133685 // Rab31 // RAB31, member RAS oncogene family // 17 E1.1 // 106572 /// NM_011	Rab31	NM_133685	3.22e-05	0.0010425	1.67713	Skin * VS4 up vs Skin * VS28
6785793	NM_029938 // H2afv // H2A histone family, member V // 11 A1 // 77605 /// ENSMUST0000006	H2afv	NM_029938	3.24e-05	0.00104877	2.09353	Skin * VS4 up vs Skin * VS28
6788928	NM_133208 // Zfp287 // zinc finger protein 287 // 11 B2 // 170740 /// ENSMUST0000010870	Zfp287	NM_133208	3.28e-05	0.00105979	-1.40618	Skin * VS4 down vs Skin * VS28
6790027	NM_019653 // Wsb1 // WD repeat and SOCS box-containing 1 // 11 B5 // 78889 /// NM_00104	Wsb1	NM_019653	3.36e-05	0.00108028	-2.56554	Skin * VS4 down vs Skin * VS28
6833308	NM_019518 // Grasp // GRP1 (general receptor for phosphoinositides 1)-associated scaffo	Grasp	NM_019518	3.36e-05	0.00108028	1.49218	Skin * VS4 up vs Skin * VS28
6925273	NM_153159 // Zc3h12a // zinc finger CCCH type containing 12A // 4 D2.2 // 230738 /// EN	Zc3h12a	NM_153159	3.37e-05	0.00108081	-1.8253	Skin * VS4 down vs Skin * VS28
6827239	NM_134077 // Rbm26 // RNA binding motif protein 26 // 14 E2.3 // 74213 /// ENSMUST00000	Rbm26	NM_134077	3.4e-05	0.0010845	-1.60049	Skin * VS4 down vs Skin * VS28
6782830	NM_009871 // Cdk5r1 // cyclin-dependent kinase 5, regulatory subunit 1 (p35) // 11 B5|1	Cdk5r1	NM_009871	3.39e-05	0.0010845	-1.45493	Skin * VS4 down vs Skin * VS28
6789741	NM_011340 // Serpinf1 // serine (or cysteine) peptidase inhibitor, clade F, member 1 //	Serpinf1	NM_011340	3.41e-05	0.00108585	2.25041	Skin * VS4 up vs Skin * VS28
6785626	NM_026150 // 4921536K21Rik // RIKEN cDNA 4921536K21 gene // 11 A1 // 67430 /// ENSMUST0	4921536K21Rik	NM_026150	3.44e-05	0.00109241	-1.28655	Skin * VS4 down vs Skin * VS28
6788702	NM_011991 // Cops3 // COP9 (constitutive photomorphogenic) homolog, subunit 3 (Arabidop	Cops3	NM_011991	3.47e-05	0.00110108	1.67241	Skin * VS4 up vs Skin * VS28
6856208	NM_080837 // D17Wsu104e // DNA segment, Chr 17, Wayne State University 104, expressed /	D17Wsu104e	NM_080837	3.49e-05	0.00110583	2.58371	Skin * VS4 up vs Skin * VS28
6847823	NM_026110 // Gcfc1 // GC-rich sequence DNA-binding factor 1 // 16 C3.3 // 67367 /// ENS	Gcfc1	NM_026110	3.5e-05	0.00110591	-1.93198	Skin * VS4 down vs Skin * VS28
6867845	NM_130453 // Gpha2 // glycoprotein hormone alpha 2 // 19 A // 170458 /// ENSMUST0000011	Gpha2	NM_130453	3.54e-05	0.00111456	-1.69365	Skin * VS4 down vs Skin * VS28
7012006	NM_018794 // Atp6ap1 // ATPase, H+ transporting, lysosomal accessory protein 1 // X A7.	Atp6ap1	NM_018794	3.54e-05	0.00111456	1.44887	Skin * VS4 up vs Skin * VS28
6761692	NM_001085409 // Steap3 // STEAP family member 3 // 1 E2 // 68428 /// NM_133186 // Steap	Steap3	NM_001085409	3.55e-05	0.00111456	1.6849	Skin * VS4 up vs Skin * VS28
7013954	NM_001009575 // Armcx5 // armadillo repeat containing, X-linked 5 // X F1 // 494468 ///	Armcx5	NM_001009575	3.55e-05	0.00111457	-1.87682	Skin * VS4 down vs Skin * VS28
6782451	NM_173388 // Slc43a2 // solute carrier family 43, member 2 // 11 B5 // 215113 /// ENSMU	Slc43a2	NM_173388	3.6e-05	0.00112574	1.74682	Skin * VS4 up vs Skin * VS28
6807251	NM_026211 // Tmed9 // transmembrane emp24 protein transport domain containing 9 // 13 B	Tmed9	NM_026211	3.64e-05	0.00113531	2.12743	Skin * VS4 up vs Skin * VS28
6909375	NM_025509 // Ostc // oligosaccharyltransferase complex subunit // 3 H1 // 66357 /// ENS	Ostc	NM_025509	3.66e-05	0.00113919	2.73589	Skin * VS4 up vs Skin * VS28
6760306	NM_027921 // Slc16a14 // solute carrier family 16 (monocarboxylic acid transporters), m	Slc16a14	NM_027921	3.68e-05	0.00114476	-1.9972	Skin * VS4 down vs Skin * VS28
6924900	NM_172383 // Tmem125 // transmembrane protein 125 // 4 D2.1 // 230678 /// ENSMUST000000	Tmem125	NM_172383	3.7e-05	0.00114829	-1.51753	Skin * VS4 down vs Skin * VS28
6950137	NM_177686 // Clec12a // C-type lectin domain family 12, member a // 6 F3 // 232413 ///	Clec12a	NM_177686	3.71e-05	0.00114838	1.87694	Skin * VS4 up vs Skin * VS28
6933656	NM_026504 // Coq5 // coenzyme Q5 homolog, methyltransferase (yeast) // 5 F|5 61.0 cM //	Coq5	NM_026504	3.77e-05	0.00116477	2.22961	Skin * VS4 up vs Skin * VS28
6819910	NM_013461 // Adra1a // adrenergic receptor, alpha 1a // 14 D1 // 11549 /// ENSMUST00000	Adra1a	NM_013461	3.8e-05	0.00117227	-2.53213	Skin * VS4 down vs Skin * VS28
6899605	NM_019414 // Selenbp2 // selenium binding protein 2 // 3 F2.1|3 43.26 cM // 20342 /// N	Selenbp2	NM_019414	3.8e-05	0.00117227	2.27661	Skin * VS4 up vs Skin * VS28
6887079	NM_025422 // Cd302 // CD302 antigen // 2 C1.1 // 66205 /// NM_011287 // Rpl10a // ribos	Cd302	NM_025422	3.86e-05	0.00118646	1.6724	Skin * VS4 up vs Skin * VS28
6775410	NM_013895 // Timm13 // translocase of inner mitochondrial membrane 13 homolog (yeast) /	Timm13	NM_013895	3.86e-05	0.00118646	1.68096	Skin * VS4 up vs Skin * VS28
6919190	NM_024263 // Mxra8 // matrix-remodelling associated 8 // 4 E2|4 83.0 cM // 74761 /// EN	Mxra8	NM_024263	3.88e-05	0.00118918	2.0204	Skin * VS4 up vs Skin * VS28
6791639	NM_011431 // Eftud2 // elongation factor Tu GTP binding domain containing 2 // 11 E1 //	Eftud2	NM_011431	3.93e-05	0.00120371	1.52891	Skin * VS4 up vs Skin * VS28
6835010	NM_011740 // Ywhaz // tyrosine 3-monooxygenase/tryptophan 5-monooxygenase activation pr	Ywhaz	NM_011740	3.96e-05	0.00120534	-1.56468	Skin * VS4 down vs Skin * VS28
7015390	NM_019461 // Usp27x // ubiquitin specific peptidase 27, X chromosome // X A1.1|X 1.1 cM	Usp27x	NM_019461	3.96e-05	0.00120534	-1.2674	Skin * VS4 down vs Skin * VS28
6792100	NM_145940 // Wipi1 // WD repeat domain, phosphoinositide interacting 1 // 11 E1|11 68.0	Wipi1	NM_145940	3.95e-05	0.00120534	1.72369	Skin * VS4 up vs Skin * VS28
6782656	NM_008028 // Flot2 // flotillin 2 // 11 B5|11 46.0 cM // 14252 /// NM_001040403 // Flot	Flot2	NM_008028	3.97e-05	0.00120534	1.73112	Skin * VS4 up vs Skin * VS28
6816222	NM_010887 // Ndufs4 // NADH dehydrogenase (ubiquinone) Fe-S protein 4 // 13 D2.2 // 179	Ndufs4	NM_010887	4e-05	0.00121421	2.1249	Skin * VS4 up vs Skin * VS28
6817366	NM_028428 // Fut11 // fucosyltransferase 11 // 14 B // 73068 /// ENSMUST00000048016 //	Fut11	NM_028428	4.01e-05	0.00121512	1.42173	Skin * VS4 up vs Skin * VS28
6994133	NM_153803 // Glb1l2 // galactosidase, beta 1-like 2 // 9 A4 // 244757 /// ENSMUST000000	Glb1l2	NM_153803	4.02e-05	0.00121642	3.38762	Skin * VS4 up vs Skin * VS28
6994958	NM_178644 // Oaf // OAF homolog (Drosophila) // 9 A5.1|9 23.0 cM // 102644 /// ENSMUST0	Oaf	NM_178644	4.05e-05	0.00121974	1.81479	Skin * VS4 up vs Skin * VS28
6964635	NM_029609 // Lhpp // phospholysine phosphohistidine inorganic pyrophosphate phosphatase	Lhpp	NM_029609	4.04e-05	0.00121974	2.25907	Skin * VS4 up vs Skin * VS28
6839746	NM_025808 // Lztr1 // leucine-zipper-like transcriptional regulator, 1 // 16 A3 // 6686	Lztr1	NM_025808	4.08e-05	0.0012288	1.79358	Skin * VS4 up vs Skin * VS28
6946993	NM_007599 // Capg // capping protein (actin filament), gelsolin-like // 6 C3 // 12332 /	Capg	NM_007599	4.09e-05	0.00122922	1.71302	Skin * VS4 up vs Skin * VS28
6780940	NM_153117 // 9530068E07Rik // RIKEN cDNA 9530068E07 gene // 11 B1.3 // 213673 /// BC034	9530068E07Rik	NM_153117	4.13e-05	0.00123706	-1.34453	Skin * VS4 down vs Skin * VS28
6941150	NM_172884 // 2900026A02Rik // RIKEN cDNA 2900026A02 gene // 5 F // 243219 /// ENSMUST00	2900026A02Rik	NM_172884	4.16e-05	0.00124223	-1.65913	Skin * VS4 down vs Skin * VS28
6792502	NM_146032 // Srp68 // signal recognition particle 68 // 11 E2 // 217337 /// ENSMUST0000	Srp68	NM_146032	4.16e-05	0.00124223	1.50158	Skin * VS4 up vs Skin * VS28
6993005	NM_010918 // Nktr // natural killer tumor recognition sequence // 9 F4|9 71.0 cM // 180	Nktr	NM_010918	4.22e-05	0.00125387	-1.59194	Skin * VS4 down vs Skin * VS28
6781727	NM_023479 // Elac2 // elaC homolog 2 (E. coli) // --- // 68626 /// ENSMUST00000071891 /	Elac2	NM_023479	4.22e-05	0.00125387	1.49766	Skin * VS4 up vs Skin * VS28
6966265	NM_025548 // Tbcb // tubulin folding cofactor B // 7 B1 // 66411 /// ENSMUST00000006254	Tbcb	NM_025548	4.22e-05	0.00125387	1.81496	Skin * VS4 up vs Skin * VS28
6966983	NM_011304 // Ruvbl2 // RuvB-like protein 2 // 7 B2 // 20174 /// NM_030678 // Gys1 // gl	Ruvbl2	NM_011304	4.21e-05	0.00125387	1.98642	Skin * VS4 up vs Skin * VS28
6871580	NM_152220 // Stx3 // syntaxin 3 // 19 A // 20908 /// NM_001025307 // Stx3 // syntaxin 3	Stx3	NM_152220	4.25e-05	0.00125938	-1.377	Skin * VS4 down vs Skin * VS28
6887053	NM_028118 // Wdsub1 // WD repeat, SAM and U-box domain containing 1 // 2 C3 // 72137 //	Wdsub1	NM_028118	4.37e-05	0.00129113	1.63282	Skin * VS4 up vs Skin * VS28
6860207	NM_053145 // Pcdhb20 // protocadherin beta 20 // 18 B3 // 93891 /// BC031895 // Pcdhb20	Pcdhb20	NM_053145	4.42e-05	0.00130555	-1.42389	Skin * VS4 down vs Skin * VS28
6837143	NM_144811 // Cbx7 // chromobox homolog 7 // 15 E1|15 46.0 cM // 52609 /// ENSMUST000001	Cbx7	NM_144811	4.47e-05	0.00131814	-1.6906	Skin * VS4 down vs Skin * VS28
6957248	NM_013568 // Kcna6 // potassium voltage-gated channel, shaker-related, subfamily, membe	Kcna6	NM_013568	4.5e-05	0.00132478	-1.28816	Skin * VS4 down vs Skin * VS28
6969253	NM_026304 // l7Rn6 // lethal, Chr 7, Rinchik 6 // 7 E1 // 67669 /// ENSMUST00000078918	l7Rn6	NM_026304	4.51e-05	0.00132603	1.83233	Skin * VS4 up vs Skin * VS28
6906987	NM_026394 // Lce1f // late cornified envelope 1F // 3 F1 // 67828 /// NM_026394 // Lce1	Lce1f	NM_026394	4.53e-05	0.00132843	-1.64504	Skin * VS4 down vs Skin * VS28
6780816	NM_173372 // Grm6 // glutamate receptor, metabotropic 6 // 11 B1.3 // 108072 /// ENSMUS	Grm6	NM_173372	4.57e-05	0.00133794	-1.4315	Skin * VS4 down vs Skin * VS28
6866054	NM_001039485 // Fam38b // family with sequence similarity 38, member B // 18 E1 // 6677	Fam38b	NM_001039485	4.58e-05	0.00133935	-1.25584	Skin * VS4 down vs Skin * VS28
6818707	NR_027414 // Fbxo34 // F-box protein 34 // 14 C1 // 78938 /// NM_001146085 // Fbxo34 //	Fbxo34	NR_027414	4.62e-05	0.00134792	-1.81924	Skin * VS4 down vs Skin * VS28
6830710	NM_023172 // Ndufb9 // NADH dehydrogenase (ubiquinone) 1 beta subcomplex, 9 // 15 D2 //	Ndufb9	NM_023172	4.64e-05	0.00134987	1.88729	Skin * VS4 up vs Skin * VS28
6919309	NM_181989 // Sdr16c5 // short chain dehydrogenase/reductase family 16C, member 5 // 4 A	Sdr16c5	NM_181989	4.64e-05	0.00134987	2.11601	Skin * VS4 up vs Skin * VS28
6868902	NM_183179 // Kcnv2 // potassium channel, subfamily V, member 2 // 19 C1 // 240595 /// E	Kcnv2	NM_183179	4.72e-05	0.00136976	-1.32941	Skin * VS4 down vs Skin * VS28
6773169	NM_178908 // Fam26e // family with sequence similarity 26, member E // 10 B1 // 103511	Fam26e	NM_178908	4.72e-05	0.00136976	2.73222	Skin * VS4 up vs Skin * VS28
6847748	NM_009384 // Tiam1 // T-cell lymphoma invasion and metastasis 1 // 16 61.8 cM // 21844	Tiam1	NM_009384	4.78e-05	0.00137944	-1.71271	Skin * VS4 down vs Skin * VS28
6907217	NM_013841 // Vps45 // vacuolar protein sorting 45 (yeast) // 3 F2.1|3 50.0 cM // 22365	Vps45	NM_013841	4.78e-05	0.00137944	1.53744	Skin * VS4 up vs Skin * VS28
6879016	NM_008948 // Psmc3 // proteasome (prosome, macropain) 26S subunit, ATPase 3 // 2 E1|2 4	Psmc3	NM_008948	4.77e-05	0.00137944	1.86046	Skin * VS4 up vs Skin * VS28
6770160	NM_026268 // Dusp6 // dual specificity phosphatase 6 // 10 C3 // 67603 /// ENSMUST00000	Dusp6	NM_026268	4.85e-05	0.00139212	1.77984	Skin * VS4 up vs Skin * VS28
6838669	NM_212485 // Krt73 // keratin 73 // 15 F2 // 223915 /// ENSMUST00000063292 // Krt73 //	Krt73	NM_212485	4.84e-05	0.00139212	13.9102	Skin * VS4 up vs Skin * VS28
6780782	NM_145926 // Mgat4b // mannoside acetylglucosaminyltransferase 4, isoenzyme B // 11 B1.	Mgat4b	NM_145926	4.94e-05	0.00141634	1.73121	Skin * VS4 up vs Skin * VS28
6931602	NM_153567 // Slain2 // SLAIN motif family, member 2 // 5 C3.2 // 75991 /// NM_001113423	Slain2	NM_153567	4.96e-05	0.00141842	-1.35908	Skin * VS4 down vs Skin * VS28
6844447	NM_013790 // Abcc5 // ATP-binding cassette, sub-family C (CFTR/MRP), member 5 // 16 A3|	Abcc5	NM_013790	5.04e-05	0.00143489	-1.82322	Skin * VS4 down vs Skin * VS28
6978390	NM_145602 // Ndrg4 // N-myc downstream regulated gene 4 // 8 D1 // 234593 /// NM_145602	Ndrg4	NM_145602	5.05e-05	0.00143489	1.91141	Skin * VS4 up vs Skin * VS28
6925829	NM_133888 // Smpdl3b // sphingomyelin phosphodiesterase, acid-like 3B // 4 D2.3 // 1003	Smpdl3b	NM_133888	5.03e-05	0.00143489	2.39932	Skin * VS4 up vs Skin * VS28
6977012	NM_001111066 // Fkbp8 // FK506 binding protein 8 // 8 C1 // 14232 /// NM_010223 // Fkbp	Fkbp8	NM_001111066	5.07e-05	0.00144046	1.7063	Skin * VS4 up vs Skin * VS28
6993154	NM_009917 // Ccr5 // chemokine (C-C motif) receptor 5 // 9 72.0 cM // 12774 /// ENSMUST	Ccr5	NM_009917	5.09e-05	0.00144375	2.05479	Skin * VS4 up vs Skin * VS28
6786673	NM_009044 // Rel // reticuloendotheliosis oncogene // 11 A3.2|11 13.0 cM // 19696 /// E	Rel	NM_009044	5.15e-05	0.00145387	-2.86428	Skin * VS4 down vs Skin * VS28
6983898	NM_019652 // Asna1 // arsA arsenite transporter, ATP-binding, homolog 1 (bacterial) //	Asna1	NM_019652	5.15e-05	0.00145387	1.57495	Skin * VS4 up vs Skin * VS28
6907346	NM_026539 // Chd1l // chromodomain helicase DNA binding protein 1-like // 3 F2 // 68058	Chd1l	NM_026539	5.17e-05	0.00145834	-1.71571	Skin * VS4 down vs Skin * VS28
6913012	NM_013497 // Creb3 // cAMP responsive element binding protein 3 // 4 B1|4 20.5 cM // 12	Creb3	NM_013497	5.2e-05	0.00146541	1.81702	Skin * VS4 up vs Skin * VS28
6790367	NM_001005223 // Znhit3 // zinc finger, HIT type 3 // 11 C // 448850 /// NM_025414 // My	Znhit3	NM_001005223	5.31e-05	0.00149203	1.63719	Skin * VS4 up vs Skin * VS28
6828742	NM_008537 // Amacr // alpha-methylacyl-CoA racemase // 15 B1 // 17117 /// ENSMUST000000	Amacr	NM_008537	5.34e-05	0.00149777	1.75402	Skin * VS4 up vs Skin * VS28
6991368	NM_178711 // Plscr4 // phospholipid scramblase 4 // 9 E3.3 // 235527 /// ENSMUST0000003	Plscr4	NM_178711	5.35e-05	0.0014985	-2.6174	Skin * VS4 down vs Skin * VS28
6966108	NM_011874 // Psmc4 // proteasome (prosome, macropain) 26S subunit, ATPase, 4 // 7 A3|7	Psmc4	NM_011874	5.39e-05	0.00150726	1.86663	Skin * VS4 up vs Skin * VS28
6906981	NM_028625 // Lce1a2 // late cornified envelope 1A2 // 3 F1 // 73722 /// ENSMUST00000029	Lce1a2	NM_028625	5.39e-05	0.00150726	2.69217	Skin * VS4 up vs Skin * VS28
6986987	NR_028271 // Phxr4 // per-hexamer repeat gene 4 // 9 A1 // 18689 /// X12806 // Phxr4 //	Phxr4	NR_028271	5.46e-05	0.00152426	-1.68823	Skin * VS4 down vs Skin * VS28
6994942	NM_173038 // Tbcel // tubulin folding cofactor E-like // 9 A5.1 // 272589 /// ENSMUST00	Tbcel	NM_173038	5.47e-05	0.00152446	1.5537	Skin * VS4 up vs Skin * VS28
6853951	NM_144809 // Prdm9 // PR domain containing 9 // 17 A2 // 213389 /// BC012016 // Prdm9 /	Prdm9	NM_144809	5.5e-05	0.00152566	-1.49323	Skin * VS4 down vs Skin * VS28
6919209	NM_011659 // Tnfrsf4 // tumor necrosis factor receptor superfamily, member 4 // 4 E2|4	Tnfrsf4	NM_011659	5.54e-05	0.00153423	-1.66326	Skin * VS4 down vs Skin * VS28
6824932	NM_008125 // Gjb2 // gap junction protein, beta 2 // 14 D1-E1|14 21.0 cM // 14619 /// E	Gjb2	NM_008125	5.56e-05	0.00153832	5.91111	Skin * VS4 up vs Skin * VS28
6790699	NM_172563 // Hlf // hepatic leukemia factor // 11 C-D|11 52.0 cM // 217082 /// ENSMUST0	Hlf	NM_172563	5.62e-05	0.00154183	-2.23134	Skin * VS4 down vs Skin * VS28
6899268	NM_027315 // Ube2q1 // ubiquitin-conjugating enzyme E2Q (putative) 1 // 3 F2 // 70093 /	Ube2q1	NM_027315	5.62e-05	0.00154183	1.36684	Skin * VS4 up vs Skin * VS28
6984952	NM_178879 // B3gnt9 // UDP-GlcNAc:betaGal beta-1,3-N-acetylglucosaminyltransferase 9 //	B3gnt9	NM_178879	5.6e-05	0.00154183	1.47563	Skin * VS4 up vs Skin * VS28
6849698	NM_148926 // Zfand3 // zinc finger, AN1-type domain 3 // 17 A3.3 // 21769 /// ENSMUST00	Zfand3	NM_148926	5.59e-05	0.00154183	1.48399	Skin * VS4 up vs Skin * VS28
6850103	NM_016765 // Ddah2 // dimethylarginine dimethylaminohydrolase 2 // 17 B1 // 51793 /// E	Ddah2	NM_016765	5.59e-05	0.00154183	1.5912	Skin * VS4 up vs Skin * VS28
6934584	NM_009391 // Ran // RAN, member RAS oncogene family // 5 G1.3 // 19384 /// BC014829 //	Ran	NM_009391	5.61e-05	0.00154183	3.29353	Skin * VS4 up vs Skin * VS28
6828492	NM_030168 // Rictor // RPTOR independent companion of MTOR, complex 2 // 15 A1 // 78757	Rictor	NM_030168	5.65e-05	0.00154487	-1.79267	Skin * VS4 down vs Skin * VS28
6886110	NM_026176 // Pdcl // phosducin-like // 2 B // 67466 /// ENSMUST00000112940 // Pdcl // p	Pdcl	NM_026176	5.65e-05	0.00154487	-1.77094	Skin * VS4 down vs Skin * VS28
6924971	BC076608 // AA415398 // expressed sequence AA415398 // 4 D2.1 // 433752 /// BC064115 //	AA415398	BC076608	5.67e-05	0.00154697	-1.53185	Skin * VS4 down vs Skin * VS28
6883267	NM_023565 // Cse1l // chromosome segregation 1-like (S. cerevisiae) // 2 H3|2 74.2 cM /	Cse1l	NM_023565	5.68e-05	0.00154779	1.57915	Skin * VS4 up vs Skin * VS28
6991976	NM_181394 // Anapc13 // anaphase promoting complex subunit 13 // 9 F1 // 69010 /// ENSM	Anapc13	NM_181394	5.74e-05	0.00156273	2.348	Skin * VS4 up vs Skin * VS28
6863167	NM_007935 // Epc1 // enhancer of polycomb homolog 1 (Drosophila) // 18 A1 // 13831 ///	Epc1	NM_007935	5.86e-05	0.00159093	-1.39531	Skin * VS4 down vs Skin * VS28
7020156	NM_030700 // Maged2 // melanoma antigen, family D, 2 // X F2 // 80884 /// ENSMUST000000	Maged2	NM_030700	5.88e-05	0.00159418	1.72541	Skin * VS4 up vs Skin * VS28
6802031	NM_178745 // Tmem229b // transmembrane protein 229B // 12 C3 // 268567 /// NM_001170401	Tmem229b	NM_178745	5.9e-05	0.00159713	2.89535	Skin * VS4 up vs Skin * VS28
6873777	NM_172429 // Smndc1 // survival motor neuron domain containing 1 // 19 D2 // 76479 ///	Smndc1	NM_172429	5.91e-05	0.00159922	-1.95805	Skin * VS4 down vs Skin * VS28
6791965	NM_007840 // Ddx5 // DEAD (Asp-Glu-Ala-Asp) box polypeptide 5 // 11 E2|11 63.0 cM // 13	Ddx5	NM_007840	6.01e-05	0.00161155	-2.04353	Skin * VS4 down vs Skin * VS28
6823451	NM_032008 // Slmap // sarcolemma associated protein // 14 B // 83997 /// ENSMUST0000010	Slmap	NM_032008	5.99e-05	0.00161155	-1.53161	Skin * VS4 down vs Skin * VS28
6755845	NM_173378 // Trp53bp2 // transformation related protein 53 binding protein 2 // 1 H5|1	Trp53bp2	NM_173378	5.98e-05	0.00161155	-1.51802	Skin * VS4 down vs Skin * VS28
6957123	NM_013535 // Grcc10 // gene rich cluster, C10 gene // 6 F2|6 60.22 cM // 14790 /// NR_0	Grcc10	NM_013535	6e-05	0.00161155	1.94935	Skin * VS4 up vs Skin * VS28
6767088	NM_030203 // Tspyl4 // TSPY-like 4 // 10 B1|10 22.0 cM // 72480 /// ENSMUST00000047935	Tspyl4	NM_030203	6.04e-05	0.00161578	-1.52092	Skin * VS4 down vs Skin * VS28
6839059	NM_001136066 // Hmox2 // heme oxygenase (decycling) 2 // 16 B1|16 2.6 cM // 15369 /// N	Hmox2	NM_001136066	6.04e-05	0.00161578	1.40169	Skin * VS4 up vs Skin * VS28
6882554	NM_011171 // Procr // protein C receptor, endothelial // 2 H1-3 // 19124 /// ENSMUST000	Procr	NM_011171	6.09e-05	0.00162591	2.35239	Skin * VS4 up vs Skin * VS28
6916148	BC019215 // 0610037L13Rik // RIKEN cDNA 0610037L13 gene // 4 C7 // 74098 /// ENSMUST000	0610037L13Rik	BC019215	6.12e-05	0.00163353	1.73329	Skin * VS4 up vs Skin * VS28
6837375	NM_001163472 // Cyp2d22 // cytochrome P450, family 2, subfamily d, polypeptide 22 // --	Cyp2d22	NM_001163472	6.16e-05	0.00163904	-1.77963	Skin * VS4 down vs Skin * VS28
6837413	NR_027799 // Tbrg3 // transforming growth factor beta regulated gene 3 // 15 E1 // 2137	Tbrg3	NR_027799	6.23e-05	0.00165303	-2.37946	Skin * VS4 down vs Skin * VS28
6918720	NM_009272 // Srm // spermidine synthase // 4 E2 // 20810 /// ENSMUST00000006611 // Srm	Srm	NM_009272	6.24e-05	0.00165303	1.83662	Skin * VS4 up vs Skin * VS28
6792129	NM_147219 // Abca5 // ATP-binding cassette, sub-family A (ABC1), member 5 // 11 E1 // 2	Abca5	NM_147219	6.3e-05	0.00166226	-2.1782	Skin * VS4 down vs Skin * VS28
6815682	NM_172592 // Sfrs12 // splicing factor, arginine/serine-rich 12 // 13 D1 // 218543 ///	Sfrs12	NM_172592	6.29e-05	0.00166226	-1.85025	Skin * VS4 down vs Skin * VS28
6789721	NM_144491 // Dph1 // DPH1 homolog (S. cerevisiae) // 11 B5|11 47.7 cM // 116905 /// NM_	Dph1	NM_144491	6.3e-05	0.00166226	1.35788	Skin * VS4 up vs Skin * VS28
6983980	AK089612 // F830004M19Rik // RIKEN cDNA F830004M19 gene // 8 C3 // 320224 /// AK086277	F830004M19Rik	AK089612	6.32e-05	0.0016642	-1.58918	Skin * VS4 down vs Skin * VS28
6928734	NM_178766 // Slc25a40 // solute carrier family 25, member 40 // 5 A1 // 319653 /// ENSM	Slc25a40	NM_178766	6.35e-05	0.0016693	-1.70703	Skin * VS4 down vs Skin * VS28
7016887	NM_001166365 // Fam122b // family with sequence similarity 122, member B // X A5 // 787	Fam122b	NM_001166365	6.44e-05	0.0016902	-1.61915	Skin * VS4 down vs Skin * VS28
6968803	NR_027976 // Wdr73 // WD repeat domain 73 // 7 D3 // 71968 /// NM_028026 // Wdr73 // WD	Wdr73	NR_027976	6.46e-05	0.00169307	1.65737	Skin * VS4 up vs Skin * VS28
6876464	NM_146940 // Olfr352 // olfactory receptor 352 // --- // 258942 /// ENSMUST00000065416	Olfr352	NM_146940	6.55e-05	0.00171259	-1.67402	Skin * VS4 down vs Skin * VS28
6992614	NM_001083319 // Ubp1 // upstream binding protein 1 // 9 F2 // 22221 /// NM_013699 // Ub	Ubp1	NM_001083319	6.57e-05	0.00171438	-1.55549	Skin * VS4 down vs Skin * VS28
6839078	NM_029657 // Mgrn1 // mahogunin, ring finger 1 // 16 A1|16 2.0 cM // 17237 /// BC046830	Mgrn1	NM_029657	6.62e-05	0.00172306	1.42846	Skin * VS4 up vs Skin * VS28
6824878	NM_010371 // Gzmc // granzyme C // 14 C3|14 20.5 cM // 14940 /// NM_010374 // Gzmf // g	Gzmc	NM_010371	6.64e-05	0.00172666	1.40006	Skin * VS4 up vs Skin * VS28
6778298	NM_053267 // Selm // selenoprotein M // --- // 114679 /// ENSMUST00000094469 // Selm //	Selm	NM_053267	6.66e-05	0.00172814	1.77909	Skin * VS4 up vs Skin * VS28
6782177	NM_025993 // Mis12 // MIS12 homolog (yeast) // 11 B4 // 67139 /// ENSMUST00000048807 //	Mis12	NM_025993	6.7e-05	0.00173782	1.5914	Skin * VS4 up vs Skin * VS28
6756383	NM_178632 // Ints7 // integrator complex subunit 7 // 1 H6 // 77065 /// ENSMUST00000045	Ints7	NM_178632	6.73e-05	0.0017431	1.8939	Skin * VS4 up vs Skin * VS28
6957346	NM_010219 // Fkbp4 // FK506 binding protein 4 // 6 F3 // 14228 /// ENSMUST00000032508 /	Fkbp4	NM_010219	6.75e-05	0.00174442	1.85971	Skin * VS4 up vs Skin * VS28
6832356	NM_016843 // Atxn10 // ataxin 10 // 15 E2 // 54138 /// ENSMUST00000016685 // Atxn10 //	Atxn10	NM_016843	6.78e-05	0.00174978	1.38893	Skin * VS4 up vs Skin * VS28
6900982	NM_007378 // Abca4 // ATP-binding cassette, sub-family A (ABC1), member 4 // 3 G1|3 61.	Abca4	NM_007378	6.79e-05	0.00175023	-1.41681	Skin * VS4 down vs Skin * VS28
6964068	NM_144925 // Tnrc6a // trinucleotide repeat containing 6a // 7 F3 // 233833 /// ENSMUST	Tnrc6a	NM_144925	6.81e-05	0.00175262	-1.60289	Skin * VS4 down vs Skin * VS28
6781516	NM_013717 // B9d1 // B9 protein domain 1 // 11 B2 // 27078 /// ENSMUST00000102657 // B9	B9d1	NM_013717	6.83e-05	0.00175443	1.42214	Skin * VS4 up vs Skin * VS28
6748889	NM_008365 // Il18r1 // interleukin 18 receptor 1 // 1 B // 16182 /// NM_001161842 // Il	Il18r1	NM_008365	6.84e-05	0.00175543	-2.49962	Skin * VS4 down vs Skin * VS28
6767270	NM_134000 // Traf3ip2 // TRAF3 interacting protein 2 // 10 B1 // 103213 /// ENSMUST0000	Traf3ip2	NM_134000	6.92e-05	0.00176368	-1.78099	Skin * VS4 down vs Skin * VS28
6961396	BC116191 // Zic4 // zinc finger protein of the cerebellum 4 // 9 E3.3|9 61.0 cM // 2277	Zic4	BC116191	6.91e-05	0.00176368	-1.43691	Skin * VS4 down vs Skin * VS28
6859471	NM_021448 // Elp2 // elongation protein 2 homolog (S. cerevisiae) // 18 A2 // 58523 ///	Elp2	NM_021448	6.89e-05	0.00176368	1.45842	Skin * VS4 up vs Skin * VS28
6751712	NM_174874 // Atg4b // autophagy-related 4B (yeast) // 1 D // 66615 /// ENSMUST000000275	Atg4b	NM_174874	6.92e-05	0.00176368	1.49337	Skin * VS4 up vs Skin * VS28
6824738	NM_013768 // Prmt5 // protein arginine N-methyltransferase 5 // --- // 27374 /// ENSMUS	Prmt5	NM_013768	6.9e-05	0.00176368	1.50932	Skin * VS4 up vs Skin * VS28
6866003	NM_021296 // Grpel2 // GrpE-like 2, mitochondrial // 18 D3 // 17714 /// ENSMUST00000062	Grpel2	NM_021296	7.04e-05	0.00178636	-1.55902	Skin * VS4 down vs Skin * VS28
6747839	NM_016923 // Ly96 // lymphocyte antigen 96 // 1 A3 // 17087 /// NM_001159711 // Ly96 //	Ly96	NM_016923	7.08e-05	0.0017921	2.60555	Skin * VS4 up vs Skin * VS28
6786979	ENSMUST00000006629 // Spnb2 // spectrin beta 2 // 11 A3.3|11 13.0 cM // 20742 /// ENSMU	Spnb2	ENSMUST00000006629	7.11e-05	0.00179939	-2.21728	Skin * VS4 down vs Skin * VS28
6763585	NM_001038619 // Dnm3 // dynamin 3 // 1 H2.1 // 103967 /// NM_172646 // Dnm3 // dynamin	Dnm3	NM_001038619	7.17e-05	0.00180898	-1.75712	Skin * VS4 down vs Skin * VS28
6863210	NM_177595 // Mkx // mohawk homeobox // 18 A1|18 3.0 cM // 210719 /// NM_175245 // 24101	Mkx	NM_177595	7.18e-05	0.00180898	-1.61742	Skin * VS4 down vs Skin * VS28
6942474	NM_001160366 // Srcrb4d // scavenger receptor cysteine rich domain containing, group B	Srcrb4d	NM_001160366	7.18e-05	0.00180898	1.62559	Skin * VS4 up vs Skin * VS28
6861707	NM_026473 // Tubb6 // tubulin, beta 6 // 18 E1 // 67951 /// ENSMUST00000001513 // Tubb6	Tubb6	NM_026473	7.2e-05	0.00181009	3.21126	Skin * VS4 up vs Skin * VS28
6979110	NM_133973 // Cog4 // component of oligomeric golgi complex 4 // 8 E1|8 53.5 cM // 10233	Cog4	NM_133973	7.27e-05	0.00182475	1.90585	Skin * VS4 up vs Skin * VS28
6985924	NM_007806 // Cyba // cytochrome b-245, alpha polypeptide // --- // 13057 /// ENSMUST000	Cyba	NM_007806	7.36e-05	0.00184457	2.12904	Skin * VS4 up vs Skin * VS28
6790124	NM_177390 // Myo1d // myosin ID // 11 B5|11 46.0 cM // 338367 /// ENSMUST00000041065 //	Myo1d	NM_177390	7.37e-05	0.00184494	-2.07541	Skin * VS4 down vs Skin * VS28
6900270	NM_001039488 // 4933421E11Rik // RIKEN cDNA 4933421E11 gene // 3 F2.3 // 321000 /// NM_	4933421E11Rik	NM_001039488	7.38e-05	0.00184494	-1.78055	Skin * VS4 down vs Skin * VS28
6899585	NM_030116 // Mrpl9 // mitochondrial ribosomal protein L9 // 3 F2 // 78523 /// ENSMUST00	Mrpl9	NM_030116	7.41e-05	0.00184937	1.9521	Skin * VS4 up vs Skin * VS28
6812505	NM_145367 // Txndc5 // thioredoxin domain containing 5 // 13 A3.3 // 105245 /// ENSMUST	Txndc5	NM_145367	7.47e-05	0.00186315	2.21648	Skin * VS4 up vs Skin * VS28
6839769	NM_145479 // Klhl22 // kelch-like 22 (Drosophila) // 16 A3|16 10.2 cM // 224023 /// ENS	Klhl22	NM_145479	7.57e-05	0.00188557	1.37095	Skin * VS4 up vs Skin * VS28
6920256	NM_021318 // Fhl5 // four and a half LIM domains 5 // 4 A3 // 57756 /// ENSMUST00000108	Fhl5	NM_021318	7.69e-05	0.00191133	-3.17404	Skin * VS4 down vs Skin * VS28
6979993	NM_033620 // Pard3 // par-3 (partitioning defective 3) homolog (C. elegans) // 8 E2 //	Pard3	NM_033620	7.7e-05	0.00191133	-1.45934	Skin * VS4 down vs Skin * VS28
6837411	NM_029562 // Cyp2d26 // cytochrome P450, family 2, subfamily d, polypeptide 26 // 15 E1	Cyp2d26	NM_029562	7.72e-05	0.00191133	-1.33211	Skin * VS4 down vs Skin * VS28
6859284	NM_030596 // Dsg3 // desmoglein 3 // 18 A2|18 7.04 cM // 13512 /// ENSMUST00000070892 /	Dsg3	NM_030596	7.81e-05	0.00192443	-1.47019	Skin * VS4 down vs Skin * VS28
6867644	NM_011778 // Coro1b // coronin, actin binding protein 1B // 19 A|19 0.5 cM // 23789 ///	Coro1b	NM_011778	7.8e-05	0.00192443	1.91061	Skin * VS4 up vs Skin * VS28
6989769	NM_138304 // Calml4 // calmodulin-like 4 // 9 B // 75600 /// NM_001102468 // Calml4 //	Calml4	NM_138304	7.82e-05	0.00192443	2.14169	Skin * VS4 up vs Skin * VS28
6848215	NM_175428 // Zfp295 // zinc finger protein 295 // 16 C3-4 // 114565 /// NM_001081684 //	Zfp295	NM_175428	7.84e-05	0.00192851	-1.44491	Skin * VS4 down vs Skin * VS28
6966166	NM_010908 // Nfkbib // nuclear factor of kappa light polypeptide gene enhancer in B-cel	Nfkbib	NM_010908	7.89e-05	0.00193423	-1.70735	Skin * VS4 down vs Skin * VS28
6841362	NM_020509 // Retnla // resistin like alpha // 16 B5|16 32.6 cM // 57262 /// NM_181596 /	Retnla	NM_020509	7.9e-05	0.00193423	6.26311	Skin * VS4 up vs Skin * VS28
6977797	NM_010764 // Man2b1 // mannosidase 2, alpha B1 // 8 C2|8 37.0 cM // 17159 /// ENSMUST00	Man2b1	NM_010764	7.96e-05	0.00194552	1.78882	Skin * VS4 up vs Skin * VS28
6933157	NM_018759 // Zfp326 // zinc finger protein 326 // 5 E5 // 54367 /// NR_030777 // Zfp326	Zfp326	NM_018759	8.08e-05	0.00196585	-1.93314	Skin * VS4 down vs Skin * VS28
6923405	NM_177239 // Mysm1 // myb-like, SWIRM and MPN domains 1 // 4 C5 // 320713 /// ENSMUST00	Mysm1	NM_177239	8.07e-05	0.00196585	-1.90087	Skin * VS4 down vs Skin * VS28
6979269	NM_029139 // Syce1l // synaptonemal complex central element protein 1 like // 8 E1 // 6	Syce1l	NM_029139	8.08e-05	0.00196585	-1.3623	Skin * VS4 down vs Skin * VS28
6773494	NM_133999 // Fig4 // FIG4 homolog (S. cerevisiae) // 10 B1 // 103199 /// ENSMUST0000004	Fig4	NM_133999	8.09e-05	0.00196585	1.37816	Skin * VS4 up vs Skin * VS28
6992370	NM_029634 // Ip6k2 // inositol hexaphosphate kinase 2 // 9 F2 // 76500 /// BC039922 //	Ip6k2	NM_029634	8.17e-05	0.00197737	-1.57053	Skin * VS4 down vs Skin * VS28
6979433	NM_021486 // Bcmo1 // beta-carotene 15,15'-monooxygenase // 8 E1 // 63857 /// NM_001163	Bcmo1	NM_021486	8.16e-05	0.00197737	-1.28452	Skin * VS4 down vs Skin * VS28
6881100	NM_178404 // Zc3h6 // zinc finger CCCH type containing 6 // 2 F1 // 78751 /// ENSMUST00	Zc3h6	NM_178404	8.29e-05	0.00199608	-2.9725	Skin * VS4 down vs Skin * VS28
6908361	NM_001038696 // Rnpc3 // RNA-binding region (RNP1, RRM) containing 3 // 3 G1 // 67225 /	Rnpc3	NM_001038696	8.27e-05	0.00199608	-1.63829	Skin * VS4 down vs Skin * VS28
6880087	NM_010230 // Fmn1 // formin 1 // 2 C1-qter|2 65.0 cM // 14260 /// NM_001043322 // Fmn1	Fmn1	NM_010230	8.29e-05	0.00199608	-1.45428	Skin * VS4 down vs Skin * VS28
6855759	NM_022015 // Taf8 // TAF8 RNA polymerase II, TATA box binding protein (TBP)-associated	Taf8	NM_022015	8.27e-05	0.00199608	-1.45389	Skin * VS4 down vs Skin * VS28
6983225	NM_008841 // Pik3r2 // phosphatidylinositol 3-kinase, regulatory subunit, polypeptide 2	Pik3r2	NM_008841	8.3e-05	0.00199608	1.76302	Skin * VS4 up vs Skin * VS28
6766409	NM_026203 // Ahi1 // Abelson helper integration site 1 // 10 A3|10 16.0 cM // 52906 ///	Ahi1	NM_026203	8.34e-05	0.00200324	-1.51246	Skin * VS4 down vs Skin * VS28
6789409	NM_145684 // Alox12e // arachidonate lipoxygenase, epidermal // 11 B3|11 40.0 cM // 116	Alox12e	NM_145684	8.37e-05	0.00200782	2.08895	Skin * VS4 up vs Skin * VS28
6789825	NM_016810 // Gosr1 // golgi SNAP receptor complex member 1 // 11 B5 // 53334 /// ENSMUS	Gosr1	NM_016810	8.4e-05	0.00201141	-1.40246	Skin * VS4 down vs Skin * VS28
6868386	NM_181348 // Prune2 // prune homolog 2 (Drosophila) // 19 B // 353211 /// ENSMUST000000	Prune2	NM_181348	8.42e-05	0.00201328	-1.9419	Skin * VS4 down vs Skin * VS28
6968842	NM_011983 // Homer2 // homer homolog 2 (Drosophila) // 7 D3 // 26557 /// NM_001164086 /	Homer2	NM_011983	8.46e-05	0.00201906	-3.37575	Skin * VS4 down vs Skin * VS28
6755197	NM_007649 // Cd48 // CD48 antigen // 1 H3|1 93.3 cM // 12506 /// ENSMUST00000068584 //	Cd48	NM_007649	8.64e-05	0.00205838	2.23909	Skin * VS4 up vs Skin * VS28
6992056	NM_028721 // Nphp3 // nephronophthisis 3 (adolescent) // 9 F1|9 61.0 cM // 74025 /// NM	Nphp3	NM_028721	8.67e-05	0.00206173	-1.42355	Skin * VS4 down vs Skin * VS28
6807323	NM_177809 // AU042651 // expressed sequence AU042651 // 13 B1 // 328258 /// ENSMUST0000	AU042651	NM_177809	8.69e-05	0.00206556	-1.42787	Skin * VS4 down vs Skin * VS28
6837925	NM_001109040 // Kif21a // kinesin family member 21A // 15 E3|15 55.1 cM // 16564 /// NM	Kif21a	NM_001109040	8.74e-05	0.00207333	-1.80683	Skin * VS4 down vs Skin * VS28
6871177	NM_026246 // Mrpl49 // mitochondrial ribosomal protein L49 // 19 A|19 3.0 cM // 18120 /	Mrpl49	NM_026246	8.78e-05	0.00208147	1.61502	Skin * VS4 up vs Skin * VS28
6818863	NM_001081430 // Naa30 // N(alpha)-acetyltransferase 30, NatC catalytic subunit // 14 C1	Naa30	NM_001081430	8.82e-05	0.00208617	-1.69509	Skin * VS4 down vs Skin * VS28
7012004	ENSMUST00000056152 // B230340J04Rik // RIKEN cDNA B230340J04 gene // X A7.3 // 320703 /	B230340J04Rik	ENSMUST00000056152	8.83e-05	0.00208622	-1.59626	Skin * VS4 down vs Skin * VS28
6952168	NM_026614 // Ndufa5 // NADH dehydrogenase (ubiquinone) 1 alpha subcomplex, 5 // 6 A3 //	Ndufa5	NM_026614	8.92e-05	0.0021048	1.67348	Skin * VS4 up vs Skin * VS28
6894304	NM_172676 // Samd10 // sterile alpha motif domain containing 10 // 2 H4 // 229011 /// E	Samd10	NM_172676	8.98e-05	0.00211563	-1.92025	Skin * VS4 down vs Skin * VS28
6823695	NM_026911 // Spcs1 // signal peptidase complex subunit 1 homolog (S. cerevisiae) // 14	Spcs1	NM_026911	9.01e-05	0.00212078	4.03868	Skin * VS4 up vs Skin * VS28
6990390	NM_146224 // Zfp280d // zinc finger protein 280D // 9 D // 235469 /// ENSMUST0000009857	Zfp280d	NM_146224	9.03e-05	0.00212339	-1.7674	Skin * VS4 down vs Skin * VS28
6927145	NM_010598 // Kcnab2 // potassium voltage-gated channel, shaker-related subfamily, beta	Kcnab2	NM_010598	9.05e-05	0.00212516	1.76515	Skin * VS4 up vs Skin * VS28
6857799	NM_183021 // Thada // thyroid adenoma associated // 17 E4 // 240174 /// ENSMUST00000047	Thada	NM_183021	9.09e-05	0.00212718	-1.78552	Skin * VS4 down vs Skin * VS28
6782090	NM_019749 // Gabarap // gamma-aminobutyric acid receptor associated protein // 11 B4|11	Gabarap	NM_019749	9.08e-05	0.00212718	1.5402	Skin * VS4 up vs Skin * VS28
6992306	NM_177910 // Gmppb // GDP-mannose pyrophosphorylase B // 9 F2 // 331026 /// ENSMUST0000	Gmppb	NM_177910	9.16e-05	0.00214275	1.84279	Skin * VS4 up vs Skin * VS28
6943404	NM_001163493 // Stard13 // StAR-related lipid transfer (START) domain containing 13 //	Stard13	NM_001163493	9.24e-05	0.0021555	-1.82807	Skin * VS4 down vs Skin * VS28
6785665	NM_197979 // Uqcr10 // ubiquinol-cytochrome c reductase, complex III subunit X // 11 A1	Uqcr10	NM_197979	9.23e-05	0.0021555	2.13316	Skin * VS4 up vs Skin * VS28
6785347	NM_019959 // C1qtnf1 // C1q and tumor necrosis factor related protein 1 // 11 E2 // 567	C1qtnf1	NM_019959	9.26e-05	0.00215692	2.1723	Skin * VS4 up vs Skin * VS28
6811496	NM_001013786 // Zfp187 // zinc finger protein 187 // 13 A3.1 // 432731 /// ENSMUST00000	Zfp187	NM_001013786	9.31e-05	0.00216206	-1.81812	Skin * VS4 down vs Skin * VS28
6895871	NR_027375 // Ythdf3 // YTH domain family 3 // 3 A1 // 229096 /// NM_172677 // Ythdf3 //	Ythdf3	NR_027375	9.32e-05	0.00216206	-1.63412	Skin * VS4 down vs Skin * VS28
6770325	NM_175328 // Slc6a15 // solute carrier family 6 (neurotransmitter transporter), member	Slc6a15	NM_175328	9.31e-05	0.00216206	-1.3919	Skin * VS4 down vs Skin * VS28
6784039	NM_009439 // Psmd3 // proteasome (prosome, macropain) 26S subunit, non-ATPase, 3 // 11	Psmd3	NM_009439	9.39e-05	0.00217411	1.71397	Skin * VS4 up vs Skin * VS28
7019519	NM_013463 // Gla // galactosidase, alpha // X E-F1|X 53.0 cM // 11605 /// ENSMUST000000	Gla	NM_013463	9.43e-05	0.002178	1.90266	Skin * VS4 up vs Skin * VS28
6992158	NM_011876 // Twf2 // twinfilin, actin-binding protein, homolog 2 (Drosophila) // 9 F1 /	Twf2	NM_011876	9.42e-05	0.002178	2.05557	Skin * VS4 up vs Skin * VS28
6972408	NM_008672 // Nap1l4 // nucleosome assembly protein 1-like 4 // 7 F5|7 69.55 cM // 17955	Nap1l4	NM_008672	9.49e-05	0.00218932	1.38897	Skin * VS4 up vs Skin * VS28
6944966	NM_008493 // Lep // leptin // 6 A3.3|6 10.5 cM // 16846 /// ENSMUST00000069789 // Lep /	Lep	NM_008493	9.51e-05	0.00219234	11.2457	Skin * VS4 up vs Skin * VS28
6831821	NM_028195 // Cyth4 // cytohesin 4 // 15 E1 // 72318 /// ENSMUST00000043069 // Cyth4 //	Cyth4	NM_028195	9.56e-05	0.00220031	1.83699	Skin * VS4 up vs Skin * VS28
6760347	NM_008311 // Htr2b // 5-hydroxytryptamine (serotonin) receptor 2B // 1 C5 // 15559 ///	Htr2b	NM_008311	9.74e-05	0.00221861	-1.6693	Skin * VS4 down vs Skin * VS28
6870569	NM_016862 // Vti1a // vesicle transport through interaction with t-SNAREs homolog 1A (y	Vti1a	NM_016862	9.84e-05	0.00221861	-1.55644	Skin * VS4 down vs Skin * VS28
6997528	NM_013669 // Snap91 // synaptosomal-associated protein 91 // --- // 20616 /// ENSMUST00	Snap91	NM_013669	9.75e-05	0.00221861	-1.41758	Skin * VS4 down vs Skin * VS28
6916991	NM_183163 // Rhbdl2 // rhomboid, veinlet-like 2 (Drosophila) // 4 D2.2 // 230726 /// NM	Rhbdl2	NM_183163	9.79e-05	0.00221861	-1.37519	Skin * VS4 down vs Skin * VS28
6785348	NM_172573 // Engase // endo-beta-N-acetylglucosaminidase // 11 E2 // 217364 /// BC06064	Engase	NM_172573	9.8e-05	0.00221861	1.63597	Skin * VS4 up vs Skin * VS28
6890670	NM_025296 // Ciao1 // cytosolic iron-sulfur protein assembly 1 homolog (S. cerevisiae)	Ciao1	NM_025296	9.7e-05	0.00221861	1.69015	Skin * VS4 up vs Skin * VS28
6854259	NM_001008425 // Thoc6 // THO complex 6 homolog (Drosophila) // 17 A3.3 // 386612 /// EN	Thoc6	NM_001008425	9.8e-05	0.00221861	1.72281	Skin * VS4 up vs Skin * VS28
6849398	NM_028101 // Jmjd8 // jumonji domain containing 8 // 17 B1 // 72106 /// NM_019719 // St	Jmjd8	NM_028101	9.8e-05	0.00221861	1.83159	Skin * VS4 up vs Skin * VS28
6998494	NM_001102607 // Col6a6 // collagen, type VI, alpha 6 // 9 F1 // 245026 /// NM_172927 //	Col6a6	NM_001102607	9.66e-05	0.00221861	1.91077	Skin * VS4 up vs Skin * VS28
6947034	NM_019879 // Suclg1 // succinate-CoA ligase, GDP-forming, alpha subunit // 6 C3 // 5645	Suclg1	NM_019879	9.83e-05	0.00221861	1.9354	Skin * VS4 up vs Skin * VS28
6764056	NM_025388 // Ufc1 // ubiquitin-fold modifier conjugating enzyme 1 // 1 H3|1 93.0 cM //	Ufc1	NM_025388	9.84e-05	0.00221861	2.28508	Skin * VS4 up vs Skin * VS28
6838417	NM_011653 // Tuba1a // tubulin, alpha 1A // 15 F1|15 60.4 cM // 22142 /// NR_033599 //	Tuba1a	NM_011653	9.73e-05	0.00221861	2.40996	Skin * VS4 up vs Skin * VS28
6759621	NM_010233 // Fn1 // fibronectin 1 // 1 C1-C5|1 36.1 cM // 14268 /// ENSMUST00000055226	Fn1	NM_010233	9.76e-05	0.00221861	2.64612	Skin * VS4 up vs Skin * VS28
6993153	NM_009915 // Ccr2 // chemokine (C-C motif) receptor 2 // 9 F|9 71.9 cM // 12772 /// ENS	Ccr2	NM_009915	9.79e-05	0.00221861	3.19332	Skin * VS4 up vs Skin * VS28
6974611	NM_019576 // Thsd1 // thrombospondin, type I, domain 1 // 8 A3 // 56229 /// ENSMUST0000	Thsd1	NM_019576	9.92e-05	0.00223391	-1.59625	Skin * VS4 down vs Skin * VS28
6913223	NM_053179 // Nans // N-acetylneuraminic acid synthase (sialic acid synthase) // 4 B2 //	Nans	NM_053179	9.95e-05	0.00223777	1.80075	Skin * VS4 up vs Skin * VS28
6900414	NM_177859 // Aknad1 // AKNA domain containing 1 // 3 F3 // 329738 /// ENSMUST0000009400	Aknad1	NM_177859	0.000100407	0.00225487	-1.346	Skin * VS4 down vs Skin * VS28
6780855	NM_007714 // Clk4 // CDC like kinase 4 // 11 B1.3 // 12750 /// ENSMUST00000093132 // Cl	Clk4	NM_007714	0.000100618	0.00225674	-1.80373	Skin * VS4 down vs Skin * VS28
6945789	NM_199159 // Tas2r135 // taste receptor, type 2, member 135 // 6 B2.1 // 387512 /// ENS	Tas2r135	NM_199159	0.000100837	0.00225877	-1.70331	Skin * VS4 down vs Skin * VS28
6935524	NM_153599 // Cdk8 // cyclin-dependent kinase 8 // 5 G3 // 264064 /// ENSMUST00000031640	Cdk8	NM_153599	0.000101546	0.00226602	-1.51474	Skin * VS4 down vs Skin * VS28
6906940	NM_008508 // Lor // loricrin // 3 F1|3 42.1 cM // 16939 /// ENSMUST00000058150 // Lor /	Lor	NM_008508	0.000101482	0.00226602	-1.47241	Skin * VS4 down vs Skin * VS28
6973201	NM_172737 // Shisa7 // shisa homolog 7 (Xenopus laevis) // 7 A1 // 232813 /// ENSMUST00	Shisa7	NM_172737	0.000101391	0.00226602	-1.47052	Skin * VS4 down vs Skin * VS28
6804511	NM_020036 // Calm4 // calmodulin 4 // 13 A1 // 80796 /// NM_001008706 // Calm5 // calmo	Calm4	NM_020036	0.000101723	0.0022671	-1.50774	Skin * VS4 down vs Skin * VS28
6796532	NM_027349 // Rbm25 // RNA binding motif protein 25 // 12 D1 // 67039 /// ENSMUST0000001	Rbm25	NM_027349	0.000102887	0.00228138	-1.8032	Skin * VS4 down vs Skin * VS28
6872290	NM_175013 // Pgm5 // phosphoglucomutase 5 // 19 B // 226041 /// ENSMUST00000047666 // P	Pgm5	NM_175013	0.000103011	0.00228138	-1.74617	Skin * VS4 down vs Skin * VS28
6837582	NM_009528 // Wnt7b // wingless-related MMTV integration site 7B // 15 E2|15 46.9 cM //	Wnt7b	NM_009528	0.000102711	0.00228138	-1.39693	Skin * VS4 down vs Skin * VS28
6885395	NM_023464 // Ssna1 // Sjogren's syndrome nuclear autoantigen 1 // 2 A3 // 68475 /// ENS	Ssna1	NM_023464	0.000102949	0.00228138	2.25303	Skin * VS4 up vs Skin * VS28
6775419	NM_145365 // Creb3l3 // cAMP responsive element binding protein 3-like 3 // 10 C1|10 43	Creb3l3	NM_145365	0.000103886	0.00229787	1.34736	Skin * VS4 up vs Skin * VS28
6823105	NM_030180 // Usp54 // ubiquitin specific peptidase 54 // 14 A3 // 78787 /// ENSMUST0000	Usp54	NM_030180	0.000105237	0.00232193	-1.71469	Skin * VS4 down vs Skin * VS28
6849951	NM_053214 // Myo1f // myosin IF // 17 B-C|17 17.5 cM // 17916 /// ENSMUST00000087605 //	Myo1f	NM_053214	0.000105125	0.00232193	1.60951	Skin * VS4 up vs Skin * VS28
6970821	NM_170669 // Rps15a // ribosomal protein S15A // 7 F2 // 267019 /// ENSMUST00000106588	Rps15a	NM_170669	0.000105751	0.00233036	-1.701	Skin * VS4 down vs Skin * VS28
6774719	NM_023598 // Arid5b // AT rich interactive domain 5B (MRF1-like) // 10 B5.1 // 71371 //	Arid5b	NM_023598	0.000106083	0.00233347	-2.04596	Skin * VS4 down vs Skin * VS28
6824000	NM_027045 // Gcap14 // granule cell antiserum positive 14 // 14 B // 72972 /// NM_02840	Gcap14	NM_027045	0.000107267	0.00235213	-1.48952	Skin * VS4 down vs Skin * VS28
6934164	NM_011026 // P2rx4 // purinergic receptor P2X, ligand-gated ion channel 4 // 5 F|5 65.0	P2rx4	NM_011026	0.000107273	0.00235213	1.65343	Skin * VS4 up vs Skin * VS28
6877428	NM_026361 // Pkp4 // plakophilin 4 // 2 C3 // 227937 /// NM_175464 // Pkp4 // plakophil	Pkp4	NM_026361	0.000108042	0.00236019	-1.84926	Skin * VS4 down vs Skin * VS28
6764048	NM_001037170 // Tomm40l // translocase of outer mitochondrial membrane 40 homolog-like	Tomm40l	NM_001037170	0.000107946	0.00236019	1.86662	Skin * VS4 up vs Skin * VS28
6941257	NM_175403 // Mlec // malectin // 5 F|5 60.0 cM // 109154 /// ENSMUST00000112121 // Mlec	Mlec	NM_175403	0.000107806	0.00236019	2.00599	Skin * VS4 up vs Skin * VS28
6844112	NM_013607 // Myh11 // myosin, heavy polypeptide 11, smooth muscle // 16 A1|16 5.0 cM //	Myh11	NM_013607	0.000109195	0.00238242	-2.65489	Skin * VS4 down vs Skin * VS28
6899385	NM_001165968 // Pglyrp4 // peptidoglycan recognition protein 4 // 3 F1 // 384997 /// NM	Pglyrp4	NM_001165968	0.00010981	0.00239085	1.742	Skin * VS4 up vs Skin * VS28
6820216	NR_033185 // Rcbtb2 // regulator of chromosome condensation (RCC1) and BTB (POZ) domain	Rcbtb2	NR_033185	0.000109956	0.00239085	1.88608	Skin * VS4 up vs Skin * VS28
6970839	NM_009940 // Coq7 // demethyl-Q 7 // 7 F2|7 53.5 cM // 12850 /// ENSMUST00000032887 //	Coq7	NM_009940	0.000109988	0.00239085	2.07387	Skin * VS4 up vs Skin * VS28
6888307	NM_007615 // Ctnnd1 // catenin (cadherin associated protein), delta 1 // 2 D|2 47.8 cM	Ctnnd1	NM_007615	0.000110343	0.00239561	-1.45657	Skin * VS4 down vs Skin * VS28
6837131	NM_028763 // Cbx6 // chromobox homolog 6 // 15 E1 // 494448 /// NM_001013362 // Cbx6-Np	Cbx6	NM_028763	0.000110897	0.00240468	1.35774	Skin * VS4 up vs Skin * VS28
6884644	NM_027748 // Taf3 // TAF3 RNA polymerase II, TATA box binding protein (TBP)-associated	Taf3	NM_027748	0.0001125	0.00243644	1.29722	Skin * VS4 up vs Skin * VS28
6917365	NM_028266 // Col16a1 // collagen, type XVI, alpha 1 // 4 D2.2 // 107581 /// ENSMUST0000	Col16a1	NM_028266	0.000113236	0.00244937	1.5923	Skin * VS4 up vs Skin * VS28
6868243	NM_001011850 // Olfr1505 // olfactory receptor 1505 // 19 A // 258151 /// ENSMUST000000	Olfr1505	NM_001011850	0.000113555	0.00245326	-3.95028	Skin * VS4 down vs Skin * VS28
6887816	NM_001018042 // Sp3 // trans-acting transcription factor 3 // 2 C3 // 20687 /// NM_0010	Sp3	NM_001018042	0.000113811	0.00245578	-1.55576	Skin * VS4 down vs Skin * VS28
6910948	NM_001093753 // Sfrs11 // splicing factor, arginine/serine-rich 11 // 3 H4 // 69207 ///	Sfrs11	NM_001093753	0.000114025	0.00245739	-1.52002	Skin * VS4 down vs Skin * VS28
6854371	NM_001172113 // Traf7 // TNF receptor-associated factor 7 // 17 A3.3 // 224619 /// NM_1	Traf7	NM_001172113	0.000114916	0.00247357	1.48643	Skin * VS4 up vs Skin * VS28
6785283	NM_198022 // Tnrc6c // trinucleotide repeat containing 6C // 11 E2 // 217351 /// ENSMUS	Tnrc6c	NM_198022	0.0001162	0.00247701	-2.29723	Skin * VS4 down vs Skin * VS28
6754669	NM_028776 // Scyl3 // SCY1-like 3 (S. cerevisiae) // 1 H2.2 // 240880 /// ENSMUST000000	Scyl3	NM_028776	0.000115824	0.00247701	-1.65149	Skin * VS4 down vs Skin * VS28
6975614	NM_033560 // Vps37a // vacuolar protein sorting 37A (yeast) // 8 B1.2|8 22.0 cM // 5234	Vps37a	NM_033560	0.000115925	0.00247701	-1.57898	Skin * VS4 down vs Skin * VS28
6879758	NM_028260 // Immp1l // IMP1 inner mitochondrial membrane peptidase-like (S. cerevisiae)	Immp1l	NM_028260	0.000115517	0.00247701	-1.50674	Skin * VS4 down vs Skin * VS28
6906851	BC063049 // 4632404H12Rik // RIKEN cDNA 4632404H12 gene // 3 F1 // 74034 /// ENSMUST000	4632404H12Rik	BC063049	0.00011612	0.00247701	-1.40866	Skin * VS4 down vs Skin * VS28
6843184	NM_008338 // Ifngr2 // interferon gamma receptor 2 // 16 C3.3|16 63.3 cM // 15980 /// E	Ifngr2	NM_008338	0.000116003	0.00247701	1.46498	Skin * VS4 up vs Skin * VS28
6875719	NM_009849 // Entpd2 // ectonucleoside triphosphate diphosphohydrolase 2 // 2 A3 // 1249	Entpd2	NM_009849	0.00011592	0.00247701	1.75468	Skin * VS4 up vs Skin * VS28
6918127	NM_023374 // Sdhb // succinate dehydrogenase complex, subunit B, iron sulfur (Ip) // 4	Sdhb	NM_023374	0.000115635	0.00247701	2.57096	Skin * VS4 up vs Skin * VS28
6935895	NM_172991 // C030048B08Rik // RIKEN cDNA C030048B08 gene // 5 A1 // 269623 /// NM_02777	C030048B08Rik	NM_172991	0.000117077	0.00249269	-1.3411	Skin * VS4 down vs Skin * VS28
6890120	NM_201367 // Gpr176 // G protein-coupled receptor 176 // 2 E5 // 381413 /// ENSMUST0000	Gpr176	NM_201367	0.000117935	0.0025019	-1.80754	Skin * VS4 down vs Skin * VS28
6801102	NM_009147 // Sec23a // SEC23A (S. cerevisiae) // 12 C1 // 20334 /// ENSMUST00000021375	Sec23a	NM_009147	0.000117915	0.0025019	1.53327	Skin * VS4 up vs Skin * VS28
6943818	NM_007743 // Col1a2 // collagen, type I, alpha 2 // 6 A1|6 0.68 cM // 12843 /// ENSMUST	Col1a2	NM_007743	0.000117864	0.0025019	3.74947	Skin * VS4 up vs Skin * VS28
6992632	NM_009752 // Glb1 // galactosidase, beta 1 // 9 F3|9 66.0 cM // 12091 /// ENSMUST000000	Glb1	NM_009752	0.000118772	0.00250936	1.8226	Skin * VS4 up vs Skin * VS28
6992962	NM_007614 // Ctnnb1 // catenin (cadherin associated protein), beta 1 // 9 F4|9 72.0 cM	Ctnnb1	NM_007614	0.000118856	0.00250936	1.93313	Skin * VS4 up vs Skin * VS28
6993109	NM_011606 // Clec3b // C-type lectin domain family 3, member b // 9 F1-F3|9 71.0 cM //	Clec3b	NM_011606	0.000118598	0.00250936	2.10081	Skin * VS4 up vs Skin * VS28
6887282	NM_016719 // Grb14 // growth factor receptor bound protein 14 // 2 C1.3 // 50915 /// EN	Grb14	NM_016719	0.000118849	0.00250936	2.96811	Skin * VS4 up vs Skin * VS28
6880544	NM_019392 // Tyro3 // TYRO3 protein tyrosine kinase 3 // 2 F|2 67.1 cM // 22174 /// ENS	Tyro3	NM_019392	0.000120055	0.0025256	-1.31898	Skin * VS4 down vs Skin * VS28
6942587	NM_007819 // Cyp3a13 // cytochrome P450, family 3, subfamily a, polypeptide 13 // 5 G2|	Cyp3a13	NM_007819	0.000120307	0.00252788	-1.63709	Skin * VS4 down vs Skin * VS28
6815188	NM_029153 // Scamp1 // secretory carrier membrane protein 1 // 13 D1 // 107767 /// ENSM	Scamp1	NM_029153	0.000120937	0.00253809	-1.52862	Skin * VS4 down vs Skin * VS28
6924951	BC048569 // 4930538K18Rik // RIKEN cDNA 4930538K18 gene // --- // 75180 /// NM_029198 /	4930538K18Rik	BC048569	0.000121134	0.0025392	-1.30541	Skin * VS4 down vs Skin * VS28
6996370	NM_172536 // Zfp609 // zinc finger protein 609 // 9 C // 214812 /// ENSMUST00000113785	Zfp609	NM_172536	0.000121439	0.00254257	-1.59909	Skin * VS4 down vs Skin * VS28
6847632	NM_009840 // Cct8 // chaperonin containing Tcp1, subunit 8 (theta) // 16 C3.3 // 12469	Cct8	NM_009840	0.000121627	0.00254349	1.69919	Skin * VS4 up vs Skin * VS28
6758920	NR_027630 // Kctd18 // potassium channel tetramerisation domain containing 18 // 1 C1.3	Kctd18	NR_027630	0.000121915	0.00254649	-1.63584	Skin * VS4 down vs Skin * VS28
6789420	NM_023158 // Cxcl16 // chemokine (C-X-C motif) ligand 16 // 11 B4 // 66102 /// ENSMUST0	Cxcl16	NM_023158	0.000124137	0.00258984	-2.09773	Skin * VS4 down vs Skin * VS28
6850074	NM_145830 // Ehmt2 // euchromatic histone lysine N-methyltransferase 2 // 17 B1 // 1101	Ehmt2	NM_145830	0.000124656	0.00259759	1.52227	Skin * VS4 up vs Skin * VS28
6912887	NM_023739 // Nfx1 // nuclear transcription factor, X-box binding 1 // 4 B1|4 19.9 cM //	Nfx1	NM_023739	0.000125162	0.00260198	-1.23823	Skin * VS4 down vs Skin * VS28
6774875	NM_178621 // Phyhipl // phytanoyl-CoA hydroxylase interacting protein-like // 10 B5.3 /	Phyhipl	NM_178621	0.00012505	0.00260198	-1.2013	Skin * VS4 down vs Skin * VS28
6895537	NM_173181 // Fam164a // family with sequence similarity 164, member A // 3 A1 // 67306	Fam164a	NM_173181	0.000126437	0.0026223	-1.80791	Skin * VS4 down vs Skin * VS28
6816247	NM_008396 // Itga2 // integrin alpha 2 // 13 D2.2|13 64.0 cM // 16398 /// ENSMUST000000	Itga2	NM_008396	0.000127054	0.00262276	-1.83597	Skin * VS4 down vs Skin * VS28
6791569	NM_199200 // Fam171a2 // family with sequence similarity 171, member A2 // 11 D // 2172	Fam171a2	NM_199200	0.000126954	0.00262276	1.19626	Skin * VS4 up vs Skin * VS28
6817958	NM_029626 // Glt8d1 // glycosyltransferase 8 domain containing 1 // 14 B // 76485 /// N	Glt8d1	NM_029626	0.000127039	0.00262276	1.47262	Skin * VS4 up vs Skin * VS28
6792658	NM_029502 // Cant1 // calcium activated nucleotidase 1 // 11 E2|11 75.0 cM // 76025 ///	Cant1	NM_029502	0.000127866	0.00263643	1.43377	Skin * VS4 up vs Skin * VS28
6820047	NM_020275 // Tnfrsf10b // tumor necrosis factor receptor superfamily, member 10b // 14	Tnfrsf10b	NM_020275	0.000128711	0.00265076	-1.46021	Skin * VS4 down vs Skin * VS28
6872791	NM_172838 // Slc16a12 // solute carrier family 16 (monocarboxylic acid transporters), m	Slc16a12	NM_172838	0.000128927	0.00265211	2.07021	Skin * VS4 up vs Skin * VS28
6873365	NM_023799 // Mgea5 // meningioma expressed antigen 5 (hyaluronidase) // 19 D1|19 45.1 c	Mgea5	NM_023799	0.00013047	0.00268072	-1.8593	Skin * VS4 down vs Skin * VS28
6824229	NM_001042719 // Ddhd1 // DDHD domain containing 1 // 14 C1 // 114874 /// NM_176845 // D	Ddhd1	NM_001042719	0.000130762	0.0026824	-1.70507	Skin * VS4 down vs Skin * VS28
6952936	NM_028123 // Slc37a3 // solute carrier family 37 (glycerol-3-phosphate transporter), me	Slc37a3	NM_028123	0.000130856	0.0026824	1.79206	Skin * VS4 up vs Skin * VS28
6847819	NM_026502 // 1110004E09Rik // RIKEN cDNA 1110004E09 gene // 16 C3.3 // 68001 /// ENSMUS	1110004E09Rik	NM_026502	0.000133602	0.0027355	1.64906	Skin * VS4 up vs Skin * VS28
6915889	NM_027696 // Mier1 // mesoderm induction early response 1 homolog (Xenopus laevis // 4	Mier1	NM_027696	0.000134306	0.00274673	-1.55813	Skin * VS4 down vs Skin * VS28
6796704	NM_145447 // Mfsd7c // major facilitator superfamily domain containing 7C // 12 D2 // 2	Mfsd7c	NM_145447	0.000134961	0.0027541	-1.29326	Skin * VS4 down vs Skin * VS28
6899366	NM_011310 // S100a3 // S100 calcium binding protein A3 // 3 F1-F2|3 43.6 cM // 20197 //	S100a3	NM_011310	0.000135135	0.0027541	5.83519	Skin * VS4 up vs Skin * VS28
6784272	NM_009708 // Rnd2 // Rho family GTPase 2 // 11 C-D // 11858 /// ENSMUST00000001347 // R	Rnd2	NM_009708	0.000135403	0.00275637	1.91478	Skin * VS4 up vs Skin * VS28
6958905	NM_009201 // Slc1a5 // solute carrier family 1 (neutral amino acid transporter), member	Slc1a5	NM_009201	0.000135876	0.00276281	3.12822	Skin * VS4 up vs Skin * VS28
6850033	NM_207105 // H2-Ab1 // histocompatibility 2, class II antigen A, beta 1 // 17 B1|17 18.	H2-Ab1	NM_207105	0.000136521	0.00277273	2.63756	Skin * VS4 up vs Skin * VS28
6790940	NM_026313 // Luc7l3 // LUC7-like 3 (S. cerevisiae) // 11 C // 67684 /// ENSMUST00000021	Luc7l3	NM_026313	0.000136822	0.00277564	-1.73516	Skin * VS4 down vs Skin * VS28
6978156	NM_011250 // Rbl2 // retinoblastoma-like 2 // 8 C5|8 40.99 cM // 19651 /// ENSMUST00000	Rbl2	NM_011250	0.000137183	0.00277977	-1.7994	Skin * VS4 down vs Skin * VS28
6995771	NM_001025375 // Wdr61 // WD repeat domain 61 // 9 C // 66317 /// NM_023191 // Wdr61 //	Wdr61	NM_001025375	0.000139794	0.00282942	2.05189	Skin * VS4 up vs Skin * VS28
6761285	NM_198680 // Serpinb3b // serine (or cysteine) peptidase inhibitor, clade B (ovalbumin)	Serpinb3b	NM_198680	0.000140497	0.00284039	-2.29234	Skin * VS4 down vs Skin * VS28
6831867	NM_145139 // Eif3l // eukaryotic translation initiation factor 3, subunit L // 15 E1 //	Eif3l	NM_145139	0.000140979	0.00284687	2.04448	Skin * VS4 up vs Skin * VS28
6929667	NM_027855 // 0610007C21Rik // RIKEN cDNA 0610007C21 gene // 5 B1 // 381629 /// NM_00117	0610007C21Rik	NM_027855	0.00014131	0.00285029	1.89037	Skin * VS4 up vs Skin * VS28
6960147	NM_026695 // Etfb // electron transferring flavoprotein, beta polypeptide // 7 B2|7 23.	Etfb	NM_026695	0.000141898	0.00285888	1.84732	Skin * VS4 up vs Skin * VS28
6897923	NM_028712 // Rap2b // RAP2B, member of RAS oncogene family // 3 E1 // 74012 /// ENSMUST	Rap2b	NM_028712	0.000142517	0.00286807	1.7346	Skin * VS4 up vs Skin * VS28
6915138	NM_139306 // Acer2 // alkaline ceramidase 2 // 4 C4 // 230379 /// ENSMUST00000045224 //	Acer2	NM_139306	0.000142899	0.00287248	-2.33082	Skin * VS4 down vs Skin * VS28
6885484	NR_033572 // Snapc4 // small nuclear RNA activating complex, polypeptide 4 // 2 A3 // 2	Snapc4	NR_033572	0.000143969	0.00287898	-1.25907	Skin * VS4 down vs Skin * VS28
6898897	NM_144896 // Pet112l // PET112-like (yeast) // 3 F1 // 229487 /// BC005709 // Pet112l /	Pet112l	NM_144896	0.000143509	0.00287898	1.44307	Skin * VS4 up vs Skin * VS28
6755224	NM_023041 // Pex19 // peroxisomal biogenesis factor 19 // 1 H3|1 93.6 cM // 19298 /// N	Pex19	NM_023041	0.000143921	0.00287898	1.66257	Skin * VS4 up vs Skin * VS28
6809550	NM_027592 // Taf9 // TAF9 RNA polymerase II, TATA box binding protein (TBP)-associated	Taf9	NM_027592	0.000143986	0.00287898	1.9801	Skin * VS4 up vs Skin * VS28
6901055	NM_027135 // Sec24d // Sec24 related gene family, member D (S. cerevisiae) // 3 G3 // 6	Sec24d	NM_027135	0.000144039	0.00287898	1.98416	Skin * VS4 up vs Skin * VS28
6875459	NM_001177631 // Etl4 // enhancer trap locus 4 // 2 A3 // 208618 /// NM_001081006 // Etl	Etl4	NM_001177631	0.000144446	0.00288385	-1.74239	Skin * VS4 down vs Skin * VS28
6960343	NM_029406 // Pih1d1 // PIH1 domain containing 1 // 7 B4 // 68845 /// ENSMUST00000085375	Pih1d1	NM_029406	0.00014462	0.00288406	1.64396	Skin * VS4 up vs Skin * VS28
6932140	NM_177680 // Ythdc1 // YTH domain containing 1 // 5 E1 // 231386 /// ENSMUST00000038384	Ythdc1	NM_177680	0.000145301	0.00289436	-1.51864	Skin * VS4 down vs Skin * VS28
6851200	NM_026530 // Mpnd // MPN domain containing // 17 D // 68047 /// ENSMUST00000003267 // M	Mpnd	NM_026530	0.000145865	0.00290232	1.61532	Skin * VS4 up vs Skin * VS28
6939931	NM_007568 // Btc // betacellulin, epidermal growth factor family member // 5 E2|5 51.0	Btc	NM_007568	0.000147374	0.00292574	-2.0527	Skin * VS4 down vs Skin * VS28
6941681	NM_172126 // Adam1a // a disintegrin and metallopeptidase domain 1a // 5 F|5 65.0 cM //	Adam1a	NM_172126	0.000147243	0.00292574	-1.4986	Skin * VS4 down vs Skin * VS28
6820113	NM_008115 // Gfra2 // glial cell line derived neurotrophic factor family receptor alpha	Gfra2	NM_008115	0.000147977	0.00293003	1.7172	Skin * VS4 up vs Skin * VS28
6795947	NM_024205 // Jkamp // JNK1/MAPK8-associated membrane protein // 12 C3 // 104771 /// ENS	Jkamp	NM_024205	0.000148394	0.00293003	1.90363	Skin * VS4 up vs Skin * VS28
6777784	NM_011391 // Slc16a7 // solute carrier family 16 (monocarboxylic acid transporters), me	Slc16a7	NM_011391	0.000148421	0.00293003	3.27914	Skin * VS4 up vs Skin * VS28
6871163	NM_026772 // Cdc42ep2 // CDC42 effector protein (Rho GTPase binding) 2 // 19 A|19 0.0 c	Cdc42ep2	NM_026772	0.000149186	0.00293855	1.823	Skin * VS4 up vs Skin * VS28
6791384	NM_027983 // Krt33a // keratin 33A // 11 D // 71888 /// NM_027563 // Krt34 // keratin 3	Krt33a	NM_027983	0.000149036	0.00293855	13.9388	Skin * VS4 up vs Skin * VS28
6870193	NM_025696 // Sorcs3 // sortilin-related VPS10 domain containing receptor 3 // 19 D1 //	Sorcs3	NM_025696	0.000149481	0.00294107	-1.23557	Skin * VS4 down vs Skin * VS28
6775389	NM_021462 // Mknk2 // MAP kinase-interacting serine/threonine kinase 2 // 10 C1 // 1734	Mknk2	NM_021462	0.000150455	0.00295694	1.47575	Skin * VS4 up vs Skin * VS28
6977016	NM_023627 // Isyna1 // myo-inositol 1-phosphate synthase A1 // 8 B3.3 // 71780 /// ENSM	Isyna1	NM_023627	0.000151485	0.00297056	2.23335	Skin * VS4 up vs Skin * VS28
6820013	NM_009285 // Stc1 // stanniocalcin 1 // 14 D2 // 20855 /// ENSMUST00000014957 // Stc1 /	Stc1	NM_009285	0.000151708	0.00297162	-2.5952	Skin * VS4 down vs Skin * VS28
6922901	NM_027238 // Ttc39b // tetratricopeptide repeat domain 39B // 4 C3 // 69863 /// ENSMUST	Ttc39b	NM_027238	0.000154255	0.00301816	-1.59046	Skin * VS4 down vs Skin * VS28
6823051	NM_027475 // Ecd // ecdysoneless homolog (Drosophila) // 14 B // 70601 /// ENSMUST00000	Ecd	NM_027475	0.000155793	0.00304487	1.60998	Skin * VS4 up vs Skin * VS28
7013735	NM_172493 // Diap2 // diaphanous homolog 2 (Drosophila) // X E3 // 54004 /// NM_017398	Diap2	NM_172493	0.00015703	0.00306226	-1.99281	Skin * VS4 down vs Skin * VS28
6969955	NM_147085 // Olfr571 // olfactory receptor 571 // --- // 259089 /// ENSMUST00000061738	Olfr571	NM_147085	0.000156997	0.00306226	-1.52084	Skin * VS4 down vs Skin * VS28
6784591	NM_027346 // Taco1 // translational activator of mitochondrially encoded cytochrome c o	Taco1	NM_027346	0.000158911	0.00309552	1.87429	Skin * VS4 up vs Skin * VS28
6955215	NM_011865 // Pcbp1 // poly(rC) binding protein 1 // 6 D1 // 23983 /// ENSMUST0000005301	Pcbp1	NM_011865	0.000160081	0.00311487	1.48526	Skin * VS4 up vs Skin * VS28
6976959	NM_001024954 // Pbx4 // pre-B-cell leukemia homeobox 4 // --- // 80720 /// ENSMUST00000	Pbx4	NM_001024954	0.000161604	0.00314103	-1.49776	Skin * VS4 down vs Skin * VS28
6990263	NM_181072 // Myo1e // myosin IE // 9 D|9 41.0 cM // 71602 /// ENSMUST00000034745 // Myo	Myo1e	NM_181072	0.000162751	0.00315637	-1.90285	Skin * VS4 down vs Skin * VS28
6914765	BC021501 // D4Bwg0951e // DNA segment, Chr 4, Brigham & Women's Genetics 0951 expressed	D4Bwg0951e	BC021501	0.000162714	0.00315637	2.23912	Skin * VS4 up vs Skin * VS28
6892579	NM_009373 // Tgm2 // transglutaminase 2, C polypeptide // 2 H1|2 89.0 cM // 21817 /// E	Tgm2	NM_009373	0.000163374	0.00316497	1.9294	Skin * VS4 up vs Skin * VS28
6856480	NM_207654 // Efna5 // ephrin A5 // 17 E1.1|17 33.5 cM // 13640 /// NM_010109 // Efna5 /	Efna5	NM_207654	0.000163898	0.00317163	-1.86957	Skin * VS4 down vs Skin * VS28
6985655	NM_026844 // 2310061C15Rik // RIKEN cDNA 2310061C15 gene // 8 E1 // 66531 /// ENSMUST00	2310061C15Rik	NM_026844	0.000164245	0.00317486	2.10296	Skin * VS4 up vs Skin * VS28
6798281	NM_001024602 // AW555464 // expressed sequence AW555464 // 12 F1|12 52.67 cM // 217882	AW555464	NM_001024602	0.000165168	0.00317607	-1.58037	Skin * VS4 down vs Skin * VS28
6954572	NM_173001 // Kdm3a // lysine (K)-specific demethylase 3A // 6 C1 // 104263 /// NM_00103	Kdm3a	NM_173001	0.000165401	0.00317607	-1.49718	Skin * VS4 down vs Skin * VS28
6868048	NM_015735 // Ddb1 // damage specific DNA binding protein 1 // 19 centromere|19 5.0 cM /	Ddb1	NM_015735	0.000165884	0.00317607	1.43225	Skin * VS4 up vs Skin * VS28
6833305	NM_009612 // Acvrl1 // activin A receptor, type II-like 1 // 15 F3 // 11482 /// ENSMUST	Acvrl1	NM_009612	0.000166039	0.00317607	1.47586	Skin * VS4 up vs Skin * VS28
6949800	NM_007531 // Phb2 // prohibitin 2 // 6 F2|6 60.22 cM // 12034 /// ENSMUST00000004375 //	Phb2	NM_007531	0.000165747	0.00317607	1.62395	Skin * VS4 up vs Skin * VS28
6789443	NM_024211 // Slc25a11 // solute carrier family 25 (mitochondrial carrier oxoglutarate c	Slc25a11	NM_024211	0.000164537	0.00317607	1.62429	Skin * VS4 up vs Skin * VS28
6850000	NM_011306 // Rxrb // retinoid X receptor beta // 17 B1|17 18.49 cM // 20182 /// BC04977	Rxrb	NM_011306	0.00016547	0.00317607	1.7275	Skin * VS4 up vs Skin * VS28
6964734	NM_025392 // Bccip // BRCA2 and CDKN1A interacting protein // 7 F4 // 66165 /// ENSMUST	Bccip	NM_025392	0.000165123	0.00317607	1.83035	Skin * VS4 up vs Skin * VS28
6882491	NM_001139513 // Raly // hnRNP-associated with lethal yellow // 2 H1|2 88.8 cM // 19383	Raly	NM_001139513	0.000167127	0.00319207	1.52567	Skin * VS4 up vs Skin * VS28
6860049	NM_019912 // Ube2d2 // ubiquitin-conjugating enzyme E2D 2 // 18 B2 // 56550 /// ENSMUST	Ube2d2	NM_019912	0.000167325	0.00319239	-1.77062	Skin * VS4 down vs Skin * VS28
6964058	NM_011247 // Rbbp6 // retinoblastoma binding protein 6 // --- // 19647 /// ENSMUST00000	Rbbp6	NM_011247	0.000167768	0.00319739	-1.98109	Skin * VS4 down vs Skin * VS28
6871425	NM_011681 // Scgb1a1 // secretoglobin, family 1A, member 1 (uteroglobin) // 19 A // 222	Scgb1a1	NM_011681	0.000169177	0.00322076	-2.80501	Skin * VS4 down vs Skin * VS28
6936076	NM_001098225 // Adam22 // a disintegrin and metallopeptidase domain 22 // 5 A1|5 0.0 cM	Adam22	NM_001098225	0.000169817	0.00322898	-1.39189	Skin * VS4 down vs Skin * VS28
6959868	XM_001473025 // LOC100044772 // similar to Glyceraldehyde-3-phosphate dehydrogenase (GA	LOC100044772	XM_001473025	0.000171414	0.00325069	-1.7618	Skin * VS4 down vs Skin * VS28
6762471	BC053100 // 5730559C18Rik // RIKEN cDNA 5730559C18 gene // 1 F|1 // 67313 /// BC052416	5730559C18Rik	BC053100	0.00017218	0.00326032	-1.43666	Skin * VS4 down vs Skin * VS28
6887324	NM_018732 // Scn3a // sodium channel, voltage-gated, type III, alpha // 2 C1.3|2 36.0 c	Scn3a	NM_018732	0.000172531	0.00326346	-1.60996	Skin * VS4 down vs Skin * VS28
6772829	NM_018747 // Akap7 // A kinase (PRKA) anchor protein 7 // 10 A4 // 432442 /// ENSMUST00	Akap7	NM_018747	0.000172721	0.00326356	-1.9751	Skin * VS4 down vs Skin * VS28
6782680	NM_033475 // Rab34 // RAB34, member of RAS oncogene family // 11 B5|11 44.89 cM // 1937	Rab34	NM_033475	0.000173187	0.00326886	2.13135	Skin * VS4 up vs Skin * VS28
6945550	NM_177185 // Ubn2 // ubinuclein 2 // 6 B1 // 320538 /// ENSMUST00000039127 // Ubn2 // u	Ubn2	NM_177185	0.000174333	0.00328697	-1.42129	Skin * VS4 down vs Skin * VS28
6769617	NM_026070 // Ccdc53 // coiled-coil domain containing 53 // 10 C2 // 67282 /// NM_001122	Ccdc53	NM_026070	0.000174744	0.00328793	1.71352	Skin * VS4 up vs Skin * VS28
6805270	NM_175665 // Hist1h2bk // histone cluster 1, H2bk // --- // 319184 /// ENSMUST000001104	Hist1h2bk	NM_175665	0.000174757	0.00328793	6.5002	Skin * VS4 up vs Skin * VS28
6916913	NM_008917 // Ppt1 // palmitoyl-protein thioesterase 1 // 4 D1-D3|4 59.1 cM // 19063 ///	Ppt1	NM_008917	0.000175459	0.00329762	1.44998	Skin * VS4 up vs Skin * VS28
6945584	NM_011539 // Tbxas1 // thromboxane A synthase 1, platelet // 6 F1-pter|6 20.5 cM // 213	Tbxas1	NM_011539	0.00017611	0.00330633	1.66728	Skin * VS4 up vs Skin * VS28
6994588	NM_172291 // Foxred1 // FAD-dependent oxidoreductase domain containing 1 // 9 A4|9 // 2	Foxred1	NM_172291	0.000178656	0.003347	1.64914	Skin * VS4 up vs Skin * VS28
6857310	NM_133747 // Fam98a // family with sequence similarity 98, member A // 17 E2 // 72722 /	Fam98a	NM_133747	0.000178851	0.0033471	1.67994	Skin * VS4 up vs Skin * VS28
6863301	NM_009071 // Rock1 // Rho-associated coiled-coil containing protein kinase 1 // 18 A2 /	Rock1	NM_009071	0.00017988	0.00335922	-1.92646	Skin * VS4 down vs Skin * VS28
6847525	NM_016755 // Atp5j // ATP synthase, H+ transporting, mitochondrial F0 complex, subunit	Atp5j	NM_016755	0.000179837	0.00335922	1.3871	Skin * VS4 up vs Skin * VS28
6917495	NM_007512 // Atpif1 // ATPase inhibitory factor 1 // 4 D2.3 // 11983 /// ENSMUST0000006	Atpif1	NM_007512	0.00018093	0.00337525	1.66738	Skin * VS4 up vs Skin * VS28
6815542	NM_001038602 // Marveld2 // MARVEL (membrane-associating) domain containing 2 // 13 D1	Marveld2	NM_001038602	0.000181251	0.00337767	-1.65227	Skin * VS4 down vs Skin * VS28
6812065	NM_153072 // Hus1b // Hus1 homolog b (S. pombe) // 13 A3.2 // 210554 /// ENSMUST0000010	Hus1b	NM_153072	0.000181729	0.00337943	-1.57509	Skin * VS4 down vs Skin * VS28
6842503	NM_013918 // Usp25 // ubiquitin specific peptidase 25 // --- // 30940 /// ENSMUST000000	Usp25	NM_013918	0.000181674	0.00337943	-1.42104	Skin * VS4 down vs Skin * VS28
6782697	NM_011676 // Unc119 // unc-119 homolog (C. elegans) // 11 B5|11 44.99 cM // 22248 /// E	Unc119	NM_011676	0.000182882	0.00339492	2.0259	Skin * VS4 up vs Skin * VS28
6855018	NM_010378 // H2-Aa // histocompatibility 2, class II antigen A, alpha // 17 B1|17 18.65	H2-Aa	NM_010378	0.000182947	0.00339492	2.14206	Skin * VS4 up vs Skin * VS28
6985117	NM_010817 // Psmd7 // proteasome (prosome, macropain) 26S subunit, non-ATPase, 7 // 8 D	Psmd7	NM_010817	0.000183655	0.00340447	1.42956	Skin * VS4 up vs Skin * VS28
6866116	NM_001142950 // Nars // asparaginyl-tRNA synthetase // 18 E1 // 70223 /// NM_027350 //	Nars	NM_001142950	0.000183939	0.00340616	1.30691	Skin * VS4 up vs Skin * VS28
6884352	NM_015765 // Hspa14 // heat shock protein 14 // 2 A1 // 50497 /// ENSMUST00000027961 //	Hspa14	NM_015765	0.00018499	0.00342202	2.04703	Skin * VS4 up vs Skin * VS28
6784784	ENSMUST00000055404 // 9930022D16Rik // RIKEN cDNA 9930022D16 gene // 11 E1 // 320509	9930022D16Rik	ENSMUST00000055404	0.000186413	0.00344473	-1.32644	Skin * VS4 down vs Skin * VS28
6900305	NM_026774 // Hbxip // hepatitis B virus x interacting protein // 3 F3 // 68576 /// BC02	Hbxip	NM_026774	0.000187361	0.00344779	1.81854	Skin * VS4 up vs Skin * VS28
6870957	NM_144870 // Ndufs8 // NADH dehydrogenase (ubiquinone) Fe-S protein 8 // 19 A // 225887	Ndufs8	NM_144870	0.000186922	0.00344779	2.20937	Skin * VS4 up vs Skin * VS28
6885532	NM_001113574 // Brd3 // bromodomain containing 3 // --- // 67382 /// NM_001113573 // Br	Brd3	NM_001113574	0.000189103	0.0034726	-1.61453	Skin * VS4 down vs Skin * VS28
6962111	NM_175317 // Eftud1 // elongation factor Tu GTP binding domain containing 1 // 7 D3|7 4	Eftud1	NM_175317	0.000188984	0.0034726	-1.46639	Skin * VS4 down vs Skin * VS28
6791424	NM_001102650 // Nt5c3l // 5'-nucleotidase, cytosolic III-like // 11 D // 68106 /// NM_0	Nt5c3l	NM_001102650	0.000189412	0.00347466	1.55446	Skin * VS4 up vs Skin * VS28
6789785	NM_007873 // Doc2b // double C2, beta // 11 B5 // 13447 /// ENSMUST00000021209 // Doc2b	Doc2b	NM_007873	0.000189928	0.0034805	-1.45216	Skin * VS4 down vs Skin * VS28
6906328	NM_021896 // Gucy1a3 // guanylate cyclase 1, soluble, alpha 3 // 3 E3 // 60596 /// ENSM	Gucy1a3	NM_021896	0.000190776	0.00348227	-2.06834	Skin * VS4 down vs Skin * VS28
6945555	NM_001170849 // Luc7l2 // LUC7-like 2 (S. cerevisiae) // 6 B1 // 192196 /// NM_138680 /	Luc7l2	NM_001170849	0.000190432	0.00348227	-1.47258	Skin * VS4 down vs Skin * VS28
7017595	NM_008323 // Idh3g // isocitrate dehydrogenase 3 (NAD+), gamma // X A7.3-B|X 29.5 cM //	Idh3g	NM_008323	0.000190815	0.00348227	1.46458	Skin * VS4 up vs Skin * VS28
6842991	NM_013713 // Krtap15 // keratin associated protein 15 // 16 C3.3 // 26560 /// BC116219	Krtap15	NM_013713	0.000190511	0.00348227	17.2912	Skin * VS4 up vs Skin * VS28
6878739	NM_011784 // Aplnr // apelin receptor // 2 E1 // 23796 /// ENSMUST00000057019 // Aplnr	Aplnr	NM_011784	0.000192752	0.00351399	2.20657	Skin * VS4 up vs Skin * VS28
6763537	NM_007453 // Prdx6 // peroxiredoxin 6 // 1 H2.1|1 83.6 cM // 11758 /// ENSMUST000000717	Prdx6	NM_007453	0.00019302	0.00351524	1.63094	Skin * VS4 up vs Skin * VS28
6848877	NM_007690 // Chd1 // chromodomain helicase DNA binding protein 1 // 17 A2|17 7.2 cM //	Chd1	NM_007690	0.00019384	0.00352653	-1.59098	Skin * VS4 down vs Skin * VS28
6971017	NM_028758 // Gga2 // golgi associated, gamma adaptin ear containing, ARF binding protei	Gga2	NM_028758	0.000195119	0.00354249	1.66249	Skin * VS4 up vs Skin * VS28
6783740	NM_016752 // Slc35b1 // solute carrier family 35, member B1 // 11 D|11 55.5 cM // 11017	Slc35b1	NM_016752	0.000194937	0.00354249	1.85275	Skin * VS4 up vs Skin * VS28
6884892	NM_028950 // Nsun6 // NOL1/NOP2/Sun domain family member 6 // 2 A2 // 74455 /// NM_0011	Nsun6	NM_028950	0.000196338	0.00355805	-1.38338	Skin * VS4 down vs Skin * VS28
6818155	NM_019506 // Gdf2 // growth differentiation factor 2 // 14 B // 12165 /// ENSMUST000001	Gdf2	NM_019506	0.000196582	0.00355805	-1.31012	Skin * VS4 down vs Skin * VS28
6784345	NM_008175 // Grn // granulin // 11 D|11 60.0 cM // 14824 /// ENSMUST00000049460 // Grn	Grn	NM_008175	0.000196561	0.00355805	1.66817	Skin * VS4 up vs Skin * VS28
6891679	NM_026924 // Ovol2 // ovo-like 2 (Drosophila) // 2 H1 // 107586 /// NM_152947 // Ovol2	Ovol2	NM_026924	0.000197788	0.00357621	-1.35592	Skin * VS4 down vs Skin * VS28
6824915	NM_144842 // Zmym5 // zinc finger, MYM-type 5 // 14 C3 // 219105 /// ENSMUST00000039812	Zmym5	NM_144842	0.000200468	0.00361725	-1.60084	Skin * VS4 down vs Skin * VS28
6943389	NM_201369 // N4bp2l2 // NEDD4 binding protein 2-like 2 // 5 G3 // 381695 /// ENSMUST000	N4bp2l2	NM_201369	0.000201357	0.00362587	-1.66138	Skin * VS4 down vs Skin * VS28
6781305	NM_178218 // Hist3h2a // histone cluster 3, H2a // --- // 319162 /// ENSMUST00000108817	Hist3h2a	NM_178218	0.000201179	0.00362587	2.07388	Skin * VS4 up vs Skin * VS28
6952601	NM_021435 // Slc35b4 // solute carrier family 35, member B4 // 6 B1 // 58246 /// ENSMUS	Slc35b4	NM_021435	0.000201645	0.00362735	1.86296	Skin * VS4 up vs Skin * VS28
6839557	ENSMUST00000090305 // Ifitm7 // interferon induced transmembrane protein 7 // 16 A1 //	Ifitm7	ENSMUST00000090305	0.00020215	0.00363272	-1.31095	Skin * VS4 down vs Skin * VS28
6843915	NM_013638 // Prm3 // protamine 3 // 16 A1|16 3.4 cM // 19120 /// ENSMUST00000050864 //	Prm3	NM_013638	0.000202498	0.00363527	-1.53333	Skin * VS4 down vs Skin * VS28
6916358	NM_177818 // Skint7 // selection and upkeep of intraepithelial T cells 7 // 4 D1 // 328	Skint7	NM_177818	0.000203862	0.00365604	-2.04443	Skin * VS4 down vs Skin * VS28
6769286	NM_133964 // Dohh // deoxyhypusine hydroxylase/monooxygenase // 10 C1 // 102115 /// ENS	Dohh	NM_133964	0.00020461	0.00366572	2.10573	Skin * VS4 up vs Skin * VS28
6851095	NM_025887 // Rab5a // RAB5A, member RAS oncogene family // 17 C|17 32.0 cM // 271457 //	Rab5a	NM_025887	0.000205616	0.00368	-1.53004	Skin * VS4 down vs Skin * VS28
6994151	NM_178027 // Vps26b // vacuolar protein sorting 26 homolog B (yeast) // 9 A4 // 69091 /	Vps26b	NM_178027	0.000206489	0.00368975	1.36915	Skin * VS4 up vs Skin * VS28
7000764	AK041495 // 9330169L03Rik // RIKEN cDNA 9330169L03 gene // --- // 77226	9330169L03Rik	AK041495	0.00020769	0.00370209	-1.47875	Skin * VS4 down vs Skin * VS28
6900193	NM_007484 // Rhoc // ras homolog gene family, member C // 3 F2.2 // 11853 /// ENSMUST00	Rhoc	NM_007484	0.000207674	0.00370209	1.97833	Skin * VS4 up vs Skin * VS28
6755896	NM_022019 // Dusp10 // dual specificity phosphatase 10 // 1 H5 // 63953 /// ENSMUST0000	Dusp10	NM_022019	0.000208224	0.00370786	2.61635	Skin * VS4 up vs Skin * VS28
6813348	NM_033610 // Sncb // synuclein, beta // 13 B1|13 35.0 cM // 104069 /// ENSMUST000000368	Sncb	NM_033610	0.000208767	0.00371378	-1.59168	Skin * VS4 down vs Skin * VS28
7011848	NM_016985 // Mtmr1 // myotubularin related protein 1 // X A7.2 // 53332 /// ENSMUST0000	Mtmr1	NM_016985	0.000209458	0.00372231	-1.53604	Skin * VS4 down vs Skin * VS28
6782414	NM_001002764 // Smg6 // Smg-6 homolog, nonsense mediated mRNA decay factor (C. elegans)	Smg6	NM_001002764	0.000210261	0.00373282	-1.31987	Skin * VS4 down vs Skin * VS28
6778037	NM_011843 // Esyt1 // extended synaptotagmin-like protein 1 // 10 D3 // 23943 /// ENSMU	Esyt1	NM_011843	0.000211664	0.00375395	1.82144	Skin * VS4 up vs Skin * VS28
6769166	NM_175450 // Wdr18 // WD repeat domain 18 // 10 C1 // 216156 /// ENSMUST00000045247 //	Wdr18	NM_175450	0.000212714	0.00376878	1.84598	Skin * VS4 up vs Skin * VS28
6831157	NM_001081409 // Phf20l1 // PHD finger protein 20-like 1 // 15 D2 // 239510 /// ENSMUST0	Phf20l1	NM_001081409	0.000213552	0.00377983	-1.51122	Skin * VS4 down vs Skin * VS28
6907652	NM_001039371 // Slc22a15 // solute carrier family 22 (organic anion/cation transporter)	Slc22a15	NM_001039371	0.000214392	0.00379089	-1.66454	Skin * VS4 down vs Skin * VS28
6890068	NM_011246 // Rasgrp1 // RAS guanyl releasing protein 1 // 2 E5|2 65.0 cM // 19419 /// E	Rasgrp1	NM_011246	0.000215296	0.00380306	-2.51542	Skin * VS4 down vs Skin * VS28
6850502	NM_178589 // Tnfrsf21 // tumor necrosis factor receptor superfamily, member 21 // 17 C	Tnfrsf21	NM_178589	0.00021572	0.00380508	-1.65493	Skin * VS4 down vs Skin * VS28
6881028	NM_028765 // Acoxl // acyl-Coenzyme A oxidase-like // 2 F1 // 74121 /// ENSMUST00000028	Acoxl	NM_028765	0.000216098	0.00380579	2.22748	Skin * VS4 up vs Skin * VS28
6873476	NM_133746 // Calhm2 // calcium homeostasis modulator 2 // 19 C3 // 72691 /// NM_011053	Calhm2	NM_133746	0.000216826	0.0038148	1.64594	Skin * VS4 up vs Skin * VS28
6941685	NM_009656 // Aldh2 // aldehyde dehydrogenase 2, mitochondrial // 5 F-G1 // 11669 /// EN	Aldh2	NM_009656	0.000217062	0.00381514	1.73558	Skin * VS4 up vs Skin * VS28
6998396	NM_009275 // Srprb // signal recognition particle receptor, B subunit // 9 F1 // 20818	Srprb	NM_009275	0.000217293	0.0038154	2.01579	Skin * VS4 up vs Skin * VS28
6965024	NM_011993 // Dpysl4 // dihydropyrimidinase-like 4 // 7 F4 // 26757 /// ENSMUST000000265	Dpysl4	NM_011993	0.000218862	0.00383912	-1.218	Skin * VS4 down vs Skin * VS28
6957134	NM_013700 // Usp5 // ubiquitin specific peptidase 5 (isopeptidase T) // 6 F2|6 60.2 cM	Usp5	NM_013700	0.00021968	0.00384937	1.68517	Skin * VS4 up vs Skin * VS28
6847711	NM_010676 // Krtap8-2 // keratin associated protein 8-2 // 16 C3.3 // 16704 /// ENSMUST	Krtap8-2	NM_010676	0.000219883	0.00384937	15.5465	Skin * VS4 up vs Skin * VS28
6978233	NM_009209 // Slc6a2 // solute carrier family 6 (neurotransmitter transporter, noradrena	Slc6a2	NM_009209	0.000220364	0.00385397	-1.46715	Skin * VS4 down vs Skin * VS28
6758027	NM_018775 // Tbc1d8 // TBC1 domain family, member 8 // 1 B // 54610 /// NM_053257 // Rp	Tbc1d8	NM_018775	0.000221421	0.00386861	-1.83567	Skin * VS4 down vs Skin * VS28
6929132	NM_028977 // Lrrc17 // leucine rich repeat containing 17 // 5 A3 // 74511 /// NM_177076	Lrrc17	NM_028977	0.000224059	0.00391083	1.95549	Skin * VS4 up vs Skin * VS28
6825704	NR_033241 // Bmp1 // bone morphogenetic protein 1 // 14 D2|14 32.5 cM // 12153 /// NM_0	Bmp1	NR_033241	0.000224477	0.00391425	2.10332	Skin * VS4 up vs Skin * VS28
6992377	NM_025407 // Uqcrc1 // ubiquinol-cytochrome c reductase core protein 1 // 9 F2|9 57.0 c	Uqcrc1	NM_025407	0.000225427	0.00392693	1.50369	Skin * VS4 up vs Skin * VS28
6986725	NM_010809 // Mmp3 // matrix metallopeptidase 3 // 9 A1|9 1.0 cM // 17392 /// NM_019471	Mmp3	NM_010809	0.00022614	0.00393546	5.57254	Skin * VS4 up vs Skin * VS28
6865983	NM_177828 // 4933429F08Rik // RIKEN cDNA 4933429F08 gene // 18 E1 // 328967 /// ENSMUST	4933429F08Rik	NM_177828	0.000226568	0.00393902	-1.74641	Skin * VS4 down vs Skin * VS28
7014881	NM_133194 // Scml2 // sex comb on midleg-like 2 (Drosophila) // X F4 // 107815 /// BC05	Scml2	NM_133194	0.000227202	0.00394615	-1.26692	Skin * VS4 down vs Skin * VS28
6957766	NM_001164212 // Rerg // RAS-like, estrogen-regulated, growth-inhibitor // 6 G1 // 23244	Rerg	NM_001164212	0.000228915	0.00396649	-2.37249	Skin * VS4 down vs Skin * VS28
6894212	NM_177852 // Dido1 // death inducer-obliterator 1 // 2 H4 // 23856 /// NM_175551 // Did	Dido1	NM_177852	0.000228852	0.00396649	-1.43687	Skin * VS4 down vs Skin * VS28
6792550	NM_026280 // Mxra7 // matrix-remodelling associated 7 // 11 E2 // 67622 /// ENSMUST0000	Mxra7	NM_026280	0.000229129	0.00396649	1.67656	Skin * VS4 up vs Skin * VS28
6899106	NM_020003 // 0610031J06Rik // RIKEN cDNA 0610031J06 gene // 3 F1 // 56700 /// ENSMUST00	0610031J06Rik	NM_020003	0.000229273	0.00396649	1.84471	Skin * VS4 up vs Skin * VS28
6989175	NM_025540 // Sln // sarcolipin // 9 C // 66402 /// ENSMUST00000048485 // Sln // sarcoli	Sln	NM_025540	0.000230188	0.00397592	-3.15324	Skin * VS4 down vs Skin * VS28
6833216	NM_001024526 // Larp4 // La ribonucleoprotein domain family, member 4 // 15 F1 // 20721	Larp4	NM_001024526	0.000230561	0.00397592	-1.51003	Skin * VS4 down vs Skin * VS28
6901335	NM_009811 // Casp6 // caspase 6 // 3 H1 // 12368 /// ENSMUST00000029626 // Casp6 // cas	Casp6	NM_009811	0.00023072	0.00397592	2.33451	Skin * VS4 up vs Skin * VS28
6824961	NM_026526 // N6amt2 // N-6 adenine-specific DNA methyltransferase 2 (putative) // 14 C3	N6amt2	NM_026526	0.000230346	0.00397592	2.44864	Skin * VS4 up vs Skin * VS28
7020675	NM_009453 // Zrsr2 // zinc finger (CCCH type), RNA binding motif and serine/arginine ri	Zrsr2	NM_009453	0.000231716	0.00398218	-1.43136	Skin * VS4 down vs Skin * VS28
6783685	NM_007742 // Col1a1 // collagen, type I, alpha 1 // 11 D|11 56.0 cM // 12842 /// ENSMUS	Col1a1	NM_007742	0.000231761	0.00398218	4.35013	Skin * VS4 up vs Skin * VS28
6875727	NM_013908 // Fbxw5 // F-box and WD-40 domain protein 5 // 2 A3 // 30839 /// ENSMUST0000	Fbxw5	NM_013908	0.000234448	0.00402051	1.54192	Skin * VS4 up vs Skin * VS28
6976821	NM_010874 // Nat2 // N-acetyltransferase 2 (arylamine N-acetyltransferase) // 8 B3.1|8	Nat2	NM_010874	0.000235088	0.00402573	-1.75446	Skin * VS4 down vs Skin * VS28
6765281	NM_144814 // Rcor3 // REST corepressor 3 // 1 H6 // 214742 /// ENSMUST00000073279 // Rc	Rcor3	NM_144814	0.000235209	0.00402573	-1.49327	Skin * VS4 down vs Skin * VS28
6777902	NM_025982 // Tspan31 // tetraspanin 31 // 10 D3 // 67125 /// ENSMUST00000060991 // Tspa	Tspan31	NM_025982	0.000236848	0.00404985	1.4676	Skin * VS4 up vs Skin * VS28
6765533	NM_153399 // Syne1 // synaptic nuclear envelope 1 // 10 A1 // 64009 /// ENSMUST00000056	Syne1	NM_153399	0.00023758	0.00405843	-2.0171	Skin * VS4 down vs Skin * VS28
6780863	NM_026631 // Nhp2 // NHP2 ribonucleoprotein homolog (yeast) // 11 B1.3|11 28.5 cM // 52	Nhp2	NM_026631	0.000238691	0.00407346	1.95124	Skin * VS4 up vs Skin * VS28
6867959	NM_025791 // Tmem223 // transmembrane protein 223 // 19 A // 66836 /// ENSMUST000000102	Tmem223	NM_025791	0.000239639	0.00408568	1.98262	Skin * VS4 up vs Skin * VS28
6892052	NM_024465 // Abhd12 // abhydrolase domain containing 12 // 2 G3 // 76192 /// ENSMUST000	Abhd12	NM_024465	0.000241534	0.00411401	1.6108	Skin * VS4 up vs Skin * VS28
6844937	NM_177718 // 1600021P15Rik // RIKEN cDNA 1600021P15 gene // 16 B2 // 239796 /// ENSMUST	1600021P15Rik	NM_177718	0.000242815	0.00413071	-1.56833	Skin * VS4 down vs Skin * VS28
6906749	NM_013658 // Sema4a // sema domain, immunoglobulin domain (Ig), transmembrane domain (T	Sema4a	NM_013658	0.000242983	0.00413071	1.96283	Skin * VS4 up vs Skin * VS28
6817616	NR_033492 // 4931406H21Rik // RIKEN cDNA 4931406H21 gene // 14 A3 // 77592 /// BC147211	4931406H21Rik	NR_033492	0.000243773	0.00413219	-1.54351	Skin * VS4 down vs Skin * VS28
6787614	NM_007416 // Adra1b // adrenergic receptor, alpha 1b // 11 B1.1|11 19.0 cM // 11548 ///	Adra1b	NM_007416	0.000243345	0.00413219	-1.22779	Skin * VS4 down vs Skin * VS28
6994579	NM_009178 // St3gal4 // ST3 beta-galactoside alpha-2,3-sialyltransferase 4 // 9 A5.3 //	St3gal4	NM_009178	0.000243588	0.00413219	1.83107	Skin * VS4 up vs Skin * VS28
6957125	NM_013509 // Eno2 // enolase 2, gamma neuronal // 6 F2|6 60.21 cM // 13807 /// ENSMUST0	Eno2	NM_013509	0.000244679	0.00414356	-1.16033	Skin * VS4 down vs Skin * VS28
6871254	NM_019924 // Rps6ka4 // ribosomal protein S6 kinase, polypeptide 4 // 19 A // 56613 ///	Rps6ka4	NM_019924	0.000245184	0.00414813	1.37786	Skin * VS4 up vs Skin * VS28
6876188	NM_133783 // Ptges2 // prostaglandin E synthase 2 // 2 B // 96979 /// ENSMUST0000002816	Ptges2	NM_133783	0.000245455	0.00414873	1.61706	Skin * VS4 up vs Skin * VS28
6836840	NM_025842 // Vps28 // vacuolar protein sorting 28 (yeast) // 15 D3 // 66914 /// ENSMUST	Vps28	NM_025842	0.000246394	0.00416061	1.54584	Skin * VS4 up vs Skin * VS28
6768065	NM_008297 // Hsf2 // heat shock factor 2 // 10 B3-B4 // 15500 /// ENSMUST00000079833 //	Hsf2	NM_008297	0.000248432	0.00418827	-1.92108	Skin * VS4 down vs Skin * VS28
6990027	NM_145617 // Herc1 // hect (homologous to the E6-AP (UBE3A) carboxyl terminus) domain a	Herc1	NM_145617	0.000248507	0.00418827	-1.78404	Skin * VS4 down vs Skin * VS28
7013857	NM_145924 // Cenpi // centromere protein I // X E3 // 102920 /// BC030328 // Cenpi // c	Cenpi	NM_145924	0.000249953	0.00420862	-1.70869	Skin * VS4 down vs Skin * VS28
6856187	NM_145490 // BC011426 // cDNA sequence BC011426 // 17 D // 224893 /// NM_144546 // Zfp1	BC011426	NM_145490	0.000251468	0.00422605	-1.96792	Skin * VS4 down vs Skin * VS28
6993713	NM_016919 // Col5a3 // collagen, type V, alpha 3 // 9 A3 // 53867 /// ENSMUST0000000420	Col5a3	NM_016919	0.000251452	0.00422605	1.80417	Skin * VS4 up vs Skin * VS28
6996043	NM_019927 // Arih1 // ariadne ubiquitin-conjugating enzyme E2 binding protein homolog 1	Arih1	NM_019927	0.000252918	0.00424637	-1.2447	Skin * VS4 down vs Skin * VS28
7011953	NM_001166480 // Ssr4 // signal sequence receptor, delta // X A7.3|X 29.5 cM // 20832 //	Ssr4	NM_001166480	0.000253615	0.00425402	2.20297	Skin * VS4 up vs Skin * VS28
6867956	NM_019829 // Stx5a // syntaxin 5A // 19 A // 56389 /// NM_001167799 // Stx5a // syntaxi	Stx5a	NM_019829	0.000255235	0.00427713	1.467	Skin * VS4 up vs Skin * VS28
6775201	NM_001109991 // Col18a1 // collagen, type XVIII, alpha 1 // 10 41.3 cM // 12822 /// NM_	Col18a1	NM_001109991	0.00025567	0.00428035	1.79801	Skin * VS4 up vs Skin * VS28
6916382	NM_177865 // Skint2 // selection and upkeep of intraepithelial T cells 2 // 4 D1|4 // 3	Skint2	NM_177865	0.000256646	0.00429261	1.82187	Skin * VS4 up vs Skin * VS28
6958832	NM_025898 // Napa // N-ethylmaleimide sensitive fusion protein attachment protein alpha	Napa	NM_025898	0.000257295	0.00429939	1.56673	Skin * VS4 up vs Skin * VS28
6794766	NM_176930 // Nrcam // neuron-glia-CAM-related cell adhesion molecule // 12 B3 // 319504	Nrcam	NM_176930	0.000257916	0.00430568	1.42135	Skin * VS4 up vs Skin * VS28
6785368	NM_130886 // Card14 // caspase recruitment domain family, member 14 // 11 E2 // 170720	Card14	NM_130886	0.000259567	0.00432915	-1.31845	Skin * VS4 down vs Skin * VS28
6913118	NM_138590 // Zcchc7 // zinc finger, CCHC domain containing 7 // 4 B1 // 319885 /// ENSM	Zcchc7	NM_138590	0.000264207	0.00439161	-1.71226	Skin * VS4 down vs Skin * VS28
6865971	NM_007885 // Slc26a2 // solute carrier family 26 (sulfate transporter), member 2 // 18	Slc26a2	NM_007885	0.000264192	0.00439161	-1.55762	Skin * VS4 down vs Skin * VS28
6871645	NR_024093 // Zfp91-Cntf // Zfp91-Cntf readthrough transcript // 19 A|19 // 664779 /// N	Zfp91-Cntf	NR_024093	0.000263579	0.00439161	-1.4994	Skin * VS4 down vs Skin * VS28
6748534	NM_178601 // Imp4 // IMP4, U3 small nucleolar ribonucleoprotein, homolog (yeast) // 1 B	Imp4	NM_178601	0.000264309	0.00439161	1.73127	Skin * VS4 up vs Skin * VS28
6995825	NM_019793 // Tspan3 // tetraspanin 3 // 9 C // 56434 /// ENSMUST00000034876 // Tspan3 /	Tspan3	NM_019793	0.000264967	0.0043984	1.40369	Skin * VS4 up vs Skin * VS28
6849622	NM_001159538 // Fgd2 // FYVE, RhoGEF and PH domain containing 2 // 17 A3.3|17 8.0 cM //	Fgd2	NM_001159538	0.000266377	0.00441583	1.42288	Skin * VS4 up vs Skin * VS28
6966137	NM_025616 // Timm50 // translocase of inner mitochondrial membrane 50 homolog (yeast) /	Timm50	NM_025616	0.000268112	0.00443807	1.53537	Skin * VS4 up vs Skin * VS28
6805462	NM_008156 // Gpld1 // glycosylphosphatidylinositol specific phospholipase D1 // 13 A3.1	Gpld1	NM_008156	0.000268783	0.00444501	-1.72118	Skin * VS4 down vs Skin * VS28
7014854	NM_178712 // Gpr64 // G protein-coupled receptor 64 // X F4 // 237175 /// NM_001079857	Gpr64	NM_178712	0.000269164	0.00444713	-2.45679	Skin * VS4 down vs Skin * VS28
6938171	NM_144945 // Lgi2 // leucine-rich repeat LGI family, member 2 // 5 C1 // 246316 /// ENS	Lgi2	NM_144945	0.00027059	0.00446651	2.29106	Skin * VS4 up vs Skin * VS28
6981905	NM_001005863 // Mtus1 // mitochondrial tumor suppressor 1 // 8 A4 // 102103 /// NM_0010	Mtus1	NM_001005863	0.000270971	0.00446861	-1.55049	Skin * VS4 down vs Skin * VS28
6933616	NM_026718 // Ankrd13a // ankyrin repeat domain 13a // 5 F // 68420 /// ENSMUST000001025	Ankrd13a	NM_026718	0.000274552	0.00451921	1.62708	Skin * VS4 up vs Skin * VS28
6838249	NM_028148 // Sfrs2ip // splicing factor, arginine/serine-rich 2, interacting protein //	Sfrs2ip	NM_028148	0.000277777	0.00456704	-1.44072	Skin * VS4 down vs Skin * VS28
6759800	NM_001110831 // Dnpep // aspartyl aminopeptidase // 1 C3-C4 // 13437 /// NM_016878 // D	Dnpep	NM_001110831	0.000277976	0.00456704	1.4561	Skin * VS4 up vs Skin * VS28
6803274	NM_026535 // Serpina12 // serine (or cysteine) peptidase inhibitor, clade A (alpha-1 an	Serpina12	NM_026535	0.000280457	0.00460352	-1.57346	Skin * VS4 down vs Skin * VS28
6997632	NM_019796 // Syncrip // synaptotagmin binding, cytoplasmic RNA interacting protein // 9	Syncrip	NM_019796	0.000282142	0.00462257	-1.42006	Skin * VS4 down vs Skin * VS28
6873408	NM_001164290 // Cuedc2 // CUE domain containing 2 // 19 D1 // 67116 /// NM_024192 // Cu	Cuedc2	NM_001164290	0.000282125	0.00462257	1.64671	Skin * VS4 up vs Skin * VS28
6996308	NM_144813 // Slc24a1 // solute carrier family 24 (sodium/potassium/calcium exchanger),	Slc24a1	NM_144813	0.000282913	0.0046266	-1.27999	Skin * VS4 down vs Skin * VS28
6849438	NM_028190 // Luc7l // Luc7 homolog (S. cerevisiae)-like // 17 B1|17 11.8 cM // 66978 //	Luc7l	NM_028190	0.000283319	0.00462836	-1.5796	Skin * VS4 down vs Skin * VS28
6864702	NM_010885 // Ndufa2 // NADH dehydrogenase (ubiquinone) 1 alpha subcomplex, 2 // 18 B2 /	Ndufa2	NM_010885	0.000283546	0.00462836	1.89297	Skin * VS4 up vs Skin * VS28
6780856	NM_153393 // Col23a1 // collagen, type XXIII, alpha 1 // 11 B1.3 // 237759 /// ENSMUST0	Col23a1	NM_153393	0.000284664	0.00464231	-1.34849	Skin * VS4 down vs Skin * VS28
6903095	NM_025434 // Mrps28 // mitochondrial ribosomal protein S28 // 3 A1 // 66230 /// NM_0254	Mrps28	NM_025434	0.00028621	0.00466321	2.25603	Skin * VS4 up vs Skin * VS28
6867976	NM_008060 // Ganab // alpha glucosidase 2 alpha neutral subunit // 19 A // 14376 /// EN	Ganab	NM_008060	0.000288453	0.00469542	1.54691	Skin * VS4 up vs Skin * VS28
6828374	NM_024188 // Oxct1 // 3-oxoacid CoA transferase 1 // 15 A1 // 67041 /// ENSMUST00000110	Oxct1	NM_024188	0.000289247	0.004704	1.69605	Skin * VS4 up vs Skin * VS28
6935479	NM_001081362 // Trrap // transformation/transcription domain-associated protein // 5 G2	Trrap	NM_001081362	0.000292876	0.00475372	-2.78074	Skin * VS4 down vs Skin * VS28
6989101	BC147413 // 9830163H01Rik // RIKEN cDNA 9830163H01 gene // 9 A5.3 // 414109	9830163H01Rik	BC147413	0.000293096	0.00475372	-1.65304	Skin * VS4 down vs Skin * VS28
6990768	NM_146003 // Senp6 // SUMO/sentrin specific peptidase 6 // 9 E1 // 215351 /// ENSMUST00	Senp6	NM_146003	0.000293113	0.00475372	-1.56568	Skin * VS4 down vs Skin * VS28
6775473	NM_010301 // Gna11 // guanine nucleotide binding protein, alpha 11 // 10 C1|10 43.0 cM	Gna11	NM_010301	0.000293587	0.00475703	1.53936	Skin * VS4 up vs Skin * VS28
6872651	NM_001168525 // Sgms1 // sphingomyelin synthase 1 // 19 C1 // 208449 /// NM_144792 // S	Sgms1	NM_001168525	0.000294524	0.00476783	-1.51252	Skin * VS4 down vs Skin * VS28
6848201	NM_020622 // Fam3b // family with sequence similarity 3, member B // 16 C4|16 71.3 cM /	Fam3b	NM_020622	0.000297831	0.00481694	-1.44557	Skin * VS4 down vs Skin * VS28
6871095	NM_028623 // Cst6 // cystatin E/M // 19 A|19 4.0 cM // 73720 /// ENSMUST00000025764 //	Cst6	NM_028623	0.000298477	0.00482296	1.62339	Skin * VS4 up vs Skin * VS28
6847718	NM_130856 // Krtap16-8 // keratin associated protein 16-8 // 16 C3.3 // 68484 /// NM_01	Krtap16-8	NM_130856	0.000298888	0.00482518	16.2034	Skin * VS4 up vs Skin * VS28
6881101	NM_178404 // Zc3h6 // zinc finger CCCH type containing 6 // 2 F1 // 78751 /// ENSMUST00	Zc3h6	NM_178404	0.000303278	0.00488822	-2.36186	Skin * VS4 down vs Skin * VS28
6849968	NM_010382 // H2-Eb1 // histocompatibility 2, class II antigen E beta // 17 B1|17 18.66	H2-Eb1	NM_010382	0.000303625	0.00488822	1.93654	Skin * VS4 up vs Skin * VS28
6976901	NM_008509 // Lpl // lipoprotein lipase // 8 B3.3|8 33.0 cM // 16956 /// ENSMUST00000015	Lpl	NM_008509	0.000303464	0.00488822	2.14077	Skin * VS4 up vs Skin * VS28
6817381	NM_008873 // Plau // plasminogen activator, urokinase // 14 A3|14 2.5 cM // 18792 /// N	Plau	NM_008873	0.000303935	0.00488875	1.79034	Skin * VS4 up vs Skin * VS28
6819629	NM_206974 // Kcnrg // potassium channel regulator // 14 D1 // 328424 /// NM_001039105 /	Kcnrg	NM_206974	0.000304422	0.00489212	-1.36571	Skin * VS4 down vs Skin * VS28
6998706	NM_031392 // Wdr6 // WD repeat domain 6 // 9 F2 // 83669 /// ENSMUST00000068700 // Wdr6	Wdr6	NM_031392	0.000305775	0.00490939	1.69476	Skin * VS4 up vs Skin * VS28
6987132	NR_028401 // Taf1d // TATA box binding protein (Tbp)-associated factor, RNA polymerase	Taf1d	NR_028401	0.000307461	0.00493197	-1.80496	Skin * VS4 down vs Skin * VS28
6900287	NM_008417 // Kcna2 // potassium voltage-gated channel, shaker-related subfamily, member	Kcna2	NM_008417	0.000310572	0.00497734	-1.49285	Skin * VS4 down vs Skin * VS28
6841097	NM_028108 // Naa50 // N(alpha)-acetyltransferase 50, NatE catalytic subunit // 16 B4 //	Naa50	NM_028108	0.000311239	0.00498232	-1.45675	Skin * VS4 down vs Skin * VS28
6862126	BC016084 // BC031181 // cDNA sequence BC031181 // 18 E3 // 407819 /// ENSMUST0000004028	BC031181	BC016084	0.000311448	0.00498232	1.90814	Skin * VS4 up vs Skin * VS28
6991718	NM_015827 // Copb2 // coatomer protein complex, subunit beta 2 (beta prime) // 9 E3-F1	Copb2	NM_015827	0.000312304	0.00499148	1.35667	Skin * VS4 up vs Skin * VS28
6785530	NM_028602 // Tex19.1 // testis expressed gene 19.1 // 11 E2 // 73679 /// NM_027622 // T	Tex19.1	NM_028602	0.000312959	0.00499742	-1.26991	Skin * VS4 down vs Skin * VS28

## Sheet: °° Skin (4m DOWN vs 28m)
Transcript ID	gene_assignment	Gene Symbol	RefSeq	p-value(Skin * VS4 vs. Skin * VS28)	stepup(p-value(Skin * VS4 vs. Skin * VS28))	Fold-Change(Skin * VS4 vs. Skin * VS28)	Fold-Change(Skin * VS4 vs. Skin * VS28) (Description)
6756790	NM_008651 // Mybl1 // myeloblastosis oncogene-like 1 // 1 A2|1 3.0 cM // 17864 /// ENSM	Mybl1	NM_008651	1.68e-16	9.85e-13	-2.38708	Skin * VS4 down vs Skin * VS28
6766351	NM_178258 // Il22ra2 // interleukin 22 receptor, alpha 2 // 10 A3 // 237310 /// ENSMUST	Il22ra2	NM_178258	3.6e-13	9.06e-10	-11.0971	Skin * VS4 down vs Skin * VS28
6959273	NM_007814 // Cyp2b19 // cytochrome P450, family 2, subfamily b, polypeptide 19 // 7 A3|	Cyp2b19	NM_007814	4.45e-13	9.81e-10	-2.61891	Skin * VS4 down vs Skin * VS28
6925345	NM_001162533 // 1700029G01Rik // RIKEN cDNA 1700029G01 gene // 4 D2.2 // 66938 /// NM_0	1700029G01Rik	NM_001162533	2.31e-12	3.4e-09	-3.00795	Skin * VS4 down vs Skin * VS28
6990270	AK082972 // 4833444G19Rik // RIKEN cDNA 4833444G19 gene // 9 D // 320047	4833444G19Rik	AK082972	3.19e-12	4.32e-09	-2.84919	Skin * VS4 down vs Skin * VS28
6915993	NM_177259 // Dab1 // disabled homolog 1 (Drosophila) // 4 C6|4 52.7 cM // 13131 /// ENS	Dab1	NM_177259	6.52e-12	7.18e-09	-4.70263	Skin * VS4 down vs Skin * VS28
6789051	NM_145136 // Myocd // myocardin // 11 B3 // 214384 /// NM_146386 // Myocd // myocardin	Myocd	NM_145136	1.61e-11	1.57e-08	-2.09017	Skin * VS4 down vs Skin * VS28
6884750	NM_001001309 // Itga8 // integrin alpha 8 // 2 A1 // 241226 /// ENSMUST00000028106 // I	Itga8	NM_001001309	6.32e-11	5.14e-08	-2.23691	Skin * VS4 down vs Skin * VS28
6950637	NM_207683 // Pik3c2g // phosphatidylinositol 3-kinase, C2 domain containing, gamma poly	Pik3c2g	NM_207683	6.54e-11	5.14e-08	-2.09179	Skin * VS4 down vs Skin * VS28
6781988	NM_011786 // Aloxe3 // arachidonate lipoxygenase 3 // 11 B3|11 37.0 cM // 23801 /// ENS	Aloxe3	NM_011786	2.84e-10	1.78e-07	-2.31618	Skin * VS4 down vs Skin * VS28
6967200	NM_175531 // Mrgprb2 // MAS-related GPR, member B2 // 7 B4 // 243979 /// ENSMUST0000005	Mrgprb2	NM_175531	3.04e-10	1.79e-07	-4.58917	Skin * VS4 down vs Skin * VS28
6915871	NM_144906 // Sgip1 // SH3-domain GRB2-like (endophilin) interacting protein 1 // 4 C6 /	Sgip1	NM_144906	4.27e-10	2.28e-07	-2.10145	Skin * VS4 down vs Skin * VS28
6778939	NM_145967 // Vstm2a // V-set and transmembrane domain containing 2A // 11 A2 // 211739	Vstm2a	NM_145967	8.29e-10	4.03e-07	-3.09322	Skin * VS4 down vs Skin * VS28
6950111	NM_027562 // Clec2g // C-type lectin domain family 2, member g // 6 F3 // 70809 /// NM_	Clec2g	NM_027562	1.38e-09	5.92e-07	-2.63159	Skin * VS4 down vs Skin * VS28
6752988	NM_177604 // AA986860 // expressed sequence AA986860 // 1 E4 // 212439 /// ENSMUST00000	AA986860	NM_177604	1.44e-09	6.04e-07	-2.17742	Skin * VS4 down vs Skin * VS28
6748837	NM_008719 // Npas2 // neuronal PAS domain protein 2 // 1 B|1 20.0 cM // 18143 /// ENSMU	Npas2	NM_008719	1.86e-09	7.2e-07	-3.30618	Skin * VS4 down vs Skin * VS28
6774021	AK079179 // 9530009G21Rik // RIKEN cDNA 9530009G21 gene // 10 B3 // 320305 /// AK156585	9530009G21Rik	AK079179	3.67e-09	1.24e-06	-3.68556	Skin * VS4 down vs Skin * VS28
6852767	NM_001159496 // Ppm1b // protein phosphatase 1B, magnesium dependent, beta isoform // 1	Ppm1b	NM_001159496	3.8e-09	1.26e-06	-2.64496	Skin * VS4 down vs Skin * VS28
6935451	NM_016789 // Nptx2 // neuronal pentraxin 2 // 5 G2|5 82.0 cM // 53324 /// ENSMUST000000	Nptx2	NM_016789	4.36e-09	1.37e-06	-2.02187	Skin * VS4 down vs Skin * VS28
6766353	NM_172786 // Il20ra // interleukin 20 receptor, alpha // 10 A3 // 237313 /// ENSMUST000	Il20ra	NM_172786	5.03e-09	1.5e-06	-2.40667	Skin * VS4 down vs Skin * VS28
6932387	NM_007950 // Ereg // epiregulin // 5 E1 // 13874 /// ENSMUST00000031324 // Ereg // epir	Ereg	NM_007950	1.2e-08	3.16e-06	-2.94438	Skin * VS4 down vs Skin * VS28
6819276	NM_008519 // Ltb4r1 // leukotriene B4 receptor 1 // 14 C3|14 20.5 cM // 16995 /// ENSMU	Ltb4r1	NM_008519	1.52e-08	3.66e-06	-2.68106	Skin * VS4 down vs Skin * VS28
6860198	NM_053141 // Pcdhb16 // protocadherin beta 16 // 18 B3 // 93887 /// ENSMUST00000051442	Pcdhb16	NM_053141	1.52e-08	3.66e-06	-2.21304	Skin * VS4 down vs Skin * VS28
6840207	NM_175165 // Tprg // transformation related protein 63 regulated // 16 B1 // 71338 ///	Tprg	NM_175165	1.82e-08	4.17e-06	-2.0329	Skin * VS4 down vs Skin * VS28
6889440	AK037298 // A130004G07Rik // RIKEN cDNA A130004G07 gene // 2 E3 // 320687	A130004G07Rik	AK037298	2.12e-08	4.68e-06	-2.4385	Skin * VS4 down vs Skin * VS28
6772255	NM_001002268 // Gpr126 // G protein-coupled receptor 126 // 10 A2 // 215798 /// ENSMUST	Gpr126	NM_001002268	2.81e-08	5.84e-06	-2.89916	Skin * VS4 down vs Skin * VS28
6768071	NM_008863 // Pkib // protein kinase inhibitor beta, cAMP dependent, testis specific //	Pkib	NM_008863	2.81e-08	5.84e-06	-2.25793	Skin * VS4 down vs Skin * VS28
7015994	NM_001013387 // Zfp182 // zinc finger protein 182 // X A1.3 // 319535 /// NM_001111076	Zfp182	NM_001013387	5.08e-08	9.32e-06	-2.25146	Skin * VS4 down vs Skin * VS28
6961283	AK086466 // D930030O05Rik // RIKEN cDNA D930030O05 gene // 7 C // 320387	D930030O05Rik	AK086466	5.2e-08	9.44e-06	-2.99718	Skin * VS4 down vs Skin * VS28
6966327	NM_032541 // Hamp // hepcidin antimicrobial peptide // 7 B1|7 11.0 cM // 84506 /// NM_1	Hamp	NM_032541	5.26e-08	9.47e-06	-8.31594	Skin * VS4 down vs Skin * VS28
6922864	BC066147 // 2310067E19Rik // RIKEN cDNA 2310067E19 gene // 4 C3 // 76455	2310067E19Rik	BC066147	6.6e-08	1.12e-05	-2.53136	Skin * VS4 down vs Skin * VS28
7014268	NM_008778 // Pak3 // p21 protein (Cdc42/Rac)-activated kinase 3 // X F2 // 18481 /// EN	Pak3	NM_008778	7.15e-08	1.18e-05	-2.28344	Skin * VS4 down vs Skin * VS28
6866006	NM_198649 // Ablim3 // actin binding LIM protein family, member 3 // 18 E1 // 319713 //	Ablim3	NM_198649	7.17e-08	1.18e-05	-2.10665	Skin * VS4 down vs Skin * VS28
6852934	NM_029858 // Ston1 // stonin 1 // 17 E5 // 77057 /// ENSMUST00000064035 // Ston1 // sto	Ston1	NM_029858	9.6e-08	1.52e-05	-2.1752	Skin * VS4 down vs Skin * VS28
6792838	NM_026907 // Sectm1b // secreted and transmembrane 1B // 11 E2 // 58210 /// ENSMUST0000	Sectm1b	NM_026907	1.12e-07	1.73e-05	-2.06238	Skin * VS4 down vs Skin * VS28
6796158	NM_001005510 // Syne2 // synaptic nuclear envelope 2 // 12 C3 // 319565 /// BC082586 //	Syne2	NM_001005510	1.31e-07	1.89e-05	-2.96786	Skin * VS4 down vs Skin * VS28
6754578	NR_002870 // Dnm3os // dynamin 3, opposite strand // 1 H2.1 // 474332 /// NR_029810 //	Dnm3os	NR_002870	1.65e-07	2.24e-05	-2.70266	Skin * VS4 down vs Skin * VS28
6786049	NM_172496 // Cobl // cordon-bleu // 11 A1|11 6.5 cM // 12808 /// ENSMUST00000109651 //	Cobl	NM_172496	1.65e-07	2.24e-05	-2.60741	Skin * VS4 down vs Skin * VS28
6888754	NM_028119 // Ddb2 // damage specific DNA binding protein 2 // 2 E1 // 107986 /// NM_007	Ddb2	NM_028119	1.77e-07	2.37e-05	-2.25915	Skin * VS4 down vs Skin * VS28
6846375	NM_030612 // Nfkbiz // nuclear factor of kappa light polypeptide gene enhancer in B-cel	Nfkbiz	NM_030612	1.92e-07	2.52e-05	-2.01779	Skin * VS4 down vs Skin * VS28
6782005	NR_027827 // A030009H04Rik // RIKEN cDNA A030009H04 gene // 11 B3 // 80515 /// ENSMUST0	A030009H04Rik	NR_027827	2.02e-07	2.61e-05	-2.15213	Skin * VS4 down vs Skin * VS28
6908684	NM_019550 // Ptbp2 // polypyrimidine tract binding protein 2 // 3 G1 // 56195 /// ENSMU	Ptbp2	NM_019550	2.17e-07	2.74e-05	-2.64463	Skin * VS4 down vs Skin * VS28
6954415	NM_008354 // Il12rb2 // interleukin 12 receptor, beta 2 // 6 C1|6 30.1 cM // 16162 ///	Il12rb2	NM_008354	2.51e-07	3.1e-05	-3.15565	Skin * VS4 down vs Skin * VS28
6752136	NM_027971 // Serpinb12 // serine (or cysteine) peptidase inhibitor, clade B (ovalbumin)	Serpinb12	NM_027971	2.99e-07	3.56e-05	-2.57674	Skin * VS4 down vs Skin * VS28
6752158	NM_198028 // Serpinb10 // serine (or cysteine) peptidase inhibitor, clade B (ovalbumin)	Serpinb10	NM_198028	3.21e-07	3.73e-05	-3.03747	Skin * VS4 down vs Skin * VS28
6963558	NM_007489 // Arntl // aryl hydrocarbon receptor nuclear translocator-like // 7 F2-F3|7	Arntl	NM_007489	3.31e-07	3.82e-05	-3.61	Skin * VS4 down vs Skin * VS28
6951483	NM_010056 // Dlx5 // distal-less homeobox 5 // 6 A1|6 2.0 cM // 13395 /// NM_198854 //	Dlx5	NM_010056	3.54e-07	3.98e-05	-2.73124	Skin * VS4 down vs Skin * VS28
6963623	NM_054084 // Calcb // calcitonin-related polypeptide, beta // 7 F3 // 116903 /// ENSMUS	Calcb	NM_054084	3.65e-07	4.07e-05	-2.15256	Skin * VS4 down vs Skin * VS28
6830480	NM_178920 // Mal2 // mal, T-cell differentiation protein 2 // 15 D1 // 105853 /// ENSMU	Mal2	NM_178920	5.02e-07	5.27e-05	-2.34117	Skin * VS4 down vs Skin * VS28
6967203	NM_207537 // Mrgprb3 // MAS-related GPR, member B3 // 7 B4 // 404238 /// ENSMUST0000009	Mrgprb3	NM_207537	6.22e-07	6.13e-05	-2.7102	Skin * VS4 down vs Skin * VS28
6797714	NM_013775 // Tcl1b2 // T-cell leukemia/lymphoma 1B, 2 // 12 E // 27381 /// NM_013773 //	Tcl1b2	NM_013775	8.96e-07	8.07e-05	-2.47013	Skin * VS4 down vs Skin * VS28
6843500	NM_008791 // Pcp4 // Purkinje cell protein 4 // 16 C4|16 69.9 cM // 18546 /// ENSMUST00	Pcp4	NM_008791	9.65e-07	8.59e-05	-3.0594	Skin * VS4 down vs Skin * VS28
6803525	AK037594 // A130014H13Rik // RIKEN cDNA A130014H13 gene // 12 F1 // 319630 /// AK079474	A130014H13Rik	AK037594	1.03e-06	9.07e-05	-3.08234	Skin * VS4 down vs Skin * VS28
6972317	NM_010514 // Igf2 // insulin-like growth factor 2 // 7 F5|7 69.09 cM // 16002 /// NM_00	Igf2	NM_010514	1.19e-06	0.000101079	-2.01642	Skin * VS4 down vs Skin * VS28
6968018	NM_001033713 // Mef2a // myocyte enhancer factor 2A // 7 C|7 33.0 cM // 17258 /// BC096	Mef2a	NM_001033713	1.43e-06	0.000115842	-2.02262	Skin * VS4 down vs Skin * VS28
6817403	NM_017479 // Myst4 // MYST histone acetyltransferase monocytic leukemia 4 // 14 A3 // 5	Myst4	NM_017479	1.76e-06	0.000135742	-2.013	Skin * VS4 down vs Skin * VS28
6795595	NM_177806 // Prpf39 // PRP39 pre-mRNA processing factor 39 homolog (yeast) // 12 C1 //	Prpf39	NM_177806	1.92e-06	0.000145261	-2.3783	Skin * VS4 down vs Skin * VS28
6754437	NM_011931 // Rfwd2 // ring finger and WD repeat domain 2 // 1 C3 // 26374 /// NR_028518	Rfwd2	NM_011931	2.48e-06	0.00017796	-2.54337	Skin * VS4 down vs Skin * VS28
6994956	NM_011139 // Pou2f3 // POU domain, class 2, transcription factor 3 // 9 A5.1|9 23.0 cM	Pou2f3	NM_011139	2.59e-06	0.000183792	-2.09504	Skin * VS4 down vs Skin * VS28
6796575	NM_172580 // Acot6 // acyl-CoA thioesterase 6 // 12 D1 // 217700 /// NM_134247 // Acot4	Acot6	NM_172580	2.92e-06	0.000195341	-2.55085	Skin * VS4 down vs Skin * VS28
6787174	NM_008005 // Fgf18 // fibroblast growth factor 18 // 11 A4 // 14172 /// ENSMUST00000020	Fgf18	NM_008005	2.99e-06	0.000196638	-3.73245	Skin * VS4 down vs Skin * VS28
6981713	NM_027998 // Cldn23 // claudin 23 // 8 B1.1 // 71908 /// ENSMUST00000060128 // Cldn23 /	Cldn23	NM_027998	3.09e-06	0.000200658	-2.51228	Skin * VS4 down vs Skin * VS28
7002886	NM_008256 // Hmgcs2 // 3-hydroxy-3-methylglutaryl-Coenzyme A synthase 2 // 3 F2.2|3 48.	Hmgcs2	NM_008256	3.41e-06	0.000215521	-3.54143	Skin * VS4 down vs Skin * VS28
6932571	NM_018866 // Cxcl13 // chemokine (C-X-C motif) ligand 13 // 5 E3 // 55985 /// ENSMUST00	Cxcl13	NM_018866	3.64e-06	0.000226212	-17.9048	Skin * VS4 down vs Skin * VS28
6945676	NM_212468 // Ssbp1 // single-stranded DNA binding protein 1 // 6 B2 // 381760 /// NM_02	Ssbp1	NM_212468	3.67e-06	0.000227236	-2.15815	Skin * VS4 down vs Skin * VS28
6887661	AK017919 // 5830411J07Rik // RIKEN cDNA 5830411J07 gene // 2 C2 // 74742	5830411J07Rik	AK017919	4.09e-06	0.000241145	-3.10321	Skin * VS4 down vs Skin * VS28
6922895	NM_027238 // Ttc39b // tetratricopeptide repeat domain 39B // 4 C3 // 69863 /// ENSMUST	Ttc39b	NM_027238	4.28e-06	0.000246321	-2.67712	Skin * VS4 down vs Skin * VS28
6948759	NM_007697 // Chl1 // cell adhesion molecule with homology to L1CAM // --- // 12661 ///	Chl1	NM_007697	4.48e-06	0.000252445	-2.26919	Skin * VS4 down vs Skin * VS28
6906980	NM_026822 // Lce1b // late cornified envelope 1B // 3 F1 // 68720 /// ENSMUST0000002953	Lce1b	NM_026822	4.61e-06	0.000257383	-4.34946	Skin * VS4 down vs Skin * VS28
6970092	NM_019920 // Mapksp1 // MAPK scaffold protein 1 // 3 G3 // 56692 /// BC083155 // Mapksp	Mapksp1	NM_019920	5.97e-06	0.000315863	-4.82536	Skin * VS4 down vs Skin * VS28
6958269	NM_019923 // Itpr2 // inositol 1,4,5-triphosphate receptor 2 // 6 G3|6 73.0 cM // 16439	Itpr2	NM_019923	6.25e-06	0.00032489	-2.26724	Skin * VS4 down vs Skin * VS28
6840694	NM_139300 // Mylk // myosin, light polypeptide kinase // 16 B3 // 107589 /// ENSMUST000	Mylk	NM_139300	7.17e-06	0.000352944	-2.19382	Skin * VS4 down vs Skin * VS28
6813880	NM_172587 // Cdc14b // CDC14 cell division cycle 14 homolog B (S. cerevisiae) // 13 B3	Cdc14b	NM_172587	9.03e-06	0.000416773	-2.5814	Skin * VS4 down vs Skin * VS28
6750440	NM_008342 // Igfbp2 // insulin-like growth factor binding protein 2 // 1 C3|1 36.1 cM /	Igfbp2	NM_008342	9.89e-06	0.000445412	-2.82411	Skin * VS4 down vs Skin * VS28
6881455	NM_013829 // Plcb4 // phospholipase C, beta 4 // 2 F3|2 77.0 cM // 18798 /// ENSMUST000	Plcb4	NM_013829	1.31e-05	0.000546328	-2.41743	Skin * VS4 down vs Skin * VS28
6910142	NM_178697 // Clca5 // chloride channel calcium activated 5 // 3 H2 // 229933 /// ENSMUS	Clca5	NM_178697	1.58e-05	0.000623193	-2.47892	Skin * VS4 down vs Skin * VS28
6951102	NM_172734 // Stk38l // serine/threonine kinase 38 like // 6 G3 // 232533 /// ENSMUST000	Stk38l	NM_172734	1.6e-05	0.000627577	-2.02447	Skin * VS4 down vs Skin * VS28
6754680	NM_011345 // Sele // selectin, endothelial cell // 1 H2.2|1 86.6 cM // 20339 /// ENSMUS	Sele	NM_011345	2.09e-05	0.000774225	-3.12114	Skin * VS4 down vs Skin * VS28
6820409	NM_175369 // Ccdc122 // coiled-coil domain containing 122 // 14 D3 // 108811 /// ENSMUS	Ccdc122	NM_175369	2.42e-05	0.000857566	-2.70086	Skin * VS4 down vs Skin * VS28
6988298	NM_146787 // Olfr920 // olfactory receptor 920 // --- // 258783 /// ENSMUST00000074740	Olfr920	NM_146787	2.44e-05	0.000861096	-4.84406	Skin * VS4 down vs Skin * VS28
6765454	NM_010778 // Cd46 // CD46 antigen, complement regulatory protein // 1 H6|1 106.6 cM //	Cd46	NM_010778	2.84e-05	0.000958335	-2.24387	Skin * VS4 down vs Skin * VS28
6966325	NM_183257 // Hamp2 // hepcidin antimicrobial peptide 2 // 7 B1 // 66438 /// NM_032541 /	Hamp2	NM_183257	2.92e-05	0.000976887	-4.41918	Skin * VS4 down vs Skin * VS28
6759549	NM_011770 // Ikzf2 // IKAROS family zinc finger 2 // 1 C3 // 22779 /// ENSMUST000000271	Ikzf2	NM_011770	3.18e-05	0.0010339	-2.28452	Skin * VS4 down vs Skin * VS28
6790027	NM_019653 // Wsb1 // WD repeat and SOCS box-containing 1 // 11 B5 // 78889 /// NM_00104	Wsb1	NM_019653	3.36e-05	0.00108028	-2.56554	Skin * VS4 down vs Skin * VS28
6819910	NM_013461 // Adra1a // adrenergic receptor, alpha 1a // 14 D1 // 11549 /// ENSMUST00000	Adra1a	NM_013461	3.8e-05	0.00117227	-2.53213	Skin * VS4 down vs Skin * VS28
6786673	NM_009044 // Rel // reticuloendotheliosis oncogene // 11 A3.2|11 13.0 cM // 19696 /// E	Rel	NM_009044	5.15e-05	0.00145387	-2.86428	Skin * VS4 down vs Skin * VS28
6991368	NM_178711 // Plscr4 // phospholipid scramblase 4 // 9 E3.3 // 235527 /// ENSMUST0000003	Plscr4	NM_178711	5.35e-05	0.0014985	-2.6174	Skin * VS4 down vs Skin * VS28
6790699	NM_172563 // Hlf // hepatic leukemia factor // 11 C-D|11 52.0 cM // 217082 /// ENSMUST0	Hlf	NM_172563	5.62e-05	0.00154183	-2.23134	Skin * VS4 down vs Skin * VS28
6791965	NM_007840 // Ddx5 // DEAD (Asp-Glu-Ala-Asp) box polypeptide 5 // 11 E2|11 63.0 cM // 13	Ddx5	NM_007840	6.01e-05	0.00161155	-2.04353	Skin * VS4 down vs Skin * VS28
6837413	NR_027799 // Tbrg3 // transforming growth factor beta regulated gene 3 // 15 E1 // 2137	Tbrg3	NR_027799	6.23e-05	0.00165303	-2.37946	Skin * VS4 down vs Skin * VS28
6792129	NM_147219 // Abca5 // ATP-binding cassette, sub-family A (ABC1), member 5 // 11 E1 // 2	Abca5	NM_147219	6.3e-05	0.00166226	-2.1782	Skin * VS4 down vs Skin * VS28
6748889	NM_008365 // Il18r1 // interleukin 18 receptor 1 // 1 B // 16182 /// NM_001161842 // Il	Il18r1	NM_008365	6.84e-05	0.00175543	-2.49962	Skin * VS4 down vs Skin * VS28
6786979	ENSMUST00000006629 // Spnb2 // spectrin beta 2 // 11 A3.3|11 13.0 cM // 20742 /// ENSMU	Spnb2	ENSMUST00000006629	7.11e-05	0.00179939	-2.21728	Skin * VS4 down vs Skin * VS28
6790124	NM_177390 // Myo1d // myosin ID // 11 B5|11 46.0 cM // 338367 /// ENSMUST00000041065 //	Myo1d	NM_177390	7.37e-05	0.00184494	-2.07541	Skin * VS4 down vs Skin * VS28
6920256	NM_021318 // Fhl5 // four and a half LIM domains 5 // 4 A3 // 57756 /// ENSMUST00000108	Fhl5	NM_021318	7.69e-05	0.00191133	-3.17404	Skin * VS4 down vs Skin * VS28
6881100	NM_178404 // Zc3h6 // zinc finger CCCH type containing 6 // 2 F1 // 78751 /// ENSMUST00	Zc3h6	NM_178404	8.29e-05	0.00199608	-2.9725	Skin * VS4 down vs Skin * VS28
6968842	NM_011983 // Homer2 // homer homolog 2 (Drosophila) // 7 D3 // 26557 /// NM_001164086 /	Homer2	NM_011983	8.46e-05	0.00201906	-3.37575	Skin * VS4 down vs Skin * VS28
6774719	NM_023598 // Arid5b // AT rich interactive domain 5B (MRF1-like) // 10 B5.1 // 71371 //	Arid5b	NM_023598	0.000106083	0.00233347	-2.04596	Skin * VS4 down vs Skin * VS28
6844112	NM_013607 // Myh11 // myosin, heavy polypeptide 11, smooth muscle // 16 A1|16 5.0 cM //	Myh11	NM_013607	0.000109195	0.00238242	-2.65489	Skin * VS4 down vs Skin * VS28
6868243	NM_001011850 // Olfr1505 // olfactory receptor 1505 // 19 A // 258151 /// ENSMUST000000	Olfr1505	NM_001011850	0.000113555	0.00245326	-3.95028	Skin * VS4 down vs Skin * VS28
6785283	NM_198022 // Tnrc6c // trinucleotide repeat containing 6C // 11 E2 // 217351 /// ENSMUS	Tnrc6c	NM_198022	0.0001162	0.00247701	-2.29723	Skin * VS4 down vs Skin * VS28
6789420	NM_023158 // Cxcl16 // chemokine (C-X-C motif) ligand 16 // 11 B4 // 66102 /// ENSMUST0	Cxcl16	NM_023158	0.000124137	0.00258984	-2.09773	Skin * VS4 down vs Skin * VS28
6761285	NM_198680 // Serpinb3b // serine (or cysteine) peptidase inhibitor, clade B (ovalbumin)	Serpinb3b	NM_198680	0.000140497	0.00284039	-2.29234	Skin * VS4 down vs Skin * VS28
6915138	NM_139306 // Acer2 // alkaline ceramidase 2 // 4 C4 // 230379 /// ENSMUST00000045224 //	Acer2	NM_139306	0.000142899	0.00287248	-2.33082	Skin * VS4 down vs Skin * VS28
6939931	NM_007568 // Btc // betacellulin, epidermal growth factor family member // 5 E2|5 51.0	Btc	NM_007568	0.000147374	0.00292574	-2.0527	Skin * VS4 down vs Skin * VS28
6820013	NM_009285 // Stc1 // stanniocalcin 1 // 14 D2 // 20855 /// ENSMUST00000014957 // Stc1 /	Stc1	NM_009285	0.000151708	0.00297162	-2.5952	Skin * VS4 down vs Skin * VS28
6871425	NM_011681 // Scgb1a1 // secretoglobin, family 1A, member 1 (uteroglobin) // 19 A // 222	Scgb1a1	NM_011681	0.000169177	0.00322076	-2.80501	Skin * VS4 down vs Skin * VS28
6906328	NM_021896 // Gucy1a3 // guanylate cyclase 1, soluble, alpha 3 // 3 E3 // 60596 /// ENSM	Gucy1a3	NM_021896	0.000190776	0.00348227	-2.06834	Skin * VS4 down vs Skin * VS28
6916358	NM_177818 // Skint7 // selection and upkeep of intraepithelial T cells 7 // 4 D1 // 328	Skint7	NM_177818	0.000203862	0.00365604	-2.04443	Skin * VS4 down vs Skin * VS28
6890068	NM_011246 // Rasgrp1 // RAS guanyl releasing protein 1 // 2 E5|2 65.0 cM // 19419 /// E	Rasgrp1	NM_011246	0.000215296	0.00380306	-2.51542	Skin * VS4 down vs Skin * VS28
6957766	NM_001164212 // Rerg // RAS-like, estrogen-regulated, growth-inhibitor // 6 G1 // 23244	Rerg	NM_001164212	0.000228915	0.00396649	-2.37249	Skin * VS4 down vs Skin * VS28
6989175	NM_025540 // Sln // sarcolipin // 9 C // 66402 /// ENSMUST00000048485 // Sln // sarcoli	Sln	NM_025540	0.000230188	0.00397592	-3.15324	Skin * VS4 down vs Skin * VS28
6765533	NM_153399 // Syne1 // synaptic nuclear envelope 1 // 10 A1 // 64009 /// ENSMUST00000056	Syne1	NM_153399	0.00023758	0.00405843	-2.0171	Skin * VS4 down vs Skin * VS28
7014854	NM_178712 // Gpr64 // G protein-coupled receptor 64 // X F4 // 237175 /// NM_001079857	Gpr64	NM_178712	0.000269164	0.00444713	-2.45679	Skin * VS4 down vs Skin * VS28
6935479	NM_001081362 // Trrap // transformation/transcription domain-associated protein // 5 G2	Trrap	NM_001081362	0.000292876	0.00475372	-2.78074	Skin * VS4 down vs Skin * VS28
6881101	NM_178404 // Zc3h6 // zinc finger CCCH type containing 6 // 2 F1 // 78751 /// ENSMUST00	Zc3h6	NM_178404	0.000303278	0.00488822	-2.36186	Skin * VS4 down vs Skin * VS28

## Sheet: °° Skin (4m UP vs 28m)
Transcript ID	gene_assignment	Gene Symbol	RefSeq	p-value(Skin * VS4 vs. Skin * VS28)	stepup(p-value(Skin * VS4 vs. Skin * VS28))	Fold-Change(Skin * VS4 vs. Skin * VS28)	Fold-Change(Skin * VS4 vs. Skin * VS28) (Description)
6975661	NM_026840 // Pdgfrl // platelet-derived growth factor receptor-like // 8 A4 // 68797 //	Pdgfrl	NM_026840	8.59e-21	1.51e-16	11.7263	Skin * VS4 up vs Skin * VS28
6837022	NM_028331 // C1qtnf6 // C1q and tumor necrosis factor related protein 6 // 15 E1 // 727	C1qtnf6	NM_028331	1.24e-18	1.09e-14	3.22919	Skin * VS4 up vs Skin * VS28
6922890	NM_177863 // Frem1 // Fras1 related extracellular matrix protein 1 // 4 C3 // 329872 //	Frem1	NM_177863	4.73e-15	2.09e-11	2.14729	Skin * VS4 up vs Skin * VS28
6775561	NM_153543 // Aldh1l2 // aldehyde dehydrogenase 1 family, member L2 // 10 C1 // 216188 /	Aldh1l2	NM_153543	1.34e-13	4.72e-10	3.40274	Skin * VS4 up vs Skin * VS28
6926855	NM_011122 // Plod1 // procollagen-lysine, 2-oxoglutarate 5-dioxygenase 1 // 4 E2|4 76.5	Plod1	NM_011122	4.04e-12	5.08e-09	3.38933	Skin * VS4 up vs Skin * VS28
6906652	NM_030707 // Fcrls // Fc receptor-like S, scavenger receptor // 3 F1 // 80891 /// ENSMU	Fcrls	NM_030707	5.87e-12	6.9e-09	4.22932	Skin * VS4 up vs Skin * VS28
6781515	NM_029568 // Mfap4 // microfibrillar-associated protein 4 // 11 B2|11 34.35 cM // 76293	Mfap4	NM_029568	1.02e-11	1.06e-08	6.07513	Skin * VS4 up vs Skin * VS28
6831919	NM_134090 // Kdelr3 // KDEL (Lys-Asp-Glu-Leu) endoplasmic reticulum protein retention r	Kdelr3	NM_134090	3.02e-11	2.66e-08	7.15695	Skin * VS4 up vs Skin * VS28
6980910	NM_153108 // Defb8 // defensin beta 8 // 8 A1.3 // 244334 /// NM_019728 // Defb4 // def	Defb8	NM_153108	6.7e-11	5.14e-08	24.3626	Skin * VS4 up vs Skin * VS28
6788388	NM_013472 // Anxa6 // annexin A6 // 11 B1.3|11 29.5 cM // 11749 /// NM_001110211 // Anx	Anxa6	NM_013472	9.18e-11	6.47e-08	2.67035	Skin * VS4 up vs Skin * VS28
6828747	NM_175501 // Adamts12 // a disintegrin-like and metallopeptidase (reprolysin type) with	Adamts12	NM_175501	1.29e-10	8.74e-08	3.40028	Skin * VS4 up vs Skin * VS28
6866643	NM_145494 // Me2 // malic enzyme 2, NAD(+)-dependent, mitochondrial // 18 E2 // 107029	Me2	NM_145494	1.37e-10	8.95e-08	2.49786	Skin * VS4 up vs Skin * VS28
6817287	NM_008695 // Nid2 // nidogen 2 // 14 A3 // 18074 /// NM_026528 // 2700060E02Rik // RIKE	Nid2	NM_008695	3.16e-10	1.8e-07	2.92861	Skin * VS4 up vs Skin * VS28
6937426	NM_153107 // Cpz // carboxypeptidase Z // 5 B3 // 242939 /// ENSMUST00000038676 // Cpz	Cpz	NM_153107	5.61e-10	2.91e-07	7.15618	Skin * VS4 up vs Skin * VS28
6834951	NM_053071 // Cox6c // cytochrome c oxidase, subunit VIc // 15 B3.3 // 12864 /// ENSMUST	Cox6c	NM_053071	6.12e-10	3.08e-07	3.34536	Skin * VS4 up vs Skin * VS28
6989553	NM_010421 // Hexa // hexosaminidase A // 9 B|9 29.0 cM // 15211 /// ENSMUST00000026262	Hexa	NM_010421	8.45e-10	4.03e-07	2.01379	Skin * VS4 up vs Skin * VS28
6966934	NM_026555 // Rcn3 // reticulocalbin 3, EF-hand calcium binding domain // 7 B4|7 23.1 cM	Rcn3	NM_026555	9.55e-10	4.32e-07	5.01723	Skin * VS4 up vs Skin * VS28
6931227	NM_026667 // Fam114a1 // family with sequence similarity 114, member A1 // 5 C3.3 // 68	Fam114a1	NM_026667	1.88e-09	7.2e-07	2.86246	Skin * VS4 up vs Skin * VS28
6784187	NM_010221 // Fkbp10 // FK506 binding protein 10 // 11 D|11 58.0 cM // 14230 /// NM_0011	Fkbp10	NM_010221	1.99e-09	7.39e-07	3.6289	Skin * VS4 up vs Skin * VS28
6820040	NM_033325 // Loxl2 // lysyl oxidase-like 2 // 14 D2 // 94352 /// ENSMUST00000100420 //	Loxl2	NM_033325	2.01e-09	7.39e-07	3.3747	Skin * VS4 up vs Skin * VS28
6767636	NM_008162 // Gpx4 // glutathione peroxidase 4 // 10 C1|10 43.0 cM // 625249 /// NM_0010	Gpx4	NM_008162	2.12e-09	7.62e-07	2.33624	Skin * VS4 up vs Skin * VS28
6941261	NM_175403 // Mlec // malectin // 5 F|5 60.0 cM // 109154 /// ENSMUST00000112121 // Mlec	Mlec	NM_175403	2.34e-09	8.09e-07	2.65606	Skin * VS4 up vs Skin * VS28
6780811	NM_175643 // Adamts2 // a disintegrin-like and metallopeptidase (reprolysin type) with	Adamts2	NM_175643	3.97e-09	1.29e-06	3.39488	Skin * VS4 up vs Skin * VS28
6953763	NM_153573 // Fkbp14 // FK506 binding protein 14 // 6 B3 // 231997 /// ENSMUST0000004652	Fkbp14	NM_153573	4.45e-09	1.38e-06	4.24311	Skin * VS4 up vs Skin * VS28
6875920	NM_015734 // Col5a1 // collagen, type V, alpha 1 // 2 A2-B|2 18.0 cM // 12831 /// ENSMU	Col5a1	NM_015734	4.87e-09	1.48e-06	3.60202	Skin * VS4 up vs Skin * VS28
6998639	NM_001042779 // Sema3b // sema domain, immunoglobulin domain (Ig), short basic domain,	Sema3b	NM_001042779	5.75e-09	1.68e-06	2.93329	Skin * VS4 up vs Skin * VS28
6749706	NM_023631 // Aox4 // aldehyde oxidase 4 // 1 23.2 cM // 71872 /// ENSMUST00000040442 //	Aox4	NM_023631	6.57e-09	1.84e-06	6.30582	Skin * VS4 up vs Skin * VS28
6916762	NM_019783 // Lepre1 // leprecan 1 // 4 D1 // 56401 /// NM_001042411 // Lepre1 // leprec	Lepre1	NM_019783	7.83e-09	2.16e-06	2.85113	Skin * VS4 up vs Skin * VS28
7013835	NM_022322 // Tnmd // tenomodulin // X E3 // 64103 /// ENSMUST00000033602 // Tnmd // ten	Tnmd	NM_022322	1.42e-08	3.55e-06	4.09751	Skin * VS4 up vs Skin * VS28
6913269	NM_009928 // Col15a1 // collagen, type XV, alpha 1 // 4 B1-B3 // 12819 /// ENSMUST00000	Col15a1	NM_009928	2.36e-08	5.07e-06	4.30051	Skin * VS4 up vs Skin * VS28
6906903	NM_011309 // S100a1 // S100 calcium binding protein A1 // 3 F1-F2|3 43.6 cM // 20193 //	S100a1	NM_011309	3.24e-08	6.58e-06	2.70093	Skin * VS4 up vs Skin * VS28
6918131	NM_008546 // Mfap2 // microfibrillar-associated protein 2 // 4 D3-E1 // 17150 /// NM_00	Mfap2	NM_008546	3.93e-08	7.61e-06	3.26597	Skin * VS4 up vs Skin * VS28
6781012	NM_001136076 // P4ha2 // procollagen-proline, 2-oxoglutarate 4-dioxygenase (proline 4-h	P4ha2	NM_001136076	4.51e-08	8.64e-06	3.10255	Skin * VS4 up vs Skin * VS28
6798285	NM_178911 // Pld4 // phospholipase D family, member 4 // 12 F1 // 104759 /// ENSMUST000	Pld4	NM_178911	4.86e-08	9.02e-06	4.27179	Skin * VS4 up vs Skin * VS28
6890903	NM_019696 // Cpxm1 // carboxypeptidase X 1 (M14 family) // 2 F1 // 56264 /// ENSMUST000	Cpxm1	NM_019696	6.02e-08	1.05e-05	3.32445	Skin * VS4 up vs Skin * VS28
6762413	NM_145417 // Rnpep // arginyl aminopeptidase (aminopeptidase B) // 1 E4 // 215615 /// N	Rnpep	NM_145417	5.89e-08	1.05e-05	2.22109	Skin * VS4 up vs Skin * VS28
6966857	NM_009131 // Clec11a // C-type lectin domain family 11, member a // 7 B3-B5 // 20256 //	Clec11a	NM_009131	6.5e-08	1.11e-05	5.79228	Skin * VS4 up vs Skin * VS28
6979680	NM_007876 // Dpep1 // dipeptidase 1 (renal) // 8 E1|8 67.0 cM // 13479 /// ENSMUST00000	Dpep1	NM_007876	7.01e-08	1.18e-05	2.85035	Skin * VS4 up vs Skin * VS28
6775518	NM_029102 // Glt8d2 // glycosyltransferase 8 domain containing 2 // 10 C1 // 74782 ///	Glt8d2	NM_029102	8.42e-08	1.37e-05	3.24653	Skin * VS4 up vs Skin * VS28
6829612	NM_018755 // Pgcp // plasma glutamate carboxypeptidase // 15 B3.2 // 54381 /// NM_17607	Pgcp	NM_018755	8.91e-08	1.44e-05	2.45659	Skin * VS4 up vs Skin * VS28
6771538	NM_009870 // Cdk4 // cyclin-dependent kinase 4 // 10 D3 // 12567 /// ENSMUST00000006911	Cdk4	NM_009870	1.16e-07	1.77e-05	2.43388	Skin * VS4 up vs Skin * VS28
6865551	NM_008908 // Ppic // peptidylprolyl isomerase C // 18 D1 // 19038 /// ENSMUST0000002541	Ppic	NM_008908	1.21e-07	1.82e-05	2.78354	Skin * VS4 up vs Skin * VS28
6780373	NM_026979 // C1qtnf2 // C1q and tumor necrosis factor related protein 2 // 11 B1.1 // 6	C1qtnf2	NM_026979	1.23e-07	1.83e-05	2.10705	Skin * VS4 up vs Skin * VS28
6888003	NM_010222 // Fkbp7 // FK506 binding protein 7 // 2 C3|2 60.5 cM // 14231 /// ENSMUST000	Fkbp7	NM_010222	1.46e-07	2.04e-05	2.37967	Skin * VS4 up vs Skin * VS28
6997671	NM_025360 // Tmed3 // transmembrane emp24 domain containing 3 // 9 E3.1 // 66111 /// EN	Tmed3	NM_025360	1.5e-07	2.09e-05	2.90581	Skin * VS4 up vs Skin * VS28
6875964	NM_139197 // Gbgt1 // globoside alpha-1,3-N-acetylgalactosaminyltransferase 1 // 2 A3 /	Gbgt1	NM_139197	1.64e-07	2.24e-05	2.2529	Skin * VS4 up vs Skin * VS28
6942192	NM_010368 // Gusb // glucuronidase, beta // 5 G1.3 // 110006 /// ENSMUST00000026613 //	Gusb	NM_010368	1.71e-07	2.3e-05	2.16845	Skin * VS4 up vs Skin * VS28
6899622	NM_009150 // Selenbp1 // selenium binding protein 1 // 3 F2.1|3 43.25 cM // 20341 /// N	Selenbp1	NM_009150	2.16e-07	2.74e-05	4.74472	Skin * VS4 up vs Skin * VS28
6764351	NM_010209 // Fh1 // fumarate hydratase 1 // 1 H4 // 14194 /// ENSMUST00000027810 // Fh1	Fh1	NM_010209	2.14e-07	2.74e-05	2.12531	Skin * VS4 up vs Skin * VS28
6937051	NM_026770 // Cgref1 // cell growth regulator with EF hand domain 1 // 5 B1 // 68567 ///	Cgref1	NM_026770	2.59e-07	3.17e-05	2.11187	Skin * VS4 up vs Skin * VS28
6946475	NM_012056 // Fkbp9 // FK506 binding protein 9 // 6 B3|6 28.0 cM // 27055 /// ENSMUST000	Fkbp9	NM_012056	2.65e-07	3.22e-05	2.29644	Skin * VS4 up vs Skin * VS28
6832079	NM_009634 // Adsl // adenylosuccinate lyase // 15 E1|15 46.0 cM // 11564 /// ENSMUST000	Adsl	NM_009634	2.93e-07	3.52e-05	2.17973	Skin * VS4 up vs Skin * VS28
6797969	NR_027651 // Meg3 // maternally expressed 3 // 12 F1|12 54.0 cM // 17263 /// NR_003633	Meg3	NR_027651	3.1e-07	3.64e-05	3.26678	Skin * VS4 up vs Skin * VS28
6775185	NM_009933 // Col6a1 // collagen, type VI, alpha 1 // 10 41.1 cM // 12833 /// ENSMUST000	Col6a1	NM_009933	3.34e-07	3.83e-05	3.35872	Skin * VS4 up vs Skin * VS28
6755125	NM_177068 // Olfml2b // olfactomedin-like 2B // 1 H3 // 320078 /// ENSMUST00000046792 /	Olfml2b	NM_177068	3.39e-07	3.85e-05	2.45852	Skin * VS4 up vs Skin * VS28
6803871	NM_027360 // 2010107E04Rik // RIKEN cDNA 2010107E04 gene // 12 F1 // 70257 /// ENSMUST0	2010107E04Rik	NM_027360	4.24e-07	4.59e-05	3.80239	Skin * VS4 up vs Skin * VS28
6761691	NM_001037999 // Dbi // diazepam binding inhibitor // 1 E2 // 13167 /// NM_007830 // Dbi	Dbi	NM_001037999	6.07e-07	6.08e-05	3.66785	Skin * VS4 up vs Skin * VS28
6784253	NM_026776 // Vps25 // vacuolar protein sorting 25 (yeast) // 11 D|11 60.0 cM // 28084 /	Vps25	NM_026776	6.2e-07	6.13e-05	2.31486	Skin * VS4 up vs Skin * VS28
6788410	NM_009242 // Sparc // secreted acidic cysteine rich glycoprotein // 11 B1|11 29.9 cM //	Sparc	NM_009242	6.95e-07	6.72e-05	4.62604	Skin * VS4 up vs Skin * VS28
6756386	NM_001134829 // Lpgat1 // lysophosphatidylglycerol acyltransferase 1 // 1 H6 // 226856	Lpgat1	NM_001134829	7.42e-07	7.11e-05	3.2759	Skin * VS4 up vs Skin * VS28
6863783	NM_019737 // B4galt6 // UDP-Gal:betaGlcNAc beta 1,4-galactosyltransferase, polypeptide	B4galt6	NM_019737	7.68e-07	7.32e-05	2.7803	Skin * VS4 up vs Skin * VS28
6784564	NM_008626 // Mrc2 // mannose receptor, C type 2 // 11 E1 // 17534 /// ENSMUST0000010033	Mrc2	NM_008626	7.77e-07	7.37e-05	2.7752	Skin * VS4 up vs Skin * VS28
6936104	NM_023733 // Crot // carnitine O-octanoyltransferase // 5 A1 // 74114 /// ENSMUST000000	Crot	NM_023733	7.93e-07	7.43e-05	2.28185	Skin * VS4 up vs Skin * VS28
6867761	NM_021474 // Efemp2 // epidermal growth factor-containing fibulin-like extracellular ma	Efemp2	NM_021474	7.9e-07	7.43e-05	2.04996	Skin * VS4 up vs Skin * VS28
6867615	NM_019449 // Unc93b1 // unc-93 homolog B1 (C. elegans) // 19 A // 54445 /// NM_00116142	Unc93b1	NM_019449	8.1e-07	7.51e-05	2.58107	Skin * VS4 up vs Skin * VS28
6874947	NM_172471 // Itih5 // inter-alpha (globulin) inhibitor H5 // 2 A1 // 209378 /// ENSMUST	Itih5	NM_172471	8.34e-07	7.66e-05	2.78142	Skin * VS4 up vs Skin * VS28
6870967	NM_133666 // Ndufv1 // NADH dehydrogenase (ubiquinone) flavoprotein 1 // 19 A // 17995	Ndufv1	NM_133666	8.83e-07	8.06e-05	2.17155	Skin * VS4 up vs Skin * VS28
6847928	NM_138597 // Atp5o // ATP synthase, H+ transporting, mitochondrial F1 complex, O subuni	Atp5o	NM_138597	8.97e-07	8.07e-05	2.08205	Skin * VS4 up vs Skin * VS28
6840818	NM_008047 // Fstl1 // follistatin-like 1 // 16 B3|16 27.3 cM // 14314 /// ENSMUST000001	Fstl1	NM_008047	1.06e-06	9.24e-05	2.58046	Skin * VS4 up vs Skin * VS28
6792442	NM_008258 // Hn1 // hematological and neurological expressed sequence 1 // 11 E2|11 70.	Hn1	NM_008258	1.09e-06	9.34e-05	3.49741	Skin * VS4 up vs Skin * VS28
6838660	NM_019956 // Krt71 // keratin 71 // 15 F2|15 63.2 cM // 56735 /// ENSMUST00000023710 //	Krt71	NM_019956	1.33e-06	0.000110263	19.4557	Skin * VS4 up vs Skin * VS28
6775182	NM_146007 // Col6a2 // collagen, type VI, alpha 2 // 10 41.1 cM // 12834 /// ENSMUST000	Col6a2	NM_146007	1.36e-06	0.000111523	3.12282	Skin * VS4 up vs Skin * VS28
6974003	NM_009932 // Col4a2 // collagen, type IV, alpha 2 // 8 A1.1|8 5.0 cM // 12827 /// ENSMU	Col4a2	NM_009932	1.44e-06	0.000116064	2.89932	Skin * VS4 up vs Skin * VS28
6899146	NM_025448 // Ssr2 // signal sequence receptor, beta // 3 F1 // 66256 /// ENSMUST0000003	Ssr2	NM_025448	1.45e-06	0.00011621	2.22835	Skin * VS4 up vs Skin * VS28
6983214	NM_023217 // Pgpep1 // pyroglutamyl-peptidase I // 8 C1 // 66522 /// ENSMUST00000070173	Pgpep1	NM_023217	1.55e-06	0.000122965	2.06487	Skin * VS4 up vs Skin * VS28
6830506	NM_181277 // Col14a1 // collagen, type XIV, alpha 1 // 15 D // 12818 /// ENSMUST0000011	Col14a1	NM_181277	1.76e-06	0.000135719	3.61944	Skin * VS4 up vs Skin * VS28
6965195	NM_011528 // Taldo1 // transaldolase 1 // 7 F3-F4 // 21351 /// ENSMUST00000026576 // Ta	Taldo1	NM_011528	2.04e-06	0.000152983	3.48579	Skin * VS4 up vs Skin * VS28
6784237	NM_013792 // Naglu // alpha-N-acetylglucosaminidase (Sanfilippo disease IIIB) // 11 D /	Naglu	NM_013792	2.17e-06	0.000161213	2.11093	Skin * VS4 up vs Skin * VS28
7020371	NM_016764 // Prdx4 // peroxiredoxin 4 // X F3|X 67.7 cM // 53381 /// ENSMUST00000026328	Prdx4	NM_016764	2.2e-06	0.000162353	2.50207	Skin * VS4 up vs Skin * VS28
6817970	NM_027289 // Nt5dc2 // 5'-nucleotidase domain containing 2 // 14 B // 70021 /// NM_1386	Nt5dc2	NM_027289	2.23e-06	0.000162859	3.04291	Skin * VS4 up vs Skin * VS28
6816158	NM_027127 // Gpx8 // glutathione peroxidase 8 (putative) // 13 D2.2 // 69590 /// ENSMUS	Gpx8	NM_027127	2.34e-06	0.000169983	3.45976	Skin * VS4 up vs Skin * VS28
6791326	NM_133730 // Krt25 // keratin 25 // 11 D // 70810 /// NM_010666 // Krt27 // keratin 27	Krt25	NM_133730	2.6e-06	0.000183796	14.9979	Skin * VS4 up vs Skin * VS28
6831927	NM_028634 // Cby1 // chibby homolog 1 (Drosophila) // 15 E2|15 // 73739 /// ENSMUST0000	Cby1	NM_028634	2.7e-06	0.000189096	2.32285	Skin * VS4 up vs Skin * VS28
6934130	NM_019824 // Arpc3 // actin related protein 2/3 complex, subunit 3 // 5 F // 56378 ///	Arpc3	NM_019824	2.73e-06	0.000189589	2.84372	Skin * VS4 up vs Skin * VS28
7020020	NM_178358 // Lhfpl1 // lipoma HMGIC fusion partner-like 1 // X F2 // 237091 /// BC05143	Lhfpl1	NM_178358	2.75e-06	0.000190191	2.35195	Skin * VS4 up vs Skin * VS28
6782132	NM_008946 // Psmb6 // proteasome (prosome, macropain) subunit, beta type 6 // 11 B3|11	Psmb6	NM_008946	2.79e-06	0.000190232	2.2534	Skin * VS4 up vs Skin * VS28
6898161	NM_001039543 // Mlf1 // myeloid leukemia factor 1 // 3 E1|3 31.0 cM // 17349 /// NM_010	Mlf1	NM_001039543	2.84e-06	0.000191953	2.89273	Skin * VS4 up vs Skin * VS28
6906944	NM_175424 // Prr9 // proline rich 9 // 3 F1 // 109314 /// ENSMUST00000070284 // Prr9 //	Prr9	NM_175424	2.88e-06	0.000194045	13.199	Skin * VS4 up vs Skin * VS28
6784587	NM_207624 // Ace // angiotensin I converting enzyme (peptidyl-dipeptidase A) 1 // 11 E1	Ace	NM_207624	2.93e-06	0.000195341	3.5235	Skin * VS4 up vs Skin * VS28
6985252	NM_017370 // Hp // haptoglobin // 8 D3|8 55.0 cM // 15439 /// ENSMUST00000074898 // Hp	Hp	NM_017370	2.98e-06	0.000196638	5.27563	Skin * VS4 up vs Skin * VS28
6957249	NM_025358 // Ndufa9 // NADH dehydrogenase (ubiquinone) 1 alpha subcomplex, 9 // 6 F3 //	Ndufa9	NM_025358	3.03e-06	0.00019832	2.51464	Skin * VS4 up vs Skin * VS28
6810697	NM_134066 // Akr1c18 // aldo-keto reductase family 1, member C18 // 13 A1 // 105349 ///	Akr1c18	NM_134066	3.09e-06	0.000200658	8.68401	Skin * VS4 up vs Skin * VS28
7016340	NM_019443 // Ndufa1 // NADH dehydrogenase (ubiquinone) 1 alpha subcomplex, 1 // X A2 //	Ndufa1	NM_019443	3.19e-06	0.000204192	3.24505	Skin * VS4 up vs Skin * VS28
6758414	NM_007737 // Col5a2 // collagen, type V, alpha 2 // 1 C1 // 12832 /// ENSMUST0000008643	Col5a2	NM_007737	3.37e-06	0.000213455	5.49311	Skin * VS4 up vs Skin * VS28
6886170	NM_011187 // Psmb7 // proteasome (prosome, macropain) subunit, beta type 7 // 2 B|2 27.	Psmb7	NM_011187	3.5e-06	0.000219514	2.17126	Skin * VS4 up vs Skin * VS28
6760642	AF064749 // Col6a3 // collagen, type VI, alpha 3 // 1 D|1 53.9 cM // 12835 /// BC049881	Col6a3	AF064749	3.73e-06	0.000228444	4.9889	Skin * VS4 up vs Skin * VS28
6948008	NM_026309 // Lsm3 // LSM3 homolog, U6 small nuclear RNA associated (S. cerevisiae) // 6	Lsm3	NM_026309	3.73e-06	0.000228444	2.46636	Skin * VS4 up vs Skin * VS28
6934321	NM_181410 // Gtf2h3 // general transcription factor IIH, polypeptide 3 // 5 F|5 68.0 cM	Gtf2h3	NM_181410	3.91e-06	0.000235581	2.31076	Skin * VS4 up vs Skin * VS28
6876238	NM_011923 // Angptl2 // angiopoietin-like 2 // 2 B // 26360 /// ENSMUST00000004208 // A	Angptl2	NM_011923	4.17e-06	0.000242891	2.76582	Skin * VS4 up vs Skin * VS28
6939358	NM_001159518 // Igfbp7 // insulin-like growth factor binding protein 7 // 5 C3.3 // 298	Igfbp7	NM_001159518	4.2e-06	0.000243758	2.03433	Skin * VS4 up vs Skin * VS28
6868018	NM_021890 // Fads3 // fatty acid desaturase 3 // 19 B // 60527 /// ENSMUST00000025566 /	Fads3	NM_021890	4.3e-06	0.000246321	4.6977	Skin * VS4 up vs Skin * VS28
6985004	NM_013640 // Psmb10 // proteasome (prosome, macropain) subunit, beta type 10 // 8 D3|8	Psmb10	NM_013640	4.72e-06	0.000261573	2.14094	Skin * VS4 up vs Skin * VS28
6873069	NM_019698 // Aldh18a1 // aldehyde dehydrogenase 18 family, member A1 // 19 C3 // 56454	Aldh18a1	NM_019698	5.44e-06	0.000294981	3.11413	Skin * VS4 up vs Skin * VS28
6965206	NM_053082 // Tspan4 // tetraspanin 4 // 7 F5 // 64540 /// ENSMUST00000026585 // Tspan4	Tspan4	NM_053082	5.69e-06	0.000305008	2.94381	Skin * VS4 up vs Skin * VS28
6899682	NM_007802 // Ctsk // cathepsin K // 3 F2.1|3 47.9 cM // 13038 /// ENSMUST00000015664 //	Ctsk	NM_007802	5.75e-06	0.000307067	3.09112	Skin * VS4 up vs Skin * VS28
6917809	NM_008321 // Id3 // inhibitor of DNA binding 3 // 4 D3|4 66.0 cM // 15903 /// ENSMUST00	Id3	NM_008321	5.99e-06	0.000316417	3.18274	Skin * VS4 up vs Skin * VS28
6899372	NM_011311 // S100a4 // S100 calcium binding protein A4 // 3 F1-F2|3 43.6 cM // 20198 //	S100a4	NM_011311	6.09e-06	0.000318784	3.12793	Skin * VS4 up vs Skin * VS28
6976988	NM_021538 // Cope // coatomer protein complex, subunit epsilon // 8 B3.3 // 59042 /// E	Cope	NM_021538	6.34e-06	0.000326688	2.34369	Skin * VS4 up vs Skin * VS28
6840778	NM_008225 // Hcls1 // hematopoietic cell specific Lyn substrate 1 // 16 B // 15163 ///	Hcls1	NM_008225	6.47e-06	0.000330745	2.05273	Skin * VS4 up vs Skin * VS28
6916615	NM_008958 // Ptch2 // patched homolog 2 // 4 C-D|4 56.5 cM // 19207 /// ENSMUST00000030	Ptch2	NM_008958	7.01e-06	0.000350943	2.54956	Skin * VS4 up vs Skin * VS28
6791328	NM_010666 // Krt27 // keratin 27 // 11 D|11 57.85 cM // 16675 /// NM_133730 // Krt25 //	Krt27	NM_010666	7.23e-06	0.000354278	17.04	Skin * VS4 up vs Skin * VS28
6893635	NM_025983 // Atp5e // ATP synthase, H+ transporting, mitochondrial F1 complex, epsilon	Atp5e	NM_025983	7.27e-06	0.000354951	2.26247	Skin * VS4 up vs Skin * VS28
6942558	NM_008788 // Pcolce // procollagen C-endopeptidase enhancer protein // 5 G2|5 78.0 cM /	Pcolce	NM_008788	7.42e-06	0.000358367	3.03621	Skin * VS4 up vs Skin * VS28
6935118	NM_178612 // Cnpy4 // canopy 4 homolog (zebrafish) // 5 G2 // 66455 /// ENSMUST00000110	Cnpy4	NM_178612	7.52e-06	0.000362443	2.1882	Skin * VS4 up vs Skin * VS28
6784251	NM_019444 // Ramp2 // receptor (calcitonin) activity modifying protein 2 // 11 D|11 61.	Ramp2	NM_019444	7.9e-06	0.0003765	2.22477	Skin * VS4 up vs Skin * VS28
6822367	NM_145467 // Itgbl1 // integrin, beta-like 1 // 14 E5 // 223272 /// ENSMUST00000049681	Itgbl1	NM_145467	8.44e-06	0.000396695	2.60008	Skin * VS4 up vs Skin * VS28
6792792	NM_144795 // Pycr1 // pyrroline-5-carboxylate reductase 1 // 11 E2 // 209027 /// ENSMUS	Pycr1	NM_144795	8.41e-06	0.000396695	2.04883	Skin * VS4 up vs Skin * VS28
6881172	NM_024193 // Nop56 // NOP56 ribonucleoprotein homolog (yeast) // 2 F3 // 67134 /// NR_0	Nop56	NM_024193	8.43e-06	0.000396695	2.02532	Skin * VS4 up vs Skin * VS28
6771644	NM_019953 // Cnpy2 // canopy 2 homolog (zebrafish) // 10 D3|10 72.0 cM // 56530 /// ENS	Cnpy2	NM_019953	8.5e-06	0.00039873	2.03276	Skin * VS4 up vs Skin * VS28
6749142	NM_009930 // Col3a1 // collagen, type III, alpha 1 // 1 C1.1|1 25.0 cM // 12825 /// ENS	Col3a1	NM_009930	9.02e-06	0.000416773	6.32092	Skin * VS4 up vs Skin * VS28
6805430	NM_001111110 // Cmah // cytidine monophospho-N-acetylneuraminic acid hydroxylase // 13	Cmah	NM_001111110	8.99e-06	0.000416773	3.51831	Skin * VS4 up vs Skin * VS28
6834025	NM_008728 // Npr3 // natriuretic peptide receptor 3 // 15 A1|15 6.7 cM // 18162 /// NM_	Npr3	NM_008728	9.8e-06	0.000443326	7.52386	Skin * VS4 up vs Skin * VS28
6775415	NM_024499 // Sgta // small glutamine-rich tetratricopeptide repeat (TPR)-containing, al	Sgta	NM_024499	1.08e-05	0.000474921	2.2815	Skin * VS4 up vs Skin * VS28
6871377	NM_026329 // Polr2g // polymerase (RNA) II (DNA directed) polypeptide G // 19 A // 6771	Polr2g	NM_026329	1.11e-05	0.000487915	2.31782	Skin * VS4 up vs Skin * VS28
6907433	NM_013821 // Hsd3b6 // hydroxy-delta-5-steroid dehydrogenase, 3 beta- and steroid delta	Hsd3b6	NM_013821	1.17e-05	0.00050231	2.77027	Skin * VS4 up vs Skin * VS28
6995393	NM_024233 // Rexo2 // REX2, RNA exonuclease 2 homolog (S. cerevisiae) // 9 A5.3 // 1044	Rexo2	NM_024233	1.33e-05	0.00055106	2.24211	Skin * VS4 up vs Skin * VS28
6881267	NM_001177833 // Smox // spermine oxidase // 2 F1 // 228608 /// NM_145533 // Smox // spe	Smox	NM_001177833	1.33e-05	0.000551564	3.16647	Skin * VS4 up vs Skin * VS28
6864456	NM_053078 // D0H4S114 // DNA segment, human D4S114 // 18 B1 // 27528 /// NM_001109988 /	D0H4S114	NM_053078	1.38e-05	0.000567214	3.73333	Skin * VS4 up vs Skin * VS28
6818153	NM_145741 // Gdf10 // growth differentiation factor 10 // 14 B|14 13.0 cM // 14560 ///	Gdf10	NM_145741	1.39e-05	0.000568847	2.51711	Skin * VS4 up vs Skin * VS28
6855003	NM_008202 // Slc39a7 // solute carrier family 39 (zinc transporter), member 7 // 17 B1|	Slc39a7	NM_008202	1.42e-05	0.000580733	2.23487	Skin * VS4 up vs Skin * VS28
6980364	NM_009931 // Col4a1 // collagen, type IV, alpha 1 // 8 A1.1|8 5.0 cM // 12826 /// ENSMU	Col4a1	NM_009931	1.43e-05	0.000581306	2.54115	Skin * VS4 up vs Skin * VS28
6926167	NM_007572 // C1qa // complement component 1, q subcomponent, alpha polypeptide // 4 D3|	C1qa	NM_007572	1.48e-05	0.000599047	2.93691	Skin * VS4 up vs Skin * VS28
6885482	NM_026828 // Dnlz // DNL-type zinc finger // 2 A3|2 20.0 cM // 52838 /// NM_001139504 /	Dnlz	NM_026828	1.6e-05	0.000627577	2.30424	Skin * VS4 up vs Skin * VS28
6792367	NM_199221 // Cd300lb // CD300 antigen like family member B // 11 E2 // 217304 /// ENSMU	Cd300lb	NM_199221	1.68e-05	0.000653265	2.22257	Skin * VS4 up vs Skin * VS28
6983799	NM_011925 // Cd97 // CD97 antigen // 8 C2|8 38.0 cM // 26364 /// NM_001163030 // Cd97 /	Cd97	NM_011925	1.7e-05	0.000657376	2.07581	Skin * VS4 up vs Skin * VS28
6782102	NM_145137 // Mgl2 // macrophage galactose N-acetyl-galactosamine specific lectin 2 // 1	Mgl2	NM_145137	1.78e-05	0.000680246	2.84809	Skin * VS4 up vs Skin * VS28
6977261	NM_008566 // Mcm5 // minichromosome maintenance deficient 5, cell division cycle 46 (S.	Mcm5	NM_008566	1.77e-05	0.000680246	2.22704	Skin * VS4 up vs Skin * VS28
6751634	NM_016696 // Gpc1 // glypican 1 // 1 D // 14733 /// ENSMUST00000045970 // Gpc1 // glypi	Gpc1	NM_016696	1.95e-05	0.000734014	2.04577	Skin * VS4 up vs Skin * VS28
6867728	NM_026553 // Yif1a // Yip1 interacting factor homolog A (S. cerevisiae) // 19 A // 6809	Yif1a	NM_026553	2.25e-05	0.000820142	2.1294	Skin * VS4 up vs Skin * VS28
6864609	NM_028261 // Tmem173 // transmembrane protein 173 // 18 B3|18 // 72512 /// ENSMUST00000	Tmem173	NM_028261	2.3e-05	0.000825734	2.32357	Skin * VS4 up vs Skin * VS28
6843207	NM_080456 // Mrps6 // mitochondrial ribosomal protein S6 // 16 C4 // 121022 /// NM_0173	Mrps6	NM_080456	2.29e-05	0.000825734	2.24789	Skin * VS4 up vs Skin * VS28
6792814	NM_007621 // Cbr2 // carbonyl reductase 2 // 11 E2|11 72.5 cM // 12409 /// ENSMUST00000	Cbr2	NM_007621	2.29e-05	0.000825734	2.12597	Skin * VS4 up vs Skin * VS28
6969887	NM_008035 // Folr2 // folate receptor 2 (fetal) // 7 E3 // 14276 /// ENSMUST00000094141	Folr2	NM_008035	2.69e-05	0.000919491	2.37972	Skin * VS4 up vs Skin * VS28
6995956	NM_012043 // Islr // immunoglobulin superfamily containing leucine-rich repeat // 9 B /	Islr	NM_012043	3.05e-05	0.00100641	2.95626	Skin * VS4 up vs Skin * VS28
6785793	NM_029938 // H2afv // H2A histone family, member V // 11 A1 // 77605 /// ENSMUST0000006	H2afv	NM_029938	3.24e-05	0.00104877	2.09353	Skin * VS4 up vs Skin * VS28
6789741	NM_011340 // Serpinf1 // serine (or cysteine) peptidase inhibitor, clade F, member 1 //	Serpinf1	NM_011340	3.41e-05	0.00108585	2.25041	Skin * VS4 up vs Skin * VS28
6856208	NM_080837 // D17Wsu104e // DNA segment, Chr 17, Wayne State University 104, expressed /	D17Wsu104e	NM_080837	3.49e-05	0.00110583	2.58371	Skin * VS4 up vs Skin * VS28
6807251	NM_026211 // Tmed9 // transmembrane emp24 protein transport domain containing 9 // 13 B	Tmed9	NM_026211	3.64e-05	0.00113531	2.12743	Skin * VS4 up vs Skin * VS28
6909375	NM_025509 // Ostc // oligosaccharyltransferase complex subunit // 3 H1 // 66357 /// ENS	Ostc	NM_025509	3.66e-05	0.00113919	2.73589	Skin * VS4 up vs Skin * VS28
6933656	NM_026504 // Coq5 // coenzyme Q5 homolog, methyltransferase (yeast) // 5 F|5 61.0 cM //	Coq5	NM_026504	3.77e-05	0.00116477	2.22961	Skin * VS4 up vs Skin * VS28
6899605	NM_019414 // Selenbp2 // selenium binding protein 2 // 3 F2.1|3 43.26 cM // 20342 /// N	Selenbp2	NM_019414	3.8e-05	0.00117227	2.27661	Skin * VS4 up vs Skin * VS28
6919190	NM_024263 // Mxra8 // matrix-remodelling associated 8 // 4 E2|4 83.0 cM // 74761 /// EN	Mxra8	NM_024263	3.88e-05	0.00118918	2.0204	Skin * VS4 up vs Skin * VS28
6816222	NM_010887 // Ndufs4 // NADH dehydrogenase (ubiquinone) Fe-S protein 4 // 13 D2.2 // 179	Ndufs4	NM_010887	4e-05	0.00121421	2.1249	Skin * VS4 up vs Skin * VS28
6994133	NM_153803 // Glb1l2 // galactosidase, beta 1-like 2 // 9 A4 // 244757 /// ENSMUST000000	Glb1l2	NM_153803	4.02e-05	0.00121642	3.38762	Skin * VS4 up vs Skin * VS28
6964635	NM_029609 // Lhpp // phospholysine phosphohistidine inorganic pyrophosphate phosphatase	Lhpp	NM_029609	4.04e-05	0.00121974	2.25907	Skin * VS4 up vs Skin * VS28
6919309	NM_181989 // Sdr16c5 // short chain dehydrogenase/reductase family 16C, member 5 // 4 A	Sdr16c5	NM_181989	4.64e-05	0.00134987	2.11601	Skin * VS4 up vs Skin * VS28
6773169	NM_178908 // Fam26e // family with sequence similarity 26, member E // 10 B1 // 103511	Fam26e	NM_178908	4.72e-05	0.00136976	2.73222	Skin * VS4 up vs Skin * VS28
6838669	NM_212485 // Krt73 // keratin 73 // 15 F2 // 223915 /// ENSMUST00000063292 // Krt73 //	Krt73	NM_212485	4.84e-05	0.00139212	13.9102	Skin * VS4 up vs Skin * VS28
6925829	NM_133888 // Smpdl3b // sphingomyelin phosphodiesterase, acid-like 3B // 4 D2.3 // 1003	Smpdl3b	NM_133888	5.03e-05	0.00143489	2.39932	Skin * VS4 up vs Skin * VS28
6993154	NM_009917 // Ccr5 // chemokine (C-C motif) receptor 5 // 9 72.0 cM // 12774 /// ENSMUST	Ccr5	NM_009917	5.09e-05	0.00144375	2.05479	Skin * VS4 up vs Skin * VS28
6906981	NM_028625 // Lce1a2 // late cornified envelope 1A2 // 3 F1 // 73722 /// ENSMUST00000029	Lce1a2	NM_028625	5.39e-05	0.00150726	2.69217	Skin * VS4 up vs Skin * VS28
6824932	NM_008125 // Gjb2 // gap junction protein, beta 2 // 14 D1-E1|14 21.0 cM // 14619 /// E	Gjb2	NM_008125	5.56e-05	0.00153832	5.91111	Skin * VS4 up vs Skin * VS28
6934584	NM_009391 // Ran // RAN, member RAS oncogene family // 5 G1.3 // 19384 /// BC014829 //	Ran	NM_009391	5.61e-05	0.00154183	3.29353	Skin * VS4 up vs Skin * VS28
6991976	NM_181394 // Anapc13 // anaphase promoting complex subunit 13 // 9 F1 // 69010 /// ENSM	Anapc13	NM_181394	5.74e-05	0.00156273	2.348	Skin * VS4 up vs Skin * VS28
6802031	NM_178745 // Tmem229b // transmembrane protein 229B // 12 C3 // 268567 /// NM_001170401	Tmem229b	NM_178745	5.9e-05	0.00159713	2.89535	Skin * VS4 up vs Skin * VS28
6882554	NM_011171 // Procr // protein C receptor, endothelial // 2 H1-3 // 19124 /// ENSMUST000	Procr	NM_011171	6.09e-05	0.00162591	2.35239	Skin * VS4 up vs Skin * VS28
6747839	NM_016923 // Ly96 // lymphocyte antigen 96 // 1 A3 // 17087 /// NM_001159711 // Ly96 //	Ly96	NM_016923	7.08e-05	0.0017921	2.60555	Skin * VS4 up vs Skin * VS28
6861707	NM_026473 // Tubb6 // tubulin, beta 6 // 18 E1 // 67951 /// ENSMUST00000001513 // Tubb6	Tubb6	NM_026473	7.2e-05	0.00181009	3.21126	Skin * VS4 up vs Skin * VS28
6985924	NM_007806 // Cyba // cytochrome b-245, alpha polypeptide // --- // 13057 /// ENSMUST000	Cyba	NM_007806	7.36e-05	0.00184457	2.12904	Skin * VS4 up vs Skin * VS28
6812505	NM_145367 // Txndc5 // thioredoxin domain containing 5 // 13 A3.3 // 105245 /// ENSMUST	Txndc5	NM_145367	7.47e-05	0.00186315	2.21648	Skin * VS4 up vs Skin * VS28
6989769	NM_138304 // Calml4 // calmodulin-like 4 // 9 B // 75600 /// NM_001102468 // Calml4 //	Calml4	NM_138304	7.82e-05	0.00192443	2.14169	Skin * VS4 up vs Skin * VS28
6841362	NM_020509 // Retnla // resistin like alpha // 16 B5|16 32.6 cM // 57262 /// NM_181596 /	Retnla	NM_020509	7.9e-05	0.00193423	6.26311	Skin * VS4 up vs Skin * VS28
6789409	NM_145684 // Alox12e // arachidonate lipoxygenase, epidermal // 11 B3|11 40.0 cM // 116	Alox12e	NM_145684	8.37e-05	0.00200782	2.08895	Skin * VS4 up vs Skin * VS28
6755197	NM_007649 // Cd48 // CD48 antigen // 1 H3|1 93.3 cM // 12506 /// ENSMUST00000068584 //	Cd48	NM_007649	8.64e-05	0.00205838	2.23909	Skin * VS4 up vs Skin * VS28
6823695	NM_026911 // Spcs1 // signal peptidase complex subunit 1 homolog (S. cerevisiae) // 14	Spcs1	NM_026911	9.01e-05	0.00212078	4.03868	Skin * VS4 up vs Skin * VS28
6785665	NM_197979 // Uqcr10 // ubiquinol-cytochrome c reductase, complex III subunit X // 11 A1	Uqcr10	NM_197979	9.23e-05	0.0021555	2.13316	Skin * VS4 up vs Skin * VS28
6785347	NM_019959 // C1qtnf1 // C1q and tumor necrosis factor related protein 1 // 11 E2 // 567	C1qtnf1	NM_019959	9.26e-05	0.00215692	2.1723	Skin * VS4 up vs Skin * VS28
6992158	NM_011876 // Twf2 // twinfilin, actin-binding protein, homolog 2 (Drosophila) // 9 F1 /	Twf2	NM_011876	9.42e-05	0.002178	2.05557	Skin * VS4 up vs Skin * VS28
6944966	NM_008493 // Lep // leptin // 6 A3.3|6 10.5 cM // 16846 /// ENSMUST00000069789 // Lep /	Lep	NM_008493	9.51e-05	0.00219234	11.2457	Skin * VS4 up vs Skin * VS28
6993153	NM_009915 // Ccr2 // chemokine (C-C motif) receptor 2 // 9 F|9 71.9 cM // 12772 /// ENS	Ccr2	NM_009915	9.79e-05	0.00221861	3.19332	Skin * VS4 up vs Skin * VS28
6759621	NM_010233 // Fn1 // fibronectin 1 // 1 C1-C5|1 36.1 cM // 14268 /// ENSMUST00000055226	Fn1	NM_010233	9.76e-05	0.00221861	2.64612	Skin * VS4 up vs Skin * VS28
6838417	NM_011653 // Tuba1a // tubulin, alpha 1A // 15 F1|15 60.4 cM // 22142 /// NR_033599 //	Tuba1a	NM_011653	9.73e-05	0.00221861	2.40996	Skin * VS4 up vs Skin * VS28
6764056	NM_025388 // Ufc1 // ubiquitin-fold modifier conjugating enzyme 1 // 1 H3|1 93.0 cM //	Ufc1	NM_025388	9.84e-05	0.00221861	2.28508	Skin * VS4 up vs Skin * VS28
6885395	NM_023464 // Ssna1 // Sjogren's syndrome nuclear autoantigen 1 // 2 A3 // 68475 /// ENS	Ssna1	NM_023464	0.000102949	0.00228138	2.25303	Skin * VS4 up vs Skin * VS28
6941257	NM_175403 // Mlec // malectin // 5 F|5 60.0 cM // 109154 /// ENSMUST00000112121 // Mlec	Mlec	NM_175403	0.000107806	0.00236019	2.00599	Skin * VS4 up vs Skin * VS28
6970839	NM_009940 // Coq7 // demethyl-Q 7 // 7 F2|7 53.5 cM // 12850 /// ENSMUST00000032887 //	Coq7	NM_009940	0.000109988	0.00239085	2.07387	Skin * VS4 up vs Skin * VS28
6918127	NM_023374 // Sdhb // succinate dehydrogenase complex, subunit B, iron sulfur (Ip) // 4	Sdhb	NM_023374	0.000115635	0.00247701	2.57096	Skin * VS4 up vs Skin * VS28
6943818	NM_007743 // Col1a2 // collagen, type I, alpha 2 // 6 A1|6 0.68 cM // 12843 /// ENSMUST	Col1a2	NM_007743	0.000117864	0.0025019	3.74947	Skin * VS4 up vs Skin * VS28
6887282	NM_016719 // Grb14 // growth factor receptor bound protein 14 // 2 C1.3 // 50915 /// EN	Grb14	NM_016719	0.000118849	0.00250936	2.96811	Skin * VS4 up vs Skin * VS28
6993109	NM_011606 // Clec3b // C-type lectin domain family 3, member b // 9 F1-F3|9 71.0 cM //	Clec3b	NM_011606	0.000118598	0.00250936	2.10081	Skin * VS4 up vs Skin * VS28
6872791	NM_172838 // Slc16a12 // solute carrier family 16 (monocarboxylic acid transporters), m	Slc16a12	NM_172838	0.000128927	0.00265211	2.07021	Skin * VS4 up vs Skin * VS28
6899366	NM_011310 // S100a3 // S100 calcium binding protein A3 // 3 F1-F2|3 43.6 cM // 20197 //	S100a3	NM_011310	0.000135135	0.0027541	5.83519	Skin * VS4 up vs Skin * VS28
6958905	NM_009201 // Slc1a5 // solute carrier family 1 (neutral amino acid transporter), member	Slc1a5	NM_009201	0.000135876	0.00276281	3.12822	Skin * VS4 up vs Skin * VS28
6850033	NM_207105 // H2-Ab1 // histocompatibility 2, class II antigen A, beta 1 // 17 B1|17 18.	H2-Ab1	NM_207105	0.000136521	0.00277273	2.63756	Skin * VS4 up vs Skin * VS28
6995771	NM_001025375 // Wdr61 // WD repeat domain 61 // 9 C // 66317 /// NM_023191 // Wdr61 //	Wdr61	NM_001025375	0.000139794	0.00282942	2.05189	Skin * VS4 up vs Skin * VS28
6831867	NM_145139 // Eif3l // eukaryotic translation initiation factor 3, subunit L // 15 E1 //	Eif3l	NM_145139	0.000140979	0.00284687	2.04448	Skin * VS4 up vs Skin * VS28
6777784	NM_011391 // Slc16a7 // solute carrier family 16 (monocarboxylic acid transporters), me	Slc16a7	NM_011391	0.000148421	0.00293003	3.27914	Skin * VS4 up vs Skin * VS28
6791384	NM_027983 // Krt33a // keratin 33A // 11 D // 71888 /// NM_027563 // Krt34 // keratin 3	Krt33a	NM_027983	0.000149036	0.00293855	13.9388	Skin * VS4 up vs Skin * VS28
6977016	NM_023627 // Isyna1 // myo-inositol 1-phosphate synthase A1 // 8 B3.3 // 71780 /// ENSM	Isyna1	NM_023627	0.000151485	0.00297056	2.23335	Skin * VS4 up vs Skin * VS28
6914765	BC021501 // D4Bwg0951e // DNA segment, Chr 4, Brigham & Women's Genetics 0951 expressed	D4Bwg0951e	BC021501	0.000162714	0.00315637	2.23912	Skin * VS4 up vs Skin * VS28
6985655	NM_026844 // 2310061C15Rik // RIKEN cDNA 2310061C15 gene // 8 E1 // 66531 /// ENSMUST00	2310061C15Rik	NM_026844	0.000164245	0.00317486	2.10296	Skin * VS4 up vs Skin * VS28
6782680	NM_033475 // Rab34 // RAB34, member of RAS oncogene family // 11 B5|11 44.89 cM // 1937	Rab34	NM_033475	0.000173187	0.00326886	2.13135	Skin * VS4 up vs Skin * VS28
6805270	NM_175665 // Hist1h2bk // histone cluster 1, H2bk // --- // 319184 /// ENSMUST000001104	Hist1h2bk	NM_175665	0.000174757	0.00328793	6.5002	Skin * VS4 up vs Skin * VS28
6855018	NM_010378 // H2-Aa // histocompatibility 2, class II antigen A, alpha // 17 B1|17 18.65	H2-Aa	NM_010378	0.000182947	0.00339492	2.14206	Skin * VS4 up vs Skin * VS28
6782697	NM_011676 // Unc119 // unc-119 homolog (C. elegans) // 11 B5|11 44.99 cM // 22248 /// E	Unc119	NM_011676	0.000182882	0.00339492	2.0259	Skin * VS4 up vs Skin * VS28
6884352	NM_015765 // Hspa14 // heat shock protein 14 // 2 A1 // 50497 /// ENSMUST00000027961 //	Hspa14	NM_015765	0.00018499	0.00342202	2.04703	Skin * VS4 up vs Skin * VS28
6870957	NM_144870 // Ndufs8 // NADH dehydrogenase (ubiquinone) Fe-S protein 8 // 19 A // 225887	Ndufs8	NM_144870	0.000186922	0.00344779	2.20937	Skin * VS4 up vs Skin * VS28
6842991	NM_013713 // Krtap15 // keratin associated protein 15 // 16 C3.3 // 26560 /// BC116219	Krtap15	NM_013713	0.000190511	0.00348227	17.2912	Skin * VS4 up vs Skin * VS28
6878739	NM_011784 // Aplnr // apelin receptor // 2 E1 // 23796 /// ENSMUST00000057019 // Aplnr	Aplnr	NM_011784	0.000192752	0.00351399	2.20657	Skin * VS4 up vs Skin * VS28
6781305	NM_178218 // Hist3h2a // histone cluster 3, H2a // --- // 319162 /// ENSMUST00000108817	Hist3h2a	NM_178218	0.000201179	0.00362587	2.07388	Skin * VS4 up vs Skin * VS28
6769286	NM_133964 // Dohh // deoxyhypusine hydroxylase/monooxygenase // 10 C1 // 102115 /// ENS	Dohh	NM_133964	0.00020461	0.00366572	2.10573	Skin * VS4 up vs Skin * VS28
6755896	NM_022019 // Dusp10 // dual specificity phosphatase 10 // 1 H5 // 63953 /// ENSMUST0000	Dusp10	NM_022019	0.000208224	0.00370786	2.61635	Skin * VS4 up vs Skin * VS28
6881028	NM_028765 // Acoxl // acyl-Coenzyme A oxidase-like // 2 F1 // 74121 /// ENSMUST00000028	Acoxl	NM_028765	0.000216098	0.00380579	2.22748	Skin * VS4 up vs Skin * VS28
6998396	NM_009275 // Srprb // signal recognition particle receptor, B subunit // 9 F1 // 20818	Srprb	NM_009275	0.000217293	0.0038154	2.01579	Skin * VS4 up vs Skin * VS28
6847711	NM_010676 // Krtap8-2 // keratin associated protein 8-2 // 16 C3.3 // 16704 /// ENSMUST	Krtap8-2	NM_010676	0.000219883	0.00384937	15.5465	Skin * VS4 up vs Skin * VS28
6825704	NR_033241 // Bmp1 // bone morphogenetic protein 1 // 14 D2|14 32.5 cM // 12153 /// NM_0	Bmp1	NR_033241	0.000224477	0.00391425	2.10332	Skin * VS4 up vs Skin * VS28
6986725	NM_010809 // Mmp3 // matrix metallopeptidase 3 // 9 A1|9 1.0 cM // 17392 /// NM_019471	Mmp3	NM_010809	0.00022614	0.00393546	5.57254	Skin * VS4 up vs Skin * VS28
6824961	NM_026526 // N6amt2 // N-6 adenine-specific DNA methyltransferase 2 (putative) // 14 C3	N6amt2	NM_026526	0.000230346	0.00397592	2.44864	Skin * VS4 up vs Skin * VS28
6901335	NM_009811 // Casp6 // caspase 6 // 3 H1 // 12368 /// ENSMUST00000029626 // Casp6 // cas	Casp6	NM_009811	0.00023072	0.00397592	2.33451	Skin * VS4 up vs Skin * VS28
6783685	NM_007742 // Col1a1 // collagen, type I, alpha 1 // 11 D|11 56.0 cM // 12842 /// ENSMUS	Col1a1	NM_007742	0.000231761	0.00398218	4.35013	Skin * VS4 up vs Skin * VS28
7011953	NM_001166480 // Ssr4 // signal sequence receptor, delta // X A7.3|X 29.5 cM // 20832 //	Ssr4	NM_001166480	0.000253615	0.00425402	2.20297	Skin * VS4 up vs Skin * VS28
6938171	NM_144945 // Lgi2 // leucine-rich repeat LGI family, member 2 // 5 C1 // 246316 /// ENS	Lgi2	NM_144945	0.00027059	0.00446651	2.29106	Skin * VS4 up vs Skin * VS28
6903095	NM_025434 // Mrps28 // mitochondrial ribosomal protein S28 // 3 A1 // 66230 /// NM_0254	Mrps28	NM_025434	0.00028621	0.00466321	2.25603	Skin * VS4 up vs Skin * VS28
6847718	NM_130856 // Krtap16-8 // keratin associated protein 16-8 // 16 C3.3 // 68484 /// NM_01	Krtap16-8	NM_130856	0.000298888	0.00482518	16.2034	Skin * VS4 up vs Skin * VS28
6976901	NM_008509 // Lpl // lipoprotein lipase // 8 B3.3|8 33.0 cM // 16956 /// ENSMUST00000015	Lpl	NM_008509	0.000303464	0.00488822	2.14077	Skin * VS4 up vs Skin * VS28

## Sheet: ° Skin (18m vs 28m)
Transcript ID	gene_assignment	Gene Symbol	RefSeq	p-value(Skin * VS18 vs. Skin * VS28)	stepup(p-value(Skin * VS18 vs. Skin * VS28))	Fold-Change(Skin * VS18 vs. Skin * VS28)	Fold-Change(Skin * VS18 vs. Skin * VS28) (Description)
6756790	NM_008651 // Mybl1 // myeloblastosis oncogene-like 1 // 1 A2|1 3.0 cM // 17864 /// ENSM	Mybl1	NM_008651	6.2e-16	1.09e-11	-2.31782	Skin * VS18 down vs Skin * VS28
6750105	NM_001039934 // Mtap2 // microtubule-associated protein 2 // 1 C3|1 33.7 cM // 17756 //	Mtap2	NM_001039934	5.79e-15	5.1e-11	-2.20462	Skin * VS18 down vs Skin * VS28
6959273	NM_007814 // Cyp2b19 // cytochrome P450, family 2, subfamily b, polypeptide 19 // 7 A3|	Cyp2b19	NM_007814	2.49e-13	1.1e-09	-2.66306	Skin * VS18 down vs Skin * VS28
6882499	NM_015770 // a // nonagouti // 2 H1|2 89.0 cM // 50518 /// ENSMUST00000029123 // a // n	a	NM_015770	2.43e-13	1.1e-09	-1.95638	Skin * VS18 down vs Skin * VS28
6766351	NM_178258 // Il22ra2 // interleukin 22 receptor, alpha 2 // 10 A3 // 237310 /// ENSMUST	Il22ra2	NM_178258	3.84e-13	1.35e-09	-11.0456	Skin * VS18 down vs Skin * VS28
6980910	NM_153108 // Defb8 // defensin beta 8 // 8 A1.3 // 244334 /// NM_019728 // Defb4 // def	Defb8	NM_153108	7.54e-13	1.9e-09	39.7721	Skin * VS18 up vs Skin * VS28
6838660	NM_019956 // Krt71 // keratin 71 // 15 F2|15 63.2 cM // 56735 /// ENSMUST00000023710 //	Krt71	NM_019956	7.52e-13	1.9e-09	167.836	Skin * VS18 up vs Skin * VS28
6925345	NM_001162533 // 1700029G01Rik // RIKEN cDNA 1700029G01 gene // 4 D2.2 // 66938 /// NM_0	1700029G01Rik	NM_001162533	9.2e-13	2.03e-09	-3.10418	Skin * VS18 down vs Skin * VS28
6884750	NM_001001309 // Itga8 // integrin alpha 8 // 2 A1 // 241226 /// ENSMUST00000028106 // I	Itga8	NM_001001309	1.07e-12	2.09e-09	-2.50222	Skin * VS18 down vs Skin * VS28
6950637	NM_207683 // Pik3c2g // phosphatidylinositol 3-kinase, C2 domain containing, gamma poly	Pik3c2g	NM_207683	1.35e-12	2.23e-09	-2.30619	Skin * VS18 down vs Skin * VS28
6789051	NM_145136 // Myocd // myocardin // 11 B3 // 214384 /// NM_146386 // Myocd // myocardin	Myocd	NM_145136	1.39e-12	2.23e-09	-2.21711	Skin * VS18 down vs Skin * VS28
6768071	NM_008863 // Pkib // protein kinase inhibitor beta, cAMP dependent, testis specific //	Pkib	NM_008863	1.76e-12	2.58e-09	-3.14886	Skin * VS18 down vs Skin * VS28
6950111	NM_027562 // Clec2g // C-type lectin domain family 2, member g // 6 F3 // 70809 /// NM_	Clec2g	NM_027562	2.76e-12	3.75e-09	-3.29843	Skin * VS18 down vs Skin * VS28
6967200	NM_175531 // Mrgprb2 // MAS-related GPR, member B2 // 7 B4 // 243979 /// ENSMUST0000005	Mrgprb2	NM_175531	6.27e-12	6.93e-09	-5.66524	Skin * VS18 down vs Skin * VS28
6791328	NM_010666 // Krt27 // keratin 27 // 11 D|11 57.85 cM // 16675 /// NM_133730 // Krt25 //	Krt27	NM_010666	6.03e-12	6.93e-09	153.006	Skin * VS18 up vs Skin * VS28
6788388	NM_013472 // Anxa6 // annexin A6 // 11 B1.3|11 29.5 cM // 11749 /// NM_001110211 // Anx	Anxa6	NM_013472	7.35e-12	7.62e-09	2.90716	Skin * VS18 up vs Skin * VS28
6906944	NM_175424 // Prr9 // proline rich 9 // 3 F1 // 109314 /// ENSMUST00000070284 // Prr9 //	Prr9	NM_175424	1.1e-11	1.02e-08	71.2893	Skin * VS18 up vs Skin * VS28
6791326	NM_133730 // Krt25 // keratin 25 // 11 D // 70810 /// NM_010666 // Krt27 // keratin 27	Krt25	NM_133730	1.08e-11	1.02e-08	86.1209	Skin * VS18 up vs Skin * VS28
6935451	NM_016789 // Nptx2 // neuronal pentraxin 2 // 5 G2|5 82.0 cM // 53324 /// ENSMUST000000	Nptx2	NM_016789	1.69e-11	1.49e-08	-2.35494	Skin * VS18 down vs Skin * VS28
6860185	NM_053137 // Pcdhb12 // protocadherin beta 12 // 18 B3 // 93883 /// ENSMUST00000055495	Pcdhb12	NM_053137	2.74e-11	2.3e-08	-2.04019	Skin * VS18 down vs Skin * VS28
6896584	NR_027966 // 4930429B21Rik // RIKEN cDNA 4930429B21 gene // 3 A3 // 67576 /// NM_009517	4930429B21Rik	NR_027966	3.06e-11	2.45e-08	-2.39776	Skin * VS18 down vs Skin * VS28
6751690	NM_207031 // Ano7 // anoctamin 7 // 1 D // 404545 /// ENSMUST00000058682 // Ano7 // ano	Ano7	NM_207031	3.21e-11	2.46e-08	-1.84282	Skin * VS18 down vs Skin * VS28
6860195	NM_053140 // Pcdhb15 // protocadherin beta 15 // 18 B3 // 93886 /// ENSMUST00000050034	Pcdhb15	NM_053140	4.24e-11	3.11e-08	-1.81886	Skin * VS18 down vs Skin * VS28
6906652	NM_030707 // Fcrls // Fc receptor-like S, scavenger receptor // 3 F1 // 80891 /// ENSMU	Fcrls	NM_030707	5.17e-11	3.65e-08	3.83276	Skin * VS18 up vs Skin * VS28
6834951	NM_053071 // Cox6c // cytochrome c oxidase, subunit VIc // 15 B3.3 // 12864 /// ENSMUST	Cox6c	NM_053071	6.42e-11	4.35e-08	3.69232	Skin * VS18 up vs Skin * VS28
6781988	NM_011786 // Aloxe3 // arachidonate lipoxygenase 3 // 11 B3|11 37.0 cM // 23801 /// ENS	Aloxe3	NM_011786	7.31e-11	4.77e-08	-2.41134	Skin * VS18 down vs Skin * VS28
6754537	NM_183391 // Tnfsf18 // tumor necrosis factor (ligand) superfamily, member 18 // 1 H2.1	Tnfsf18	NM_183391	7.84e-11	4.93e-08	-1.74608	Skin * VS18 down vs Skin * VS28
6888754	NM_028119 // Ddb2 // damage specific DNA binding protein 2 // 2 E1 // 107986 /// NM_007	Ddb2	NM_028119	9.68e-11	5.88e-08	-2.98233	Skin * VS18 down vs Skin * VS28
6767636	NM_008162 // Gpx4 // glutathione peroxidase 4 // 10 C1|10 43.0 cM // 625249 /// NM_0010	Gpx4	NM_008162	1.02e-10	5.96e-08	2.57496	Skin * VS18 up vs Skin * VS28
6975661	NM_026840 // Pdgfrl // platelet-derived growth factor receptor-like // 8 A4 // 68797 //	Pdgfrl	NM_026840	1.05e-10	5.96e-08	3.68061	Skin * VS18 up vs Skin * VS28
6962502	NM_011807 // Dlg2 // discs, large homolog 2 (Drosophila) // 7 E1|7 47.6 cM // 23859 ///	Dlg2	NM_011807	1.11e-10	6.11e-08	-2.09656	Skin * VS18 down vs Skin * VS28
6791376	NM_001013823 // Krtap4-16 // keratin associated protein 4-16 // 11 D|11 // 435285 /// E	Krtap4-16	NM_001013823	1.19e-10	6.34e-08	213.053	Skin * VS18 up vs Skin * VS28
6942587	NM_007819 // Cyp3a13 // cytochrome P450, family 3, subfamily a, polypeptide 13 // 5 G2|	Cyp3a13	NM_007819	1.43e-10	7.43e-08	-2.57143	Skin * VS18 down vs Skin * VS28
6829760	NM_012031 // Spag1 // sperm associated antigen 1 // 15 C // 26942 /// ENSMUST0000004734	Spag1	NM_012031	1.55e-10	7.61e-08	-2.05449	Skin * VS18 down vs Skin * VS28
6814383	NM_009644 // Ahrr // aryl-hydrocarbon receptor repressor // 13 C2 // 11624 /// ENSMUST0	Ahrr	NM_009644	1.51e-10	7.61e-08	-1.60664	Skin * VS18 down vs Skin * VS28
6840207	NM_175165 // Tprg // transformation related protein 63 regulated // 16 B1 // 71338 ///	Tprg	NM_175165	1.77e-10	8.45e-08	-2.32653	Skin * VS18 down vs Skin * VS28
6906984	NM_027137 // Lce1d // late cornified envelope 1D // 3 F1 // 69611 /// NM_026811 // Lce1	Lce1d	NM_027137	2.16e-10	9.78e-08	-2.83645	Skin * VS18 down vs Skin * VS28
6955035	NM_009610 // Actg2 // actin, gamma 2, smooth muscle, enteric // 6 C3|6 34.95 cM // 1146	Actg2	NM_009610	2.45e-10	1.08e-07	-2.50877	Skin * VS18 down vs Skin * VS28
6779955	NM_031169 // Kcnmb1 // potassium large conductance calcium-activated channel, subfamily	Kcnmb1	NM_031169	2.61e-10	1.1e-07	-1.93133	Skin * VS18 down vs Skin * VS28
6847718	NM_130856 // Krtap16-8 // keratin associated protein 16-8 // 16 C3.3 // 68484 /// NM_01	Krtap16-8	NM_130856	2.61e-10	1.1e-07	272.115	Skin * VS18 up vs Skin * VS28
6782005	NR_027827 // A030009H04Rik // RIKEN cDNA A030009H04 gene // 11 B3 // 80515 /// ENSMUST0	A030009H04Rik	NR_027827	3.24e-10	1.33e-07	-2.69459	Skin * VS18 down vs Skin * VS28
6790699	NM_172563 // Hlf // hepatic leukemia factor // 11 C-D|11 52.0 cM // 217082 /// ENSMUST0	Hlf	NM_172563	4.84e-10	1.94e-07	-4.04083	Skin * VS18 down vs Skin * VS28
6994956	NM_011139 // Pou2f3 // POU domain, class 2, transcription factor 3 // 9 A5.1|9 23.0 cM	Pou2f3	NM_011139	6.44e-10	2.47e-07	-2.88287	Skin * VS18 down vs Skin * VS28
6752988	NM_177604 // AA986860 // expressed sequence AA986860 // 1 E4 // 212439 /// ENSMUST00000	AA986860	NM_177604	6.33e-10	2.47e-07	-2.22972	Skin * VS18 down vs Skin * VS28
6838669	NM_212485 // Krt73 // keratin 73 // 15 F2 // 223915 /// ENSMUST00000063292 // Krt73 //	Krt73	NM_212485	6.65e-10	2.49e-07	88.4673	Skin * VS18 up vs Skin * VS28
7015028	NM_001146081 // Fancb // Fanconi anemia, complementation group B // X F5 // 237211 ///	Fancb	NM_001146081	8.45e-10	3.07e-07	-1.82319	Skin * VS18 down vs Skin * VS28
6941261	NM_175403 // Mlec // malectin // 5 F|5 60.0 cM // 109154 /// ENSMUST00000112121 // Mlec	Mlec	NM_175403	8.52e-10	3.07e-07	2.75713	Skin * VS18 up vs Skin * VS28
6915993	NM_177259 // Dab1 // disabled homolog 1 (Drosophila) // 4 C6|4 52.7 cM // 13131 /// ENS	Dab1	NM_177259	9.79e-10	3.44e-07	-3.69019	Skin * VS18 down vs Skin * VS28
6816124	NM_139299 // Il31ra // interleukin 31 receptor A // 13 D2.2 // 218624 /// ENSMUST000000	Il31ra	NM_139299	9.94e-10	3.44e-07	-2.28804	Skin * VS18 down vs Skin * VS28
6766353	NM_172786 // Il20ra // interleukin 20 receptor, alpha // 10 A3 // 237313 /// ENSMUST000	Il20ra	NM_172786	1.18e-09	4e-07	-2.5291	Skin * VS18 down vs Skin * VS28
6778939	NM_145967 // Vstm2a // V-set and transmembrane domain containing 2A // 11 A2 // 211739	Vstm2a	NM_145967	1.29e-09	4.29e-07	-3.0376	Skin * VS18 down vs Skin * VS28
6932224	NM_027530 // Rufy3 // RUN and FYVE domain containing 3 // 5 E1|5 48.0 cM // 52822 /// E	Rufy3	NM_027530	1.31e-09	4.29e-07	-1.57705	Skin * VS18 down vs Skin * VS28
6915070	NM_019535 // Sh3gl2 // SH3-domain GRB2-like 2 // 4 C4|4 41.6 cM // 20404 /// ENSMUST000	Sh3gl2	NM_019535	1.62e-09	5.16e-07	-2.16301	Skin * VS18 down vs Skin * VS28
6824932	NM_008125 // Gjb2 // gap junction protein, beta 2 // 14 D1-E1|14 21.0 cM // 14619 /// E	Gjb2	NM_008125	1.64e-09	5.16e-07	19.1886	Skin * VS18 up vs Skin * VS28
6917774	NM_178257 // Il22ra1 // interleukin 22 receptor, alpha 1 // 4 D3|4 62.0 cM // 230828 //	Il22ra1	NM_178257	2.09e-09	6.45e-07	-1.80654	Skin * VS18 down vs Skin * VS28
6813585	NM_022317 // Slc28a3 // solute carrier family 28 (sodium-coupled nucleoside transporter	Slc28a3	NM_022317	2.42e-09	7.36e-07	-1.82965	Skin * VS18 down vs Skin * VS28
6791384	NM_027983 // Krt33a // keratin 33A // 11 D // 71888 /// NM_027563 // Krt34 // keratin 3	Krt33a	NM_027983	2.8e-09	8.37e-07	100.094	Skin * VS18 up vs Skin * VS28
6831919	NM_134090 // Kdelr3 // KDEL (Lys-Asp-Glu-Leu) endoplasmic reticulum protein retention r	Kdelr3	NM_134090	2.89e-09	8.5e-07	5.33863	Skin * VS18 up vs Skin * VS28
6915871	NM_144906 // Sgip1 // SH3-domain GRB2-like (endophilin) interacting protein 1 // 4 C6 /	Sgip1	NM_144906	3.05e-09	8.82e-07	-1.99503	Skin * VS18 down vs Skin * VS28
6926855	NM_011122 // Plod1 // procollagen-lysine, 2-oxoglutarate 5-dioxygenase 1 // 4 E2|4 76.5	Plod1	NM_011122	3.15e-09	8.95e-07	2.63967	Skin * VS18 up vs Skin * VS28
6860198	NM_053141 // Pcdhb16 // protocadherin beta 16 // 18 B3 // 93887 /// ENSMUST00000051442	Pcdhb16	NM_053141	3.3e-09	9.24e-07	-2.32473	Skin * VS18 down vs Skin * VS28
6845025	NM_028973 // Lrrc15 // leucine rich repeat containing 15 // 16 B2 // 74488 /// ENSMUST0	Lrrc15	NM_028973	3.42e-09	9.43e-07	52.5191	Skin * VS18 up vs Skin * VS28
6820409	NM_175369 // Ccdc122 // coiled-coil domain containing 122 // 14 D3 // 108811 /// ENSMUS	Ccdc122	NM_175369	4.18e-09	1.13e-06	-4.52613	Skin * VS18 down vs Skin * VS28
6847711	NM_010676 // Krtap8-2 // keratin associated protein 8-2 // 16 C3.3 // 16704 /// ENSMUST	Krtap8-2	NM_010676	4.43e-09	1.18e-06	128.502	Skin * VS18 up vs Skin * VS28
6852767	NM_001159496 // Ppm1b // protein phosphatase 1B, magnesium dependent, beta isoform // 1	Ppm1b	NM_001159496	4.67e-09	1.21e-06	-2.62442	Skin * VS18 down vs Skin * VS28
6842991	NM_013713 // Krtap15 // keratin associated protein 15 // 16 C3.3 // 26560 /// BC116219	Krtap15	NM_013713	4.6e-09	1.21e-06	145.572	Skin * VS18 up vs Skin * VS28
6990270	AK082972 // 4833444G19Rik // RIKEN cDNA 4833444G19 gene // 9 D // 320047	4833444G19Rik	AK082972	5.12e-09	1.29e-06	-2.2504	Skin * VS18 down vs Skin * VS28
6988364	NM_030713 // Zfp202 // zinc finger protein 202 // 9 B // 80902 /// ENSMUST00000026693 /	Zfp202	NM_030713	5.11e-09	1.29e-06	-1.70241	Skin * VS18 down vs Skin * VS28
6940347	NM_001115010 // Lin54 // lin-54 homolog (C. elegans) // 5 E4 // 231506 /// NM_172714 //	Lin54	NM_001115010	5.55e-09	1.38e-06	-2.33857	Skin * VS18 down vs Skin * VS28
6831994	NM_009716 // Atf4 // activating transcription factor 4 // 15 E1|15 43.3 cM // 11911 ///	Atf4	NM_009716	6.18e-09	1.51e-06	1.89733	Skin * VS18 up vs Skin * VS28
6868371	NM_008137 // Gna14 // guanine nucleotide binding protein, alpha 14 // 19 A-B|19 9.0 cM	Gna14	NM_008137	6.71e-09	1.6e-06	-2.27841	Skin * VS18 down vs Skin * VS28
6899510	NM_027762 // Tchhl1 // trichohyalin-like 1 // 3 F2 // 71325 /// ENSMUST00000029516 // T	Tchhl1	NM_027762	6.68e-09	1.6e-06	20.4863	Skin * VS18 up vs Skin * VS28
6906978	NM_025984 // Lce1a1 // late cornified envelope 1A1 // 3 F1 // 67127 /// ENSMUST00000074	Lce1a1	NM_025984	8.44e-09	1.98e-06	-2.61693	Skin * VS18 down vs Skin * VS28
6814666	NM_001081176 // Polr3g // polymerase (RNA) III (DNA directed) polypeptide G // 13 C3 //	Polr3g	NM_001081176	8.83e-09	2.02e-06	-2.20197	Skin * VS18 down vs Skin * VS28
6899366	NM_011310 // S100a3 // S100 calcium binding protein A3 // 3 F1-F2|3 43.6 cM // 20197 //	S100a3	NM_011310	8.74e-09	2.02e-06	18.704	Skin * VS18 up vs Skin * VS28
6820040	NM_033325 // Loxl2 // lysyl oxidase-like 2 // 14 D2 // 94352 /// ENSMUST00000100420 //	Loxl2	NM_033325	9.32e-09	2.11e-06	3.14619	Skin * VS18 up vs Skin * VS28
6941808	NM_029929 // Vps33a // vacuolar protein sorting 33A (yeast) // 5 F|5 64.0 cM // 77573 /	Vps33a	NM_029929	9.79e-09	2.18e-06	1.69684	Skin * VS18 up vs Skin * VS28
6996269	NM_008927 // Map2k1 // mitogen-activated protein kinase kinase 1 // 9 C|9 36.0 cM // 26	Map2k1	NM_008927	1.05e-08	2.32e-06	1.78536	Skin * VS18 up vs Skin * VS28
6791347	NM_027157 // Krtap1-5 // keratin associated protein 1-5 // 11 D // 69664 /// NM_0010855	Krtap1-5	NM_027157	1.19e-08	2.58e-06	117.082	Skin * VS18 up vs Skin * VS28
6947737	NM_017477 // Copg // coatomer protein complex, subunit gamma // 6 D1|6 38.0 cM // 54161	Copg	NM_017477	1.26e-08	2.67e-06	1.86755	Skin * VS18 up vs Skin * VS28
6871095	NM_028623 // Cst6 // cystatin E/M // 19 A|19 4.0 cM // 73720 /// ENSMUST00000025764 //	Cst6	NM_028623	1.28e-08	2.69e-06	2.32195	Skin * VS18 up vs Skin * VS28
6838666	NM_213728 // Krt72 // keratin 72 // 15 F2 // 105866 /// ENSMUST00000071104 // Krt72 //	Krt72	NM_213728	1.3e-08	2.7e-06	37.2256	Skin * VS18 up vs Skin * VS28
6944581	NM_053116 // Wnt16 // wingless-related MMTV integration site 16 // 6 A3 // 93735 /// EN	Wnt16	NM_053116	1.34e-08	2.74e-06	-1.95057	Skin * VS18 down vs Skin * VS28
6752158	NM_198028 // Serpinb10 // serine (or cysteine) peptidase inhibitor, clade B (ovalbumin)	Serpinb10	NM_198028	1.49e-08	3.03e-06	-3.56193	Skin * VS18 down vs Skin * VS28
6996935	NM_015806 // Mapk6 // mitogen-activated protein kinase 6 // 9 D|9 38.0 cM // 50772 ///	Mapk6	NM_015806	1.66e-08	3.32e-06	1.82794	Skin * VS18 up vs Skin * VS28
6805430	NM_001111110 // Cmah // cytidine monophospho-N-acetylneuraminic acid hydroxylase // 13	Cmah	NM_001111110	1.77e-08	3.5e-06	5.47392	Skin * VS18 up vs Skin * VS28
7017678	NM_001039373 // Mtcp1 // mature T-cell proliferation 1 // X A7.3 // 17763 /// NM_010839	Mtcp1	NM_001039373	1.99e-08	3.91e-06	-2.08773	Skin * VS18 down vs Skin * VS28
6998213	NM_177775 // Esyt3 // extended synaptotagmin-like protein 3 // 9 E3.3|9 52.0 cM // 2726	Esyt3	NM_177775	2.2e-08	4.26e-06	-1.68198	Skin * VS18 down vs Skin * VS28
6966327	NM_032541 // Hamp // hepcidin antimicrobial peptide // 7 B1|7 11.0 cM // 84506 /// NM_1	Hamp	NM_032541	2.36e-08	4.52e-06	-8.94546	Skin * VS18 down vs Skin * VS28
6945676	NM_212468 // Ssbp1 // single-stranded DNA binding protein 1 // 6 B2 // 381760 /// NM_02	Ssbp1	NM_212468	2.69e-08	5.1e-06	-2.64124	Skin * VS18 down vs Skin * VS28
6808876	NM_024272 // Ssbp2 // single-stranded DNA binding protein 2 // 13 C3 // 66970 /// NM_02	Ssbp2	NM_024272	2.76e-08	5.12e-06	-1.95522	Skin * VS18 down vs Skin * VS28
6915036	NM_177385 // Cntln // centlein, centrosomal protein // 4 C4 // 338349 /// NM_175275 //	Cntln	NM_177385	2.79e-08	5.12e-06	-1.85499	Skin * VS18 down vs Skin * VS28
6847928	NM_138597 // Atp5o // ATP synthase, H+ transporting, mitochondrial F1 complex, O subuni	Atp5o	NM_138597	2.73e-08	5.12e-06	2.36225	Skin * VS18 up vs Skin * VS28
6979123	NM_146217 // Aars // alanyl-tRNA synthetase // 8 E1 // 234734 /// NM_028274 // Exosc6 /	Aars	NM_146217	2.99e-08	5.44e-06	1.91021	Skin * VS18 up vs Skin * VS28
6837022	NM_028331 // C1qtnf6 // C1q and tumor necrosis factor related protein 6 // 15 E1 // 727	C1qtnf6	NM_028331	3.11e-08	5.6e-06	1.75791	Skin * VS18 up vs Skin * VS28
6847719	NM_130856 // Krtap16-8 // keratin associated protein 16-8 // 16 C3.3 // 68484 /// NM_01	Krtap16-8	NM_130856	3.28e-08	5.83e-06	104.83	Skin * VS18 up vs Skin * VS28
6981713	NM_027998 // Cldn23 // claudin 23 // 8 B1.1 // 71908 /// ENSMUST00000060128 // Cldn23 /	Cldn23	NM_027998	3.47e-08	6.07e-06	-3.12654	Skin * VS18 down vs Skin * VS28
6908684	NM_019550 // Ptbp2 // polypyrimidine tract binding protein 2 // 3 G1 // 56195 /// ENSMU	Ptbp2	NM_019550	3.48e-08	6.07e-06	-2.86964	Skin * VS18 down vs Skin * VS28
6756386	NM_001134829 // Lpgat1 // lysophosphatidylglycerol acyltransferase 1 // 1 H6 // 226856	Lpgat1	NM_001134829	3.59e-08	6.2e-06	3.90468	Skin * VS18 up vs Skin * VS28
6936104	NM_023733 // Crot // carnitine O-octanoyltransferase // 5 A1 // 74114 /// ENSMUST000000	Crot	NM_023733	3.84e-08	6.5e-06	2.57935	Skin * VS18 up vs Skin * VS28
6926395	NM_011060 // Padi3 // peptidyl arginine deiminase, type III // 4 E1|4 71.0 cM // 18601	Padi3	NM_011060	3.82e-08	6.5e-06	20.854	Skin * VS18 up vs Skin * VS28
6935479	NM_001081362 // Trrap // transformation/transcription domain-associated protein // 5 G2	Trrap	NM_001081362	4.14e-08	6.95e-06	-5.42619	Skin * VS18 down vs Skin * VS28
6897836	NM_177661 // C130079G13Rik // RIKEN cDNA C130079G13 gene // 3 D // 229333 /// ENSMUST00	C130079G13Rik	NM_177661	4.44e-08	7.38e-06	-2.52475	Skin * VS18 down vs Skin * VS28
6957640	NM_130447 // Dusp16 // dual specificity phosphatase 16 // 6 G1|6 62.0 cM // 70686 /// N	Dusp16	NM_130447	4.84e-08	7.97e-06	-1.70357	Skin * VS18 down vs Skin * VS28
6976821	NM_010874 // Nat2 // N-acetyltransferase 2 (arylamine N-acetyltransferase) // 8 B3.1|8	Nat2	NM_010874	4.89e-08	7.98e-06	-2.4769	Skin * VS18 down vs Skin * VS28
6781515	NM_029568 // Mfap4 // microfibrillar-associated protein 4 // 11 B2|11 34.35 cM // 76293	Mfap4	NM_029568	5.02e-08	8.12e-06	3.74685	Skin * VS18 up vs Skin * VS28
6889440	AK037298 // A130004G07Rik // RIKEN cDNA A130004G07 gene // 2 E3 // 320687	A130004G07Rik	AK037298	5.13e-08	8.2e-06	-2.36053	Skin * VS18 down vs Skin * VS28
6855325	NM_027834 // 9130008F23Rik // RIKEN cDNA 9130008F23 gene // 17 C // 71583 /// ENSMUST00	9130008F23Rik	NM_027834	5.16e-08	8.2e-06	-2.01091	Skin * VS18 down vs Skin * VS28
6786049	NM_172496 // Cobl // cordon-bleu // 11 A1|11 6.5 cM // 12808 /// ENSMUST00000109651 //	Cobl	NM_172496	5.24e-08	8.24e-06	-2.74059	Skin * VS18 down vs Skin * VS28
6977093	NM_146211 // Glt25d1 // glycosyltransferase 25 domain containing 1 // 8 B3.3 // 234407	Glt25d1	NM_146211	5.38e-08	8.4e-06	1.52593	Skin * VS18 up vs Skin * VS28
6846782	NM_178721 // Cadm2 // cell adhesion molecule 2 // 16 C1.3-C2 // 239857 /// NM_001145977	Cadm2	NM_178721	5.53e-08	8.48e-06	-1.71542	Skin * VS18 down vs Skin * VS28
6789825	NM_016810 // Gosr1 // golgi SNAP receptor complex member 1 // 11 B5 // 53334 /// ENSMUS	Gosr1	NM_016810	5.49e-08	8.48e-06	-1.65339	Skin * VS18 down vs Skin * VS28
6961283	AK086466 // D930030O05Rik // RIKEN cDNA D930030O05 gene // 7 C // 320387	D930030O05Rik	AK086466	5.66e-08	8.52e-06	-2.98516	Skin * VS18 down vs Skin * VS28
6983978	NM_009172 // Siah1a // seven in absentia 1A // 8 C3|8 38.5 cM // 20437 /// NM_009173 //	Siah1a	NM_009172	5.62e-08	8.52e-06	-1.67595	Skin * VS18 down vs Skin * VS28
6803525	AK037594 // A130014H13Rik // RIKEN cDNA A130014H13 gene // 12 F1 // 319630 /// AK079474	A130014H13Rik	AK037594	6.28e-08	9.38e-06	-3.60541	Skin * VS18 down vs Skin * VS28
6951483	NM_010056 // Dlx5 // distal-less homeobox 5 // 6 A1|6 2.0 cM // 13395 /// NM_198854 //	Dlx5	NM_010056	7.11e-08	1.04e-05	-2.94695	Skin * VS18 down vs Skin * VS28
6764289	NM_008327 // Ifi202b // interferon activated gene 202B // 1 H3 // 26388 /// NM_011940 /	Ifi202b	NM_008327	7.03e-08	1.04e-05	-2.64653	Skin * VS18 down vs Skin * VS28
6762413	NM_145417 // Rnpep // arginyl aminopeptidase (aminopeptidase B) // 1 E4 // 215615 /// N	Rnpep	NM_145417	7.3e-08	1.06e-05	2.20466	Skin * VS18 up vs Skin * VS28
6900142	NM_172684 // Rsbn1 // rosbin, round spermatid basic protein 1 // 3 F2.2 // 229675 /// E	Rsbn1	NM_172684	7.9e-08	1.14e-05	-1.69215	Skin * VS18 down vs Skin * VS28
6916358	NM_177818 // Skint7 // selection and upkeep of intraepithelial T cells 7 // 4 D1 // 328	Skint7	NM_177818	8.7e-08	1.16e-05	-3.04268	Skin * VS18 down vs Skin * VS28
6840694	NM_139300 // Mylk // myosin, light polypeptide kinase // 16 B3 // 107589 /// ENSMUST000	Mylk	NM_139300	8.25e-08	1.16e-05	-2.66866	Skin * VS18 down vs Skin * VS28
7014268	NM_008778 // Pak3 // p21 protein (Cdc42/Rac)-activated kinase 3 // X F2 // 18481 /// EN	Pak3	NM_008778	8.5e-08	1.16e-05	-2.26921	Skin * VS18 down vs Skin * VS28
6821304	NM_009769 // Klf5 // Kruppel-like factor 5 // 14 E2.2 // 12224 /// ENSMUST00000005279 /	Klf5	NM_009769	8.13e-08	1.16e-05	-2.24342	Skin * VS18 down vs Skin * VS28
6928734	NM_178766 // Slc25a40 // solute carrier family 25, member 40 // 5 A1 // 319653 /// ENSM	Slc25a40	NM_178766	8.46e-08	1.16e-05	-2.14923	Skin * VS18 down vs Skin * VS28
6863210	NM_177595 // Mkx // mohawk homeobox // 18 A1|18 3.0 cM // 210719 /// NM_175245 // 24101	Mkx	NM_177595	8.43e-08	1.16e-05	-2.00164	Skin * VS18 down vs Skin * VS28
6791309	NM_172564 // Tns4 // tensin 4 // 11 D // 217169 /// ENSMUST00000017751 // Tns4 // tensi	Tns4	NM_172564	8.1e-08	1.16e-05	-1.78954	Skin * VS18 down vs Skin * VS28
6867715	NM_145495 // Rin1 // Ras and Rab interactor 1 // 19 A // 225870 /// ENSMUST00000025818	Rin1	NM_145495	8.61e-08	1.16e-05	-1.49908	Skin * VS18 down vs Skin * VS28
6906981	NM_028625 // Lce1a2 // late cornified envelope 1A2 // 3 F1 // 73722 /// ENSMUST00000029	Lce1a2	NM_028625	8.57e-08	1.16e-05	4.05728	Skin * VS18 up vs Skin * VS28
6881267	NM_001177833 // Smox // spermine oxidase // 2 F1 // 228608 /// NM_145533 // Smox // spe	Smox	NM_001177833	8.75e-08	1.16e-05	4.43415	Skin * VS18 up vs Skin * VS28
6842999	NM_010672 // Krtap6-1 // keratin associated protein 6-1 // 16 C3.3 // 16700 /// ENSMUST	Krtap6-1	NM_010672	8.3e-08	1.16e-05	66.0389	Skin * VS18 up vs Skin * VS28
6787174	NM_008005 // Fgf18 // fibroblast growth factor 18 // 11 A4 // 14172 /// ENSMUST00000020	Fgf18	NM_008005	8.96e-08	1.18e-05	-4.76718	Skin * VS18 down vs Skin * VS28
6967203	NM_207537 // Mrgprb3 // MAS-related GPR, member B3 // 7 B4 // 404238 /// ENSMUST0000009	Mrgprb3	NM_207537	9e-08	1.18e-05	-2.976	Skin * VS18 down vs Skin * VS28
6906980	NM_026822 // Lce1b // late cornified envelope 1B // 3 F1 // 68720 /// ENSMUST0000002953	Lce1b	NM_026822	9.42e-08	1.22e-05	-5.93623	Skin * VS18 down vs Skin * VS28
7015463	NM_133991 // Ftsj1 // FtsJ homolog 1 (E. coli) // X A1.1|X 2.0 cM // 54632 /// BC034880	Ftsj1	NM_133991	9.47e-08	1.22e-05	1.8686	Skin * VS18 up vs Skin * VS28
6965195	NM_011528 // Taldo1 // transaldolase 1 // 7 F3-F4 // 21351 /// ENSMUST00000026576 // Ta	Taldo1	NM_011528	9.59e-08	1.22e-05	4.24807	Skin * VS18 up vs Skin * VS28
6866643	NM_145494 // Me2 // malic enzyme 2, NAD(+)-dependent, mitochondrial // 18 E2 // 107029	Me2	NM_145494	9.99e-08	1.26e-05	2.03189	Skin * VS18 up vs Skin * VS28
7015411	NM_207202 // Ccdc120 // coiled-coil domain containing 120 // X A1.1|X 1.6 cM // 54648 /	Ccdc120	NM_207202	1.02e-07	1.28e-05	-1.62708	Skin * VS18 down vs Skin * VS28
6791358	NM_001126320 // Gm11563 // predicted gene 11563 // 11 D // 100040248 /// NM_026807 // K	Gm11563	NM_001126320	1.05e-07	1.31e-05	29.6159	Skin * VS18 up vs Skin * VS28
6830480	NM_178920 // Mal2 // mal, T-cell differentiation protein 2 // 15 D1 // 105853 /// ENSMU	Mal2	NM_178920	1.07e-07	1.32e-05	-2.49369	Skin * VS18 down vs Skin * VS28
6813880	NM_172587 // Cdc14b // CDC14 cell division cycle 14 homolog B (S. cerevisiae) // 13 B3	Cdc14b	NM_172587	1.12e-07	1.36e-05	-3.27013	Skin * VS18 down vs Skin * VS28
6852934	NM_029858 // Ston1 // stonin 1 // 17 E5 // 77057 /// ENSMUST00000064035 // Ston1 // sto	Ston1	NM_029858	1.12e-07	1.36e-05	-2.16362	Skin * VS18 down vs Skin * VS28
6847702	NM_013707 // Krtap14 // keratin associated protein 14 // 16 C3.3 // 23927 /// D85925 //	Krtap14	NM_013707	1.12e-07	1.36e-05	54.5808	Skin * VS18 up vs Skin * VS28
6993680	NM_146558 // Olfr866 // olfactory receptor 866 // --- // 258551 /// ENSMUST00000062248	Olfr866	NM_146558	1.16e-07	1.39e-05	-1.41486	Skin * VS18 down vs Skin * VS28
6989553	NM_010421 // Hexa // hexosaminidase A // 9 B|9 29.0 cM // 15211 /// ENSMUST00000026262	Hexa	NM_010421	1.19e-07	1.41e-05	1.7751	Skin * VS18 up vs Skin * VS28
6791359	NM_029613 // Krtap4-7 // keratin associated protein 4-7 // 11 D // 76444 /// NM_029613	Krtap4-7	NM_029613	1.2e-07	1.42e-05	49.5704	Skin * VS18 up vs Skin * VS28
6859281	NM_181564 // Dsg4 // desmoglein 4 // 18 A2|18 7.03 cM // 16769 /// ENSMUST00000019426 /	Dsg4	NM_181564	1.43e-07	1.64e-05	24.9268	Skin * VS18 up vs Skin * VS28
6886355	NM_172662 // Gtdc1 // glycosyltransferase-like domain containing 1 // 2 B // 227835 ///	Gtdc1	NM_172662	1.55e-07	1.75e-05	-2.21531	Skin * VS18 down vs Skin * VS28
6928880	NM_011348 // Sema3e // sema domain, immunoglobulin domain (Ig), short basic domain, sec	Sema3e	NM_011348	1.57e-07	1.77e-05	-2.17551	Skin * VS18 down vs Skin * VS28
6979680	NM_007876 // Dpep1 // dipeptidase 1 (renal) // 8 E1|8 67.0 cM // 13479 /// ENSMUST00000	Dpep1	NM_007876	1.63e-07	1.82e-05	2.74241	Skin * VS18 up vs Skin * VS28
6855759	NM_022015 // Taf8 // TAF8 RNA polymerase II, TATA box binding protein (TBP)-associated	Taf8	NM_022015	1.68e-07	1.86e-05	-1.69711	Skin * VS18 down vs Skin * VS28
6792838	NM_026907 // Sectm1b // secreted and transmembrane 1B // 11 E2 // 58210 /// ENSMUST0000	Sectm1b	NM_026907	1.7e-07	1.87e-05	-2.03468	Skin * VS18 down vs Skin * VS28
6962379	NM_028238 // Rab38 // RAB38, member of RAS oncogene family // 7 E1|7 46.0 cM // 72433 /	Rab38	NM_028238	1.72e-07	1.87e-05	-1.91697	Skin * VS18 down vs Skin * VS28
6783674	NM_133807 // Lrrc59 // leucine rich repeat containing 59 // 11 D // 98238 /// ENSMUST00	Lrrc59	NM_133807	1.72e-07	1.87e-05	1.81511	Skin * VS18 up vs Skin * VS28
6957248	NM_013568 // Kcna6 // potassium voltage-gated channel, shaker-related, subfamily, membe	Kcna6	NM_013568	1.79e-07	1.94e-05	-1.40809	Skin * VS18 down vs Skin * VS28
6932469	NM_019490 // Uso1 // USO1 homolog, vesicle docking protein (yeast) // 5 E3 // 56041 ///	Uso1	NM_019490	1.83e-07	1.95e-05	1.4976	Skin * VS18 up vs Skin * VS28
6916762	NM_019783 // Lepre1 // leprecan 1 // 4 D1 // 56401 /// NM_001042411 // Lepre1 // leprec	Lepre1	NM_019783	1.82e-07	1.95e-05	2.50101	Skin * VS18 up vs Skin * VS28
6772829	NM_018747 // Akap7 // A kinase (PRKA) anchor protein 7 // 10 A4 // 432442 /// ENSMUST00	Akap7	NM_018747	1.96e-07	2.05e-05	-2.74047	Skin * VS18 down vs Skin * VS28
6797714	NM_013775 // Tcl1b2 // T-cell leukemia/lymphoma 1B, 2 // 12 E // 27381 /// NM_013773 //	Tcl1b2	NM_013775	1.96e-07	2.05e-05	-2.64469	Skin * VS18 down vs Skin * VS28
6957677	NM_053118 // Gprc5d // G protein-coupled receptor, family C, group 5, member D // 6 G1	Gprc5d	NM_053118	1.95e-07	2.05e-05	38.4518	Skin * VS18 up vs Skin * VS28
6906903	NM_011309 // S100a1 // S100 calcium binding protein A1 // 3 F1-F2|3 43.6 cM // 20193 //	S100a1	NM_011309	2.03e-07	2.1e-05	2.50092	Skin * VS18 up vs Skin * VS28
6827452	NM_175499 // Slitrk6 // SLIT and NTRK-like family, member 6 // 14 E3 // 239250 /// ENSM	Slitrk6	NM_175499	2.15e-07	2.21e-05	-3.54138	Skin * VS18 down vs Skin * VS28
6747364	NM_183028 // Pcmtd1 // protein-L-isoaspartate (D-aspartate) O-methyltransferase domain	Pcmtd1	NM_183028	2.2e-07	2.25e-05	-2.24172	Skin * VS18 down vs Skin * VS28
6968018	NM_001033713 // Mef2a // myocyte enhancer factor 2A // 7 C|7 33.0 cM // 17258 /// BC096	Mef2a	NM_001033713	2.22e-07	2.25e-05	-2.16223	Skin * VS18 down vs Skin * VS28
7015994	NM_001013387 // Zfp182 // zinc finger protein 182 // X A1.3 // 319535 /// NM_001111076	Zfp182	NM_001013387	2.33e-07	2.35e-05	-2.13459	Skin * VS18 down vs Skin * VS28
6942553	NM_010312 // Gnb2 // guanine nucleotide binding protein (G protein), beta 2 // 5 G2|5 7	Gnb2	NM_010312	2.36e-07	2.36e-05	2.40586	Skin * VS18 up vs Skin * VS28
6817403	NM_017479 // Myst4 // MYST histone acetyltransferase monocytic leukemia 4 // 14 A3 // 5	Myst4	NM_017479	2.39e-07	2.37e-05	-2.1635	Skin * VS18 down vs Skin * VS28
6761285	NM_198680 // Serpinb3b // serine (or cysteine) peptidase inhibitor, clade B (ovalbumin)	Serpinb3b	NM_198680	2.53e-07	2.48e-05	-3.30592	Skin * VS18 down vs Skin * VS28
6867650	NM_031868 // Ppp1ca // protein phosphatase 1, catalytic subunit, alpha isoform // 19 E3	Ppp1ca	NM_031868	2.51e-07	2.48e-05	1.85007	Skin * VS18 up vs Skin * VS28
6772255	NM_001002268 // Gpr126 // G protein-coupled receptor 126 // 10 A2 // 215798 /// ENSMUST	Gpr126	NM_001002268	2.74e-07	2.65e-05	-2.6186	Skin * VS18 down vs Skin * VS28
6765281	NM_144814 // Rcor3 // REST corepressor 3 // 1 H6 // 214742 /// ENSMUST00000073279 // Rc	Rcor3	NM_144814	2.81e-07	2.69e-05	-1.81902	Skin * VS18 down vs Skin * VS28
6847823	NM_026110 // Gcfc1 // GC-rich sequence DNA-binding factor 1 // 16 C3.3 // 67367 /// ENS	Gcfc1	NM_026110	2.91e-07	2.76e-05	-2.35371	Skin * VS18 down vs Skin * VS28
6846375	NM_030612 // Nfkbiz // nuclear factor of kappa light polypeptide gene enhancer in B-cel	Nfkbiz	NM_030612	2.89e-07	2.76e-05	-1.99123	Skin * VS18 down vs Skin * VS28
6791387	NM_027563 // Krt34 // keratin 34 // 11 D|11 58.3 cM // 16672 /// NM_013570 // Krt33b //	Krt34	NM_027563	2.95e-07	2.78e-05	20.0042	Skin * VS18 up vs Skin * VS28
6852924	NM_180974 // Foxn2 // forkhead box N2 // 17 E5 // 14236 /// ENSMUST00000112238 // Foxn2	Foxn2	NM_180974	2.97e-07	2.79e-05	-1.94281	Skin * VS18 down vs Skin * VS28
6843500	NM_008791 // Pcp4 // Purkinje cell protein 4 // 16 C4|16 69.9 cM // 18546 /// ENSMUST00	Pcp4	NM_008791	3.21e-07	2.99e-05	-3.25349	Skin * VS18 down vs Skin * VS28
6819958	NM_008145 // Gnrh1 // gonadotropin releasing hormone 1 // 14 D1 // 14714 /// ENSMUST000	Gnrh1	NM_008145	3.31e-07	3.05e-05	-1.67631	Skin * VS18 down vs Skin * VS28
6928458	NM_001042501 // Fam133b // family with sequence similarity 133, member B // 5 A2|5 // 6	Fam133b	NM_001042501	3.35e-07	3.07e-05	-2.12499	Skin * VS18 down vs Skin * VS28
6887057	NM_001001182 // Baz2b // bromodomain adjacent to zinc finger domain, 2B // 2 C1.1 // 40	Baz2b	NM_001001182	3.43e-07	3.11e-05	-2.16556	Skin * VS18 down vs Skin * VS28
6798285	NM_178911 // Pld4 // phospholipase D family, member 4 // 12 F1 // 104759 /// ENSMUST000	Pld4	NM_178911	3.41e-07	3.11e-05	3.78216	Skin * VS18 up vs Skin * VS28
7013954	NM_001009575 // Armcx5 // armadillo repeat containing, X-linked 5 // X F1 // 494468 ///	Armcx5	NM_001009575	3.63e-07	3.28e-05	-2.24958	Skin * VS18 down vs Skin * VS28
6983123	NM_001039967 // Zfp869 // zinc finger protein 869 // 8 B3.3 // 66869 /// NM_001039965 /	Zfp869	NM_001039967	3.76e-07	3.38e-05	-2.24195	Skin * VS18 down vs Skin * VS28
6966958	NM_015789 // Dkkl1 // dickkopf-like 1 // 7 B4|7 23.0 cM // 50722 /// ENSMUST00000033057	Dkkl1	NM_015789	3.8e-07	3.4e-05	-2.28293	Skin * VS18 down vs Skin * VS28
6838417	NM_011653 // Tuba1a // tubulin, alpha 1A // 15 F1|15 60.4 cM // 22142 /// NR_033599 //	Tuba1a	NM_011653	3.92e-07	3.49e-05	3.35	Skin * VS18 up vs Skin * VS28
7018955	NM_025949 // Rps6ka6 // ribosomal protein S6 kinase polypeptide 6 // X E1 // 67071 ///	Rps6ka6	NM_025949	4e-07	3.51e-05	-1.72994	Skin * VS18 down vs Skin * VS28
6775370	NM_013595 // Mbd3 // methyl-CpG binding domain protein 3 // 10 C1|10 43.0 cM // 17192 /	Mbd3	NM_013595	3.97e-07	3.51e-05	1.87225	Skin * VS18 up vs Skin * VS28
6782451	NM_173388 // Slc43a2 // solute carrier family 43, member 2 // 11 B5 // 215113 /// ENSMU	Slc43a2	NM_173388	4e-07	3.51e-05	2.04531	Skin * VS18 up vs Skin * VS28
6909181	NM_145964 // Ap1ar // adaptor-related protein complex 1 associated regulatory protein /	Ap1ar	NM_145964	4.04e-07	3.52e-05	-1.71215	Skin * VS18 down vs Skin * VS28
6979111	NM_009179 // St3gal2 // ST3 beta-galactoside alpha-2,3-sialyltransferase 2 // 8 E1 // 2	St3gal2	NM_009179	4.08e-07	3.55e-05	1.71043	Skin * VS18 up vs Skin * VS28
6774021	AK079179 // 9530009G21Rik // RIKEN cDNA 9530009G21 gene // 10 B3 // 320305 /// AK156585	9530009G21Rik	AK079179	4.18e-07	3.56e-05	-2.90325	Skin * VS18 down vs Skin * VS28
7013857	NM_145924 // Cenpi // centromere protein I // X E3 // 102920 /// BC030328 // Cenpi // c	Cenpi	NM_145924	4.16e-07	3.56e-05	-2.19983	Skin * VS18 down vs Skin * VS28
6978223	NM_022428 // Irx6 // Iroquois related homeobox 6 (Drosophila) // 8 C5|8 43.65 cM // 643	Irx6	NM_022428	4.15e-07	3.56e-05	-1.41168	Skin * VS18 down vs Skin * VS28
6965211	NM_007459 // Ap2a2 // adaptor protein complex AP-2, alpha 2 subunit // 7 F5 // 11772 //	Ap2a2	NM_007459	4.12e-07	3.56e-05	1.52197	Skin * VS18 up vs Skin * VS28
6890903	NM_019696 // Cpxm1 // carboxypeptidase X 1 (M14 family) // 2 F1 // 56264 /// ENSMUST000	Cpxm1	NM_019696	4.23e-07	3.58e-05	3.00253	Skin * VS18 up vs Skin * VS28
6951107	NM_172309 // Arntl2 // aryl hydrocarbon receptor nuclear translocator-like 2 // 6 G3 //	Arntl2	NM_172309	4.3e-07	3.61e-05	-1.65661	Skin * VS18 down vs Skin * VS28
6792650	NM_021440 // Ddc8 // differential display clone 8 // 11 E2 // 58251 /// ENSMUST00000103	Ddc8	NM_021440	4.28e-07	3.61e-05	-1.64755	Skin * VS18 down vs Skin * VS28
6948759	NM_007697 // Chl1 // cell adhesion molecule with homology to L1CAM // --- // 12661 ///	Chl1	NM_007697	4.35e-07	3.64e-05	-2.51886	Skin * VS18 down vs Skin * VS28
6889978	NM_001159569 // Meis2 // Meis homeobox 2 // 2 E4-E5|2 64.0 cM // 17536 /// NM_001159570	Meis2	NM_001159569	4.56e-07	3.77e-05	-2.20543	Skin * VS18 down vs Skin * VS28
6912987	BC057092 // N28178 // expressed sequence N28178 // 4 A5 // 230085 /// AK122428 // N2817	N28178	BC057092	4.58e-07	3.77e-05	-1.59061	Skin * VS18 down vs Skin * VS28
6978383	NM_172914 // Ccdc113 // coiled-coil domain containing 113 // 8 D1 // 244608 /// ENSMUST	Ccdc113	NM_172914	4.6e-07	3.77e-05	-1.35118	Skin * VS18 down vs Skin * VS28
6965250	NM_015809 // Krtap5-4 // keratin associated protein 5-4 // 7 F5 // 50775 /// ENSMUST000	Krtap5-4	NM_015809	4.59e-07	3.77e-05	45.9413	Skin * VS18 up vs Skin * VS28
6996638	BC025646 // Fam81a // family with sequence similarity 81, member A // 9 D // 76886 ///	Fam81a	BC025646	4.71e-07	3.84e-05	-1.84636	Skin * VS18 down vs Skin * VS28
7017489	NM_138309 // Cd99l2 // CD99 antigen-like 2 // X A6-B // 171486 /// ENSMUST00000080035 /	Cd99l2	NM_138309	4.73e-07	3.84e-05	1.96784	Skin * VS18 up vs Skin * VS28
6985252	NM_017370 // Hp // haptoglobin // 8 D3|8 55.0 cM // 15439 /// ENSMUST00000074898 // Hp	Hp	NM_017370	4.75e-07	3.84e-05	6.20872	Skin * VS18 up vs Skin * VS28
6771538	NM_009870 // Cdk4 // cyclin-dependent kinase 4 // 10 D3 // 12567 /// ENSMUST00000006911	Cdk4	NM_009870	4.92e-07	3.87e-05	2.2979	Skin * VS18 up vs Skin * VS28
6824206	NM_015774 // Ero1l // ERO1-like (S. cerevisiae) // 14 C-D // 50527 /// ENSMUST000000223	Ero1l	NM_015774	4.82e-07	3.87e-05	2.50989	Skin * VS18 up vs Skin * VS28
6941257	NM_175403 // Mlec // malectin // 5 F|5 60.0 cM // 109154 /// ENSMUST00000112121 // Mlec	Mlec	NM_175403	4.86e-07	3.87e-05	2.59619	Skin * VS18 up vs Skin * VS28
6791343	NM_025524 // Krtap3-3 // keratin associated protein 3-3 // 11 D // 66380 /// NM_025720	Krtap3-3	NM_025524	4.91e-07	3.87e-05	41.5571	Skin * VS18 up vs Skin * VS28
6907346	NM_026539 // Chd1l // chromodomain helicase DNA binding protein 1-like // 3 F2 // 68058	Chd1l	NM_026539	5.13e-07	3.98e-05	-2.01569	Skin * VS18 down vs Skin * VS28
6782038	NM_009235 // Sox15 // SRY-box containing gene 15 // 11 B3|11 39.0 cM // 20670 /// ENSMU	Sox15	NM_009235	5.14e-07	3.98e-05	-1.83826	Skin * VS18 down vs Skin * VS28
6929648	NM_144525 // Tmem214 // transmembrane protein 214 // 5 B1 // 68796 /// ENSMUST000000463	Tmem214	NM_144525	5.11e-07	3.98e-05	1.74539	Skin * VS18 up vs Skin * VS28
6866006	NM_198649 // Ablim3 // actin binding LIM protein family, member 3 // 18 E1 // 319713 //	Ablim3	NM_198649	5.25e-07	4.04e-05	-1.97388	Skin * VS18 down vs Skin * VS28
6842998	NM_130856 // Krtap16-8 // keratin associated protein 16-8 // 16 C3.3 // 68484 /// NM_01	Krtap16-8	NM_130856	5.28e-07	4.04e-05	47.2641	Skin * VS18 up vs Skin * VS28
6881556	NM_145534 // Btbd3 // BTB (POZ) domain containing 3 // 2 F3 // 228662 /// NM_001025431	Btbd3	NM_145534	5.31e-07	4.05e-05	-1.97993	Skin * VS18 down vs Skin * VS28
6941734	NM_144912 // Rad9b // RAD9 homolog B (S. cerevisiae) // 5 F // 231724 /// ENSMUST000000	Rad9b	NM_144912	5.62e-07	4.25e-05	-1.91538	Skin * VS18 down vs Skin * VS28
6964068	NM_144925 // Tnrc6a // trinucleotide repeat containing 6a // 7 F3 // 233833 /// ENSMUST	Tnrc6a	NM_144925	5.6e-07	4.25e-05	-1.86192	Skin * VS18 down vs Skin * VS28
6927001	NM_009802 // Car6 // carbonic anhydrase 6 // 4 E2 // 12353 /// ENSMUST00000030817 // Ca	Car6	NM_009802	5.86e-07	4.42e-05	11.1031	Skin * VS18 up vs Skin * VS28
6885409	NM_031843 // Dpp7 // dipeptidylpeptidase 7 // 2 A3 // 83768 /// ENSMUST00000028332 // D	Dpp7	NM_031843	5.95e-07	4.45e-05	1.68806	Skin * VS18 up vs Skin * VS28
6988635	NM_021395 // Hyou1 // hypoxia up-regulated 1 // 9 B // 12282 /// ENSMUST00000066601 //	Hyou1	NM_021395	5.94e-07	4.45e-05	2.78991	Skin * VS18 up vs Skin * VS28
6771092	NM_028736 // Grip1 // glutamate receptor interacting protein 1 // 10 D2|10 77.0 cM // 7	Grip1	NM_028736	6e-07	4.47e-05	-1.32299	Skin * VS18 down vs Skin * VS28
6974003	NM_009932 // Col4a2 // collagen, type IV, alpha 2 // 8 A1.1|8 5.0 cM // 12827 /// ENSMU	Col4a2	NM_009932	6.04e-07	4.48e-05	3.03921	Skin * VS18 up vs Skin * VS28
6894281	NM_009133 // Stmn3 // stathmin-like 3 // 2 H4 // 20262 /// ENSMUST00000103045 // Stmn3	Stmn3	NM_009133	6.45e-07	4.76e-05	-1.56054	Skin * VS18 down vs Skin * VS28
6781012	NM_001136076 // P4ha2 // procollagen-proline, 2-oxoglutarate 4-dioxygenase (proline 4-h	P4ha2	NM_001136076	6.74e-07	4.95e-05	2.71995	Skin * VS18 up vs Skin * VS28
6950674	NM_144920 // Plekha5 // pleckstrin homology domain containing, family A member 5 // 6 G	Plekha5	NM_144920	6.9e-07	5.03e-05	-1.9181	Skin * VS18 down vs Skin * VS28
6966934	NM_026555 // Rcn3 // reticulocalbin 3, EF-hand calcium binding domain // 7 B4|7 23.1 cM	Rcn3	NM_026555	6.89e-07	5.03e-05	3.39744	Skin * VS18 up vs Skin * VS28
6780811	NM_175643 // Adamts2 // a disintegrin-like and metallopeptidase (reprolysin type) with	Adamts2	NM_175643	6.96e-07	5.05e-05	2.65726	Skin * VS18 up vs Skin * VS28
6915929	NM_010014 // Dab1 // disabled homolog 1 (Drosophila) // 4 C6|4 52.7 cM // 13131 /// NM_	Dab1	NM_010014	7.16e-07	5.15e-05	-1.92863	Skin * VS18 down vs Skin * VS28
6936747	NM_013853 // Abcf2 // ATP-binding cassette, sub-family F (GCN20), member 2 // 5 A3 // 2	Abcf2	NM_013853	7.42e-07	5.32e-05	1.92401	Skin * VS18 up vs Skin * VS28
6781727	NM_023479 // Elac2 // elaC homolog 2 (E. coli) // --- // 68626 /// ENSMUST00000071891 /	Elac2	NM_023479	7.51e-07	5.36e-05	1.66168	Skin * VS18 up vs Skin * VS28
6795595	NM_177806 // Prpf39 // PRP39 pre-mRNA processing factor 39 homolog (yeast) // 12 C1 //	Prpf39	NM_177806	7.59e-07	5.37e-05	-2.48004	Skin * VS18 down vs Skin * VS28
6876342	NM_022310 // Hspa5 // heat shock protein 5 // 2 B|2 22.5 cM // 14828 /// NM_001163434 /	Hspa5	NM_022310	7.56e-07	5.37e-05	2.39762	Skin * VS18 up vs Skin * VS28
6803871	NM_027360 // 2010107E04Rik // RIKEN cDNA 2010107E04 gene // 12 F1 // 70257 /// ENSMUST0	2010107E04Rik	NM_027360	7.86e-07	5.54e-05	3.65517	Skin * VS18 up vs Skin * VS28
6973201	NM_172737 // Shisa7 // shisa homolog 7 (Xenopus laevis) // 7 A1 // 232813 /// ENSMUST00	Shisa7	NM_172737	8.07e-07	5.67e-05	-1.67072	Skin * VS18 down vs Skin * VS28
6924585	NM_177864 // Skint9 // selection and upkeep of intraepithelial T cells 9 // 4 D1 // 329	Skint9	NM_177864	8.48e-07	5.92e-05	-2.63663	Skin * VS18 down vs Skin * VS28
6813776	NM_022326 // Ctsm // cathepsin M // 13 B3|13 35.0 cM // 64139 /// NM_026906 // Cts3 //	Ctsm	NM_022326	8.5e-07	5.92e-05	1.66321	Skin * VS18 up vs Skin * VS28
6912887	NM_023739 // Nfx1 // nuclear transcription factor, X-box binding 1 // 4 B1|4 19.9 cM //	Nfx1	NM_023739	8.64e-07	5.99e-05	-1.33354	Skin * VS18 down vs Skin * VS28
6749804	NM_139150 // Carf // calcium response factor // 1 C2 // 241066 /// NM_024175 // Rps23 /	Carf	NM_139150	8.7e-07	6.01e-05	-1.56138	Skin * VS18 down vs Skin * VS28
6803028	NM_011877 // Ptpn21 // protein tyrosine phosphatase, non-receptor type 21 // 12 F1 // 2	Ptpn21	NM_011877	8.87e-07	6.11e-05	-2.13232	Skin * VS18 down vs Skin * VS28
7012843	NM_023608 // Gdpd2 // glycerophosphodiester phosphodiesterase domain containing 2 // X	Gdpd2	NM_023608	8.96e-07	6.15e-05	-1.66982	Skin * VS18 down vs Skin * VS28
6921916	NM_018761 // Ctnnal1 // catenin (cadherin associated protein), alpha-like 1 // 4 C1 //	Ctnnal1	NM_018761	9.02e-07	6.16e-05	-2.10708	Skin * VS18 down vs Skin * VS28
6810563	NM_010408 // Hcn1 // hyperpolarization-activated, cyclic nucleotide-gated K+ 1 // 13 D2	Hcn1	NM_010408	9.15e-07	6.23e-05	-1.44015	Skin * VS18 down vs Skin * VS28
6804511	NM_020036 // Calm4 // calmodulin 4 // 13 A1 // 80796 /// NM_001008706 // Calm5 // calmo	Calm4	NM_020036	9.26e-07	6.28e-05	-1.72106	Skin * VS18 down vs Skin * VS28
6788674	NM_178417 // Zfp867 // zinc finger protein 867 // 11 B1.3 // 237775 /// ENSMUST00000057	Zfp867	NM_178417	9.58e-07	6.47e-05	-2.11373	Skin * VS18 down vs Skin * VS28
6963623	NM_054084 // Calcb // calcitonin-related polypeptide, beta // 7 F3 // 116903 /// ENSMUS	Calcb	NM_054084	9.66e-07	6.49e-05	-2.07739	Skin * VS18 down vs Skin * VS28
6763810	NM_198934 // Pou2f1 // POU domain, class 2, transcription factor 1 // 1 H2.3|1 87.2 cM	Pou2f1	NM_198934	9.68e-07	6.49e-05	-1.78848	Skin * VS18 down vs Skin * VS28
6800894	NM_026998 // Snx6 // sorting nexin 6 // 12 C1 // 72183 /// ENSMUST00000005798 // Snx6 /	Snx6	NM_026998	1.01e-06	6.77e-05	1.84955	Skin * VS18 up vs Skin * VS28
6752136	NM_027971 // Serpinb12 // serine (or cysteine) peptidase inhibitor, clade B (ovalbumin)	Serpinb12	NM_027971	1.05e-06	6.98e-05	-2.43605	Skin * VS18 down vs Skin * VS28
6868018	NM_021890 // Fads3 // fatty acid desaturase 3 // 19 B // 60527 /// ENSMUST00000025566 /	Fads3	NM_021890	1.05e-06	6.98e-05	5.29218	Skin * VS18 up vs Skin * VS28
6783762	NM_201609 // Zfp652 // zinc finger protein 652 // 11 D // 268469 /// ENSMUST00000107717	Zfp652	NM_201609	1.09e-06	7.14e-05	-1.8643	Skin * VS18 down vs Skin * VS28
6916640	NM_080469 // Eri3 // exoribonuclease 3 // 4 D1 // 140546 /// ENSMUST00000037127 // Eri3	Eri3	NM_080469	1.09e-06	7.14e-05	1.486	Skin * VS18 up vs Skin * VS28
6769286	NM_133964 // Dohh // deoxyhypusine hydroxylase/monooxygenase // 10 C1 // 102115 /// ENS	Dohh	NM_133964	1.1e-06	7.17e-05	2.79662	Skin * VS18 up vs Skin * VS28
6913269	NM_009928 // Col15a1 // collagen, type XV, alpha 1 // 4 B1-B3 // 12819 /// ENSMUST00000	Col15a1	NM_009928	1.12e-06	7.27e-05	3.39734	Skin * VS18 up vs Skin * VS28
6789420	NM_023158 // Cxcl16 // chemokine (C-X-C motif) ligand 16 // 11 B4 // 66102 /// ENSMUST0	Cxcl16	NM_023158	1.15e-06	7.44e-05	-2.6725	Skin * VS18 down vs Skin * VS28
6847090	NM_175549 // Robo2 // roundabout homolog 2 (Drosophila) // 16 C3.1 // 268902 /// ENSMUS	Robo2	NM_175549	1.17e-06	7.45e-05	-2.13514	Skin * VS18 down vs Skin * VS28
6752152	NM_027548 // Serpinb7 // serine (or cysteine) peptidase inhibitor, clade B, member 7 //	Serpinb7	NM_027548	1.17e-06	7.45e-05	-2.06733	Skin * VS18 down vs Skin * VS28
6959007	NM_001010836 // Ppp1r13l // protein phosphatase 1, regulatory (inhibitor) subunit 13 li	Ppp1r13l	NM_001010836	1.17e-06	7.45e-05	-1.86284	Skin * VS18 down vs Skin * VS28
6917977	NM_001122897 // Hp1bp3 // heterochromatin protein 1, binding protein 3 // 4 D3 // 15441	Hp1bp3	NM_001122897	1.17e-06	7.45e-05	-1.5994	Skin * VS18 down vs Skin * VS28
6792742	NM_024249 // Slc38a10 // solute carrier family 38, member 10 // 11 E2 // 72055 /// NM_0	Slc38a10	NM_024249	1.18e-06	7.48e-05	1.71812	Skin * VS18 up vs Skin * VS28
6780940	NM_153117 // 9530068E07Rik // RIKEN cDNA 9530068E07 gene // 11 B1.3 // 213673 /// BC034	9530068E07Rik	NM_153117	1.19e-06	7.51e-05	-1.43784	Skin * VS18 down vs Skin * VS28
6756238	NM_008976 // Ptpn14 // protein tyrosine phosphatase, non-receptor type 14 // 1 H6|1 103	Ptpn14	NM_008976	1.21e-06	7.58e-05	-1.78603	Skin * VS18 down vs Skin * VS28
6753402	NM_001130174 // Tnnt2 // troponin T2, cardiac // 1 E4|1 60.0 cM // 21956 /// NM_0011301	Tnnt2	NM_001130174	1.23e-06	7.7e-05	-1.70406	Skin * VS18 down vs Skin * VS28
6925839	NM_133887 // Stx12 // syntaxin 12 // 4 D2.3|4 60.0 cM // 100226 /// ENSMUST00000030698	Stx12	NM_133887	1.25e-06	7.75e-05	-1.51805	Skin * VS18 down vs Skin * VS28
6774379	BC024943 // 2010107G23Rik // RIKEN cDNA 2010107G23 gene // 10 B4 // 69894 /// NM_027251	2010107G23Rik	BC024943	1.29e-06	7.92e-05	-2.10646	Skin * VS18 down vs Skin * VS28
6906940	NM_008508 // Lor // loricrin // 3 F1|3 42.1 cM // 16939 /// ENSMUST00000058150 // Lor /	Lor	NM_008508	1.28e-06	7.92e-05	-1.65392	Skin * VS18 down vs Skin * VS28
6882554	NM_011171 // Procr // protein C receptor, endothelial // 2 H1-3 // 19124 /// ENSMUST000	Procr	NM_011171	1.29e-06	7.92e-05	2.92335	Skin * VS18 up vs Skin * VS28
6847713	NM_133359 // AY026312 // cDNA sequence AY026312 // 16 C3.3 // 170939 /// AY026312 // AY	AY026312	NM_133359	1.29e-06	7.92e-05	40.6764	Skin * VS18 up vs Skin * VS28
6784527	NM_016780 // Itgb3 // integrin beta 3 // 11 E1|11 68.0 cM // 16416 /// ENSMUST000000210	Itgb3	NM_016780	1.31e-06	7.98e-05	1.97142	Skin * VS18 up vs Skin * VS28
6983799	NM_011925 // Cd97 // CD97 antigen // 8 C2|8 38.0 cM // 26364 /// NM_001163030 // Cd97 /	Cd97	NM_011925	1.33e-06	8.07e-05	2.32064	Skin * VS18 up vs Skin * VS28
6934321	NM_181410 // Gtf2h3 // general transcription factor IIH, polypeptide 3 // 5 F|5 68.0 cM	Gtf2h3	NM_181410	1.34e-06	8.07e-05	2.42698	Skin * VS18 up vs Skin * VS28
6788928	NM_133208 // Zfp287 // zinc finger protein 287 // 11 B2 // 170740 /// ENSMUST0000010870	Zfp287	NM_133208	1.36e-06	8.14e-05	-1.50563	Skin * VS18 down vs Skin * VS28
6824829	NM_024267 // Ipo4 // importin 4 // 14 C3|14 20.0 cM // 75751 /// ENSMUST00000047131 //	Ipo4	NM_024267	1.36e-06	8.14e-05	1.81409	Skin * VS18 up vs Skin * VS28
6789355	NM_031880 // Tnk1 // tyrosine kinase, non-receptor, 1 // 11 B3 // 83813 /// NM_023564 /	Tnk1	NM_031880	1.41e-06	8.45e-05	-1.49071	Skin * VS18 down vs Skin * VS28
6899372	NM_011311 // S100a4 // S100 calcium binding protein A4 // 3 F1-F2|3 43.6 cM // 20198 //	S100a4	NM_011311	1.43e-06	8.54e-05	3.4313	Skin * VS18 up vs Skin * VS28
6792129	NM_147219 // Abca5 // ATP-binding cassette, sub-family A (ABC1), member 5 // 11 E1 // 2	Abca5	NM_147219	1.53e-06	9.02e-05	-2.63827	Skin * VS18 down vs Skin * VS28
6834025	NM_008728 // Npr3 // natriuretic peptide receptor 3 // 15 A1|15 6.7 cM // 18162 /// NM_	Npr3	NM_008728	1.55e-06	9.1e-05	9.33358	Skin * VS18 up vs Skin * VS28
6796538	NM_027349 // Rbm25 // RNA binding motif protein 25 // 12 D1 // 67039 /// ENSMUST0000001	Rbm25	NM_027349	1.57e-06	9.15e-05	-2.1295	Skin * VS18 down vs Skin * VS28
6786585	NM_011023 // Otx1 // orthodenticle homolog 1 (Drosophila) // 11 A3.2|11 12.0 cM // 1842	Otx1	NM_011023	1.56e-06	9.15e-05	-1.51563	Skin * VS18 down vs Skin * VS28
6847710	NM_130857 // Krtap16-5 // keratin associated protein 16-5 // 16 C3.3 // 77918 /// AF345	Krtap16-5	NM_130857	1.59e-06	9.23e-05	29.6255	Skin * VS18 up vs Skin * VS28
6883120	NM_008906 // Ctsa // cathepsin A // 2 H3|2 96.0 cM // 19025 /// NM_001038492 // Ctsa //	Ctsa	NM_008906	1.63e-06	9.43e-05	1.48631	Skin * VS18 up vs Skin * VS28
6982181	NM_001001184 // Ccdc111 // coiled-coil domain containing 111 // 8 B1.1 // 408022 /// EN	Ccdc111	NM_001001184	1.64e-06	9.5e-05	-1.84228	Skin * VS18 down vs Skin * VS28
6874947	NM_172471 // Itih5 // inter-alpha (globulin) inhibitor H5 // 2 A1 // 209378 /// ENSMUST	Itih5	NM_172471	1.68e-06	9.7e-05	2.68342	Skin * VS18 up vs Skin * VS28
6984975	NM_013477 // Atp6v0d1 // ATPase, H+ transporting, lysosomal V0 subunit D1 // 8 D3 // 11	Atp6v0d1	NM_013477	1.74e-06	9.98e-05	1.72437	Skin * VS18 up vs Skin * VS28
6997528	NM_013669 // Snap91 // synaptosomal-associated protein 91 // --- // 20616 /// ENSMUST00	Snap91	NM_013669	1.76e-06	0.000100726	-1.56074	Skin * VS18 down vs Skin * VS28
6854286	NM_001081399 // Prss33 // protease, serine, 33 // 17 A3.3|17 10.75 cM // 353130 /// ENS	Prss33	NM_001081399	1.77e-06	0.000101047	-1.32652	Skin * VS18 down vs Skin * VS28
6830506	NM_181277 // Col14a1 // collagen, type XIV, alpha 1 // 15 D // 12818 /// ENSMUST0000011	Col14a1	NM_181277	1.84e-06	0.00010403	3.60866	Skin * VS18 up vs Skin * VS28
6791400	NM_016880 // Krt35 // keratin 35 // 11 D // 53617 /// ENSMUST00000103127 // Krt35 // ke	Krt35	NM_016880	1.83e-06	0.00010403	11.3642	Skin * VS18 up vs Skin * VS28
6863783	NM_019737 // B4galt6 // UDP-Gal:betaGlcNAc beta 1,4-galactosyltransferase, polypeptide	B4galt6	NM_019737	1.87e-06	0.00010567	2.65727	Skin * VS18 up vs Skin * VS28
6809372	NM_023472 // Ankra2 // ankyrin repeat, family A (RFXANK-like), 2 // 13 D1 // 68558 ///	Ankra2	NM_023472	1.88e-06	0.000106156	-2.07688	Skin * VS18 down vs Skin * VS28
6937227	NM_133903 // Spon2 // spondin 2, extracellular matrix protein // 5 B1 // 100689 /// ENS	Spon2	NM_133903	1.89e-06	0.000106344	2.33168	Skin * VS18 up vs Skin * VS28
6813070	NM_207232 // Ptpdc1 // protein tyrosine phosphatase domain containing 1 // 13 A5 // 218	Ptpdc1	NM_207232	1.94e-06	0.000108695	-1.5702	Skin * VS18 down vs Skin * VS28
6944966	NM_008493 // Lep // leptin // 6 A3.3|6 10.5 cM // 16846 /// ENSMUST00000069789 // Lep /	Lep	NM_008493	1.96e-06	0.00010932	21.4237	Skin * VS18 up vs Skin * VS28
6977975	NM_007406 // Adcy7 // adenylate cyclase 7 // 8 C3|8 40.0 cM // 11513 /// NM_001037724 /	Adcy7	NM_007406	1.99e-06	0.000110424	1.89759	Skin * VS18 up vs Skin * VS28
6881455	NM_013829 // Plcb4 // phospholipase C, beta 4 // 2 F3|2 77.0 cM // 18798 /// ENSMUST000	Plcb4	NM_013829	2e-06	0.000111097	-2.66636	Skin * VS18 down vs Skin * VS28
6785299	NM_009304 // Syngr2 // synaptogyrin 2 // 11 E2 // 20973 /// ENSMUST00000026649 // Syngr	Syngr2	NM_009304	2.01e-06	0.000111144	1.62704	Skin * VS18 up vs Skin * VS28
6876087	NM_133673 // Tor1b // torsin family 1, member B // 2 B // 30934 /// ENSMUST00000028199	Tor1b	NM_133673	2.1e-06	0.000115753	1.87158	Skin * VS18 up vs Skin * VS28
6899375	NM_199422 // S100a7a // S100 calcium binding protein A7A // 3 F1 // 381493 /// ENSMUST0	S100a7a	NM_199422	2.15e-06	0.000118209	11.2026	Skin * VS18 up vs Skin * VS28
6925659	NM_153160 // Zcchc17 // zinc finger, CCHC domain containing 17 // 4 D2.2 // 619605 ///	Zcchc17	NM_153160	2.16e-06	0.000118352	1.90609	Skin * VS18 up vs Skin * VS28
6749720	NM_022988 // Nif3l1 // Ngg1 interacting factor 3-like 1 (S. pombe) // 1 C // 65102 ///	Nif3l1	NM_022988	2.18e-06	0.000119224	1.86928	Skin * VS18 up vs Skin * VS28
6800060	NM_013464 // Ahr // aryl-hydrocarbon receptor // 12 A3|12 18.0 cM // 11622 /// ENSMUST0	Ahr	NM_013464	2.24e-06	0.000121597	-2.08538	Skin * VS18 down vs Skin * VS28
6878984	NM_018828 // Fnbp4 // formin binding protein 4 // 2 E1 // 55935 /// ENSMUST00000013759	Fnbp4	NM_018828	2.25e-06	0.000121774	-1.94668	Skin * VS18 down vs Skin * VS28
6754578	NR_002870 // Dnm3os // dynamin 3, opposite strand // 1 H2.1 // 474332 /// NR_029810 //	Dnm3os	NR_002870	2.3e-06	0.000123746	-2.39611	Skin * VS18 down vs Skin * VS28
6886170	NM_011187 // Psmb7 // proteasome (prosome, macropain) subunit, beta type 7 // 2 B|2 27.	Psmb7	NM_011187	2.41e-06	0.000129558	2.20562	Skin * VS18 up vs Skin * VS28
6791388	NM_010659 // Krt31 // keratin 31 // 11 D|11 58.3 cM // 16660 /// NM_013570 // Krt33b //	Krt31	NM_010659	2.44e-06	0.000130385	20.8217	Skin * VS18 up vs Skin * VS28
6842983	NM_183189 // Krtap13-1 // keratin associated protein 13-1 // 16 C3.3 // 268905 /// ENSM	Krtap13-1	NM_183189	2.44e-06	0.000130385	22.4231	Skin * VS18 up vs Skin * VS28
6870967	NM_133666 // Ndufv1 // NADH dehydrogenase (ubiquinone) flavoprotein 1 // 19 A // 17995	Ndufv1	NM_133666	2.45e-06	0.000130547	2.08697	Skin * VS18 up vs Skin * VS28
6838637	NM_010667 // Krt86 // keratin 86 // 15 F2|15 58.71 cM // 16679 /// NM_001166157 // Krt8	Krt86	NM_010667	2.47e-06	0.000131009	10.6019	Skin * VS18 up vs Skin * VS28
6780855	NM_007714 // Clk4 // CDC like kinase 4 // 11 B1.3 // 12750 /// ENSMUST00000093132 // Cl	Clk4	NM_007714	2.48e-06	0.000131086	-2.09726	Skin * VS18 down vs Skin * VS28
6887816	NM_001018042 // Sp3 // trans-acting transcription factor 3 // 2 C3 // 20687 /// NM_0010	Sp3	NM_001018042	2.49e-06	0.000131086	-1.75037	Skin * VS18 down vs Skin * VS28
6781243	NM_026949 // Cnot8 // CCR4-NOT transcription complex, subunit 8 // 11 B1.3 // 69125 ///	Cnot8	NM_026949	2.48e-06	0.000131086	1.5767	Skin * VS18 up vs Skin * VS28
6884754	NM_024185 // Fam188a // family with sequence similarity 188, member A // 2 A1 // 66960	Fam188a	NM_024185	2.52e-06	0.000132044	-1.92711	Skin * VS18 down vs Skin * VS28
7011848	NM_016985 // Mtmr1 // myotubularin related protein 1 // X A7.2 // 53332 /// ENSMUST0000	Mtmr1	NM_016985	2.52e-06	0.000132044	-1.76621	Skin * VS18 down vs Skin * VS28
6757935	NM_146107 // Actr1b // ARP1 actin-related protein 1 homolog B, centractin beta (yeast)	Actr1b	NM_146107	2.54e-06	0.000132291	2.11863	Skin * VS18 up vs Skin * VS28
6937426	NM_153107 // Cpz // carboxypeptidase Z // 5 B3 // 242939 /// ENSMUST00000038676 // Cpz	Cpz	NM_153107	2.54e-06	0.000132291	3.9321	Skin * VS18 up vs Skin * VS28
6828747	NM_175501 // Adamts12 // a disintegrin-like and metallopeptidase (reprolysin type) with	Adamts12	NM_175501	2.57e-06	0.000133175	2.24356	Skin * VS18 up vs Skin * VS28
6771703	NM_021412 // Mmp19 // matrix metallopeptidase 19 // 10 D3|10 70.0 cM // 58223 /// NM_00	Mmp19	NM_021412	2.59e-06	0.000134118	2.95465	Skin * VS18 up vs Skin * VS28
6773016	NM_001110197 // Rnf146 // ring finger protein 146 // 10 A4 // 68031 /// NM_001110198 //	Rnf146	NM_001110197	2.65e-06	0.00013667	-3.33045	Skin * VS18 down vs Skin * VS28
6995956	NM_012043 // Islr // immunoglobulin superfamily containing leucine-rich repeat // 9 B /	Islr	NM_012043	2.67e-06	0.000137433	3.49043	Skin * VS18 up vs Skin * VS28
6954415	NM_008354 // Il12rb2 // interleukin 12 receptor, beta 2 // 6 C1|6 30.1 cM // 16162 ///	Il12rb2	NM_008354	2.68e-06	0.000137445	-2.77678	Skin * VS18 down vs Skin * VS28
6817287	NM_008695 // Nid2 // nidogen 2 // 14 A3 // 18074 /// NM_026528 // 2700060E02Rik // RIKE	Nid2	NM_008695	2.73e-06	0.000139514	2.07412	Skin * VS18 up vs Skin * VS28
6779162	NM_033523 // Spred2 // sprouty-related, EVH1 domain containing 2 // 11 A3.2 // 114716 /	Spred2	NM_033523	2.77e-06	0.000140968	-2.04065	Skin * VS18 down vs Skin * VS28
6963950	NM_001164580 // BC030336 // cDNA sequence BC030336 // 7 F2 // 233812 /// ENSMUST0000006	BC030336	NM_001164580	2.8e-06	0.000141655	-2.31292	Skin * VS18 down vs Skin * VS28
6784187	NM_010221 // Fkbp10 // FK506 binding protein 10 // 11 D|11 58.0 cM // 14230 /// NM_0011	Fkbp10	NM_010221	2.8e-06	0.000141655	2.54615	Skin * VS18 up vs Skin * VS28
6826279	NM_018765 // Wbp4 // WW domain binding protein 4 // 14 D3 // 22380 /// ENSMUST000000226	Wbp4	NM_018765	2.87e-06	0.000144332	-2.1	Skin * VS18 down vs Skin * VS28
6881172	NM_024193 // Nop56 // NOP56 ribonucleoprotein homolog (yeast) // 2 F3 // 67134 /// NR_0	Nop56	NM_024193	2.9e-06	0.000145615	2.115	Skin * VS18 up vs Skin * VS28
6775415	NM_024499 // Sgta // small glutamine-rich tetratricopeptide repeat (TPR)-containing, al	Sgta	NM_024499	2.92e-06	0.000146203	2.42968	Skin * VS18 up vs Skin * VS28
6946993	NM_007599 // Capg // capping protein (actin filament), gelsolin-like // 6 C3 // 12332 /	Capg	NM_007599	2.99e-06	0.000149394	1.87556	Skin * VS18 up vs Skin * VS28
6792442	NM_008258 // Hn1 // hematological and neurological expressed sequence 1 // 11 E2|11 70.	Hn1	NM_008258	3.04e-06	0.000151527	3.27542	Skin * VS18 up vs Skin * VS28
6760446	NM_001111314 // Ngef // neuronal guanine nucleotide exchange factor // 1 D|1 54.0 cM //	Ngef	NM_001111314	3.14e-06	0.000155422	-1.33297	Skin * VS18 down vs Skin * VS28
6769192	NM_025313 // Atp5d // ATP synthase, H+ transporting, mitochondrial F1 complex, delta su	Atp5d	NM_025313	3.14e-06	0.000155422	1.93638	Skin * VS18 up vs Skin * VS28
7016340	NM_019443 // Ndufa1 // NADH dehydrogenase (ubiquinone) 1 alpha subcomplex, 1 // X A2 //	Ndufa1	NM_019443	3.16e-06	0.000155422	3.24701	Skin * VS18 up vs Skin * VS28
6858465	NM_026505 // Bambi // BMP and activin membrane-bound inhibitor, homolog (Xenopus laevis	Bambi	NM_026505	3.16e-06	0.000155422	3.67307	Skin * VS18 up vs Skin * VS28
6850502	NM_178589 // Tnfrsf21 // tumor necrosis factor receptor superfamily, member 21 // 17 C	Tnfrsf21	NM_178589	3.25e-06	0.000159444	-1.9351	Skin * VS18 down vs Skin * VS28
6844112	NM_013607 // Myh11 // myosin, heavy polypeptide 11, smooth muscle // 16 A1|16 5.0 cM //	Myh11	NM_013607	3.29e-06	0.000160699	-3.36944	Skin * VS18 down vs Skin * VS28
6963384	NM_020616 // D930014E17Rik // RIKEN cDNA D930014E17 gene // 7 E3 // 57373 /// ENSMUST00	D930014E17Rik	NM_020616	3.35e-06	0.00016215	-2.72498	Skin * VS18 down vs Skin * VS28
6999196	NM_024222 // Stt3b // STT3, subunit of the oligosaccharyltransferase complex, homolog B	Stt3b	NM_024222	3.35e-06	0.00016215	1.32251	Skin * VS18 up vs Skin * VS28
6753245	NM_027979 // Chit1 // chitinase 1 (chitotriosidase) // 1 E4 // 71884 /// ENSMUST0000008	Chit1	NM_027979	3.37e-06	0.000162539	-1.72778	Skin * VS18 down vs Skin * VS28
6832079	NM_009634 // Adsl // adenylosuccinate lyase // 15 E1|15 46.0 cM // 11564 /// ENSMUST000	Adsl	NM_009634	3.38e-06	0.000162539	1.99161	Skin * VS18 up vs Skin * VS28
6867761	NM_021474 // Efemp2 // epidermal growth factor-containing fibulin-like extracellular ma	Efemp2	NM_021474	3.41e-06	0.000163513	1.94518	Skin * VS18 up vs Skin * VS28
6843207	NM_080456 // Mrps6 // mitochondrial ribosomal protein S6 // 16 C4 // 121022 /// NM_0173	Mrps6	NM_080456	3.43e-06	0.000163943	2.47145	Skin * VS18 up vs Skin * VS28
6837143	NM_144811 // Cbx7 // chromobox homolog 7 // 15 E1|15 46.0 cM // 52609 /// ENSMUST000001	Cbx7	NM_144811	3.46e-06	0.000164815	-1.84464	Skin * VS18 down vs Skin * VS28
6970749	NM_026533 // Rps13 // ribosomal protein S13 // 7 E1 // 68052 /// BC085269 // Rps13 // r	Rps13	NM_026533	3.49e-06	0.000165787	-4.85923	Skin * VS18 down vs Skin * VS28
6833308	NM_019518 // Grasp // GRP1 (general receptor for phosphoinositides 1)-associated scaffo	Grasp	NM_019518	3.54e-06	0.000167725	1.58009	Skin * VS18 up vs Skin * VS28
7020772	NM_019397 // Egfl6 // EGF-like-domain, multiple 6 // X F5|X 71.5 cM // 54156 /// ENSMUS	Egfl6	NM_019397	3.57e-06	0.000168709	-1.61215	Skin * VS18 down vs Skin * VS28
6994133	NM_153803 // Glb1l2 // galactosidase, beta 1-like 2 // 9 A4 // 244757 /// ENSMUST000000	Glb1l2	NM_153803	3.58e-06	0.000168709	4.09676	Skin * VS18 up vs Skin * VS28
6784253	NM_026776 // Vps25 // vacuolar protein sorting 25 (yeast) // 11 D|11 60.0 cM // 28084 /	Vps25	NM_026776	3.64e-06	0.000170814	2.15121	Skin * VS18 up vs Skin * VS28
6751634	NM_016696 // Gpc1 // glypican 1 // 1 D // 14733 /// ENSMUST00000045970 // Gpc1 // glypi	Gpc1	NM_016696	3.66e-06	0.000171111	2.20088	Skin * VS18 up vs Skin * VS28
6854276	NM_029798 // Flywch2 // FLYWCH family member 2 // 17 A3.3 // 76917 /// ENSMUST000000247	Flywch2	NM_029798	3.7e-06	0.000172607	-1.5499	Skin * VS18 down vs Skin * VS28
6791410	NM_010663 // Krt17 // keratin 17 // 11 D|11 58.7 cM // 16667 /// ENSMUST00000080893 //	Krt17	NM_010663	3.74e-06	0.000173882	2.25296	Skin * VS18 up vs Skin * VS28
6860201	NM_053143 // Pcdhb18 // protocadherin beta 18 // 18 B3 // 93889 /// ENSMUST00000055949	Pcdhb18	NM_053143	3.78e-06	0.000175263	-1.68909	Skin * VS18 down vs Skin * VS28
6769235	NM_134002 // Csnk1g2 // casein kinase 1, gamma 2 // 10 C1 // 103236 /// NM_001159591 //	Csnk1g2	NM_134002	3.86e-06	0.000178522	1.62219	Skin * VS18 up vs Skin * VS28
6939931	NM_007568 // Btc // betacellulin, epidermal growth factor family member // 5 E2|5 51.0	Btc	NM_007568	3.9e-06	0.000179526	-2.47505	Skin * VS18 down vs Skin * VS28
6760789	NM_021537 // Stk25 // serine/threonine kinase 25 (yeast) // 1 D|1 58.0 cM // 59041 ///	Stk25	NM_021537	3.9e-06	0.000179526	1.71761	Skin * VS18 up vs Skin * VS28
6906851	BC063049 // 4632404H12Rik // RIKEN cDNA 4632404H12 gene // 3 F1 // 74034 /// ENSMUST000	4632404H12Rik	BC063049	3.97e-06	0.000182194	-1.52781	Skin * VS18 down vs Skin * VS28
6934130	NM_019824 // Arpc3 // actin related protein 2/3 complex, subunit 3 // 5 F // 56378 ///	Arpc3	NM_019824	4.03e-06	0.000184757	2.78211	Skin * VS18 up vs Skin * VS28
6785626	NM_026150 // 4921536K21Rik // RIKEN cDNA 4921536K21 gene // 11 A1 // 67430 /// ENSMUST0	4921536K21Rik	NM_026150	4.07e-06	0.000185149	-1.33135	Skin * VS18 down vs Skin * VS28
6942716	NM_172277 // Snx8 // sorting nexin 8 // 5 G2 // 231834 /// ENSMUST00000031539 // Snx8 /	Snx8	NM_172277	4.07e-06	0.000185149	1.74614	Skin * VS18 up vs Skin * VS28
6775185	NM_009933 // Col6a1 // collagen, type VI, alpha 1 // 10 41.1 cM // 12833 /// ENSMUST000	Col6a1	NM_009933	4.07e-06	0.000185149	2.90629	Skin * VS18 up vs Skin * VS28
6910948	NM_001093753 // Sfrs11 // splicing factor, arginine/serine-rich 11 // 3 H4 // 69207 ///	Sfrs11	NM_001093753	4.21e-06	0.000190369	-1.67465	Skin * VS18 down vs Skin * VS28
6755845	NM_173378 // Trp53bp2 // transformation related protein 53 binding protein 2 // 1 H5|1	Trp53bp2	NM_173378	4.23e-06	0.000190369	-1.63379	Skin * VS18 down vs Skin * VS28
6917495	NM_007512 // Atpif1 // ATPase inhibitory factor 1 // 4 D2.3 // 11983 /// ENSMUST0000006	Atpif1	NM_007512	4.24e-06	0.000190369	1.91807	Skin * VS18 up vs Skin * VS28
6972998	NM_029767 // Rps9 // ribosomal protein S9 // 7 A1 // 76846 /// ENSMUST00000108625 // Rp	Rps9	NM_029767	4.23e-06	0.000190369	2.01139	Skin * VS18 up vs Skin * VS28
6749706	NM_023631 // Aox4 // aldehyde oxidase 4 // 1 23.2 cM // 71872 /// ENSMUST00000040442 //	Aox4	NM_023631	4.33e-06	0.000193151	3.91653	Skin * VS18 up vs Skin * VS28
6847734	NM_010673 // Krtap6-2 // keratin associated protein 6-2 // 16 C3.3 // 16701 /// D89902	Krtap6-2	NM_010673	4.32e-06	0.000193151	25.7412	Skin * VS18 up vs Skin * VS28
6968842	NM_011983 // Homer2 // homer homolog 2 (Drosophila) // 7 D3 // 26557 /// NM_001164086 /	Homer2	NM_011983	4.4e-06	0.000195606	-4.31736	Skin * VS18 down vs Skin * VS28
6881100	NM_178404 // Zc3h6 // zinc finger CCCH type containing 6 // 2 F1 // 78751 /// ENSMUST00	Zc3h6	NM_178404	4.4e-06	0.000195606	-3.69843	Skin * VS18 down vs Skin * VS28
6957134	NM_013700 // Usp5 // ubiquitin specific peptidase 5 (isopeptidase T) // 6 F2|6 60.2 cM	Usp5	NM_013700	4.53e-06	0.000200548	1.95912	Skin * VS18 up vs Skin * VS28
6884892	NM_028950 // Nsun6 // NOL1/NOP2/Sun domain family member 6 // 2 A2 // 74455 /// NM_0011	Nsun6	NM_028950	4.56e-06	0.000201479	-1.51346	Skin * VS18 down vs Skin * VS28
6996952	NM_016711 // Tmod2 // tropomodulin 2 // 9 D|9 38.0 cM // 50876 /// NM_001038710 // Tmod	Tmod2	NM_016711	4.72e-06	0.000208094	-2.36774	Skin * VS18 down vs Skin * VS28
6815188	NM_029153 // Scamp1 // secretory carrier membrane protein 1 // 13 D1 // 107767 /// ENSM	Scamp1	NM_029153	4.73e-06	0.000208094	-1.68436	Skin * VS18 down vs Skin * VS28
6840539	NM_027355 // Rnf168 // ring finger protein 168 // 16 B2 // 70238 /// ENSMUST00000014218	Rnf168	NM_027355	4.77e-06	0.000209047	-1.52069	Skin * VS18 down vs Skin * VS28
6907289	NM_027241 // Polr3gl // polymerase (RNA) III (DNA directed) polypeptide G like // 3 F2.	Polr3gl	NM_027241	4.8e-06	0.00020913	-2.77995	Skin * VS18 down vs Skin * VS28
6839746	NM_025808 // Lztr1 // leucine-zipper-like transcriptional regulator, 1 // 16 A3 // 6686	Lztr1	NM_025808	4.8e-06	0.00020913	1.94458	Skin * VS18 up vs Skin * VS28
6939681	NM_172880 // Tmprss11e // transmembrane protease, serine 11e // 5 E1 // 243084 /// ENSM	Tmprss11e	NM_172880	4.79e-06	0.00020913	2.81162	Skin * VS18 up vs Skin * VS28
6902148	NM_001162538 // Odf2l // outer dense fiber of sperm tails 2-like // 3 H3|3 69.0 cM // 5	Odf2l	NM_001162538	4.84e-06	0.00020948	-1.72018	Skin * VS18 down vs Skin * VS28
6802031	NM_178745 // Tmem229b // transmembrane protein 229B // 12 C3 // 268567 /// NM_001170401	Tmem229b	NM_178745	4.84e-06	0.00020948	3.45539	Skin * VS18 up vs Skin * VS28
6758920	NR_027630 // Kctd18 // potassium channel tetramerisation domain containing 18 // 1 C1.3	Kctd18	NR_027630	4.9e-06	0.000211273	-1.82917	Skin * VS18 down vs Skin * VS28
6791373	NM_027087 // Krtap4-13 // keratin associated protein 4-13 // 11 D // 69464 /// NM_00109	Krtap4-13	NM_027087	4.89e-06	0.000211273	5.90421	Skin * VS18 up vs Skin * VS28
6885532	NM_001113574 // Brd3 // bromodomain containing 3 // --- // 67382 /// NM_001113573 // Br	Brd3	NM_001113574	4.95e-06	0.000212975	-1.83515	Skin * VS18 down vs Skin * VS28
6835010	NM_011740 // Ywhaz // tyrosine 3-monooxygenase/tryptophan 5-monooxygenase activation pr	Ywhaz	NM_011740	5.05e-06	0.000216442	-1.66055	Skin * VS18 down vs Skin * VS28
6807074	NM_011518 // Sykb // spleen tyrosine kinase // 13 B-C2|13 37.0 cM // 20963 /// ENSMUST0	Sykb	NM_011518	5.1e-06	0.000218253	1.9203	Skin * VS18 up vs Skin * VS28
6918151	NM_172520 // Arhgef19 // Rho guanine nucleotide exchange factor (GEF) 19 // 4 D3 // 213	Arhgef19	NM_172520	5.13e-06	0.000219077	1.51659	Skin * VS18 up vs Skin * VS28
6886110	NM_026176 // Pdcl // phosducin-like // 2 B // 67466 /// ENSMUST00000112940 // Pdcl // p	Pdcl	NM_026176	5.18e-06	0.000220168	-1.93887	Skin * VS18 down vs Skin * VS28
6791219	NM_026186 // Cwc25 // CWC25 spliceosome-associated protein homolog (S. cerevisiae) // 1	Cwc25	NM_026186	5.2e-06	0.000220168	-1.52712	Skin * VS18 down vs Skin * VS28
6773169	NM_178908 // Fam26e // family with sequence similarity 26, member E // 10 B1 // 103511	Fam26e	NM_178908	5.19e-06	0.000220168	3.15919	Skin * VS18 up vs Skin * VS28
6892890	NM_145369 // Wfdc5 // WAP four-disulfide core domain 5 // 2 H3 // 209232 /// ENSMUST000	Wfdc5	NM_145369	5.31e-06	0.000223321	-2.03933	Skin * VS18 down vs Skin * VS28
6760042	NM_173425 // Fam124b // family with sequence similarity 124, member B // 1 C4 // 241128	Fam124b	NM_173425	5.31e-06	0.000223321	-1.35898	Skin * VS18 down vs Skin * VS28
6972501	NM_146206 // Tpcn2 // two pore segment channel 2 // 7 F5 // 233979 /// ENSMUST000000580	Tpcn2	NM_146206	5.3e-06	0.000223321	1.72883	Skin * VS18 up vs Skin * VS28
6913039	NM_016678 // Reck // reversion-inducing-cysteine-rich protein with kazal motifs // 4 B1	Reck	NM_016678	5.36e-06	0.000224915	-2.04562	Skin * VS18 down vs Skin * VS28
6956241	NM_021449 // Crbn // cereblon // --- // 58799 /// NM_175357 // Crbn // cereblon // ---	Crbn	NM_021449	5.42e-06	0.000226252	-1.82272	Skin * VS18 down vs Skin * VS28
6929784	NM_019810 // Slc5a1 // solute carrier family 5 (sodium/glucose cotransporter), member 1	Slc5a1	NM_019810	5.43e-06	0.000226501	-1.47605	Skin * VS18 down vs Skin * VS28
6754437	NM_011931 // Rfwd2 // ring finger and WD repeat domain 2 // 1 C3 // 26374 /// NR_028518	Rfwd2	NM_011931	5.51e-06	0.000228691	-2.44409	Skin * VS18 down vs Skin * VS28
6813387	NM_025828 // Lman2 // lectin, mannose-binding 2 // 13 B1 // 66890 /// ENSMUST0000002194	Lman2	NM_025828	5.51e-06	0.000228691	1.6169	Skin * VS18 up vs Skin * VS28
6791204	NM_018873 // Srcin1 // SRC kinase signaling inhibitor 1 // --- // 56013 /// ENSMUST0000	Srcin1	NM_018873	5.6e-06	0.000231589	-1.34058	Skin * VS18 down vs Skin * VS28
6792779	NM_011032 // P4hb // prolyl 4-hydroxylase, beta polypeptide // 11 D-E|11 80.0 cM // 184	P4hb	NM_011032	5.66e-06	0.000233706	1.60074	Skin * VS18 up vs Skin * VS28
6916147	NM_010760 // Magoh // mago-nashi homolog, proliferation-associated (Drosophila) // 4 C7	Magoh	NM_010760	5.74e-06	0.000236425	-3.55945	Skin * VS18 down vs Skin * VS28
6947555	NM_007638 // Cct7 // chaperonin containing Tcp1, subunit 7 (eta) // 6 D1 // 12468 /// E	Cct7	NM_007638	5.75e-06	0.000236425	1.71884	Skin * VS18 up vs Skin * VS28
6867987	NM_009643 // Ahnak // AHNAK nucleoprotein (desmoyokin) // 19 A // 66395 /// NM_00103995	Ahnak	NM_009643	5.82e-06	0.000237495	-2.16791	Skin * VS18 down vs Skin * VS28
6819276	NM_008519 // Ltb4r1 // leukotriene B4 receptor 1 // 14 C3|14 20.5 cM // 16995 /// ENSMU	Ltb4r1	NM_008519	5.82e-06	0.000237495	-2.1035	Skin * VS18 down vs Skin * VS28
6973094	NM_175247 // Zfp28 // zinc finger protein 28 // 7 A1 // 22690 /// ENSMUST00000081022 //	Zfp28	NM_175247	5.8e-06	0.000237495	-1.37861	Skin * VS18 down vs Skin * VS28
6892991	NM_207706 // Elmo2 // engulfment and cell motility 2, ced-12 homolog (C. elegans) // 2	Elmo2	NM_207706	5.92e-06	0.000240436	1.39249	Skin * VS18 up vs Skin * VS28
6956867	NM_001080780 // Ret // ret proto-oncogene // 6 E3-F1|6 53.2 cM // 19713 /// NM_009050 /	Ret	NM_001080780	5.96e-06	0.000241691	2.28856	Skin * VS18 up vs Skin * VS28
6880553	NM_011941 // Mapkbp1 // mitogen-activated protein kinase binding protein 1 // 2 E5 // 2	Mapkbp1	NM_011941	6.07e-06	0.000245262	-1.63636	Skin * VS18 down vs Skin * VS28
6916511	NM_021461 // Mknk1 // MAP kinase-interacting serine/threonine kinase 1 // 4 D1 // 17346	Mknk1	NM_021461	6.09e-06	0.000245751	1.67543	Skin * VS18 up vs Skin * VS28
6873777	NM_172429 // Smndc1 // survival motor neuron domain containing 1 // 19 D2 // 76479 ///	Smndc1	NM_172429	6.18e-06	0.000248344	-2.16649	Skin * VS18 down vs Skin * VS28
7003143	NM_001004153 // AU018091 // expressed sequence AU018091 // 7 A1 // 245128 /// ENSMUST00	AU018091	NM_001004153	6.21e-06	0.000248679	3.21496	Skin * VS18 up vs Skin * VS28
6933616	NM_026718 // Ankrd13a // ankyrin repeat domain 13a // 5 F // 68420 /// ENSMUST000001025	Ankrd13a	NM_026718	6.24e-06	0.000249394	1.87216	Skin * VS18 up vs Skin * VS28
6924583	NM_145551 // Slc5a9 // solute carrier family 5 (sodium/glucose cotransporter), member 9	Slc5a9	NM_145551	6.31e-06	0.000250939	-1.63249	Skin * VS18 down vs Skin * VS28
6775410	NM_013895 // Timm13 // translocase of inner mitochondrial membrane 13 homolog (yeast) /	Timm13	NM_013895	6.3e-06	0.000250939	1.78611	Skin * VS18 up vs Skin * VS28
6791472	NM_007970 // Ezh1 // enhancer of zeste homolog 1 (Drosophila) // 11 C-D|11 62.0 cM // 1	Ezh1	NM_007970	6.53e-06	0.000258533	-1.69808	Skin * VS18 down vs Skin * VS28
6873069	NM_019698 // Aldh18a1 // aldehyde dehydrogenase 18 family, member A1 // 19 C3 // 56454	Aldh18a1	NM_019698	6.54e-06	0.000258533	3.0776	Skin * VS18 up vs Skin * VS28
6917809	NM_008321 // Id3 // inhibitor of DNA binding 3 // 4 D3|4 66.0 cM // 15903 /// ENSMUST00	Id3	NM_008321	6.54e-06	0.000258533	3.16475	Skin * VS18 up vs Skin * VS28
6784765	NM_015732 // Axin2 // axin2 // 11 E1|11 70.0 cM // 12006 /// ENSMUST00000052915 // Axin	Axin2	NM_015732	6.59e-06	0.00025859	-2.08786	Skin * VS18 down vs Skin * VS28
6935118	NM_178612 // Cnpy4 // canopy 4 homolog (zebrafish) // 5 G2 // 66455 /// ENSMUST00000110	Cnpy4	NM_178612	6.57e-06	0.00025859	2.20159	Skin * VS18 up vs Skin * VS28
6867615	NM_019449 // Unc93b1 // unc-93 homolog B1 (C. elegans) // 19 A // 54445 /// NM_00116142	Unc93b1	NM_019449	6.56e-06	0.00025859	2.33613	Skin * VS18 up vs Skin * VS28
6989042	NM_198675 // Fdxacb1 // ferredoxin-fold anticodon binding domain containing 1 // 9 A5.3	Fdxacb1	NM_198675	6.63e-06	0.000259699	-1.87235	Skin * VS18 down vs Skin * VS28
6899741	NM_181409 // Mtmr11 // myotubularin related protein 11 // 3 F2.1 // 194126 /// ENSMUST0	Mtmr11	NM_181409	6.7e-06	0.000261789	-1.63665	Skin * VS18 down vs Skin * VS28
6977016	NM_023627 // Isyna1 // myo-inositol 1-phosphate synthase A1 // 8 B3.3 // 71780 /// ENSM	Isyna1	NM_023627	6.73e-06	0.000262417	2.67554	Skin * VS18 up vs Skin * VS28
6782830	NM_009871 // Cdk5r1 // cyclin-dependent kinase 5, regulatory subunit 1 (p35) // 11 B5|1	Cdk5r1	NM_009871	6.75e-06	0.000262781	-1.51232	Skin * VS18 down vs Skin * VS28
6838648	NM_053249 // Krt82 // keratin 82 // 15 F2|15 58.75 cM // 114566 /// ENSMUST00000023713	Krt82	NM_053249	6.85e-06	0.000266163	7.12911	Skin * VS18 up vs Skin * VS28
6754700	NM_029115 // 4930455F23Rik // RIKEN cDNA 4930455F23 gene // 1 H1 // 74895 /// ENSMUST00	4930455F23Rik	NM_029115	6.9e-06	0.000266671	-1.79366	Skin * VS18 down vs Skin * VS28
6789721	NM_144491 // Dph1 // DPH1 homolog (S. cerevisiae) // 11 B5|11 47.7 cM // 116905 /// NM_	Dph1	NM_144491	6.9e-06	0.000266671	1.42092	Skin * VS18 up vs Skin * VS28
6784039	NM_009439 // Psmd3 // proteasome (prosome, macropain) 26S subunit, non-ATPase, 3 // 11	Psmd3	NM_009439	6.93e-06	0.000267256	1.88916	Skin * VS18 up vs Skin * VS28
6964734	NM_025392 // Bccip // BRCA2 and CDKN1A interacting protein // 7 F4 // 66165 /// ENSMUST	Bccip	NM_025392	6.97e-06	0.000268276	2.10381	Skin * VS18 up vs Skin * VS28
6943404	NM_001163493 // Stard13 // StAR-related lipid transfer (START) domain containing 13 //	Stard13	NM_001163493	7.04e-06	0.000270448	-2.0356	Skin * VS18 down vs Skin * VS28
6851095	NM_025887 // Rab5a // RAB5A, member RAS oncogene family // 17 C|17 32.0 cM // 271457 //	Rab5a	NM_025887	7.25e-06	0.000273277	-1.70051	Skin * VS18 down vs Skin * VS28
6988216	BC066002 // BC024479 // cDNA sequence BC024479 // 9 A4 // 235184 /// BC024479 // BC0244	BC024479	BC066002	7.2e-06	0.000273277	-1.47938	Skin * VS18 down vs Skin * VS28
6868048	NM_015735 // Ddb1 // damage specific DNA binding protein 1 // 19 centromere|19 5.0 cM /	Ddb1	NM_015735	7.2e-06	0.000273277	1.55479	Skin * VS18 up vs Skin * VS28
6870975	NM_016666 // Aip // aryl-hydrocarbon receptor-interacting protein // 19 A|19 0.0 cM //	Aip	NM_016666	7.24e-06	0.000273277	1.6821	Skin * VS18 up vs Skin * VS28
6899668	NM_029789 // Lass2 // LAG1 homolog, ceramide synthase 2 // 3 F2 // 76893 /// ENSMUST000	Lass2	NM_029789	7.25e-06	0.000273277	1.72666	Skin * VS18 up vs Skin * VS28
6800082	NM_025840 // Bzw2 // basic leucine zipper and W2 domains 2 // 12 B2 // 66912 /// ENSMUS	Bzw2	NM_025840	7.19e-06	0.000273277	1.76915	Skin * VS18 up vs Skin * VS28
6769166	NM_175450 // Wdr18 // WD repeat domain 18 // 10 C1 // 216156 /// ENSMUST00000045247 //	Wdr18	NM_175450	7.18e-06	0.000273277	2.15493	Skin * VS18 up vs Skin * VS28
6875920	NM_015734 // Col5a1 // collagen, type V, alpha 1 // 2 A2-B|2 18.0 cM // 12831 /// ENSMU	Col5a1	NM_015734	7.22e-06	0.000273277	2.49014	Skin * VS18 up vs Skin * VS28
6906987	NM_026394 // Lce1f // late cornified envelope 1F // 3 F1 // 67828 /// NM_026394 // Lce1	Lce1f	NM_026394	7.33e-06	0.000275111	-1.74547	Skin * VS18 down vs Skin * VS28
6871645	NR_024093 // Zfp91-Cntf // Zfp91-Cntf readthrough transcript // 19 A|19 // 664779 /// N	Zfp91-Cntf	NR_024093	7.36e-06	0.000275324	-1.67403	Skin * VS18 down vs Skin * VS28
6992056	NM_028721 // Nphp3 // nephronophthisis 3 (adolescent) // 9 F1|9 61.0 cM // 74025 /// NM	Nphp3	NM_028721	7.45e-06	0.000277766	-1.51112	Skin * VS18 down vs Skin * VS28
6906894	NM_145540 // Ints3 // integrator complex subunit 3 // 3 F1 // 229543 /// NM_178876 // I	Ints3	NM_145540	7.48e-06	0.000278187	1.75189	Skin * VS18 up vs Skin * VS28
6778293	NM_172791 // Pla2g3 // phospholipase A2, group III // 11 A1 // 237625 /// ENSMUST000000	Pla2g3	NM_172791	7.57e-06	0.000280496	-1.29308	Skin * VS18 down vs Skin * VS28
6855003	NM_008202 // Slc39a7 // solute carrier family 39 (zinc transporter), member 7 // 17 B1|	Slc39a7	NM_008202	7.57e-06	0.000280496	2.30403	Skin * VS18 up vs Skin * VS28
6875638	NM_019450 // Il1f6 // interleukin 1 family, member 6 // 2 A3|2 10.2 cM // 54448 /// ENS	Il1f6	NM_019450	7.59e-06	0.000280629	-1.62346	Skin * VS18 down vs Skin * VS28
6871295	NM_134150 // Otub1 // OTU domain, ubiquitin aldehyde binding 1 // 19 A // 107260 /// BC	Otub1	NM_134150	7.63e-06	0.000281512	1.93425	Skin * VS18 up vs Skin * VS28
6976988	NM_021538 // Cope // coatomer protein complex, subunit epsilon // 8 B3.3 // 59042 /// E	Cope	NM_021538	7.68e-06	0.000282486	2.32203	Skin * VS18 up vs Skin * VS28
6849383	NM_029624 // Lmf1 // lipase maturation factor 1 // 17 A3.3 // 76483 /// ENSMUST00000116	Lmf1	NM_029624	7.76e-06	0.000285003	1.63752	Skin * VS18 up vs Skin * VS28
6860207	NM_053145 // Pcdhb20 // protocadherin beta 20 // 18 B3 // 93891 /// BC031895 // Pcdhb20	Pcdhb20	NM_053145	7.79e-06	0.000285624	-1.48209	Skin * VS18 down vs Skin * VS28
6859474	NM_175276 // Fhod3 // formin homology 2 domain containing 3 // 18 A2 // 225288 /// ENSM	Fhod3	NM_175276	7.84e-06	0.000286812	2.64728	Skin * VS18 up vs Skin * VS28
6767850	NM_178675 // Slc35f1 // solute carrier family 35, member F1 // 10 B3 // 215085 /// ENSM	Slc35f1	NM_178675	7.86e-06	0.000287063	-1.27542	Skin * VS18 down vs Skin * VS28
6816967	NM_146051 // 3830406C13Rik // RIKEN cDNA 3830406C13 gene // 14 A1 // 218734 /// NM_1781	3830406C13Rik	NM_146051	7.98e-06	0.000290652	-1.61083	Skin * VS18 down vs Skin * VS28
6878469	NM_080558 // Ssfa2 // sperm specific antigen 2 // 2 D // 70599 /// ENSMUST00000111785 /	Ssfa2	NM_080558	8.11e-06	0.000294154	-1.7947	Skin * VS18 down vs Skin * VS28
7018979	NM_181579 // Pof1b // premature ovarian failure 1B // X E1 // 69693 /// ENSMUST00000039	Pof1b	NM_181579	8.11e-06	0.000294154	-1.48908	Skin * VS18 down vs Skin * VS28
6928871	NM_009152 // Sema3a // sema domain, immunoglobulin domain (Ig), short basic domain, sec	Sema3a	NM_009152	8.29e-06	0.00029923	-2.43014	Skin * VS18 down vs Skin * VS28
6968871	NM_013886 // Hdgfrp3 // hepatoma-derived growth factor, related protein 3 // 7 D3 // 29	Hdgfrp3	NM_013886	8.28e-06	0.00029923	-2.13754	Skin * VS18 down vs Skin * VS28
6941472	NM_172721 // Fbxw8 // F-box and WD-40 domain protein 8 // 5 F // 231672 /// ENSMUST0000	Fbxw8	NM_172721	8.3e-06	0.00029923	1.54833	Skin * VS18 up vs Skin * VS28
6977797	NM_010764 // Man2b1 // mannosidase 2, alpha B1 // 8 C2|8 37.0 cM // 17159 /// ENSMUST00	Man2b1	NM_010764	8.33e-06	0.00029973	1.95705	Skin * VS18 up vs Skin * VS28
6876543	NM_001159631 // Nek6 // NIMA (never in mitosis gene a)-related expressed kinase 6 // 2	Nek6	NM_001159631	8.36e-06	0.000300291	1.91522	Skin * VS18 up vs Skin * VS28
6965970	NM_177102 // Tmem91 // transmembrane protein 91 // 7 A3 // 320208 /// ENSMUST0000007943	Tmem91	NM_177102	8.41e-06	0.000300611	-1.84708	Skin * VS18 down vs Skin * VS28
6957346	NM_010219 // Fkbp4 // FK506 binding protein 4 // 6 F3 // 14228 /// ENSMUST00000032508 /	Fkbp4	NM_010219	8.42e-06	0.000300611	2.02926	Skin * VS18 up vs Skin * VS28
6899622	NM_009150 // Selenbp1 // selenium binding protein 1 // 3 F2.1|3 43.25 cM // 20341 /// N	Selenbp1	NM_009150	8.41e-06	0.000300611	3.63032	Skin * VS18 up vs Skin * VS28
6789522	BC043106 // 4933427D14Rik // RIKEN cDNA 4933427D14 gene // 11 B4 // 74477 /// BC059269	4933427D14Rik	BC043106	8.47e-06	0.000301142	-1.39457	Skin * VS18 down vs Skin * VS28
6972274	NM_027844 // Krtap5-2 // keratin associated protein 5-2 // 7 F5 // 71623 /// NM_023860	Krtap5-2	NM_027844	8.64e-06	0.000305994	15.4406	Skin * VS18 up vs Skin * VS28
6997671	NM_025360 // Tmed3 // transmembrane emp24 domain containing 3 // 9 E3.1 // 66111 /// EN	Tmed3	NM_025360	8.79e-06	0.000310395	2.37905	Skin * VS18 up vs Skin * VS28
7015006	NM_027153 // Pir // pirin // X F5 // 69656 /// ENSMUST00000033749 // Pir // pirin // X	Pir	NM_027153	8.86e-06	0.000312534	-1.82101	Skin * VS18 down vs Skin * VS28
6818153	NM_145741 // Gdf10 // growth differentiation factor 10 // 14 B|14 13.0 cM // 14560 ///	Gdf10	NM_145741	9e-06	0.000316702	2.57825	Skin * VS18 up vs Skin * VS28
6939358	NM_001159518 // Igfbp7 // insulin-like growth factor binding protein 7 // 5 C3.3 // 298	Igfbp7	NM_001159518	9.14e-06	0.000320887	1.973	Skin * VS18 up vs Skin * VS28
6855478	NM_028711 // Slc25a27 // solute carrier family 25, member 27 // 17 C // 74011 /// ENSMU	Slc25a27	NM_028711	9.22e-06	0.00032315	-1.79462	Skin * VS18 down vs Skin * VS28
6803274	NM_026535 // Serpina12 // serine (or cysteine) peptidase inhibitor, clade A (alpha-1 an	Serpina12	NM_026535	9.24e-06	0.000323211	-1.77153	Skin * VS18 down vs Skin * VS28
6863467	NM_207530 // Osbpl1a // oxysterol binding protein-like 1A // 18 A2 // 64291 /// ENSMUST	Osbpl1a	NM_207530	9.3e-06	0.000324533	-1.48193	Skin * VS18 down vs Skin * VS28
6898154	NM_025822 // Rsrc1 // arginine/serine-rich coiled-coil 1 // 3 E2 // 66880 /// ENSMUST00	Rsrc1	NM_025822	9.36e-06	0.000326225	-2.54157	Skin * VS18 down vs Skin * VS28
6796305	NM_019579 // Mpp5 // membrane protein, palmitoylated 5 (MAGUK p55 subfamily member 5) /	Mpp5	NM_019579	9.45e-06	0.000328132	-2.0132	Skin * VS18 down vs Skin * VS28
6796719	BC048169 // 1700020O03Rik // RIKEN cDNA 1700020O03 gene // 12 D3 // 70373 /// ENSMUST00	1700020O03Rik	BC048169	9.46e-06	0.000328132	-1.48753	Skin * VS18 down vs Skin * VS28
6791023	NM_177619 // Myst2 // MYST histone acetyltransferase 2 // 11 D // 217127 /// ENSMUST000	Myst2	NM_177619	9.6e-06	0.000332527	-1.35088	Skin * VS18 down vs Skin * VS28
6902518	NM_133247 // Usp33 // ubiquitin specific peptidase 33 // 3 H3 // 170822 /// NM_00107667	Usp33	NM_133247	9.78e-06	0.000336528	-1.49306	Skin * VS18 down vs Skin * VS28
6893630	NM_022325 // Ctsz // cathepsin Z // 2 H4|2 103.5 cM // 64138 /// ENSMUST00000016400 //	Ctsz	NM_022325	9.75e-06	0.000336528	1.80003	Skin * VS18 up vs Skin * VS28
6998396	NM_009275 // Srprb // signal recognition particle receptor, B subunit // 9 F1 // 20818	Srprb	NM_009275	9.79e-06	0.000336528	2.37196	Skin * VS18 up vs Skin * VS28
6980364	NM_009931 // Col4a1 // collagen, type IV, alpha 1 // 8 A1.1|8 5.0 cM // 12826 /// ENSMU	Col4a1	NM_009931	9.76e-06	0.000336528	2.59631	Skin * VS18 up vs Skin * VS28
6811694	NM_010424 // Hfe // hemochromatosis // 13 A2-A4|13 15.0 cM // 15216 /// ENSMUST00000091	Hfe	NM_010424	1.03e-05	0.000354141	1.9589	Skin * VS18 up vs Skin * VS28
6807652	NM_001013608 // 0610007P08Rik // RIKEN cDNA 0610007P08 gene // 13 B3 // 76251 /// ENSMU	0610007P08Rik	NM_001013608	1.04e-05	0.000355822	-1.93166	Skin * VS18 down vs Skin * VS28
6878643	NM_026934 // Zc3h15 // zinc finger CCCH-type containing 15 // 2 E1 // 69082 /// ENSMUST	Zc3h15	NM_026934	1.06e-05	0.000361155	-1.83416	Skin * VS18 down vs Skin * VS28
6989483	NM_009145 // Nptn // neuroplastin // 9 B // 20320 /// ENSMUST00000034887 // Nptn // neu	Nptn	NM_009145	1.07e-05	0.00036375	-1.50498	Skin * VS18 down vs Skin * VS28
6995736	NM_177769 // Elmod1 // ELMO domain containing 1 // 9 A5.3 // 270162 /// ENSMUST00000048	Elmod1	NM_177769	1.07e-05	0.00036375	-1.43087	Skin * VS18 down vs Skin * VS28
6845912	NM_153528 // Gramd1c // GRAM domain containing 1C // 16 B4 // 207798 /// NM_001172107 /	Gramd1c	NM_153528	1.12e-05	0.000379768	-1.81035	Skin * VS18 down vs Skin * VS28
6991777	NM_023873 // Cep70 // centrosomal protein 70 // 9 F1 // 68121 /// ENSMUST00000093795 //	Cep70	NM_023873	1.12e-05	0.000379768	-1.70615	Skin * VS18 down vs Skin * VS28
6983225	NM_008841 // Pik3r2 // phosphatidylinositol 3-kinase, regulatory subunit, polypeptide 2	Pik3r2	NM_008841	1.12e-05	0.000379768	1.90645	Skin * VS18 up vs Skin * VS28
6926396	NM_011059 // Padi1 // peptidyl arginine deiminase, type I // 4 E1|4 71.0 cM // 18599 //	Padi1	NM_011059	1.13e-05	0.00038232	4.70689	Skin * VS18 up vs Skin * VS28
6789229	NM_023668 // Ndel1 // nuclear distribution gene E-like homolog 1 (A. nidulans) // 11 B3	Ndel1	NM_023668	1.14e-05	0.000384245	-1.52404	Skin * VS18 down vs Skin * VS28
6899628	NM_175356 // Pi4kb // phosphatidylinositol 4-kinase, catalytic, beta polypeptide // 3 F	Pi4kb	NM_175356	1.16e-05	0.000390165	1.58422	Skin * VS18 up vs Skin * VS28
6926304	NM_012045 // Pla2g2f // phospholipase A2, group IIF // 4 D3 // 26971 /// ENSMUST0000003	Pla2g2f	NM_012045	1.16e-05	0.000390165	1.69258	Skin * VS18 up vs Skin * VS28
7010338	NM_009457 // Uba1 // ubiquitin-like modifier activating enzyme 1 // X A2-A3|X 5.7 cM //	Uba1	NM_009457	1.17e-05	0.000392064	1.49787	Skin * VS18 up vs Skin * VS28
6894304	NM_172676 // Samd10 // sterile alpha motif domain containing 10 // 2 H4 // 229011 /// E	Samd10	NM_172676	1.18e-05	0.000393886	-2.10532	Skin * VS18 down vs Skin * VS28
6998020	NM_011643 // Trpc1 // transient receptor potential cation channel, subfamily C, member	Trpc1	NM_011643	1.18e-05	0.000394472	-1.87603	Skin * VS18 down vs Skin * VS28
6899028	NM_008231 // Hdgf // hepatoma-derived growth factor // 3 F1|3 61.8 cM // 15191 /// ENSM	Hdgf	NM_008231	1.19e-05	0.000395546	-1.79169	Skin * VS18 down vs Skin * VS28
6926463	NM_001013780 // Slc25a34 // solute carrier family 25, member 34 // 4 E1 // 384071 /// E	Slc25a34	NM_001013780	1.22e-05	0.000404413	-1.37818	Skin * VS18 down vs Skin * VS28
6824763	NM_016972 // Slc7a8 // solute carrier family 7 (cationic amino acid transporter, y+ sys	Slc7a8	NM_016972	1.22e-05	0.0004063	5.70564	Skin * VS18 up vs Skin * VS28
6985703	NM_026758 // Mphosph6 // M phase phosphoprotein 6 // 8 E1 // 68533 /// ENSMUST000000343	Mphosph6	NM_026758	1.27e-05	0.000419759	-10.9946	Skin * VS18 down vs Skin * VS28
6871077	NM_029576 // Rab1b // RAB1B, member RAS oncogene family // 19 A // 76308 /// ENSMUST000	Rab1b	NM_029576	1.28e-05	0.000424498	1.99958	Skin * VS18 up vs Skin * VS28
6812505	NM_145367 // Txndc5 // thioredoxin domain containing 5 // 13 A3.3 // 105245 /// ENSMUST	Txndc5	NM_145367	1.29e-05	0.000426117	2.43897	Skin * VS18 up vs Skin * VS28
6784761	NM_029606 // Ccdc46 // coiled-coil domain containing 46 // 11 E1 // 76380 /// NM_145688	Ccdc46	NM_029606	1.31e-05	0.000429642	-1.71145	Skin * VS18 down vs Skin * VS28
6749764	NM_001013771 // Gm973 // predicted gene 973 // 1 C1.3 // 381260 /// ENSMUST00000114243	Gm973	NM_001013771	1.31e-05	0.000429642	-1.43646	Skin * VS18 down vs Skin * VS28
6819910	NM_013461 // Adra1a // adrenergic receptor, alpha 1a // 14 D1 // 11549 /// ENSMUST00000	Adra1a	NM_013461	1.33e-05	0.000436018	-2.6974	Skin * VS18 down vs Skin * VS28
6897762	NM_001005509 // Eif2a // eukaryotic translation initiation factor 2a // 3 D|3 37.0 cM /	Eif2a	NM_001005509	1.33e-05	0.000436018	-2.09027	Skin * VS18 down vs Skin * VS28
6940366	NM_001081107 // Helq // helicase, POLQ-like // 5 E // 191578 /// ENSMUST00000044684 //	Helq	NM_001081107	1.35e-05	0.00043964	-1.41512	Skin * VS18 down vs Skin * VS28
6916540	NM_181585 // Pik3r3 // phosphatidylinositol 3 kinase, regulatory subunit, polypeptide 3	Pik3r3	NM_181585	1.35e-05	0.00043964	3.15309	Skin * VS18 up vs Skin * VS28
6867701	NM_019861 // Ctsf // cathepsin F // 19 A // 56464 /// ENSMUST00000119694 // Ctsf // cat	Ctsf	NM_019861	1.37e-05	0.000446814	1.71801	Skin * VS18 up vs Skin * VS28
6942192	NM_010368 // Gusb // glucuronidase, beta // 5 G1.3 // 110006 /// ENSMUST00000026613 //	Gusb	NM_010368	1.38e-05	0.000448202	1.85121	Skin * VS18 up vs Skin * VS28
6965658	NM_007590 // Calm3 // calmodulin 3 // 7 A2|7 4.0 cM // 12315 /// BC050926 // Calm3 // c	Calm3	NM_007590	1.39e-05	0.000449202	1.55616	Skin * VS18 up vs Skin * VS28
7015007	NM_010216 // Figf // c-fos induced growth factor // X F5|X 70.0 cM // 14205 /// ENSMUST	Figf	NM_010216	1.39e-05	0.000449249	-3.09718	Skin * VS18 down vs Skin * VS28
6856187	NM_145490 // BC011426 // cDNA sequence BC011426 // 17 D // 224893 /// NM_144546 // Zfp1	BC011426	NM_145490	1.39e-05	0.000449249	-2.28466	Skin * VS18 down vs Skin * VS28
6958981	NM_026605 // Sympk // symplekin // 7 A3 // 68188 /// ENSMUST00000023882 // Sympk // sym	Sympk	NM_026605	1.39e-05	0.000449249	1.63422	Skin * VS18 up vs Skin * VS28
6970446	NM_010826 // Mrvi1 // MRV integration site 1 // 7 F1|7 51.52 cM // 17540 /// NM_194464	Mrvi1	NM_010826	1.41e-05	0.000451056	-1.6266	Skin * VS18 down vs Skin * VS28
6880544	NM_019392 // Tyro3 // TYRO3 protein tyrosine kinase 3 // 2 F|2 67.1 cM // 22174 /// ENS	Tyro3	NM_019392	1.4e-05	0.000451056	-1.37605	Skin * VS18 down vs Skin * VS28
6781214	NM_134189 // Galnt10 // UDP-N-acetyl-alpha-D-galactosamine:polypeptide N-acetylgalactos	Galnt10	NM_134189	1.41e-05	0.000451056	1.63974	Skin * VS18 up vs Skin * VS28
6942474	NM_001160366 // Srcrb4d // scavenger receptor cysteine rich domain containing, group B	Srcrb4d	NM_001160366	1.41e-05	0.000451056	1.71585	Skin * VS18 up vs Skin * VS28
6901059	NM_008939 // Prss12 // protease, serine, 12 neurotrypsin (motopsin) // 3 G3 // 19142 //	Prss12	NM_008939	1.41e-05	0.00045182	1.74257	Skin * VS18 up vs Skin * VS28
6917441	NM_020587 // Sfrs4 // splicing factor, arginine/serine-rich 4 (SRp75) // 4 D2.3 // 5731	Sfrs4	NM_020587	1.42e-05	0.000452448	-1.57886	Skin * VS18 down vs Skin * VS28
6783740	NM_016752 // Slc35b1 // solute carrier family 35, member B1 // 11 D|11 55.5 cM // 11017	Slc35b1	NM_016752	1.42e-05	0.000452448	2.08948	Skin * VS18 up vs Skin * VS28
6768065	NM_008297 // Hsf2 // heat shock factor 2 // 10 B3-B4 // 15500 /// ENSMUST00000079833 //	Hsf2	NM_008297	1.43e-05	0.000454463	-2.21399	Skin * VS18 down vs Skin * VS28
6757905	NM_001013374 // Lman2l // lectin, mannose-binding 2-like // 1 B // 214895 /// BC046969	Lman2l	NM_001013374	1.46e-05	0.000461493	2.43307	Skin * VS18 up vs Skin * VS28
6931274	NM_016786 // Ube2k // ubiquitin-conjugating enzyme E2K (UBC1 homolog, yeast) // 5 C3.1|	Ube2k	NM_016786	1.47e-05	0.000464414	-1.38578	Skin * VS18 down vs Skin * VS28
6791340	NM_213730 // Krt39 // keratin 39 // 11 D // 237934 /// ENSMUST00000107445 // Krt39 // k	Krt39	NM_213730	1.47e-05	0.000464414	10.5637	Skin * VS18 up vs Skin * VS28
6979772	NM_139272 // Galnt2 // UDP-N-acetyl-alpha-D-galactosamine:polypeptide N-acetylgalactosa	Galnt2	NM_139272	1.48e-05	0.000466396	1.4802	Skin * VS18 up vs Skin * VS28
6796575	NM_172580 // Acot6 // acyl-CoA thioesterase 6 // 12 D1 // 217700 /// NM_134247 // Acot4	Acot6	NM_172580	1.49e-05	0.000467846	-2.34727	Skin * VS18 down vs Skin * VS28
6890395	NM_145973 // Ell3 // elongation factor RNA polymerase II-like 3 // 2 E5 // 269344 /// E	Ell3	NM_145973	1.49e-05	0.000467846	-1.39592	Skin * VS18 down vs Skin * VS28
6953763	NM_153573 // Fkbp14 // FK506 binding protein 14 // 6 B3 // 231997 /// ENSMUST0000004652	Fkbp14	NM_153573	1.49e-05	0.000467846	2.67081	Skin * VS18 up vs Skin * VS28
6946475	NM_012056 // Fkbp9 // FK506 binding protein 9 // 6 B3|6 28.0 cM // 27055 /// ENSMUST000	Fkbp9	NM_012056	1.5e-05	0.000469367	1.95733	Skin * VS18 up vs Skin * VS28
6756946	NM_172841 // Slco5a1 // solute carrier organic anion transporter family, member 5A1 //	Slco5a1	NM_172841	1.5e-05	0.000469753	1.77849	Skin * VS18 up vs Skin * VS28
6935120	NM_001013773 // BC055004 // cDNA sequence BC055004 // 5 G2 // 381680 /// BC106195 // BC	BC055004	NM_001013773	1.51e-05	0.000470133	2.21417	Skin * VS18 up vs Skin * VS28
6922864	BC066147 // 2310067E19Rik // RIKEN cDNA 2310067E19 gene // 4 C3 // 76455	2310067E19Rik	BC066147	1.51e-05	0.000471812	-2.02262	Skin * VS18 down vs Skin * VS28
6824915	NM_144842 // Zmym5 // zinc finger, MYM-type 5 // 14 C3 // 219105 /// ENSMUST00000039812	Zmym5	NM_144842	1.52e-05	0.000473478	-1.75258	Skin * VS18 down vs Skin * VS28
6941685	NM_009656 // Aldh2 // aldehyde dehydrogenase 2, mitochondrial // 5 F-G1 // 11669 /// EN	Aldh2	NM_009656	1.53e-05	0.000473478	1.93771	Skin * VS18 up vs Skin * VS28
6956678	NM_177683 // Vgll4 // vestigial like 4 (Drosophila) // 6 E3 // 232334 /// ENSMUST000000	Vgll4	NM_177683	1.53e-05	0.000473667	1.84212	Skin * VS18 up vs Skin * VS28
6796525	NM_030246 // Dcaf4 // DDB1 and CUL4 associated factor 4 // 12 D3 // 73828 /// NM_001165	Dcaf4	NM_030246	1.53e-05	0.000473667	1.87906	Skin * VS18 up vs Skin * VS28
6935524	NM_153599 // Cdk8 // cyclin-dependent kinase 8 // 5 G3 // 264064 /// ENSMUST00000031640	Cdk8	NM_153599	1.54e-05	0.000473869	-1.60062	Skin * VS18 down vs Skin * VS28
6817970	NM_027289 // Nt5dc2 // 5'-nucleotidase domain containing 2 // 14 B // 70021 /// NM_1386	Nt5dc2	NM_027289	1.54e-05	0.0004741	2.71116	Skin * VS18 up vs Skin * VS28
6865971	NM_007885 // Slc26a2 // solute carrier family 26 (sulfate transporter), member 2 // 18	Slc26a2	NM_007885	1.54e-05	0.000474242	-1.71537	Skin * VS18 down vs Skin * VS28
6957246	NM_010595 // Kcna1 // potassium voltage-gated channel, shaker-related subfamily, member	Kcna1	NM_010595	1.57e-05	0.000479821	-1.35445	Skin * VS18 down vs Skin * VS28
6900970	NM_010171 // F3 // coagulation factor III // 3 G1|3 50.0 cM // 14066 /// ENSMUST0000002	F3	NM_010171	1.57e-05	0.000480338	-2.00273	Skin * VS18 down vs Skin * VS28
6838249	NM_028148 // Sfrs2ip // splicing factor, arginine/serine-rich 2, interacting protein //	Sfrs2ip	NM_028148	1.58e-05	0.000481687	-1.56183	Skin * VS18 down vs Skin * VS28
6872290	NM_175013 // Pgm5 // phosphoglucomutase 5 // 19 B // 226041 /// ENSMUST00000047666 // P	Pgm5	NM_175013	1.59e-05	0.000485673	-1.87904	Skin * VS18 down vs Skin * VS28
6809064	NM_009680 // Ap3b1 // adaptor-related protein complex 3, beta 1 subunit // 13 D1|13 47.	Ap3b1	NM_009680	1.6e-05	0.000487121	-1.33451	Skin * VS18 down vs Skin * VS28
6837582	NM_009528 // Wnt7b // wingless-related MMTV integration site 7B // 15 E2|15 46.9 cM //	Wnt7b	NM_009528	1.61e-05	0.000490287	-1.45918	Skin * VS18 down vs Skin * VS28
6815542	NM_001038602 // Marveld2 // MARVEL (membrane-associating) domain containing 2 // 13 D1	Marveld2	NM_001038602	1.63e-05	0.000492673	-1.80728	Skin * VS18 down vs Skin * VS28
6768693	NM_027184 // Ipmk // inositol polyphosphate multikinase // 10 B5.2 // 69718 /// ENSMUST	Ipmk	NM_027184	1.64e-05	0.000496247	-1.59107	Skin * VS18 down vs Skin * VS28
6819369	NM_009376 // Ift88 // intraflagellar transport 88 homolog (Chlamydomonas) // 14 C3|14 2	Ift88	NM_009376	1.64e-05	0.000496247	-1.57317	Skin * VS18 down vs Skin * VS28
6981604	NM_019733 // Rbpms // RNA binding protein gene with multiple splicing // 8 A4 // 19663	Rbpms	NM_019733	1.66e-05	0.000498823	-2.20781	Skin * VS18 down vs Skin * VS28
6966137	NM_025616 // Timm50 // translocase of inner mitochondrial membrane 50 homolog (yeast) /	Timm50	NM_025616	1.66e-05	0.000498823	1.68272	Skin * VS18 up vs Skin * VS28
6788410	NM_009242 // Sparc // secreted acidic cysteine rich glycoprotein // 11 B1|11 29.9 cM //	Sparc	NM_009242	1.66e-05	0.000498823	3.62542	Skin * VS18 up vs Skin * VS28
6812582	NM_172143 // Ofcc1 // orofacial cleft 1 candidate 1 // 13 A5 // 218165 /// ENSMUST00000	Ofcc1	NM_172143	1.67e-05	0.000500613	-1.25776	Skin * VS18 down vs Skin * VS28
6765454	NM_010778 // Cd46 // CD46 antigen, complement regulatory protein // 1 H6|1 106.6 cM //	Cd46	NM_010778	1.7e-05	0.000506182	-2.30404	Skin * VS18 down vs Skin * VS28
6867976	NM_008060 // Ganab // alpha glucosidase 2 alpha neutral subunit // 19 A // 14376 /// EN	Ganab	NM_008060	1.7e-05	0.000506182	1.70219	Skin * VS18 up vs Skin * VS28
6759251	NM_146250 // Gpr1 // G protein-coupled receptor 1 // 1 C2 // 241070 /// ENSMUST00000050	Gpr1	NM_146250	1.7e-05	0.000507626	-2.93897	Skin * VS18 down vs Skin * VS28
6950992	NM_001163628 // Lyrm5 // LYR motif containing 5 // 6 G3|6 71.12 cM // 67636 /// NM_1336	Lyrm5	NM_001163628	1.73e-05	0.000513711	-2.06631	Skin * VS18 down vs Skin * VS28
6761268	NM_027534 // Kdsr // 3-ketodihydrosphingosine reductase // 1 E2.1 // 70750 /// ENSMUST0	Kdsr	NM_027534	1.74e-05	0.000513711	-1.90972	Skin * VS18 down vs Skin * VS28
6844952	NM_175650 // Atp13a5 // ATPase type 13A5 // 16 B2 // 268878 /// ENSMUST00000075806 // A	Atp13a5	NM_175650	1.74e-05	0.000513711	-1.63661	Skin * VS18 down vs Skin * VS28
6782132	NM_008946 // Psmb6 // proteasome (prosome, macropain) subunit, beta type 6 // 11 B3|11	Psmb6	NM_008946	1.73e-05	0.000513711	2.07881	Skin * VS18 up vs Skin * VS28
7016312	NM_029951 // C330007P06Rik // RIKEN cDNA C330007P06 gene // X A3.3 // 77644 /// ENSMUST	C330007P06Rik	NM_029951	1.75e-05	0.000515357	-1.53127	Skin * VS18 down vs Skin * VS28
6882894	NM_022883 // Lpin3 // lipin 3 // 2 H2 // 64899 /// ENSMUST00000040872 // Lpin3 // lipin	Lpin3	NM_022883	1.76e-05	0.000518823	2.31718	Skin * VS18 up vs Skin * VS28
6940330	NM_001077265 // Hnrnpd // heterogeneous nuclear ribonucleoprotein D // 5 E3 // 11991 //	Hnrnpd	NM_001077265	1.76e-05	0.000519281	-1.96348	Skin * VS18 down vs Skin * VS28
6835973	NM_175212 // Tmem65 // transmembrane protein 65 // 15 D1 // 74868 /// ENSMUST0000007211	Tmem65	NM_175212	1.77e-05	0.000519715	-1.70888	Skin * VS18 down vs Skin * VS28
6966983	NM_011304 // Ruvbl2 // RuvB-like protein 2 // 7 B2 // 20174 /// NM_030678 // Gys1 // gl	Ruvbl2	NM_011304	1.77e-05	0.000519715	2.06526	Skin * VS18 up vs Skin * VS28
7016887	NM_001166365 // Fam122b // family with sequence similarity 122, member B // X A5 // 787	Fam122b	NM_001166365	1.8e-05	0.000525046	-1.68813	Skin * VS18 down vs Skin * VS28
6812778	NM_019930 // Ranbp9 // RAN binding protein 9 // 13 A4 // 56705 /// ENSMUST00000045043 /	Ranbp9	NM_019930	1.8e-05	0.000525046	-1.60636	Skin * VS18 down vs Skin * VS28
6875702	NM_175286 // Tprn // taperin // 2 A3 // 97031 /// ENSMUST00000114336 // Tprn // taperin	Tprn	NM_175286	1.82e-05	0.000530388	-1.44141	Skin * VS18 down vs Skin * VS28
6780856	NM_153393 // Col23a1 // collagen, type XXIII, alpha 1 // 11 B1.3 // 237759 /// ENSMUST0	Col23a1	NM_153393	1.83e-05	0.000531658	-1.4369	Skin * VS18 down vs Skin * VS28
7012006	NM_018794 // Atp6ap1 // ATPase, H+ transporting, lysosomal accessory protein 1 // X A7.	Atp6ap1	NM_018794	1.83e-05	0.000531658	1.47195	Skin * VS18 up vs Skin * VS28
6892380	NM_001163452 // Trpc4ap // transient receptor potential cation channel, subfamily C, me	Trpc4ap	NM_001163452	1.84e-05	0.000533231	1.73787	Skin * VS18 up vs Skin * VS28
6998595	NM_030730 // Rad54l2 // RAD54 like 2 (S. cerevisiae) // --- // 81000 /// ENSMUST0000004	Rad54l2	NM_030730	1.85e-05	0.000533338	-1.57404	Skin * VS18 down vs Skin * VS28
6926393	NM_011061 // Padi4 // peptidyl arginine deiminase, type IV // 4 E1|4 71.0 cM // 18602 /	Padi4	NM_011061	1.84e-05	0.000533338	2.74063	Skin * VS18 up vs Skin * VS28
6863167	NM_007935 // Epc1 // enhancer of polycomb homolog 1 (Drosophila) // 18 A1 // 13831 ///	Epc1	NM_007935	1.86e-05	0.000536645	-1.43165	Skin * VS18 down vs Skin * VS28
6792100	NM_145940 // Wipi1 // WD repeat domain, phosphoinositide interacting 1 // 11 E1|11 68.0	Wipi1	NM_145940	1.86e-05	0.000536645	1.77051	Skin * VS18 up vs Skin * VS28
6994958	NM_178644 // Oaf // OAF homolog (Drosophila) // 9 A5.1|9 23.0 cM // 102644 /// ENSMUST0	Oaf	NM_178644	1.87e-05	0.000537667	1.87029	Skin * VS18 up vs Skin * VS28
6843681	NM_001079814 // Glyr1 // glyoxylate reductase 1 homolog (Arabidopsis) // 16 A1|16 3.4 c	Glyr1	NM_001079814	1.89e-05	0.000541704	1.51614	Skin * VS18 up vs Skin * VS28
7010262	NM_009483 // Kdm6a // 4lysine (K)-specific demethylase 6A // X A1.2-A1.3|X 5.5 cM // 22	Kdm6a	NM_009483	1.9e-05	0.000542576	-1.82643	Skin * VS18 down vs Skin * VS28
6830710	NM_023172 // Ndufb9 // NADH dehydrogenase (ubiquinone) 1 beta subcomplex, 9 // 15 D2 //	Ndufb9	NM_023172	1.9e-05	0.000542576	1.95942	Skin * VS18 up vs Skin * VS28
6836705	NR_027836 // D730001G18Rik // RIKEN cDNA D730001G18 gene // 15 D3 // 78725 /// NR_02783	D730001G18Rik	NR_027836	1.9e-05	0.000542576	7.23003	Skin * VS18 up vs Skin * VS28
6792658	NM_029502 // Cant1 // calcium activated nucleotidase 1 // 11 E2|11 75.0 cM // 76025 ///	Cant1	NM_029502	1.91e-05	0.000543568	1.50627	Skin * VS18 up vs Skin * VS28
6838650	NM_133357 // Krt75 // keratin 75 // 15 F2|15 58.75 cM // 109052 /// ENSMUST00000042957	Krt75	NM_133357	1.92e-05	0.000545649	4.05125	Skin * VS18 up vs Skin * VS28
6922901	NM_027238 // Ttc39b // tetratricopeptide repeat domain 39B // 4 C3 // 69863 /// ENSMUST	Ttc39b	NM_027238	1.94e-05	0.000549807	-1.70635	Skin * VS18 down vs Skin * VS28
6789047	NM_175003 // AU040829 // expressed sequence AU040829 // 11 B3 // 216831 /// NM_00109928	AU040829	NM_175003	1.94e-05	0.000549807	-1.59102	Skin * VS18 down vs Skin * VS28
6934902	NM_013763 // Tbl2 // transducin (beta)-like 2 // 5 G2|5 63.5 cM // 27368 /// ENSMUST000	Tbl2	NM_013763	1.94e-05	0.000549807	1.8379	Skin * VS18 up vs Skin * VS28
6923520	NM_010008 // Cyp2j6 // cytochrome P450, family 2, subfamily j, polypeptide 6 // 4 C5|4	Cyp2j6	NM_010008	1.95e-05	0.000550121	-2.19363	Skin * VS18 down vs Skin * VS28
6946904	NM_145568 // Krcc1 // lysine-rich coiled-coil 1 // 6 C1 // 57896 /// ENSMUST00000080949	Krcc1	NM_145568	1.96e-05	0.000551542	-1.68091	Skin * VS18 down vs Skin * VS28
6972410	NM_013742 // Cars // cysteinyl-tRNA synthetase // 7 F5|7 69.0 cM // 27267 /// ENSMUST00	Cars	NM_013742	1.96e-05	0.000552413	1.73853	Skin * VS18 up vs Skin * VS28
6776976	NM_172554 // Zdhhc17 // zinc finger, DHHC domain containing 17 // 10 D1 // 320150 /// B	Zdhhc17	NM_172554	1.97e-05	0.000554695	-4.66732	Skin * VS18 down vs Skin * VS28
6878739	NM_011784 // Aplnr // apelin receptor // 2 E1 // 23796 /// ENSMUST00000057019 // Aplnr	Aplnr	NM_011784	2.02e-05	0.000566334	2.52147	Skin * VS18 up vs Skin * VS28
6924971	BC076608 // AA415398 // expressed sequence AA415398 // 4 D2.1 // 433752 /// BC064115 //	AA415398	BC076608	2.02e-05	0.00056741	-1.57776	Skin * VS18 down vs Skin * VS28
6916562	NM_029868 // Gpbp1l1 // GC-rich promoter binding protein 1-like 1 // 4 C7 // 77110 ///	Gpbp1l1	NM_029868	2.07e-05	0.000577396	-2.04877	Skin * VS18 down vs Skin * VS28
6978883	NM_133792 // Pla2g15 // phospholipase A2, group XV // 8 D3 // 192654 /// ENSMUST0000003	Pla2g15	NM_133792	2.1e-05	0.000585724	2.04394	Skin * VS18 up vs Skin * VS28
6771644	NM_019953 // Cnpy2 // canopy 2 homolog (zebrafish) // 10 D3|10 72.0 cM // 56530 /// ENS	Cnpy2	NM_019953	2.1e-05	0.000586057	1.95768	Skin * VS18 up vs Skin * VS28
6966265	NM_025548 // Tbcb // tubulin folding cofactor B // 7 B1 // 66411 /// ENSMUST00000006254	Tbcb	NM_025548	2.12e-05	0.000588336	1.86481	Skin * VS18 up vs Skin * VS28
6854371	NM_001172113 // Traf7 // TNF receptor-associated factor 7 // 17 A3.3 // 224619 /// NM_1	Traf7	NM_001172113	2.12e-05	0.000588495	1.55923	Skin * VS18 up vs Skin * VS28
6995393	NM_024233 // Rexo2 // REX2, RNA exonuclease 2 homolog (S. cerevisiae) // 9 A5.3 // 1044	Rexo2	NM_024233	2.14e-05	0.000592997	2.19039	Skin * VS18 up vs Skin * VS28
6847712	NM_130873 // Krtap16-4 // keratin associated protein 16-4 // 16 C3.3 // 170654 /// ENSM	Krtap16-4	NM_130873	2.15e-05	0.000593893	22.2419	Skin * VS18 up vs Skin * VS28
6787896	NM_008326 // Irgm1 // immunity-related GTPase family M member 1 // 11 B1.2 // 15944 ///	Irgm1	NM_008326	2.15e-05	0.000594599	-2.64629	Skin * VS18 down vs Skin * VS28
6776152	NR_015524 // 4932415G12Rik // RIKEN cDNA 4932415G12 gene // 10 C2 // 67723	4932415G12Rik	NR_015524	2.16e-05	0.000594599	-2.2206	Skin * VS18 down vs Skin * VS28
6947347	NM_009313 // Tacr1 // tachykinin receptor 1 // 6 D1 // 21336 /// ENSMUST00000032122 //	Tacr1	NM_009313	2.17e-05	0.000596568	-1.50504	Skin * VS18 down vs Skin * VS28
6962999	NM_199012 // Fchsd2 // FCH and double SH3 domains 2 // 7 E3 // 207278 /// NM_001146010	Fchsd2	NM_199012	2.18e-05	0.00059713	-2.01631	Skin * VS18 down vs Skin * VS28
6818994	AY358078 // AY358078 // cDNA sequence AY358078 // 14 C2 // 278676 /// NM_001013816 // G	AY358078	AY358078	2.18e-05	0.00059713	-1.51026	Skin * VS18 down vs Skin * VS28
6850646	NM_028662 // Slc35b2 // solute carrier family 35, member B2 // 17 B3 // 73836 /// ENSMU	Slc35b2	NM_028662	2.17e-05	0.00059713	1.72742	Skin * VS18 up vs Skin * VS28
6841097	NM_028108 // Naa50 // N(alpha)-acetyltransferase 50, NatE catalytic subunit // 16 B4 //	Naa50	NM_028108	2.2e-05	0.000599974	-1.57497	Skin * VS18 down vs Skin * VS28
6919012	NM_001146057 // Acot7 // acyl-CoA thioesterase 7 // 4 E2 // 70025 /// NM_001146058 // A	Acot7	NM_001146057	2.2e-05	0.000600299	1.72424	Skin * VS18 up vs Skin * VS28
6979556	NM_009941 // Cox4i1 // cytochrome c oxidase subunit IV isoform 1 // 8 E1|8 64.0 cM // 1	Cox4i1	NM_009941	2.2e-05	0.000600299	1.97665	Skin * VS18 up vs Skin * VS28
6972317	NM_010514 // Igf2 // insulin-like growth factor 2 // 7 F5|7 69.09 cM // 16002 /// NM_00	Igf2	NM_010514	2.23e-05	0.000606639	-1.81263	Skin * VS18 down vs Skin * VS28
6861389	NM_146087 // Csnk1a1 // casein kinase 1, alpha 1 // 18 D3 // 93687 /// ENSMUST000000254	Csnk1a1	NM_146087	2.24e-05	0.00060781	1.34392	Skin * VS18 up vs Skin * VS28
6839956	NM_145941 // Eif4g1 // eukaryotic translation initiation factor 4, gamma 1 // 16 B1 //	Eif4g1	NM_145941	2.29e-05	0.000621443	1.43471	Skin * VS18 up vs Skin * VS28
6992962	NM_007614 // Ctnnb1 // catenin (cadherin associated protein), beta 1 // 9 F4|9 72.0 cM	Ctnnb1	NM_007614	2.3e-05	0.000622036	2.08901	Skin * VS18 up vs Skin * VS28
6776507	NM_175128 // 4930430F08Rik // RIKEN cDNA 4930430F08 gene // 10 D1 // 68281 /// NM_14600	4930430F08Rik	NM_175128	2.31e-05	0.000622925	-1.80846	Skin * VS18 down vs Skin * VS28
6818686	NM_080843 // Socs4 // suppressor of cytokine signaling 4 // 14 C1 // 67296 /// ENSMUST0	Socs4	NM_080843	2.34e-05	0.000630407	-2.86228	Skin * VS18 down vs Skin * VS28
6916148	BC019215 // 0610037L13Rik // RIKEN cDNA 0610037L13 gene // 4 C7 // 74098 /// ENSMUST000	0610037L13Rik	BC019215	2.36e-05	0.000635893	1.79596	Skin * VS18 up vs Skin * VS28
6873510	NM_175360 // Obfc1 // oligonucleotide/oligosaccharide-binding fold containing 1 // 19 D	Obfc1	NM_175360	2.38e-05	0.000638869	1.57752	Skin * VS18 up vs Skin * VS28
6836827	NM_013481 // Bop1 // block of proliferation 1 // 15 D3|15 43.0 cM // 12181 /// ENSMUST0	Bop1	NM_013481	2.41e-05	0.000646292	1.90028	Skin * VS18 up vs Skin * VS28
6763903	NM_025569 // Mgst3 // microsomal glutathione S-transferase 3 // 1 H2 // 66447 /// ENSMU	Mgst3	NM_025569	2.42e-05	0.000647024	2.66478	Skin * VS18 up vs Skin * VS28
6886016	NM_080554 // Psmd5 // proteasome (prosome, macropain) 26S subunit, non-ATPase, 5 // 2 B	Psmd5	NM_080554	2.45e-05	0.000652732	1.69051	Skin * VS18 up vs Skin * VS28
6761691	NM_001037999 // Dbi // diazepam binding inhibitor // 1 E2 // 13167 /// NM_007830 // Dbi	Dbi	NM_001037999	2.44e-05	0.000652732	2.88536	Skin * VS18 up vs Skin * VS28
6794202	NM_008482 // Lamb1-1 // laminin B1 subunit 1 // 12 A2-A3|12 20.0 cM // 16777 /// ENSMUS	Lamb1-1	NM_008482	2.46e-05	0.000653921	2.28823	Skin * VS18 up vs Skin * VS28
6825691	NM_021308 // Piwil2 // piwi-like homolog 2 (Drosophila) // 14 D2 // 57746 /// ENSMUST00	Piwil2	NM_021308	2.46e-05	0.000654951	1.54448	Skin * VS18 up vs Skin * VS28
6791965	NM_007840 // Ddx5 // DEAD (Asp-Glu-Ala-Asp) box polypeptide 5 // 11 E2|11 63.0 cM // 13	Ddx5	NM_007840	2.51e-05	0.000665955	-2.13163	Skin * VS18 down vs Skin * VS28
6805452	NM_019551 // Tdp2 // tyrosyl-DNA phosphodiesterase 2 // 13 A3.1|13 12.0 cM // 56196 ///	Tdp2	NM_019551	2.51e-05	0.000665955	-1.72561	Skin * VS18 down vs Skin * VS28
6843184	NM_008338 // Ifngr2 // interferon gamma receptor 2 // 16 C3.3|16 63.3 cM // 15980 /// E	Ifngr2	NM_008338	2.52e-05	0.000666183	1.52745	Skin * VS18 up vs Skin * VS28
6899432	NM_011474 // Sprr2h // small proline-rich protein 2H // 3 F1|3 45.2 cM // 20762 /// ENS	Sprr2h	NM_011474	2.52e-05	0.000666411	2.04797	Skin * VS18 up vs Skin * VS28
6918720	NM_009272 // Srm // spermidine synthase // 4 E2 // 20810 /// ENSMUST00000006611 // Srm	Srm	NM_009272	2.55e-05	0.000673541	1.90566	Skin * VS18 up vs Skin * VS28
6819252	NM_011189 // Psme1 // proteasome (prosome, macropain) 28 subunit, alpha // 14 C2-D1|14	Psme1	NM_011189	2.56e-05	0.00067401	-1.5675	Skin * VS18 down vs Skin * VS28
6781954	NM_177060 // Rnf222 // ring finger protein 222 // 11 B3 // 320040 /// ENSMUST0000006521	Rnf222	NM_177060	2.58e-05	0.00067973	3.13796	Skin * VS18 up vs Skin * VS28
6924877	NM_009176 // St3gal3 // ST3 beta-galactoside alpha-2,3-sialyltransferase 3 // 4 D1 // 2	St3gal3	NM_009176	2.6e-05	0.00068369	1.72803	Skin * VS18 up vs Skin * VS28
6863571	NM_009280 // Ss18 // synovial sarcoma translocation, Chromosome 18 // 18 B1 // 268996 /	Ss18	NM_009280	2.62e-05	0.00068825	-1.51299	Skin * VS18 down vs Skin * VS28
6890837	NM_010554 // Il1a // interleukin 1 alpha // 2 F|2 73.0 cM // 16175 /// NM_007619 // Cbl	Il1a	NM_010554	2.63e-05	0.000688834	-2.12633	Skin * VS18 down vs Skin * VS28
6854893	NM_172458 // Zfp871 // zinc finger protein 871 // 17 B1 // 208292 /// ENSMUST0000005750	Zfp871	NM_172458	2.63e-05	0.000688834	-1.84322	Skin * VS18 down vs Skin * VS28
6970155	NM_025301 // Mrpl17 // mitochondrial ribosomal protein L17 // 7 F1 // 27397 /// BC01071	Mrpl17	NM_025301	2.65e-05	0.000691981	1.72632	Skin * VS18 up vs Skin * VS28
6988298	NM_146787 // Olfr920 // olfactory receptor 920 // --- // 258783 /// ENSMUST00000074740	Olfr920	NM_146787	2.68e-05	0.000692928	-4.79948	Skin * VS18 down vs Skin * VS28
6809851	NM_026075 // Sfrs12ip1 // SFRS12-interacting protein 1 // 13 D1 // 67288 /// ENSMUST000	Sfrs12ip1	NM_026075	2.66e-05	0.000692928	-2.06369	Skin * VS18 down vs Skin * VS28
6841168	NM_026402 // Atg3 // autophagy-related 3 (yeast) // 16 B5 // 67841 /// ENSMUST000000233	Atg3	NM_026402	2.68e-05	0.000692928	-1.85919	Skin * VS18 down vs Skin * VS28
6767270	NM_134000 // Traf3ip2 // TRAF3 interacting protein 2 // 10 B1 // 103213 /// ENSMUST0000	Traf3ip2	NM_134000	2.67e-05	0.000692928	-1.84927	Skin * VS18 down vs Skin * VS28
6808638	NR_029419 // Tmem161b // transmembrane protein 161B // 13 C3 // 72745 /// NM_175187 //	Tmem161b	NR_029419	2.69e-05	0.000692928	-1.71557	Skin * VS18 down vs Skin * VS28
6900287	NM_008417 // Kcna2 // potassium voltage-gated channel, shaker-related subfamily, member	Kcna2	NM_008417	2.67e-05	0.000692928	-1.6124	Skin * VS18 down vs Skin * VS28
6935502	NM_028298 // Zfp655 // zinc finger protein 655 // 5 G2 // 72611 /// NM_001083958 // Zfp	Zfp655	NM_028298	2.67e-05	0.000692928	-1.60756	Skin * VS18 down vs Skin * VS28
6844110	NM_001081154 // 4921513D23Rik // RIKEN cDNA 4921513D23 gene // 16 A1 // 223989 /// ENSM	4921513D23Rik	NM_001081154	2.68e-05	0.000692928	-1.49407	Skin * VS18 down vs Skin * VS28
6979836	NM_010322 // Gnpat // glyceronephosphate O-acyltransferase // 8 E2|8 78.8 cM // 14712 /	Gnpat	NM_010322	2.69e-05	0.000692928	1.51098	Skin * VS18 up vs Skin * VS28
6922895	NM_027238 // Ttc39b // tetratricopeptide repeat domain 39B // 4 C3 // 69863 /// ENSMUST	Ttc39b	NM_027238	2.7e-05	0.000693967	-2.4177	Skin * VS18 down vs Skin * VS28
6770160	NM_026268 // Dusp6 // dual specificity phosphatase 6 // 10 C3 // 67603 /// ENSMUST00000	Dusp6	NM_026268	2.7e-05	0.000693967	1.82028	Skin * VS18 up vs Skin * VS28
6929797	NM_021500 // Maea // macrophage erythroblast attacher // 5 B1 // 59003 /// ENSMUST00000	Maea	NM_021500	2.74e-05	0.000700976	1.47322	Skin * VS18 up vs Skin * VS28
6823051	NM_027475 // Ecd // ecdysoneless homolog (Drosophila) // 14 B // 70601 /// ENSMUST00000	Ecd	NM_027475	2.75e-05	0.000702512	1.71089	Skin * VS18 up vs Skin * VS28
6807544	ENSMUST00000060705 // Gm5084 // predicted gene 5084 // 13 B2|13 // 328264	Gm5084	ENSMUST00000060705	2.76e-05	0.000704542	1.7387	Skin * VS18 up vs Skin * VS28
7015461	NM_007898 // Ebp // phenylalkylamine Ca2+ antagonist (emopamil) binding protein // X A1	Ebp	NM_007898	2.77e-05	0.000706295	2.28612	Skin * VS18 up vs Skin * VS28
6890068	NM_011246 // Rasgrp1 // RAS guanyl releasing protein 1 // 2 E5|2 65.0 cM // 19419 /// E	Rasgrp1	NM_011246	2.81e-05	0.00071371	-2.9004	Skin * VS18 down vs Skin * VS28
6966108	NM_011874 // Psmc4 // proteasome (prosome, macropain) 26S subunit, ATPase, 4 // 7 A3|7	Psmc4	NM_011874	2.8e-05	0.00071371	1.91864	Skin * VS18 up vs Skin * VS28
6807882	NM_198322 // Zfp273 // zinc finger protein 273 // 13 B3 // 212569 /// NM_001001130 // Z	Zfp273	NM_198322	2.82e-05	0.00071526	-2.04106	Skin * VS18 down vs Skin * VS28
6847709	NM_130870 // Krtap16-1 // keratin associated protein 16-1 // 16 C3.3 // 170651 /// NM_1	Krtap16-1	NM_130870	2.82e-05	0.000716204	29.4425	Skin * VS18 up vs Skin * VS28
6783367	NM_024174 // Mrps23 // mitochondrial ribosomal protein S23 // 11 C|11 48.0 cM // 64656	Mrps23	NM_024174	2.84e-05	0.000719154	1.77697	Skin * VS18 up vs Skin * VS28
6833420	NM_001103165 // Pcbp2 // poly(rC) binding protein 2 // 15 F1|15 61.7 cM // 18521 /// NM	Pcbp2	NM_001103165	2.85e-05	0.000720649	-1.66558	Skin * VS18 down vs Skin * VS28
6921211	NM_001038993 // Rnf38 // ring finger protein 38 // 4 B1 // 73469 /// NM_175201 // Rnf38	Rnf38	NM_001038993	2.87e-05	0.00072439	-2.03275	Skin * VS18 down vs Skin * VS28
6940792	NM_026856 // Zfp644 // zinc finger protein 644 // 5 E5|5 56.0 cM // 52397 /// ENSMUST00	Zfp644	NM_026856	2.92e-05	0.000735271	-1.59456	Skin * VS18 down vs Skin * VS28
6910142	NM_178697 // Clca5 // chloride channel calcium activated 5 // 3 H2 // 229933 /// ENSMUS	Clca5	NM_178697	2.93e-05	0.000736847	-2.39499	Skin * VS18 down vs Skin * VS28
6778583	NM_146014 // Ccm2 // cerebral cavernous malformation 2 homolog (human) // 11 A1 // 2165	Ccm2	NM_146014	2.95e-05	0.000742419	1.80718	Skin * VS18 up vs Skin * VS28
6832146	NM_145473 // Csdc2 // cold shock domain containing C2, RNA binding // 15 E1 // 105859 /	Csdc2	NM_145473	2.96e-05	0.000742419	2.67995	Skin * VS18 up vs Skin * VS28
6978171	NM_011936 // Fto // fat mass and obesity associated // 8 C5|8 41.9 cM // 26383 /// ENSM	Fto	NM_011936	2.97e-05	0.000745927	1.49893	Skin * VS18 up vs Skin * VS28
6964287	NM_177362 // Zfp771 // zinc finger protein 771 // 7 F3 // 244216 /// ENSMUST00000052509	Zfp771	NM_177362	3.03e-05	0.000756817	-1.63514	Skin * VS18 down vs Skin * VS28
6908219	NM_030699 // Ntng1 // netrin G1 // 3 F3 // 80883 /// NM_001163350 // Ntng1 // netrin G1	Ntng1	NM_030699	3.02e-05	0.000756817	-1.28267	Skin * VS18 down vs Skin * VS28
6870569	NM_016862 // Vti1a // vesicle transport through interaction with t-SNAREs homolog 1A (y	Vti1a	NM_016862	3.07e-05	0.000765828	-1.61427	Skin * VS18 down vs Skin * VS28
6982000	NM_009556 // Zfp42 // zinc finger protein 42 // 8 A4|8 24.0 cM // 22702 /// ENSMUST0000	Zfp42	NM_009556	3.08e-05	0.000767971	-1.18111	Skin * VS18 down vs Skin * VS28
6881146	NM_183262 // Stk35 // serine/threonine kinase 35 // 2 F1 // 67333 /// NM_001038635 // S	Stk35	NM_183262	3.14e-05	0.000782805	-1.66249	Skin * VS18 down vs Skin * VS28
6884352	NM_015765 // Hspa14 // heat shock protein 14 // 2 A1 // 50497 /// ENSMUST00000027961 //	Hspa14	NM_015765	3.15e-05	0.000783066	2.2508	Skin * VS18 up vs Skin * VS28
6965316	NM_133655 // Cd81 // CD81 antigen // 7 F5|7 69.3 cM // 12520 /// ENSMUST00000037941 //	Cd81	NM_133655	3.16e-05	0.00078389	1.53204	Skin * VS18 up vs Skin * VS28
6847714	NM_183296 // Krtap16-10 // keratin associated protein 16-10 // 16 C3.3 // 71369 /// AF3	Krtap16-10	NM_183296	3.16e-05	0.0007843	18.6886	Skin * VS18 up vs Skin * VS28
6940331	NM_016690 // Hnrpdl // heterogeneous nuclear ribonucleoprotein D-like // 5 E4|5 54.0 cM	Hnrpdl	NM_016690	3.17e-05	0.000785342	-2.36645	Skin * VS18 down vs Skin * VS28
6838662	NR_033444 // Krt74 // keratin 74 // 15 F2 // 406222 /// ENSMUST00000088018 // Krt74 //	Krt74	NR_033444	3.19e-05	0.000787509	2.14273	Skin * VS18 up vs Skin * VS28
6803132	NM_001082976 // Tc2n // tandem C2 domains, nuclear // 12 F1 // 74413 /// NM_028924 // T	Tc2n	NM_001082976	3.2e-05	0.000788509	-1.75353	Skin * VS18 down vs Skin * VS28
6960177	NM_028660 // Klk9 // kallikrein related-peptidase 9 // 7 B4|7 24.0 cM // 101533 /// ENS	Klk9	NM_028660	3.21e-05	0.000789698	-1.96525	Skin * VS18 down vs Skin * VS28
6813396	NM_001177371 // Dbn1 // drebrin 1 // 13 B1|13 34.0 cM // 56320 /// NM_001177372 // Dbn1	Dbn1	NM_001177371	3.22e-05	0.000792575	1.78303	Skin * VS18 up vs Skin * VS28
6939057	NM_016869 // Corin // corin // 5 C3.2 // 53419 /// NM_001122756 // Corin // corin // 5	Corin	NM_016869	3.23e-05	0.000792701	1.68413	Skin * VS18 up vs Skin * VS28
6899249	NM_001113331 // Shc1 // src homology 2 domain-containing transforming protein C1 // 3 F	Shc1	NM_001113331	3.24e-05	0.000793472	1.70868	Skin * VS18 up vs Skin * VS28
6785283	NM_198022 // Tnrc6c // trinucleotide repeat containing 6C // 11 E2 // 217351 /// ENSMUS	Tnrc6c	NM_198022	3.28e-05	0.000803743	-2.47739	Skin * VS18 down vs Skin * VS28
6892193	NM_178939 // Pdrg1 // p53 and DNA damage regulated 1 // 2 H1 // 68559 /// ENSMUST000000	Pdrg1	NM_178939	3.3e-05	0.00080668	2.37844	Skin * VS18 up vs Skin * VS28
6931602	NM_153567 // Slain2 // SLAIN motif family, member 2 // 5 C3.2 // 75991 /// NM_001113423	Slain2	NM_153567	3.33e-05	0.000810393	-1.37029	Skin * VS18 down vs Skin * VS28
6871163	NM_026772 // Cdc42ep2 // CDC42 effector protein (Rho GTPase binding) 2 // 19 A|19 0.0 c	Cdc42ep2	NM_026772	3.33e-05	0.000810393	1.94766	Skin * VS18 up vs Skin * VS28
6785079	NM_053273 // Ttyh2 // tweety homolog 2 (Drosophila) // 11 E2 // 117160 /// ENSMUST00000	Ttyh2	NM_053273	3.32e-05	0.000810393	2.26697	Skin * VS18 up vs Skin * VS28
6964527	NM_019564 // Htra1 // HtrA serine peptidase 1 // 7 F3 // 56213 /// ENSMUST00000006367 /	Htra1	NM_019564	3.35e-05	0.000815683	2.20583	Skin * VS18 up vs Skin * VS28
6763777	NM_001083897 // Mpzl1 // myelin protein zero-like 1 // 1 H2.3 // 68481 /// NM_001001880	Mpzl1	NM_001083897	3.38e-05	0.000821332	1.61366	Skin * VS18 up vs Skin * VS28
6874173	BC061459 // D19Ertd737e // DNA segment, Chr 19, ERATO Doi 737, expressed // 19 D3|19 57	D19Ertd737e	BC061459	3.4e-05	0.00082455	-1.60763	Skin * VS18 down vs Skin * VS28
6951102	NM_172734 // Stk38l // serine/threonine kinase 38 like // 6 G3 // 232533 /// ENSMUST000	Stk38l	NM_172734	3.41e-05	0.000826403	-1.95897	Skin * VS18 down vs Skin * VS28
6791344	NM_025720 // Krtap3-2 // keratin associated protein 3-2 // 11 D // 66708 /// NM_025524	Krtap3-2	NM_025720	3.42e-05	0.000827327	5.86394	Skin * VS18 up vs Skin * VS28
6807251	NM_026211 // Tmed9 // transmembrane emp24 protein transport domain containing 9 // 13 B	Tmed9	NM_026211	3.43e-05	0.000828512	2.13362	Skin * VS18 up vs Skin * VS28
6992370	NM_029634 // Ip6k2 // inositol hexaphosphate kinase 2 // 9 F2 // 76500 /// BC039922 //	Ip6k2	NM_029634	3.47e-05	0.000835511	-1.61346	Skin * VS18 down vs Skin * VS28
6785122	NM_172801 // Otop2 // otopetrin 2 // 11 E2 // 237987 /// ENSMUST00000055490 // Otop2 //	Otop2	NM_172801	3.47e-05	0.000835511	2.78949	Skin * VS18 up vs Skin * VS28
6775182	NM_146007 // Col6a2 // collagen, type VI, alpha 2 // 10 41.1 cM // 12834 /// ENSMUST000	Col6a2	NM_146007	3.47e-05	0.000835668	2.57324	Skin * VS18 up vs Skin * VS28
6966166	NM_010908 // Nfkbib // nuclear factor of kappa light polypeptide gene enhancer in B-cel	Nfkbib	NM_010908	3.48e-05	0.000836616	-1.76009	Skin * VS18 down vs Skin * VS28
6875637	NM_153511 // Il1f9 // interleukin 1 family, member 9 // 2 A3|2 10.25 cM // 215257 /// E	Il1f9	NM_153511	3.52e-05	0.000844132	-3.01072	Skin * VS18 down vs Skin * VS28
6944184	NM_027992 // Tmem106b // transmembrane protein 106B // 6 A2 // 71900 /// ENSMUST0000003	Tmem106b	NM_027992	3.55e-05	0.000850403	-1.60252	Skin * VS18 down vs Skin * VS28
6907217	NM_013841 // Vps45 // vacuolar protein sorting 45 (yeast) // 3 F2.1|3 50.0 cM // 22365	Vps45	NM_013841	3.56e-05	0.000851792	1.55046	Skin * VS18 up vs Skin * VS28
6790940	NM_026313 // Luc7l3 // LUC7-like 3 (S. cerevisiae) // 11 C // 67684 /// ENSMUST00000021	Luc7l3	NM_026313	3.58e-05	0.000855711	-1.83118	Skin * VS18 down vs Skin * VS28
6769263	NM_023138 // Map2k2 // mitogen-activated protein kinase kinase 2 // 10 C1|10 43.0 cM //	Map2k2	NM_023138	3.6e-05	0.000857678	1.83158	Skin * VS18 up vs Skin * VS28
6764526	NM_027188 // Smyd3 // SET and MYND domain containing 3 // 1 H3|1 97.59 cM // 69726 ///	Smyd3	NM_027188	3.61e-05	0.000860593	-1.68288	Skin * VS18 down vs Skin * VS28
6992614	NM_001083319 // Ubp1 // upstream binding protein 1 // 9 F2 // 22221 /// NM_013699 // Ub	Ubp1	NM_001083319	3.62e-05	0.000860976	-1.58384	Skin * VS18 down vs Skin * VS28
6813797	NM_019395 // Fbp1 // fructose bisphosphatase 1 // 13 B3-C1 // 14121 /// ENSMUST00000092	Fbp1	NM_019395	3.63e-05	0.000860976	5.82	Skin * VS18 up vs Skin * VS28
6791942	NM_198292 // Tex2 // testis expressed gene 2 // 11 D|11 61.0 cM // 21763 /// ENSMUST000	Tex2	NM_198292	3.64e-05	0.000861468	-1.33377	Skin * VS18 down vs Skin * VS28
6760306	NM_027921 // Slc16a14 // solute carrier family 16 (monocarboxylic acid transporters), m	Slc16a14	NM_027921	3.66e-05	0.000864436	-1.99776	Skin * VS18 down vs Skin * VS28
6990526	NM_001142655 // Arpp19 // cAMP-regulated phosphoprotein 19 // 9 E1 // 59046 /// NM_0215	Arpp19	NM_001142655	3.67e-05	0.000864436	-1.89095	Skin * VS18 down vs Skin * VS28
6986987	NR_028271 // Phxr4 // per-hexamer repeat gene 4 // 9 A1 // 18689 /// X12806 // Phxr4 //	Phxr4	NR_028271	3.67e-05	0.000864436	-1.7122	Skin * VS18 down vs Skin * VS28
6782552	NM_025655 // Tmigd1 // transmembrane and immunoglobulin domain containing 1 // 11 B5 //	Tmigd1	NM_025655	3.68e-05	0.000866349	-1.67339	Skin * VS18 down vs Skin * VS28
6847948	NM_008424 // Kcne1 // potassium voltage-gated channel, Isk-related subfamily, member 1	Kcne1	NM_008424	3.7e-05	0.000869035	1.75843	Skin * VS18 up vs Skin * VS28
6924382	NM_024198 // Gpx7 // glutathione peroxidase 7 // 4 C7 // 67305 /// ENSMUST00000030332 /	Gpx7	NM_024198	3.71e-05	0.000870291	1.67319	Skin * VS18 up vs Skin * VS28
6922202	NM_009554 // Zfp37 // zinc finger protein 37 // 4 B3|4 30.6 cM // 22696 /// ENSMUST0000	Zfp37	NM_009554	3.72e-05	0.000872064	-1.71781	Skin * VS18 down vs Skin * VS28
6775561	NM_153543 // Aldh1l2 // aldehyde dehydrogenase 1 family, member L2 // 10 C1 // 216188 /	Aldh1l2	NM_153543	3.75e-05	0.000875991	1.74392	Skin * VS18 up vs Skin * VS28
6789066	NM_009157 // Map2k4 // mitogen-activated protein kinase kinase 4 // 11 B3|11 33.0 cM //	Map2k4	NM_009157	3.78e-05	0.000882697	-1.3299	Skin * VS18 down vs Skin * VS28
6922335	NM_011607 // Tnc // tenascin C // 4 C1|4 32.2 cM // 21923 /// ENSMUST00000107379 // Tnc	Tnc	NM_011607	3.8e-05	0.000886452	3.52959	Skin * VS18 up vs Skin * VS28
6974189	NM_027276 // Cdc16 // CDC16 cell division cycle 16 homolog (S. cerevisiae) // 8 A2 // 6	Cdc16	NM_027276	3.82e-05	0.000889042	1.69646	Skin * VS18 up vs Skin * VS28
6925958	NM_009097 // Rps6ka1 // ribosomal protein S6 kinase polypeptide 1 // --- // 20111 /// E	Rps6ka1	NM_009097	3.88e-05	0.0009007	1.72419	Skin * VS18 up vs Skin * VS28
6840818	NM_008047 // Fstl1 // follistatin-like 1 // 16 B3|16 27.3 cM // 14314 /// ENSMUST000001	Fstl1	NM_008047	3.88e-05	0.0009007	2.16267	Skin * VS18 up vs Skin * VS28
6941837	NM_025438 // Rsrc2 // arginine/serine-rich coiled-coil 2 // 5 F // 208606 /// NM_001005	Rsrc2	NM_025438	3.89e-05	0.000903354	-1.7092	Skin * VS18 down vs Skin * VS28
6849064	NM_172486 // Zfp677 // zinc finger protein 677 // 17 A3.2 // 210503 /// ENSMUST00000056	Zfp677	NM_172486	3.91e-05	0.000904282	-1.94511	Skin * VS18 down vs Skin * VS28
7018590	NM_027382 // Hdac8 // histone deacetylase 8 // X C3 // 70315 /// ENSMUST00000087916 //	Hdac8	NM_027382	3.91e-05	0.000904282	-1.56506	Skin * VS18 down vs Skin * VS28
6947679	NM_013528 // Gfpt1 // glutamine fructose-6-phosphate transaminase 1 // 6 D1|6 35.5 cM /	Gfpt1	NM_013528	3.91e-05	0.000904282	1.59106	Skin * VS18 up vs Skin * VS28
6879016	NM_008948 // Psmc3 // proteasome (prosome, macropain) 26S subunit, ATPase 3 // 2 E1|2 4	Psmc3	NM_008948	3.96e-05	0.000913669	1.87497	Skin * VS18 up vs Skin * VS28
6794568	NM_178681 // Dgkb // diacylglycerol kinase, beta // 12 A3 // 217480 /// ENSMUST00000040	Dgkb	NM_178681	3.97e-05	0.000914046	-1.3977	Skin * VS18 down vs Skin * VS28
6791900	NM_025310 // Ftsj3 // FtsJ homolog 3 (E. coli) // 11 E1|11 63.0 cM // 56095 /// ENSMUST	Ftsj3	NM_025310	3.98e-05	0.000914046	1.63491	Skin * VS18 up vs Skin * VS28
6914765	BC021501 // D4Bwg0951e // DNA segment, Chr 4, Brigham & Women's Genetics 0951 expressed	D4Bwg0951e	BC021501	3.97e-05	0.000914046	2.43608	Skin * VS18 up vs Skin * VS28
6763524	NM_001039482 // Klhl20 // kelch-like 20 (Drosophila) // 1 H2.1 // 226541 /// ENSMUST000	Klhl20	NM_001039482	4.04e-05	0.000926063	-1.54355	Skin * VS18 down vs Skin * VS28
6824940	NM_001010937 // Gjb6 // gap junction protein, beta 6 // 14 C3|14 22.5 cM // 14623 /// N	Gjb6	NM_001010937	4.04e-05	0.000926063	4.83316	Skin * VS18 up vs Skin * VS28
6846029	NM_021496 // Pvrl3 // poliovirus receptor-related 3 // 16 B5 // 58998 /// NM_021495 //	Pvrl3	NM_021496	4.06e-05	0.000928788	-1.6493	Skin * VS18 down vs Skin * VS28
6946931	NM_025783 // Vps24 // vacuolar protein sorting 24 (yeast) // 6 C3|6 31.5 cM // 66700 //	Vps24	NM_025783	4.12e-05	0.000937745	-1.53192	Skin * VS18 down vs Skin * VS28
6949849	NM_138747 // Nop2 // NOP2 nucleolar protein homolog (yeast) // 6 F2-F3|6 60.35 cM // 11	Nop2	NM_138747	4.12e-05	0.000937745	1.56944	Skin * VS18 up vs Skin * VS28
6892579	NM_009373 // Tgm2 // transglutaminase 2, C polypeptide // 2 H1|2 89.0 cM // 21817 /// E	Tgm2	NM_009373	4.12e-05	0.000937745	2.06353	Skin * VS18 up vs Skin * VS28
6817137	AK017307 // 5430414B19Rik // RIKEN cDNA 5430414B19 gene // --- // 73846	5430414B19Rik	AK017307	4.2e-05	0.000954526	-3.1037	Skin * VS18 down vs Skin * VS28
6839932	NM_009679 // Ap2m1 // adaptor protein complex AP-2, mu1 // 16 A3 // 11773 /// ENSMUST00	Ap2m1	NM_009679	4.23e-05	0.00095995	-2.2819	Skin * VS18 down vs Skin * VS28
6837413	NR_027799 // Tbrg3 // transforming growth factor beta regulated gene 3 // 15 E1 // 2137	Tbrg3	NR_027799	4.27e-05	0.000967499	-2.43344	Skin * VS18 down vs Skin * VS28
6899146	NM_025448 // Ssr2 // signal sequence receptor, beta // 3 F1 // 66256 /// ENSMUST0000003	Ssr2	NM_025448	4.29e-05	0.000970532	1.93108	Skin * VS18 up vs Skin * VS28
6855772	NM_016859 // Bysl // bystin-like // 17 C|17 22.5 cM // 53414 /// ENSMUST00000024783 //	Bysl	NM_016859	4.3e-05	0.000971532	2.19058	Skin * VS18 up vs Skin * VS28
6839928	NM_172265 // Eif2b5 // eukaryotic translation initiation factor 2B, subunit 5 epsilon /	Eif2b5	NM_172265	4.31e-05	0.00097215	1.83951	Skin * VS18 up vs Skin * VS28
6791212	NM_009545 // Pcgf2 // polycomb group ring finger 2 // 11 C1-C3|11 58.4 cM // 22658 ///	Pcgf2	NM_009545	4.36e-05	0.000980849	-1.62863	Skin * VS18 down vs Skin * VS28
6935895	NM_172991 // C030048B08Rik // RIKEN cDNA C030048B08 gene // 5 A1 // 269623 /// NM_02777	C030048B08Rik	NM_172991	4.36e-05	0.000980849	-1.36942	Skin * VS18 down vs Skin * VS28
6819694	NM_007798 // Ctsb // cathepsin B // 14 D1|14 28.0 cM // 13030 /// NM_010191 // Fdft1 //	Ctsb	NM_007798	4.39e-05	0.000983739	1.5153	Skin * VS18 up vs Skin * VS28
6931227	NM_026667 // Fam114a1 // family with sequence similarity 114, member A1 // 5 C3.3 // 68	Fam114a1	NM_026667	4.38e-05	0.000983739	1.90786	Skin * VS18 up vs Skin * VS28
6989149	NM_176846 // Exph5 // exophilin 5 // 9 A5.3 // 320051 /// ENSMUST00000051014 // Exph5 /	Exph5	NM_176846	4.4e-05	0.000985006	-1.76041	Skin * VS18 down vs Skin * VS28
6899651	NM_153121 // Lysmd1 // LysM, putative peptidoglycan-binding, domain containing 1 // 3 F	Lysmd1	NM_153121	4.41e-05	0.000987025	-3.47637	Skin * VS18 down vs Skin * VS28
6882272	NM_007788 // Csnk2a1 // casein kinase 2, alpha 1 polypeptide // 2 G3 // 12995 /// BC060	Csnk2a1	NM_007788	4.46e-05	0.000996219	-1.66595	Skin * VS18 down vs Skin * VS28
6854444	NM_019719 // Stub1 // STIP1 homology and U-Box containing protein 1 // 17 B1|17 11.6 cM	Stub1	NM_019719	4.46e-05	0.000996219	1.55744	Skin * VS18 up vs Skin * VS28
6962491	NM_001040085 // Sytl2 // synaptotagmin-like 2 // 7 E1 // 83671 /// NM_031394 // Sytl2 /	Sytl2	NM_001040085	4.48e-05	0.000998305	2.77728	Skin * VS18 up vs Skin * VS28
6923405	NM_177239 // Mysm1 // myb-like, SWIRM and MPN domains 1 // 4 C5 // 320713 /// ENSMUST00	Mysm1	NM_177239	4.5e-05	0.00100101	-1.95144	Skin * VS18 down vs Skin * VS28
6995762	NM_053178 // Acsbg1 // acyl-CoA synthetase bubblegum family member 1 // 9 A5.3 // 94180	Acsbg1	NM_053178	4.53e-05	0.00100595	-2.38269	Skin * VS18 down vs Skin * VS28
6775238	NM_008826 // Pfkl // phosphofructokinase, liver, B-type // 10 C1|10 41.7 cM // 18641 //	Pfkl	NM_008826	4.56e-05	0.00101034	2.61171	Skin * VS18 up vs Skin * VS28
6772875	NM_172787 // L3mbtl3 // l(3)mbt-like 3 (Drosophila) // 10 A4 // 237339 /// ENSMUST00000	L3mbtl3	NM_172787	4.59e-05	0.00101615	-1.7595	Skin * VS18 down vs Skin * VS28
6823451	NM_032008 // Slmap // sarcolemma associated protein // 14 B // 83997 /// ENSMUST0000010	Slmap	NM_032008	4.61e-05	0.00102009	-1.54329	Skin * VS18 down vs Skin * VS28
6914521	NM_144787 // Kdm4c // lysine (K)-specific demethylase 4C // 4 C3 // 76804 /// NM_001172	Kdm4c	NM_144787	4.63e-05	0.00102099	-1.47861	Skin * VS18 down vs Skin * VS28
6921131	BC046771 // B230312A22Rik // RIKEN cDNA B230312A22 gene // 4 A5 // 230088 /// BC071191	B230312A22Rik	BC046771	4.63e-05	0.00102099	1.70429	Skin * VS18 up vs Skin * VS28
6784237	NM_013792 // Naglu // alpha-N-acetylglucosaminidase (Sanfilippo disease IIIB) // 11 D /	Naglu	NM_013792	4.65e-05	0.00102377	1.86521	Skin * VS18 up vs Skin * VS28
6875659	NM_176834 // Rnf208 // ring finger protein 208 // 2 A3 // 68846 /// ENSMUST00000114355	Rnf208	NM_176834	4.72e-05	0.00103841	-1.80416	Skin * VS18 down vs Skin * VS28
6867785	NM_008520 // Ltbp3 // latent transforming growth factor beta binding protein 3 // 19 B|	Ltbp3	NM_008520	4.76e-05	0.00104595	2.04766	Skin * VS18 up vs Skin * VS28
6867728	NM_026553 // Yif1a // Yip1 interacting factor homolog A (S. cerevisiae) // 19 A // 6809	Yif1a	NM_026553	4.8e-05	0.00105192	2.05348	Skin * VS18 up vs Skin * VS28
6942377	NM_001080746 // Gtf2i // general transcription factor II I // 5 G2|5 75.0 cM // 14886 /	Gtf2i	NM_001080746	4.82e-05	0.00105598	1.46557	Skin * VS18 up vs Skin * VS28
6831927	NM_028634 // Cby1 // chibby homolog 1 (Drosophila) // 15 E2|15 // 73739 /// ENSMUST0000	Cby1	NM_028634	4.83e-05	0.00105644	2.03286	Skin * VS18 up vs Skin * VS28
6861707	NM_026473 // Tubb6 // tubulin, beta 6 // 18 E1 // 67951 /// ENSMUST00000001513 // Tubb6	Tubb6	NM_026473	4.84e-05	0.00105754	3.31589	Skin * VS18 up vs Skin * VS28
6839543	NM_033564 // Mpv17l // Mpv17 transgene, kidney disease mutant-like // 16 A1 // 93734 //	Mpv17l	NM_033564	4.86e-05	0.00106072	-1.54895	Skin * VS18 down vs Skin * VS28
6995771	NM_001025375 // Wdr61 // WD repeat domain 61 // 9 C // 66317 /// NM_023191 // Wdr61 //	Wdr61	NM_001025375	4.9e-05	0.00106732	2.16858	Skin * VS18 up vs Skin * VS28
6959463	NM_001110807 // Capn12 // calpain 12 // 7 A3 // 60594 /// NM_021895 // Actn4 // actinin	Capn12	NM_001110807	4.95e-05	0.00107839	3.27472	Skin * VS18 up vs Skin * VS28
6846694	NM_028059 // Zfp654 // zinc finger protein 654 // 16 C1.3 // 72020 /// ENSMUST000000525	Zfp654	NM_028059	4.98e-05	0.00107968	-1.98946	Skin * VS18 down vs Skin * VS28
6791639	NM_011431 // Eftud2 // elongation factor Tu GTP binding domain containing 2 // 11 E1 //	Eftud2	NM_011431	4.98e-05	0.00107968	1.51884	Skin * VS18 up vs Skin * VS28
6992306	NM_177910 // Gmppb // GDP-mannose pyrophosphorylase B // 9 F2 // 331026 /// ENSMUST0000	Gmppb	NM_177910	4.98e-05	0.00107968	1.89206	Skin * VS18 up vs Skin * VS28
6899443	NM_028622 // Lce1c // late cornified envelope 1C // 3 F1 // 73719 /// ENSMUST0000004705	Lce1c	NM_028622	5.01e-05	0.00108509	-2.14212	Skin * VS18 down vs Skin * VS28
6872551	NM_177721 // Ranbp6 // RAN binding protein 6 // 19 C1 // 240614 /// ENSMUST00000099525	Ranbp6	NM_177721	5.02e-05	0.00108509	-1.82655	Skin * VS18 down vs Skin * VS28
6893918	NM_001033123 // Gm14288 // predicted gene 14288 // 2 H4 // 13999 /// ENSMUST00000109051	Gm14288	NM_001033123	5.02e-05	0.00108509	-1.36344	Skin * VS18 down vs Skin * VS28
6970920	NM_016669 // Crym // crystallin, mu // 7 F2|7 55.0 cM // 12971 /// ENSMUST00000033198 /	Crym	NM_016669	5.05e-05	0.00109073	5.10656	Skin * VS18 up vs Skin * VS28
6897502	NM_173382 // 2810046L04Rik // RIKEN cDNA 2810046L04 gene // 3 C // 212127 /// ENSMUST00	2810046L04Rik	NM_173382	5.12e-05	0.0011028	-2.00926	Skin * VS18 down vs Skin * VS28
6759800	NM_001110831 // Dnpep // aspartyl aminopeptidase // 1 C3-C4 // 13437 /// NM_016878 // D	Dnpep	NM_001110831	5.13e-05	0.0011028	1.53023	Skin * VS18 up vs Skin * VS28
6855725	NM_025433 // Rpl7l1 // ribosomal protein L7-like 1 // 17 C // 66229 /// ENSMUST00000078	Rpl7l1	NM_025433	5.13e-05	0.0011028	1.7024	Skin * VS18 up vs Skin * VS28
6918127	NM_023374 // Sdhb // succinate dehydrogenase complex, subunit B, iron sulfur (Ip) // 4	Sdhb	NM_023374	5.14e-05	0.0011028	2.71723	Skin * VS18 up vs Skin * VS28
6758663	NM_133728 // Asnsd1 // asparagine synthetase domain containing 1 // 1 C1 // 70396 /// E	Asnsd1	NM_133728	5.16e-05	0.00110528	-1.90958	Skin * VS18 down vs Skin * VS28
6895537	NM_173181 // Fam164a // family with sequence similarity 164, member A // 3 A1 // 67306	Fam164a	NM_173181	5.17e-05	0.00110528	-1.879	Skin * VS18 down vs Skin * VS28
6780963	NM_033565 // Aff4 // AF4/FMR2 family, member 4 // 11 B1.3 // 93736 /// ENSMUST000000609	Aff4	NM_033565	5.16e-05	0.00110528	-1.32565	Skin * VS18 down vs Skin * VS28
6926167	NM_007572 // C1qa // complement component 1, q subcomponent, alpha polypeptide // 4 D3|	C1qa	NM_007572	5.23e-05	0.00111668	2.70218	Skin * VS18 up vs Skin * VS28
6775201	NM_001109991 // Col18a1 // collagen, type XVIII, alpha 1 // 10 41.3 cM // 12822 /// NM_	Col18a1	NM_001109991	5.29e-05	0.00112866	1.93183	Skin * VS18 up vs Skin * VS28
6826611	NM_178685 // Pcdh20 // protocadherin 20 // 14 E1 // 219257 /// ENSMUST00000061628 // Pc	Pcdh20	NM_178685	5.3e-05	0.00113012	-1.66039	Skin * VS18 down vs Skin * VS28
6764351	NM_010209 // Fh1 // fumarate hydratase 1 // 1 H4 // 14194 /// ENSMUST00000027810 // Fh1	Fh1	NM_010209	5.31e-05	0.00113049	1.74397	Skin * VS18 up vs Skin * VS28
6759549	NM_011770 // Ikzf2 // IKAROS family zinc finger 2 // 1 C3 // 22779 /// ENSMUST000000271	Ikzf2	NM_011770	5.32e-05	0.00113199	-2.22213	Skin * VS18 down vs Skin * VS28
6957327	NM_011567 // Tead4 // TEA domain family member 4 // 6 F3|6 61.3 cM // 21679 /// NM_0010	Tead4	NM_011567	5.38e-05	0.00114121	-1.55173	Skin * VS18 down vs Skin * VS28
7014561	NM_013668 // Kdm5c // lysine (K)-specific demethylase 5C // X F2-F4|X 64.0 cM // 20591	Kdm5c	NM_013668	5.38e-05	0.00114121	1.69709	Skin * VS18 up vs Skin * VS28
6942558	NM_008788 // Pcolce // procollagen C-endopeptidase enhancer protein // 5 G2|5 78.0 cM /	Pcolce	NM_008788	5.39e-05	0.00114283	2.66852	Skin * VS18 up vs Skin * VS28
6988707	NM_176993 // Mpzl3 // myelin protein zero-like 3 // 9 A5.2 // 319742 /// NM_001093749 /	Mpzl3	NM_176993	5.41e-05	0.00114434	-1.59506	Skin * VS18 down vs Skin * VS28
6795599	NM_178912 // Fancm // Fanconi anemia, complementation group M // 12 C1|12 29.0 cM // 10	Fancm	NM_178912	5.41e-05	0.00114434	-1.42658	Skin * VS18 down vs Skin * VS28
6816158	NM_027127 // Gpx8 // glutathione peroxidase 8 (putative) // 13 D2.2 // 69590 /// ENSMUS	Gpx8	NM_027127	5.49e-05	0.00115939	2.79567	Skin * VS18 up vs Skin * VS28
7013735	NM_172493 // Diap2 // diaphanous homolog 2 (Drosophila) // X E3 // 54004 /// NM_017398	Diap2	NM_172493	5.53e-05	0.00116674	-2.10216	Skin * VS18 down vs Skin * VS28
6959127	NM_153112 // Cadm4 // cell adhesion molecule 4 // 7 A3-B2 // 260299 /// ENSMUST00000068	Cadm4	NM_153112	5.57e-05	0.00117398	1.596	Skin * VS18 up vs Skin * VS28
6793672	NM_027959 // Pdia6 // protein disulfide isomerase associated 6 // 12 A1.1 // 71853 ///	Pdia6	NM_027959	5.59e-05	0.00117676	1.90572	Skin * VS18 up vs Skin * VS28
6945555	NM_001170849 // Luc7l2 // LUC7-like 2 (S. cerevisiae) // 6 B1 // 192196 /// NM_138680 /	Luc7l2	NM_001170849	5.64e-05	0.00118443	-1.52597	Skin * VS18 down vs Skin * VS28
6848813	NM_001123372 // Gm3435 // predicted gene 3435 // 17 A2 // 100041621 /// NM_001123370 //	Gm3435	NM_001123372	5.67e-05	0.00118552	-1.67393	Skin * VS18 down vs Skin * VS28
6849698	NM_148926 // Zfand3 // zinc finger, AN1-type domain 3 // 17 A3.3 // 21769 /// ENSMUST00	Zfand3	NM_148926	5.68e-05	0.00118552	1.48339	Skin * VS18 up vs Skin * VS28
6761669	NM_022327 // Ralb // v-ral simian leukemia viral oncogene homolog B (ras related) // 1	Ralb	NM_022327	5.66e-05	0.00118552	1.55886	Skin * VS18 up vs Skin * VS28
6836833	NM_013909 // Fbxl6 // F-box and leucine-rich repeat protein 6 // 15 D3 // 30840 /// ENS	Fbxl6	NM_013909	5.67e-05	0.00118552	1.62502	Skin * VS18 up vs Skin * VS28
6833464	NM_010464 // Hoxc13 // homeobox C13 // 15 F3|15 57.4 cM // 15422 /// ENSMUST00000001700	Hoxc13	NM_010464	5.66e-05	0.00118552	3.17323	Skin * VS18 up vs Skin * VS28
6795451	NM_008891 // Pnn // pinin // 12 C1|12 23.0 cM // 18949 /// ENSMUST00000021381 // Pnn //	Pnn	NM_008891	5.68e-05	0.0011858	-1.58485	Skin * VS18 down vs Skin * VS28
6864609	NM_028261 // Tmem173 // transmembrane protein 173 // 18 B3|18 // 72512 /// ENSMUST00000	Tmem173	NM_028261	5.7e-05	0.00118803	2.21333	Skin * VS18 up vs Skin * VS28
6978892	NM_011764 // Zfp90 // zinc finger protein 90 // 8 D3|8 49.0 cM // 22751 /// ENSMUST0000	Zfp90	NM_011764	5.72e-05	0.00118904	-1.63335	Skin * VS18 down vs Skin * VS28
7014881	NM_133194 // Scml2 // sex comb on midleg-like 2 (Drosophila) // X F4 // 107815 /// BC05	Scml2	NM_133194	5.71e-05	0.00118904	-1.29913	Skin * VS18 down vs Skin * VS28
6899374	NM_011313 // S100a6 // S100 calcium binding protein A6 (calcyclin) // 3 F1-F2|3 43.6 cM	S100a6	NM_011313	5.74e-05	0.00119129	2.43855	Skin * VS18 up vs Skin * VS28
6789409	NM_145684 // Alox12e // arachidonate lipoxygenase, epidermal // 11 B3|11 40.0 cM // 116	Alox12e	NM_145684	5.86e-05	0.00121496	2.12796	Skin * VS18 up vs Skin * VS28
6918131	NM_008546 // Mfap2 // microfibrillar-associated protein 2 // 4 D3-E1 // 17150 /// NM_00	Mfap2	NM_008546	5.88e-05	0.00121788	2.23555	Skin * VS18 up vs Skin * VS28
6935116	NM_012002 // Cops6 // COP9 (constitutive photomorphogenic) homolog, subunit 6 (Arabidop	Cops6	NM_012002	5.9e-05	0.00122144	1.54557	Skin * VS18 up vs Skin * VS28
6906091	NM_019745 // Pdcd10 // programmed cell death 10 // 3 E3 // 56426 /// ENSMUST00000029424	Pdcd10	NM_019745	5.93e-05	0.00122403	-4.68007	Skin * VS18 down vs Skin * VS28
6873960	NM_018831 // Dclre1a // DNA cross-link repair 1A, PSO2 homolog (S. cerevisiae) // 19 D2	Dclre1a	NM_018831	5.93e-05	0.00122403	-1.61614	Skin * VS18 down vs Skin * VS28
6747839	NM_016923 // Ly96 // lymphocyte antigen 96 // 1 A3 // 17087 /// NM_001159711 // Ly96 //	Ly96	NM_016923	5.97e-05	0.00123116	2.63509	Skin * VS18 up vs Skin * VS28
6824902	NM_025682 // Pspc1 // paraspeckle protein 1 // 14 C3 // 66645 /// ENSMUST00000022507 //	Pspc1	NM_025682	5.99e-05	0.00123437	-1.69574	Skin * VS18 down vs Skin * VS28
6925369	NM_153177 // Eif2c4 // eukaryotic translation initiation factor 2C, 4 // 4 D2.2 // 7685	Eif2c4	NM_153177	6.01e-05	0.0012358	-1.67235	Skin * VS18 down vs Skin * VS28
6794339	NM_172253 // Twistnb // TWIST neighbor // 12 A2 // 28071 /// ENSMUST00000020877 // Twis	Twistnb	NM_172253	6.04e-05	0.00123644	-2.02265	Skin * VS18 down vs Skin * VS28
6876161	NM_145144 // Aif1l // allograft inflammatory factor 1-like // 2 B // 108897 /// ENSMUST	Aif1l	NM_145144	6.02e-05	0.00123644	-1.76188	Skin * VS18 down vs Skin * VS28
6863758	NM_013505 // Dsc2 // desmocollin 2 // 18 A2|18 7.0 cM // 13506 /// ENSMUST00000039247 /	Dsc2	NM_013505	6.04e-05	0.00123644	3.29134	Skin * VS18 up vs Skin * VS28
6823695	NM_026911 // Spcs1 // signal peptidase complex subunit 1 homolog (S. cerevisiae) // 14	Spcs1	NM_026911	6.03e-05	0.00123644	4.2025	Skin * VS18 up vs Skin * VS28
6781560	NM_007413 // Adora2b // adenosine A2b receptor // 11 B2 // 11541 /// ENSMUST00000018644	Adora2b	NM_007413	6.06e-05	0.00123722	-1.67776	Skin * VS18 down vs Skin * VS28
6934942	NM_008617 // Mdh2 // malate dehydrogenase 2, NAD (mitochondrial) // 5 G2|5 78.0 cM // 1	Mdh2	NM_008617	6.06e-05	0.00123722	1.40678	Skin * VS18 up vs Skin * VS28
6941844	NM_030701 // Niacr1 // niacin receptor 1 // --- // 80885 /// ENSMUST00000057145 // Niac	Niacr1	NM_030701	6.15e-05	0.00125319	-2.15262	Skin * VS18 down vs Skin * VS28
6825679	NM_001004155 // 9930012K11Rik // RIKEN cDNA 9930012K11 gene // 14 D2 // 268759 /// NM_0	9930012K11Rik	NM_001004155	6.15e-05	0.00125319	-1.4306	Skin * VS18 down vs Skin * VS28
6782278	NM_025818 // 1200014J11Rik // RIKEN cDNA 1200014J11 gene // 11 B4 // 66874 /// ENSMUST0	1200014J11Rik	NM_025818	6.23e-05	0.00126694	-1.58767	Skin * VS18 down vs Skin * VS28
6806038	NM_011452 // Serpinb9b // serine (or cysteine) peptidase inhibitor, clade B, member 9b	Serpinb9b	NM_011452	6.25e-05	0.00126694	-1.35685	Skin * VS18 down vs Skin * VS28
6817366	NM_028428 // Fut11 // fucosyltransferase 11 // 14 B // 73068 /// ENSMUST00000048016 //	Fut11	NM_028428	6.25e-05	0.00126694	1.40712	Skin * VS18 up vs Skin * VS28
6887053	NM_028118 // Wdsub1 // WD repeat, SAM and U-box domain containing 1 // 2 C3 // 72137 //	Wdsub1	NM_028118	6.25e-05	0.00126694	1.61373	Skin * VS18 up vs Skin * VS28
6934186	ENSMUST00000121739 // Kdm2b // lysine (K)-specific demethylase 2B // 5 F // 30841 /// E	Kdm2b	ENSMUST00000121739	6.27e-05	0.00127004	-1.58277	Skin * VS18 down vs Skin * VS28
6966325	NM_183257 // Hamp2 // hepcidin antimicrobial peptide 2 // 7 B1 // 66438 /// NM_032541 /	Hamp2	NM_183257	6.3e-05	0.00127266	-4.10448	Skin * VS18 down vs Skin * VS28
6903095	NM_025434 // Mrps28 // mitochondrial ribosomal protein S28 // 3 A1 // 66230 /// NM_0254	Mrps28	NM_025434	6.32e-05	0.00127599	2.48516	Skin * VS18 up vs Skin * VS28
6751337	NM_028889 // Efhd1 // EF hand domain containing 1 // 1 D // 98363 /// ENSMUST0000002747	Efhd1	NM_028889	6.38e-05	0.00128725	3.05545	Skin * VS18 up vs Skin * VS28
6878031	NM_008397 // Itga6 // integrin alpha 6 // 2 C2-C3|2 38.0 cM // 16403 /// ENSMUST0000002	Itga6	NM_008397	6.39e-05	0.0012879	-1.62704	Skin * VS18 down vs Skin * VS28
6780858	NM_028398 // Agxt2l2 // alanine-glyoxylate aminotransferase 2-like 2 // 11 B1.3 // 7294	Agxt2l2	NM_028398	6.44e-05	0.00129394	-1.73595	Skin * VS18 down vs Skin * VS28
6849327	NM_019730 // Nme3 // non-metastatic cells 3, protein expressed in // 17 A3.3 // 79059 /	Nme3	NM_019730	6.45e-05	0.00129394	1.6655	Skin * VS18 up vs Skin * VS28
6748534	NM_178601 // Imp4 // IMP4, U3 small nucleolar ribonucleoprotein, homolog (yeast) // 1 B	Imp4	NM_178601	6.43e-05	0.00129394	1.83943	Skin * VS18 up vs Skin * VS28
6998639	NM_001042779 // Sema3b // sema domain, immunoglobulin domain (Ig), short basic domain,	Sema3b	NM_001042779	6.45e-05	0.00129394	1.95843	Skin * VS18 up vs Skin * VS28
6760642	AF064749 // Col6a3 // collagen, type VI, alpha 3 // 1 D|1 53.9 cM // 12835 /// BC049881	Col6a3	AF064749	6.46e-05	0.00129398	3.85684	Skin * VS18 up vs Skin * VS28
6915787	NM_145549 // Efcab7 // EF-hand calcium binding domain 7 // 4 C6 // 230500 /// ENSMUST00	Efcab7	NM_145549	6.48e-05	0.00129636	-1.5556	Skin * VS18 down vs Skin * VS28
6957249	NM_025358 // Ndufa9 // NADH dehydrogenase (ubiquinone) 1 alpha subcomplex, 9 // 6 F3 //	Ndufa9	NM_025358	6.49e-05	0.00129639	2.15016	Skin * VS18 up vs Skin * VS28
6905289	NM_008536 // Tm4sf1 // transmembrane 4 superfamily member 1 // 3 D // 17112 /// ENSMUST	Tm4sf1	NM_008536	6.51e-05	0.00129955	2.34786	Skin * VS18 up vs Skin * VS28
6957138	NM_013534 // Leprel2 // leprecan-like 2 // 6 F2|6 60.19 cM // 14789 /// ENSMUST00000023	Leprel2	NM_013534	6.53e-05	0.00130306	1.4062	Skin * VS18 up vs Skin * VS28
6924588	NM_177668 // Skint10 // selection and upkeep of intraepithelial T cells 10 // 4 D1 // 2	Skint10	NM_177668	6.56e-05	0.00130587	-2.11471	Skin * VS18 down vs Skin * VS28
6998327	NM_173447 // Ephb1 // Eph receptor B1 // 9 F1 // 270190 /// NM_001168296 // Ephb1 // Ep	Ephb1	NM_173447	6.63e-05	0.00131961	1.95401	Skin * VS18 up vs Skin * VS28
6771627	NM_016774 // Atp5b // ATP synthase, H+ transporting mitochondrial F1 complex, beta subu	Atp5b	NM_016774	6.64e-05	0.00131992	1.31038	Skin * VS18 up vs Skin * VS28
6885811	NM_001177648 // Fnbp1 // formin binding protein 1 // 2 B // 14269 /// NM_001038700 // F	Fnbp1	NM_001177648	6.69e-05	0.00132419	-1.66001	Skin * VS18 down vs Skin * VS28
6920960	NM_134097 // Topors // topoisomerase I binding, arginine/serine-rich // 4 A5 // 106021	Topors	NM_134097	6.7e-05	0.00132578	-1.59321	Skin * VS18 down vs Skin * VS28
6763695	NM_001160209 // Blzf1 // basic leucine zipper nuclear factor 1 // 1 H1 // 66352 /// NM_	Blzf1	NM_001160209	6.72e-05	0.00132713	-1.50678	Skin * VS18 down vs Skin * VS28
6833005	NM_172293 // Fam113b // family with sequence similarity 113, member B // 15 F1 // 23964	Fam113b	NM_172293	6.83e-05	0.00134738	-1.4834	Skin * VS18 down vs Skin * VS28
6883267	NM_023565 // Cse1l // chromosome segregation 1-like (S. cerevisiae) // 2 H3|2 74.2 cM /	Cse1l	NM_023565	6.83e-05	0.00134738	1.57008	Skin * VS18 up vs Skin * VS28
6838682	NM_008473 // Krt1 // keratin 1 // 15 F3|15 58.81 cM // 16678 /// ENSMUST00000023790 //	Krt1	NM_008473	6.88e-05	0.00135613	-1.79801	Skin * VS18 down vs Skin * VS28
6910648	NM_012028 // St6galnac5 // ST6 (alpha-N-acetyl-neuraminyl-2,3-beta-galactosyl-1,3)-N-ac	St6galnac5	NM_012028	6.99e-05	0.00137549	-2.88648	Skin * VS18 down vs Skin * VS28
6920742	BC027508 // 1810030N24Rik // RIKEN cDNA 1810030N24 gene // 4 A5 // 66291 /// NM_025471	1810030N24Rik	BC027508	7.04e-05	0.00138268	-1.73173	Skin * VS18 down vs Skin * VS28
6818742	NM_033602 // Peli2 // pellino 2 // 14 C1|14 16.5 cM // 93834 /// ENSMUST00000073150 //	Peli2	NM_033602	7.05e-05	0.00138451	-1.55556	Skin * VS18 down vs Skin * VS28
6941150	NM_172884 // 2900026A02Rik // RIKEN cDNA 2900026A02 gene // 5 F // 243219 /// ENSMUST00	2900026A02Rik	NM_172884	7.1e-05	0.0013903	-1.62946	Skin * VS18 down vs Skin * VS28
7017600	NM_008478 // L1cam // L1 cell adhesion molecule // X A6-B|X 29.51 cM // 16728 /// ENSMU	L1cam	NM_008478	7.1e-05	0.0013903	-1.45394	Skin * VS18 down vs Skin * VS28
6837925	NM_001109040 // Kif21a // kinesin family member 21A // 15 E3|15 55.1 cM // 16564 /// NM	Kif21a	NM_001109040	7.18e-05	0.00140504	-1.82175	Skin * VS18 down vs Skin * VS28
6924900	NM_172383 // Tmem125 // transmembrane protein 125 // 4 D2.1 // 230678 /// ENSMUST000000	Tmem125	NM_172383	7.19e-05	0.00140621	-1.48999	Skin * VS18 down vs Skin * VS28
6783360	NM_016686 // Vezf1 // vascular endothelial zinc finger 1 // 11 C // 22344 /// ENSMUST00	Vezf1	NM_016686	7.26e-05	0.00141769	-1.56945	Skin * VS18 down vs Skin * VS28
6977970	NM_029074 // Tmem188 // transmembrane protein 188 // 8 C4 // 382030 /// ENSMUST00000095	Tmem188	NM_029074	7.35e-05	0.00142927	-1.56902	Skin * VS18 down vs Skin * VS28
6937073	NM_008014 // Ppm1g // protein phosphatase 1G (formerly 2C), magnesium-dependent, gamma	Ppm1g	NM_008014	7.34e-05	0.00142927	1.66912	Skin * VS18 up vs Skin * VS28
6895871	NR_027375 // Ythdf3 // YTH domain family 3 // 3 A1 // 229096 /// NM_172677 // Ythdf3 //	Ythdf3	NR_027375	7.45e-05	0.00144723	-1.64701	Skin * VS18 down vs Skin * VS28
6949800	NM_007531 // Phb2 // prohibitin 2 // 6 F2|6 60.22 cM // 12034 /// ENSMUST00000004375 //	Phb2	NM_007531	7.48e-05	0.00144992	1.6716	Skin * VS18 up vs Skin * VS28
6875964	NM_139197 // Gbgt1 // globoside alpha-1,3-N-acetylgalactosaminyltransferase 1 // 2 A3 /	Gbgt1	NM_139197	7.48e-05	0.00144992	1.78274	Skin * VS18 up vs Skin * VS28
6960175	NM_133712 // Klk10 // kallikrein related-peptidase 10 // 7 B4|7 24.0 cM // 69540 /// NM	Klk10	NM_133712	7.48e-05	0.00144992	1.84542	Skin * VS18 up vs Skin * VS28
6986565	NM_027545 // Cwf19l2 // CWF19-like 2, cell cycle control (S. pombe) // 9 A1 // 244672 /	Cwf19l2	NM_027545	7.53e-05	0.00145539	-1.91944	Skin * VS18 down vs Skin * VS28
6771894	NM_024261 // 1700052N19Rik // RIKEN cDNA 1700052N19 gene // 10 A1 // 73419 /// ENSMUST0	1700052N19Rik	NM_024261	7.53e-05	0.00145539	-1.75157	Skin * VS18 down vs Skin * VS28
6833216	NM_001024526 // Larp4 // La ribonucleoprotein domain family, member 4 // 15 F1 // 20721	Larp4	NM_001024526	7.54e-05	0.00145567	-1.56477	Skin * VS18 down vs Skin * VS28
6877428	NM_026361 // Pkp4 // plakophilin 4 // 2 C3 // 227937 /// NM_175464 // Pkp4 // plakophil	Pkp4	NM_026361	7.58e-05	0.00146244	-1.87854	Skin * VS18 down vs Skin * VS28
6847690	NM_027105 // Krtap26-1 // keratin associated protein 26-1 // 16 C3.3 // 69533 /// ENSMU	Krtap26-1	NM_027105	7.59e-05	0.00146268	10.3784	Skin * VS18 up vs Skin * VS28
6941768	NM_001003953 // Kdm2b // lysine (K)-specific demethylase 2B // 5 F // 30841 /// NM_0010	Kdm2b	NM_001003953	7.7e-05	0.00148029	-1.40748	Skin * VS18 down vs Skin * VS28
6759621	NM_010233 // Fn1 // fibronectin 1 // 1 C1-C5|1 36.1 cM // 14268 /// ENSMUST00000055226	Fn1	NM_010233	7.7e-05	0.00148029	2.69023	Skin * VS18 up vs Skin * VS28
6758414	NM_007737 // Col5a2 // collagen, type V, alpha 2 // 1 C1 // 12832 /// ENSMUST0000008643	Col5a2	NM_007737	7.72e-05	0.00148215	4.07677	Skin * VS18 up vs Skin * VS28
6893020	NM_027230 // Zmynd8 // zinc finger, MYND-type containing 8 // 2 H3 // 228880 /// ENSMUS	Zmynd8	NM_027230	7.84e-05	0.00150385	-1.39637	Skin * VS18 down vs Skin * VS28
6879610	NM_010125 // Elf5 // E74-like factor 5 // 2 E3 // 13711 /// NM_001145813 // Elf5 // E74	Elf5	NM_010125	7.85e-05	0.00150385	3.14563	Skin * VS18 up vs Skin * VS28
6748889	NM_008365 // Il18r1 // interleukin 18 receptor 1 // 1 B // 16182 /// NM_001161842 // Il	Il18r1	NM_008365	7.86e-05	0.00150421	-2.47766	Skin * VS18 down vs Skin * VS28
6925885	NM_199306 // Wdtc1 // WD and tetratricopeptide repeats 1 // 4 D2.3 // 230796 /// BC0488	Wdtc1	NM_199306	7.88e-05	0.0015064	1.60055	Skin * VS18 up vs Skin * VS28
6749142	NM_009930 // Col3a1 // collagen, type III, alpha 1 // 1 C1.1|1 25.0 cM // 12825 /// ENS	Col3a1	NM_009930	7.96e-05	0.00152	4.97503	Skin * VS18 up vs Skin * VS28
6758450	NM_172653 // Slc39a10 // solute carrier family 39 (zinc transporter), member 10 // 1 C1	Slc39a10	NM_172653	8.03e-05	0.00153137	2.68291	Skin * VS18 up vs Skin * VS28
6882611	NM_172674 // Phf20 // PHD finger protein 20 // 2 H1 // 228829 /// ENSMUST00000037401 //	Phf20	NM_172674	8.05e-05	0.00153466	-1.56865	Skin * VS18 down vs Skin * VS28
6779355	NM_011663 // Zrsr1 // zinc finger (CCCH type), RNA binding motif and serine/arginine ri	Zrsr1	NM_011663	8.1e-05	0.00154137	-1.63219	Skin * VS18 down vs Skin * VS28
6856208	NM_080837 // D17Wsu104e // DNA segment, Chr 17, Wayne State University 104, expressed /	D17Wsu104e	NM_080837	8.12e-05	0.00154455	2.45104	Skin * VS18 up vs Skin * VS28
6892879	NM_025996 // Tomm34 // translocase of outer mitochondrial membrane 34 // 2 H3 // 67145	Tomm34	NM_025996	8.17e-05	0.0015495	-1.48666	Skin * VS18 down vs Skin * VS28
6899268	NM_027315 // Ube2q1 // ubiquitin-conjugating enzyme E2Q (putative) 1 // 3 F2 // 70093 /	Ube2q1	NM_027315	8.16e-05	0.0015495	1.35601	Skin * VS18 up vs Skin * VS28
6790027	NM_019653 // Wsb1 // WD repeat and SOCS box-containing 1 // 11 B5 // 78889 /// NM_00104	Wsb1	NM_019653	8.19e-05	0.00155162	-2.42803	Skin * VS18 down vs Skin * VS28
6784587	NM_207624 // Ace // angiotensin I converting enzyme (peptidyl-dipeptidase A) 1 // 11 E1	Ace	NM_207624	8.2e-05	0.00155162	2.79243	Skin * VS18 up vs Skin * VS28
6999631	NM_025419 // 1110059G10Rik // RIKEN cDNA 1110059G10 gene // 9 F4 // 66202 /// ENSMUST00	1110059G10Rik	NM_025419	8.31e-05	0.00157025	-2.07245	Skin * VS18 down vs Skin * VS28
6795811	NM_178628 // Atl1 // atlastin GTPase 1 // 12 C2 // 73991 /// ENSMUST00000021466 // Atl1	Atl1	NM_178628	8.32e-05	0.00157082	-1.33536	Skin * VS18 down vs Skin * VS28
6888786	NM_001166597 // Dgkz // diacylglycerol kinase zeta // 2 E1 // 104418 /// NM_138306 // D	Dgkz	NM_001166597	8.34e-05	0.00157293	1.63297	Skin * VS18 up vs Skin * VS28
6785551	NM_029878 // Tbcd // tubulin-specific chaperone d // 11 E2 // 108903 /// ENSMUST0000010	Tbcd	NM_029878	8.44e-05	0.00158761	1.93878	Skin * VS18 up vs Skin * VS28
6900270	NM_001039488 // 4933421E11Rik // RIKEN cDNA 4933421E11 gene // 3 F2.3 // 321000 /// NM_	4933421E11Rik	NM_001039488	8.49e-05	0.00159373	-1.7705	Skin * VS18 down vs Skin * VS28
6772050	NM_177271 // Samd5 // sterile alpha motif domain containing 5 // 10 A1 // 320825 /// EN	Samd5	NM_177271	8.52e-05	0.00159815	3.41538	Skin * VS18 up vs Skin * VS28
6945526	NM_145076 // Trim24 // tripartite motif-containing 24 // 6 B1 // 21848 /// ENSMUST00000	Trim24	NM_145076	8.55e-05	0.00160144	-1.58817	Skin * VS18 down vs Skin * VS28
6785441	NM_027204 // Mrpl12 // mitochondrial ribosomal protein L12 // 11 E2 // 56282 /// ENSMUS	Mrpl12	NM_027204	8.63e-05	0.00161434	2.20341	Skin * VS18 up vs Skin * VS28
6974663	NM_013834 // Sfrp1 // secreted frizzled-related protein 1 // 8 A2|8 9.5 cM // 20377 ///	Sfrp1	NM_013834	8.65e-05	0.00161551	2.12221	Skin * VS18 up vs Skin * VS28
6892052	NM_024465 // Abhd12 // abhydrolase domain containing 12 // 2 G3 // 76192 /// ENSMUST000	Abhd12	NM_024465	8.67e-05	0.0016171	1.67319	Skin * VS18 up vs Skin * VS28
7018897	NM_016710 // Hmgn5 // high-mobility group nucleosome binding domain 5 // X D // 50887 /	Hmgn5	NM_016710	8.68e-05	0.00161731	-2.70937	Skin * VS18 down vs Skin * VS28
6770325	NM_175328 // Slc6a15 // solute carrier family 6 (neurotransmitter transporter), member	Slc6a15	NM_175328	8.69e-05	0.00161767	-1.39418	Skin * VS18 down vs Skin * VS28
6900659	NM_001163514 // Extl2 // exostoses (multiple)-like 2 // 3 G1 // 58193 /// NM_021388 //	Extl2	NM_001163514	8.74e-05	0.00162438	-1.70536	Skin * VS18 down vs Skin * VS28
6778037	NM_011843 // Esyt1 // extended synaptotagmin-like protein 1 // 10 D3 // 23943 /// ENSMU	Esyt1	NM_011843	8.74e-05	0.00162448	1.89715	Skin * VS18 up vs Skin * VS28
6984420	NM_026116 // Bbs2 // Bardet-Biedl syndrome 2 (human) // 8 C5 // 67378 /// ENSMUST000000	Bbs2	NM_026116	8.81e-05	0.00163117	-1.85242	Skin * VS18 down vs Skin * VS28
6841363	NM_023881 // Retnlb // resistin like beta // 16 B5|16 33.0 cM // 57263 /// ENSMUST00000	Retnlb	NM_023881	8.81e-05	0.00163117	1.71735	Skin * VS18 up vs Skin * VS28
6890670	NM_025296 // Ciao1 // cytosolic iron-sulfur protein assembly 1 homolog (S. cerevisiae)	Ciao1	NM_025296	8.83e-05	0.0016331	1.69614	Skin * VS18 up vs Skin * VS28
6875191	NM_023116 // Cacnb2 // calcium channel, voltage-dependent, beta 2 subunit // 2 A2|2 14.	Cacnb2	NM_023116	8.96e-05	0.00165505	-1.31172	Skin * VS18 down vs Skin * VS28
6960147	NM_026695 // Etfb // electron transferring flavoprotein, beta polypeptide // 7 B2|7 23.	Etfb	NM_026695	8.97e-05	0.00165555	1.88627	Skin * VS18 up vs Skin * VS28
6929298	NM_029020 // Abcb8 // ATP-binding cassette, sub-family B (MDR/TAP), member 8 // 5 A3 //	Abcb8	NM_029020	9e-05	0.00165937	1.76551	Skin * VS18 up vs Skin * VS28
6875719	NM_009849 // Entpd2 // ectonucleoside triphosphate diphosphohydrolase 2 // 2 A3 // 1249	Entpd2	NM_009849	9.03e-05	0.00166251	1.77275	Skin * VS18 up vs Skin * VS28
6782685	NM_001002004 // 2610507B11Rik // RIKEN cDNA 2610507B11 gene // 11 B5|11 44.93 cM // 725	2610507B11Rik	NM_001002004	9.04e-05	0.00166425	1.33345	Skin * VS18 up vs Skin * VS28
6847632	NM_009840 // Cct8 // chaperonin containing Tcp1, subunit 8 (theta) // 16 C3.3 // 12469	Cct8	NM_009840	9.07e-05	0.00166664	1.71864	Skin * VS18 up vs Skin * VS28
6945789	NM_199159 // Tas2r135 // taste receptor, type 2, member 135 // 6 B2.1 // 387512 /// ENS	Tas2r135	NM_199159	9.12e-05	0.00167332	-1.70989	Skin * VS18 down vs Skin * VS28
6763132	NM_010683 // Lamc1 // laminin, gamma 1 // 1 G3|1 81.1 cM // 226519 /// ENSMUST000000277	Lamc1	NM_010683	9.12e-05	0.00167332	2.00581	Skin * VS18 up vs Skin * VS28
6892256	NM_133850 // Commd7 // COMM domain containing 7 // 2 H1 // 99311 /// ENSMUST00000094447	Commd7	NM_133850	9.13e-05	0.00167381	-1.32478	Skin * VS18 down vs Skin * VS28
6932140	NM_177680 // Ythdc1 // YTH domain containing 1 // 5 E1 // 231386 /// ENSMUST00000038384	Ythdc1	NM_177680	9.2e-05	0.00168461	-1.54032	Skin * VS18 down vs Skin * VS28
6777902	NM_025982 // Tspan31 // tetraspanin 31 // 10 D3 // 67125 /// ENSMUST00000060991 // Tspa	Tspan31	NM_025982	9.23e-05	0.00168829	1.50941	Skin * VS18 up vs Skin * VS28
6871425	NM_011681 // Scgb1a1 // secretoglobin, family 1A, member 1 (uteroglobin) // 19 A // 222	Scgb1a1	NM_011681	9.28e-05	0.00169433	-2.93886	Skin * VS18 down vs Skin * VS28
6992159	NM_031178 // Tlr9 // toll-like receptor 9 // 9 F1 // 81897 /// ENSMUST00000062241 // Tl	Tlr9	NM_031178	9.28e-05	0.00169433	1.70958	Skin * VS18 up vs Skin * VS28
6759617	NM_175210 // Abca12 // ATP-binding cassette, sub-family A (ABC1), member 12 // 1 C3 //	Abca12	NM_175210	9.36e-05	0.00170669	-1.6713	Skin * VS18 down vs Skin * VS28
6988115	NM_023292 // Pus3 // pseudouridine synthase 3 // 9 A5.3 // 67049 /// ENSMUST00000034615	Pus3	NM_023292	9.49e-05	0.0017274	-1.92933	Skin * VS18 down vs Skin * VS28
6956587	NM_024206 // Sec13 // SEC13 homolog (S. cerevisiae) // 6 E3|6 52.5 cM // 110379 /// ENS	Sec13	NM_024206	9.5e-05	0.00172895	1.80697	Skin * VS18 up vs Skin * VS28
6858936	NM_008378 // Impact // imprinted and ancient // 18 A2-B2 // 16210 /// ENSMUST0000002529	Impact	NM_008378	9.53e-05	0.0017309	-1.70772	Skin * VS18 down vs Skin * VS28
6831867	NM_145139 // Eif3l // eukaryotic translation initiation factor 3, subunit L // 15 E1 //	Eif3l	NM_145139	9.53e-05	0.0017309	2.0874	Skin * VS18 up vs Skin * VS28
6849994	NM_172620 // Vps52 // vacuolar protein sorting 52 (yeast) // 17 B1 // 224705 /// ENSMUS	Vps52	NM_172620	9.66e-05	0.0017488	1.5946	Skin * VS18 up vs Skin * VS28
6849063	NM_001025373 // 4930432O21Rik // RIKEN cDNA 4930432O21 gene // 17 A3.3 // 74670 /// BC0	4930432O21Rik	NM_001025373	9.71e-05	0.00175418	-2.27079	Skin * VS18 down vs Skin * VS28
6849992	NM_020603 // Wdr46 // WD repeat domain 46 // 17 B1 // 57315 /// ENSMUST00000025170 // W	Wdr46	NM_020603	9.71e-05	0.00175418	1.57927	Skin * VS18 up vs Skin * VS28
[truncated: 2,328 more rows]

## Sheet: °° Skin (18m DOWN vs 28m)
Transcript ID	gene_assignment	Gene Symbol	RefSeq	p-value(Skin * VS18 vs. Skin * VS28)	stepup(p-value(Skin * VS18 vs. Skin * VS28))	Fold-Change(Skin * VS18 vs. Skin * VS28)	Fold-Change(Skin * VS18 vs. Skin * VS28) (Description)
[truncated: 281 more rows]

[truncated: 27 more sheets: °° Skin (18m UP vs 28m), ° Muscle (4m vs 18m), °° Muscle (4m DOWN vs 18m), °° Muscle (4m UP vs 18m), ° Muscle (4m vs 28m), °° Muscle (4m DOWN vs 28m), °° Muscle (4m UP vs 28m), ° Muscle (18m vs 28m), °° Muscle (18m DOWN vs 28m), °° Muscle (18m UP vs 28m), ° Bone (4m vs 18m), °° Bone (4m DOWN vs 18m), °° Bone (4m UP vs 18m), ° Bone (4m vs 28m), °° Bone (4m DOWN vs 28m, °° Bone (4m UP vs 28m), ° Bone (18m vs 28m) , °° Bone (18m DOWN vs 28m), °° Bone (18m UP vs 28m), ° Thymus (4m vs 18m)  …]
