# Supplementary material for: Global genome splicing analysis reveals an increased number of alternatively spliced genes with aging
Source: Aging Cell. 2015 Dec 21;15(2):267–78. doi: 10.1111/acel.12433 (PMC4783335; doi:10.1111/acel.12433)
Supplement: Supplementary file 13 — File S4. Gene lists of differentially expressed genes between HGPS mice an their wild‐type litter mates and between 24‐days and 35‐days old mice. [file ACEL-15-267-s013.xlsx]

## Sheet: File Description
This file contain gene lists of differentially expressed genes between HGPS mice an their wild-type litter mates and between 24-days and 35-days old mice. Differentially expressed genes were obtained at an FDR adjusted p-value < 0.05 and a minimum of a 2-fold change. This file also contains a summary table of the number of differentially expressed genes obtained for each comparison (upregulated a…
Genotypes analyzed	Abbreviations
HGPS mice	HGPS
wild-type mice	WT
Age groups analyzed	Abbreviations
24 days	24, 24d
35 days	35, 35d
Label	Explanation
Transcript ID	Affymetrix transcript cluster identification number
p-value	unadjusted p-value
stepup p-value	FDR adjusted p-value
Fold-Change	Fold-Change in gene expression value
Fold-Change description	Descirption of the direction of the Fold-Change
°	Gene list obtained with an FDR adjusted p-value <0.05 (All Fold-Changes included)
°°	Gene list obtained with an FDR adjusted p-value <0.05 and a minimum 2-fold change (Upregulated OR Downregulated genes)
DEG	Differentially expressed genes with an FDR adjusted p-value <0.05 and a minimum 2-fold change (Upregulated AND Downregulated genes)

## Sheet: Summary table
Number of differentially expressed genes at an FDR adjusted p-value <0.05 and a minimum of a 2-fold change
	DEG (Upreg. + Downreg.)	Upregulated	Downregulated
	WT vs HGPS	HGPS UP vs WT	HGPS DOWN vs WT
		(WT DOWN vs HGPS)	(WT UP vs HGPS)
24 days	3	1	2
35 days	870	398	472

## Sheet: ° 24d (WT vs HGPS)
Transcript ID	gene_assignment	Gene Symbol	RefSeq	p-value(WT * 24WT vs. HGPS * 24HGPS)	stepup(p-value(WT * 24WT vs. HGPS * 24HGPS))	Fold-Change(WT * 24WT vs. HGPS * 24HGPS)	Fold-Change(WT * 24WT vs. HGPS * 24HGPS) (Description)
6903480	NM_028840 // Armc1 // armadillo repeat containing 1 // 3|3 A3 // 74252 /// ENSMUST00000	Armc1	NM_028840	1.43165e-08	0.000334032	-6.68811	wt * 24wt down vs HGPS * 24HGPS
7016826	NM_016697 // Gpc3 // glypican 3 // X|X A3.3 // 14734 /// ENSMUST00000069360 // Gpc3 //	Gpc3	NM_016697	2.68897e-07	0.00313695	2.43211	wt * 24wt up vs HGPS * 24HGPS
6903542	NM_080634 // Hps3 // Hermansky-Pudlak syndrome 3 homolog (human) // 3 A2|3 12.5 cM // 1	Hps3	NM_080634	4.6075e-07	0.00333825	1.85405	wt * 24wt up vs HGPS * 24HGPS
6895959	NM_026182 // Mtfr1 // mitochondrial fission regulator 1 // 3 A2|3 // 67472 /// ENSMUST0	Mtfr1	NM_026182	5.72304e-07	0.00333825	2.82575	wt * 24wt up vs HGPS * 24HGPS
6896120	NM_030732 // Tbl1xr1 // transducin (beta)-like 1X-linked receptor 1 // 3 A3|3 // 81004	Tbl1xr1	NM_030732	2.59263e-06	0.0120983	1.89911	wt * 24wt up vs HGPS * 24HGPS
6903487	NM_001122759 // Pde7a // phosphodiesterase 7A // 3 A2|3 7.0 cM // 18583 /// NM_008802 /	Pde7a	NM_001122759	7.77688e-06	0.0302417	1.79561	wt * 24wt up vs HGPS * 24HGPS

## Sheet: °° 24d (WT DOWN vs HGPS)
Transcript ID	gene_assignment	Gene Symbol	RefSeq	p-value(WT * 24WT vs. HGPS * 24HGPS)	stepup(p-value(WT * 24WT vs. HGPS * 24HGPS))	Fold-Change(WT * 24WT vs. HGPS * 24HGPS)	Fold-Change(WT * 24WT vs. HGPS * 24HGPS) (Description)
6903480	NM_028840 // Armc1 // armadillo repeat containing 1 // 3|3 A3 // 74252 /// ENSMUST00000	Armc1	NM_028840	1.43165e-08	0.000334032	-6.68811	wt * 24wt down vs HGPS * 24HGPS

## Sheet: °° 24d (WT UP vs HGPS)
Transcript ID	gene_assignment	Gene Symbol	RefSeq	p-value(WT * 24WT vs. HGPS * 24HGPS)	stepup(p-value(WT * 24WT vs. HGPS * 24HGPS))	Fold-Change(WT * 24WT vs. HGPS * 24HGPS)	Fold-Change(WT * 24WT vs. HGPS * 24HGPS) (Description)
7016826	NM_016697 // Gpc3 // glypican 3 // X|X A3.3 // 14734 /// ENSMUST00000069360 // Gpc3 //	Gpc3	NM_016697	2.68897e-07	0.00313695	2.43211	wt * 24wt up vs HGPS * 24HGPS
6895959	NM_026182 // Mtfr1 // mitochondrial fission regulator 1 // 3 A2|3 // 67472 /// ENSMUST0	Mtfr1	NM_026182	5.72304e-07	0.00333825	2.82575	wt * 24wt up vs HGPS * 24HGPS

## Sheet: DEG 24d (WT vs HGPS)
Transcript ID	gene_assignment	Gene Symbol	RefSeq	p-value(WT * 24WT vs. HGPS * 24HGPS)	stepup(p-value(WT * 24WT vs. HGPS * 24HGPS))	Fold-Change(WT * 24WT vs. HGPS * 24HGPS)	Fold-Change(WT * 24WT vs. HGPS * 24HGPS) (Description)
6903480	NM_028840 // Armc1 // armadillo repeat containing 1 // 3|3 A3 // 74252 /// ENSMUST00000	Armc1	NM_028840	1.43165e-08	0.000334032	-6.68811	wt * 24wt down vs bitransgenic * 24bi
7016826	NM_016697 // Gpc3 // glypican 3 // X|X A3.3 // 14734 /// ENSMUST00000069360 // Gpc3 //	Gpc3	NM_016697	2.68897e-07	0.00313695	2.43211	wt * 24wt up vs bitransgenic * 24bi
6895959	NM_026182 // Mtfr1 // mitochondrial fission regulator 1 // 3 A2|3 // 67472 /// ENSMUST0	Mtfr1	NM_026182	5.72304e-07	0.00333825	2.82575	wt * 24wt up vs bitransgenic * 24bi

## Sheet: ° 35d (WT vs HGPS)
Transcript ID	gene_assignment	Gene Symbol	RefSeq	p-value(WT * 35WT vs. HGPS * 35HGPS)	stepup(p-value(WT * 35WT vs. HGPS * 35HGPS))	Fold-Change(WT * 35WT vs. HGPS * 35HGPS)	Fold-Change(WT * 35WT vs. HGPS * 35HGPS) (Description)
6899424	NM_011469 // Sprr2b // small proline-rich protein 2B // 3 F1|3 45.2 cM // 20756 /// NM_	Sprr2b	NM_011469	3.54397e-16	8.2688e-12	-253.862	wt * 35wt down vs HGPS * 35HGPS
6790579	NM_080420 // Lpo // lactoperoxidase // 11 C|11 // 76113 /// ENSMUST00000103177 // Lpo /	Lpo	NM_080420	1.06493e-13	1.24235e-09	-3.90409	wt * 35wt down vs HGPS * 35HGPS
6890290	NM_177845 // Pla2g4e // phospholipase A2, group IVE // 2 E5|2 // 329502 /// ENSMUST0000	Pla2g4e	NM_177845	2.06505e-13	1.40222e-09	-16.7141	wt * 35wt down vs HGPS * 35HGPS
6904892	NM_011990 // Slc7a11 // solute carrier family 7 (cationic amino acid transporter, y+ sy	Slc7a11	NM_011990	2.40395e-13	1.40222e-09	-17.4938	wt * 35wt down vs HGPS * 35HGPS
6974526	NM_013756 // Defb3 // defensin beta 3 // 8|8 // 27358 /// ENSMUST00000033852 // Defb3 /	Defb3	NM_013756	1.57656e-12	6.44485e-09	-69.6695	wt * 35wt down vs HGPS * 35HGPS
6910173	NM_010516 // Cyr61 // cysteine rich protein 61 // 3 H2|3 72.9 cM // 16007 /// ENSMUST00	Cyr61	NM_010516	1.65734e-12	6.44485e-09	7.81896	wt * 35wt up vs HGPS * 35HGPS
6875638	NM_019450 // Il1f6 // interleukin 1 family, member 6 // 2 A3|2 10.2 cM // 54448 /// ENS	Il1f6	NM_019450	6.56133e-12	2.18698e-08	-26.7456	wt * 35wt down vs HGPS * 35HGPS
6986648	NM_009807 // Casp1 // caspase 1 // 9 A1|9 1.0 cM // 12362 /// BC008152 // Casp1 // casp	Casp1	NM_009807	8.74623e-12	2.23665e-08	-7.16437	wt * 35wt down vs HGPS * 35HGPS
6752148	NM_025867 // Serpinb11 // serine (or cysteine) peptidase inhibitor, clade B (ovalbumin)	Serpinb11	NM_025867	9.58619e-12	2.23665e-08	-9.41303	wt * 35wt down vs HGPS * 35HGPS
6899430	NM_011472 // Sprr2f // small proline-rich protein 2F // 3 F1|3 45.2 cM // 20760 /// AY1	Sprr2f	NM_011472	8.97197e-12	2.23665e-08	-10.5563	wt * 35wt down vs HGPS * 35HGPS
6899378	NM_013650 // S100a8 // S100 calcium binding protein A8 (calgranulin A) // 3 F1-F2|3 43.	S100a8	NM_013650	1.19558e-11	2.47145e-08	-89.349	wt * 35wt down vs HGPS * 35HGPS
6972415	NM_024290 // Tnfrsf23 // tumor necrosis factor receptor superfamily, member 23 // 7 F5|	Tnfrsf23	NM_024290	1.2711e-11	2.47145e-08	-14.2708	wt * 35wt down vs HGPS * 35HGPS
6807336	NM_009369 // Tgfbi // transforming growth factor, beta induced // 13 B-C1|13 38.0 cM //	Tgfbi	NM_009369	1.66509e-11	2.98845e-08	5.71362	wt * 35wt up vs HGPS * 35HGPS
6846439	NM_172825 // Gpr128 // G protein-coupled receptor 128 // 16 C1.1|16 // 239853 /// ENSMU	Gpr128	NM_172825	2.23407e-11	3.72323e-08	-26.807	wt * 35wt down vs HGPS * 35HGPS
6899436	NM_011477 // Sprr2k // small proline-rich protein 2K // 3 F1|3 45.2 cM // 20765 /// ENS	Sprr2k	NM_011477	2.90436e-11	4.51764e-08	-9.96425	wt * 35wt down vs HGPS * 35HGPS
6818961	NM_019398 // Ear5 // eosinophil-associated, ribonuclease A family, member 5 // 14 C1|14	Ear5	NM_019398	3.48719e-11	5.0852e-08	-29.8979	wt * 35wt down vs HGPS * 35HGPS
6998564	NM_020559 // Alas1 // aminolevulinic acid synthase 1 // 9 F1|9 // 11655 /// ENSMUST0000	Alas1	NM_020559	3.90324e-11	5.35708e-08	-4.87842	wt * 35wt down vs HGPS * 35HGPS
6937654	NM_010474 // Hs3st1 // heparan sulfate (glucosamine) 3-O-sulfotransferase 1 // 5 B3|5 2	Hs3st1	NM_010474	4.6745e-11	5.85282e-08	-4.46236	wt * 35wt down vs HGPS * 35HGPS
6969207	NM_029614 // Prss23 // protease, serine, 23 // 7 E1|7 // 76453 /// ENSMUST00000041761 /	Prss23	NM_029614	4.76614e-11	5.85282e-08	14.7647	wt * 35wt up vs HGPS * 35HGPS
6764705	NM_007853 // Degs1 // degenerative spermatocyte homolog 1 (Drosophila) // 1|1 H5 // 132	Degs1	NM_007853	5.2279e-11	6.09887e-08	-2.44577	wt * 35wt down vs HGPS * 35HGPS
6962111	NM_175317 // Eftud1 // elongation factor Tu GTP binding domain containing 1 // 7 D3|7 4	Eftud1	NM_175317	6.0953e-11	6.18328e-08	-1.83681	wt * 35wt down vs HGPS * 35HGPS
6827820	NM_025943 // Dzip1 // DAZ interacting protein 1 // 14 E4|14 // 66573 /// ENSMUST0000000	Dzip1	NM_025943	5.87977e-11	6.18328e-08	1.93023	wt * 35wt up vs HGPS * 35HGPS
6812973	NM_010617 // Kif13a // kinesin family member 13A // 13|13 B1 // 16553 /// ENSMUST000000	Kif13a	NM_010617	5.89113e-11	6.18328e-08	2.86831	wt * 35wt up vs HGPS * 35HGPS
6763706	NM_009721 // Atp1b1 // ATPase, Na+/K+ transporting, beta 1 polypeptide // 1 H2.2|1 86.8	Atp1b1	NM_009721	7.52974e-11	6.8212e-08	-8.69674	wt * 35wt down vs HGPS * 35HGPS
6769662	NM_145423 // Slc5a8 // solute carrier family 5 (iodide transporter), member 8 // 10 C1|	Slc5a8	NM_145423	7.1731e-11	6.8212e-08	-9.56978	wt * 35wt down vs HGPS * 35HGPS
6955259	NM_054041 // Antxr1 // anthrax toxin receptor 1 // 6 D1|6 // 69538 /// ENSMUST000000420	Antxr1	NM_054041	7.6012e-11	6.8212e-08	7.667	wt * 35wt up vs HGPS * 35HGPS
6918691	NM_008726 // Nppb // natriuretic peptide type B // 4 E2|4 76.5 cM // 18158 /// ENSMUST0	Nppb	NM_008726	8.5114e-11	7.25618e-08	-21.1255	wt * 35wt down vs HGPS * 35HGPS
6812178	NM_025429 // Serpinb1a // serine (or cysteine) peptidase inhibitor, clade B, member 1a	Serpinb1a	NM_025429	8.73588e-11	7.25618e-08	-3.97879	wt * 35wt down vs HGPS * 35HGPS
6925369	NM_153177 // Eif2c4 // eukaryotic translation initiation factor 2C, 4 // 4 D2.2|4 // 76	Eif2c4	NM_153177	9.01891e-11	7.25618e-08	3.25001	wt * 35wt up vs HGPS * 35HGPS
6753079	NM_177243 // Slc26a9 // solute carrier family 26, member 9 // 1 E4|1 // 320718 /// ENSM	Slc26a9	NM_177243	9.9513e-11	7.4898e-08	-5.51423	wt * 35wt down vs HGPS * 35HGPS
6868371	NM_008137 // Gna14 // guanine nucleotide binding protein, alpha 14 // 19 A-B|19 9.0 cM	Gna14	NM_008137	9.91278e-11	7.4898e-08	3.59988	wt * 35wt up vs HGPS * 35HGPS
6818212	NM_008133 // Glud1 // glutamate dehydrogenase 1 // 14 B|14 15.5 cM // 14661 /// ENSMUST	Glud1	NM_008133	1.52597e-10	1.10744e-07	2.1151	wt * 35wt up vs HGPS * 35HGPS
6869979	NM_053197 // Sfxn3 // sideroflexin 3 // 19|19 D1 // 94280 /// NM_001178012 // Sfxn3 //	Sfxn3	NM_053197	1.56633e-10	1.10744e-07	3.04962	wt * 35wt up vs HGPS * 35HGPS
6950413	NM_010128 // Emp1 // epithelial membrane protein 1 // 6 G1|6 65.0 cM // 13730 /// ENSMU	Emp1	NM_010128	1.74386e-10	1.1967e-07	2.84803	wt * 35wt up vs HGPS * 35HGPS
6872916	NM_031156 // Ide // insulin degrading enzyme // 19 C2|19 25.0 cM // 15925 /// BC041675	Ide	NM_031156	1.88081e-10	1.21038e-07	-3.55389	wt * 35wt down vs HGPS * 35HGPS
6782552	NM_025655 // Tmigd1 // transmembrane and immunoglobulin domain containing 1 // 11 B5|11	Tmigd1	NM_025655	1.86619e-10	1.21038e-07	-7.40386	wt * 35wt down vs HGPS * 35HGPS
6756238	NM_008976 // Ptpn14 // protein tyrosine phosphatase, non-receptor type 14 // 1 H6|1 103	Ptpn14	NM_008976	1.91943e-10	1.21038e-07	2.99055	wt * 35wt up vs HGPS * 35HGPS
6903480	NM_028840 // Armc1 // armadillo repeat containing 1 // 3|3 A3 // 74252 /// ENSMUST00000	Armc1	NM_028840	2.2933e-10	1.40809e-07	-15.2268	wt * 35wt down vs HGPS * 35HGPS
6849481	NM_080553 // Itpr3 // inositol 1,4,5-triphosphate receptor 3 // 17 A3.3|17 19.0 cM // 1	Itpr3	NM_080553	2.42041e-10	1.44802e-07	1.91714	wt * 35wt up vs HGPS * 35HGPS
6986649	NM_007609 // Casp4 // caspase 4, apoptosis-related cysteine peptidase // 9 A1|9 1.1 cM	Casp4	NM_007609	2.55155e-10	1.48832e-07	-10.2323	wt * 35wt down vs HGPS * 35HGPS
6856676	NM_133685 // Rab31 // RAB31, member RAS oncogene family // 17 E1.1|17 // 106572 /// ENS	Rab31	NM_133685	3.00293e-10	1.70888e-07	-17.4893	wt * 35wt down vs HGPS * 35HGPS
6952750	NM_008973 // Ptn // pleiotrophin // 6 B1|6 13.5 cM // 19242 /// ENSMUST00000101534 // P	Ptn	NM_008973	3.10172e-10	1.72308e-07	2.93188	wt * 35wt up vs HGPS * 35HGPS
6987414	NM_144935 // BC018242 // cDNA sequence BC018242 // 9 A3|9 // 235044 /// AY438023 // BC0	BC018242	NM_144935	3.19563e-10	1.73396e-07	-3.47999	wt * 35wt down vs HGPS * 35HGPS
6928965	NM_013657 // Sema3c // sema domain, immunoglobulin domain (Ig), short basic domain, sec	Sema3c	NM_013657	3.94915e-10	2.09413e-07	6.83593	wt * 35wt up vs HGPS * 35HGPS
7015462	NM_016913 // Porcn // porcupine homolog (Drosophila) // X A1.1|X 2.15 cM // 53627 /// N	Porcn	NM_016913	4.4954e-10	2.28015e-07	-3.17116	wt * 35wt down vs HGPS * 35HGPS
6853934	NM_007865 // Dll1 // delta-like 1 (Drosophila) // 17 A2|17 8.2 cM // 13388 /// ENSMUST0	Dll1	NM_007865	4.44085e-10	2.28015e-07	7.65605	wt * 35wt up vs HGPS * 35HGPS
6838386	NM_007405 // Adcy6 // adenylate cyclase 6 // 15|15 F // 11512 /// ENSMUST00000096224 //	Adcy6	NM_007405	4.89498e-10	2.39374e-07	2.29969	wt * 35wt up vs HGPS * 35HGPS
7019833	NM_053185 // Col4a6 // collagen, type IV, alpha 6 // X F1-F2|X // 94216 /// ENSMUST0000	Col4a6	NM_053185	4.92455e-10	2.39374e-07	2.28783	wt * 35wt up vs HGPS * 35HGPS
6978291	NM_013602 // Mt1 // metallothionein 1 // 8 C5|8 45.0 cM // 17748 /// ENSMUST00000034215	Mt1	NM_013602	5.51604e-10	2.62654e-07	4.7325	wt * 35wt up vs HGPS * 35HGPS
6981757	NM_015802 // Dlc1 // deleted in liver cancer 1 // 8 A4-B2|8 21.0 cM // 50768 /// NM_001	Dlc1	NM_015802	5.67179e-10	2.64669e-07	2.61613	wt * 35wt up vs HGPS * 35HGPS
6824206	NM_015774 // Ero1l // ERO1-like (S. cerevisiae) // 14|14 C-D // 50527 /// ENSMUST000000	Ero1l	NM_015774	6.61487e-10	3.02624e-07	-3.02987	wt * 35wt down vs HGPS * 35HGPS
6991192	NM_011851 // Nt5e // 5' nucleotidase, ecto // 9|9 E3.2 // 23959 /// ENSMUST00000034992	Nt5e	NM_011851	6.80972e-10	3.05547e-07	3.64316	wt * 35wt up vs HGPS * 35HGPS
6874215	NM_007452 // Prdx3 // peroxiredoxin 3 // 19 D3|19 50.0 cM // 11757 /// ENSMUST000000259	Prdx3	NM_007452	7.67281e-10	3.25376e-07	-6.46899	wt * 35wt down vs HGPS * 35HGPS
6930845	NM_011402 // Slc34a2 // solute carrier family 34 (sodium phosphate), member 2 // 5 C1|5	Slc34a2	NM_011402	7.5215e-10	3.25376e-07	-19.0392	wt * 35wt down vs HGPS * 35HGPS
6899428	NM_011470 // Sprr2d // small proline-rich protein 2D // 3 F1|3 45.2 cM // 20758 /// NM_	Sprr2d	NM_011470	7.60141e-10	3.25376e-07	-283.399	wt * 35wt down vs HGPS * 35HGPS
6861458	NM_133237 // Apcdd1 // adenomatosis polyposis coli down-regulated 1 // 18 E1|18 // 4945	Apcdd1	NM_133237	7.80947e-10	3.25376e-07	4.62422	wt * 35wt up vs HGPS * 35HGPS
6933252	NM_001001804 // Ephx4 // epoxide hydrolase 4 // 5 E5|5 // 384214 /// ENSMUST00000049146	Ephx4	NM_001001804	8.2395e-10	3.25837e-07	-1.53722	wt * 35wt down vs HGPS * 35HGPS
7018041	NM_212444 // Gyk // glycerol kinase // X C-D|X 33.0 cM // 14933 /// NM_008194 // Gyk //	Gyk	NM_212444	8.21644e-10	3.25837e-07	-12.2856	wt * 35wt down vs HGPS * 35HGPS
6978290	NM_008630 // Mt2 // metallothionein 2 // 8 C5|8 45.0 cM // 17750 /// ENSMUST00000034214	Mt2	NM_008630	8.07307e-10	3.25837e-07	3.97859	wt * 35wt up vs HGPS * 35HGPS
6925654	NM_172702 // Serinc2 // serine incorporator 2 // 4 D2.2|4 // 230779 /// BC031720 // Ser	Serinc2	NM_172702	9.20692e-10	3.52157e-07	-3.53698	wt * 35wt down vs HGPS * 35HGPS
6935059	NM_009599 // Ache // acetylcholinesterase // 5 G2|5 77.0 cM // 11423 /// ENSMUST0000002	Ache	NM_009599	9.0707e-10	3.52157e-07	4.56444	wt * 35wt up vs HGPS * 35HGPS
6885873	NM_008491 // Lcn2 // lipocalin 2 // 2 A3|2 27.0 cM // 16819 /// ENSMUST00000050785 // L	Lcn2	NM_008491	9.67707e-10	3.6417e-07	-35.6534	wt * 35wt down vs HGPS * 35HGPS
6761282	NM_009126 // Serpinb3a // serine (or cysteine) peptidase inhibitor, clade B (ovalbumin)	Serpinb3a	NM_009126	1.01038e-09	3.64181e-07	-9.15904	wt * 35wt down vs HGPS * 35HGPS
6940565	NM_029415 // Slc10a6 // solute carrier family 10 (sodium/bile acid cotransporter family	Slc10a6	NM_029415	1.0058e-09	3.64181e-07	-4.70089	wt * 35wt down vs HGPS * 35HGPS
6779672	NM_146015 // Efemp1 // epidermal growth factor-containing fibulin-like extracellular ma	Efemp1	NM_146015	1.01456e-09	3.64181e-07	6.62221	wt * 35wt up vs HGPS * 35HGPS
6844447	NM_013790 // Abcc5 // ATP-binding cassette, sub-family C (CFTR/MRP), member 5 // 16 A3|	Abcc5	NM_013790	1.05426e-09	3.72696e-07	3.7565	wt * 35wt up vs HGPS * 35HGPS
6849536	NM_011145 // Ppard // peroxisome proliferator activator receptor delta // 17 A3.3|17 13	Ppard	NM_011145	1.10877e-09	3.86118e-07	-3.34374	wt * 35wt down vs HGPS * 35HGPS
6776049	NM_013508 // Elk3 // ELK3, member of ETS oncogene family // 10 C-D1|10 51.0 cM // 13713	Elk3	NM_013508	1.15857e-09	3.93025e-07	-3.19707	wt * 35wt down vs HGPS * 35HGPS
6935176	NM_024451 // Sun1 // Sad1 and UNC84 domain containing 1 // 5|5 G1 // 77053 /// ENSMUST0	Sun1	NM_024451	1.1623e-09	3.93025e-07	2.21441	wt * 35wt up vs HGPS * 35HGPS
6791405	NM_008469 // Krt15 // keratin 15 // 11 D|11 58.5 cM // 16665 /// ENSMUST00000107411 //	Krt15	NM_008469	1.32201e-09	4.40646e-07	3.04566	wt * 35wt up vs HGPS * 35HGPS
6874653	NM_028804 // Ccdc3 // coiled-coil domain containing 3 // 2 A1|2 // 74186 /// ENSMUST000	Ccdc3	NM_028804	1.38875e-09	4.50122e-07	4.28232	wt * 35wt up vs HGPS * 35HGPS
6903779	NM_173182 // Fndc3b // fibronectin type III domain containing 3B // 3 A3|3 // 72007 ///	Fndc3b	NM_173182	1.38903e-09	4.50122e-07	2.51671	wt * 35wt up vs HGPS * 35HGPS
6804582	NM_011803 // Klf6 // Kruppel-like factor 6 // 13 A1|13 // 23849 /// ENSMUST00000000080	Klf6	NM_011803	1.46765e-09	4.69084e-07	2.10093	wt * 35wt up vs HGPS * 35HGPS
6812209	NM_148942 // Serpinb6c // serine (or cysteine) peptidase inhibitor, clade B, member 6c	Serpinb6c	NM_148942	1.62838e-09	5.13424e-07	-12.825	wt * 35wt down vs HGPS * 35HGPS
6910137	NM_017474 // Clca3 // chloride channel calcium activated 3 // 3 H2|3 74.5 cM // 23844 /	Clca3	NM_017474	1.86952e-09	5.3637e-07	-4.60255	wt * 35wt down vs HGPS * 35HGPS
6879610	NM_010125 // Elf5 // E74-like factor 5 // 2|2 E3 // 13711 /// NM_001145813 // Elf5 // E	Elf5	NM_010125	1.8974e-09	5.3637e-07	-4.45006	wt * 35wt down vs HGPS * 35HGPS
6869885	NM_053103 // Entpd7 // ectonucleoside triphosphate diphosphohydrolase 7 // 19|19 D1 //	Entpd7	NM_053103	1.90806e-09	5.3637e-07	-2.02148	wt * 35wt down vs HGPS * 35HGPS
6990532	NM_138719 // Gnb5 // guanine nucleotide binding protein (G protein), beta 5 // 9 D|9 41	Gnb5	NM_138719	1.743e-09	5.3637e-07	-3.02267	wt * 35wt down vs HGPS * 35HGPS
6899496	NM_009100 // Rptn // repetin // 3|3 F1-F2 // 20129 /// ENSMUST00000045912 // Rptn // re	Rptn	NM_009100	1.88468e-09	5.3637e-07	-24.2879	wt * 35wt down vs HGPS * 35HGPS
6979699	NM_172287 // Spire2 // spire homolog 2 (Drosophila) // 8 E1|8 // 234857 /// NM_026921 /	Spire2	NM_172287	1.87337e-09	5.3637e-07	-2.16793	wt * 35wt down vs HGPS * 35HGPS
6998429	NM_145700 // Ccrl1 // chemokine (C-C motif) receptor-like 1 // 9 F1|9 // 252837 /// NM_	Ccrl1	NM_145700	1.79485e-09	5.3637e-07	2.51069	wt * 35wt up vs HGPS * 35HGPS
6800229	NM_001146196 // Scin // scinderin // 12 B1|12 // 20259 /// NM_009132 // Scin // scinder	Scin	NM_001146196	1.80682e-09	5.3637e-07	5.76121	wt * 35wt up vs HGPS * 35HGPS
6988291	NM_172767 // Vwa5a // von Willebrand factor A domain containing 5A // 9 B|9 // 67776 //	Vwa5a	NM_172767	1.7845e-09	5.3637e-07	2.94301	wt * 35wt up vs HGPS * 35HGPS
6987470	NM_178415 // Bbs9 // Bardet-Biedl syndrome 9 (human) // 9 A3|9 // 319845 /// NM_181316	Bbs9	NM_178415	1.99152e-09	5.53168e-07	1.89352	wt * 35wt up vs HGPS * 35HGPS
6790699	NM_172563 // Hlf // hepatic leukemia factor // 11 C-D|11 52.0 cM // 217082 /// ENSMUST0	Hlf	NM_172563	2.02308e-09	5.55324e-07	4.17629	wt * 35wt up vs HGPS * 35HGPS
6935983	BC062906 // A330021E22Rik // RIKEN cDNA A330021E22 gene // 5 A1|5 // 207686 /// NM_1724	A330021E22Rik	BC062906	2.35257e-09	6.30922e-07	-1.59129	wt * 35wt down vs HGPS * 35HGPS
6768076	NM_020561 // Smpdl3a // sphingomyelin phosphodiesterase, acid-like 3A // 10 B4|10 // 57	Smpdl3a	NM_020561	2.32577e-09	6.30922e-07	-4.37047	wt * 35wt down vs HGPS * 35HGPS
6925829	NM_133888 // Smpdl3b // sphingomyelin phosphodiesterase, acid-like 3B // 4 D2.3|4 // 10	Smpdl3b	NM_133888	2.40686e-09	6.38147e-07	-7.84048	wt * 35wt down vs HGPS * 35HGPS
6869032	NM_021893 // Cd274 // CD274 antigen // 19|19 C2 // 60533 /// ENSMUST00000016640 // Cd27	Cd274	NM_021893	2.52065e-09	6.60807e-07	-8.75323	wt * 35wt down vs HGPS * 35HGPS
6800859	NM_028133 // Egln3 // EGL nine homolog 3 (C. elegans) // 12 C1|12 // 112407 /// ENSMUST	Egln3	NM_028133	2.67639e-09	6.78756e-07	-3.35714	wt * 35wt down vs HGPS * 35HGPS
6791174	NM_198100 // Tbkbp1 // TBK1 binding protein 1 // 11 D|11 // 73174 /// BC057590 // Tbkbp	Tbkbp1	NM_198100	2.65573e-09	6.78756e-07	-3.72192	wt * 35wt down vs HGPS * 35HGPS
6844806	NM_173379 // Leprel1 // leprecan-like 1 // 16 B1|16 // 210530 /// ENSMUST00000039990 //	Leprel1	NM_173379	2.62778e-09	6.78756e-07	2.91334	wt * 35wt up vs HGPS * 35HGPS
6929784	NM_019810 // Slc5a1 // solute carrier family 5 (sodium/glucose cotransporter), member 1	Slc5a1	NM_019810	2.83242e-09	7.10602e-07	-6.43071	wt * 35wt down vs HGPS * 35HGPS
6992613	NM_001114347 // Clasp2 // CLIP associating protein 2 // 9|9 F2 // 76499 /// NM_029633 /	Clasp2	NM_001114347	3.07049e-09	7.62134e-07	3.05361	wt * 35wt up vs HGPS * 35HGPS
6891125	NM_198029 // Fermt1 // fermitin family homolog 1 (Drosophila) // 2 F2|2 // 241639 /// E	Fermt1	NM_198029	3.16185e-09	7.76549e-07	2.54893	wt * 35wt up vs HGPS * 35HGPS
6978884	NM_178798 // Slc7a6 // solute carrier family 7 (cationic amino acid transporter, y+ sys	Slc7a6	NM_178798	3.20109e-09	7.77999e-07	5.71288	wt * 35wt up vs HGPS * 35HGPS
6873516	NM_007732 // Col17a1 // collagen, type XVII, alpha 1 // 19 D1|19 49.0 cM // 12821 /// E	Col17a1	NM_007732	3.34885e-09	8.0552e-07	4.0624	wt * 35wt up vs HGPS * 35HGPS
6838580	NM_001161768 // Galnt6 // UDP-N-acetyl-alpha-D-galactosamine:polypeptide N-acetylgalact	Galnt6	NM_001161768	3.40231e-09	8.10029e-07	-7.11032	wt * 35wt down vs HGPS * 35HGPS
6963418	NM_009516 // Wee1 // WEE 1 homolog 1 (S. pombe) // 7 F1|7 // 22390 /// ENSMUST000000333	Wee1	NM_009516	3.46749e-09	8.17208e-07	3.45964	wt * 35wt up vs HGPS * 35HGPS
6877909	NM_175512 // Dhrs9 // dehydrogenase/reductase (SDR family) member 9 // 2 C2|2 // 241452	Dhrs9	NM_175512	3.56404e-09	8.31562e-07	-7.04131	wt * 35wt down vs HGPS * 35HGPS
6895672	NM_010634 // Fabp5 // fatty acid binding protein 5, epidermal // 3|3 A1-3 // 16592 ///	Fabp5	NM_010634	4.13051e-09	9.54189e-07	-11.3468	wt * 35wt down vs HGPS * 35HGPS
6854826	NM_144855 // Cbs // cystathionine beta-synthase // 17 A-C|17 17.4 cM // 12411 /// NM_17	Cbs	NM_144855	4.24584e-09	9.61786e-07	3.76035	wt * 35wt up vs HGPS * 35HGPS
6900143	NM_013629 // Phtf1 // putative homeodomain transcription factor 1 // 3 F2.2|3 // 18685	Phtf1	NM_013629	4.24147e-09	9.61786e-07	1.61808	wt * 35wt up vs HGPS * 35HGPS
6957744	NM_025806 // Plbd1 // phospholipase B domain containing 1 // 6 G1|6 // 66857 /// ENSMUS	Plbd1	NM_025806	4.45271e-09	9.89434e-07	-2.78366	wt * 35wt down vs HGPS * 35HGPS
6881870	NM_053195 // Slc24a3 // solute carrier family 24 (sodium/potassium/calcium exchanger),	Slc24a3	NM_053195	4.43528e-09	9.89434e-07	7.53132	wt * 35wt up vs HGPS * 35HGPS
6994678	NM_001145960 // Slc37a2 // solute carrier family 37 (glycerol-3-phosphate transporter),	Slc37a2	NM_001145960	4.51067e-09	9.92858e-07	-12.9336	wt * 35wt down vs HGPS * 35HGPS
6782777	NM_175543 // Rab11fip4 // RAB11 family interacting protein 4 (class II) // 11 B5|11 46.	Rab11fip4	NM_175543	4.59434e-09	1.00182e-06	2.16071	wt * 35wt up vs HGPS * 35HGPS
7014178	NM_001163155 // Col4a5 // collagen, type IV, alpha 5 // X F2|X 62.4 cM // 12830 /// NM_	Col4a5	NM_001163155	4.69284e-09	1.00327e-06	1.88062	wt * 35wt up vs HGPS * 35HGPS
6785865	NM_008343 // Igfbp3 // insulin-like growth factor binding protein 3 // 11 A1|11 1.35 cM	Igfbp3	NM_008343	4.72999e-09	1.00327e-06	18.3423	wt * 35wt up vs HGPS * 35HGPS
6868676	NM_010638 // Klf9 // Kruppel-like factor 9 // 19|19 C1 // 16601 /// BC138724 // Klf9 //	Klf9	NM_010638	4.70527e-09	1.00327e-06	5.62449	wt * 35wt up vs HGPS * 35HGPS
6749706	NM_023631 // Aox4 // aldehyde oxidase 4 // 1 c1|1 23.2 cM // 71872 /// ENSMUST000000404	Aox4	NM_023631	4.80528e-09	1.01006e-06	-17.0252	wt * 35wt down vs HGPS * 35HGPS
6791519	NM_008815 // Etv4 // ets variant gene 4 (E1A enhancer binding protein, E1AF) // 11 D|11	Etv4	NM_008815	4.91966e-09	1.02487e-06	-4.7835	wt * 35wt down vs HGPS * 35HGPS
6917270	NM_016895 // Ak2 // adenylate kinase 2 // 4 D2.2|4 61.0 cM // 11637 /// NM_001033966 //	Ak2	NM_016895	5.10224e-09	1.04883e-06	-2.31871	wt * 35wt down vs HGPS * 35HGPS
6985361	NM_029005 // Mlkl // mixed lineage kinase domain-like // 8|8 D3 // 74568 /// ENSMUST000	Mlkl	NM_029005	5.14294e-09	1.04883e-06	-1.37472	wt * 35wt down vs HGPS * 35HGPS
6837925	NM_001109040 // Kif21a // kinesin family member 21A // 15 E3|15 55.1 cM // 16564 /// NM	Kif21a	NM_001109040	5.16955e-09	1.04883e-06	3.31707	wt * 35wt up vs HGPS * 35HGPS
7018388	NM_052976 // Ophn1 // oligophrenin 1 // X|X C2 // 94190 /// ENSMUST00000033560 // Ophn1	Ophn1	NM_052976	5.3868e-09	1.08349e-06	2.2319	wt * 35wt up vs HGPS * 35HGPS
6880553	NM_011941 // Mapkbp1 // mitogen-activated protein kinase binding protein 1 // 2 E5|2 //	Mapkbp1	NM_011941	5.43576e-09	1.08399e-06	2.12422	wt * 35wt up vs HGPS * 35HGPS
6756541	NM_001111059 // Cd34 // CD34 antigen // 1 H6|1 106.6 cM // 12490 /// NM_133654 // Cd34	Cd34	NM_001111059	5.50775e-09	1.08904e-06	5.12493	wt * 35wt up vs HGPS * 35HGPS
6819075	X01134 // A130082M07Rik // RIKEN cDNA A130082M07 gene // 14 C2|14 // 100038850 /// ENSM	A130082M07Rik	X01134	6.21262e-09	1.21147e-06	-1.43562	wt * 35wt down vs HGPS * 35HGPS
6782553	NM_178645 // Blmh // bleomycin hydrolase // 11 B5|11 // 104184 /// ENSMUST00000021197 /	Blmh	NM_178645	6.28269e-09	1.21147e-06	-3.62388	wt * 35wt down vs HGPS * 35HGPS
6870978	NM_021485 // Rps6kb2 // ribosomal protein S6 kinase, polypeptide 2 // 19 A|19 // 58988	Rps6kb2	NM_021485	6.27053e-09	1.21147e-06	-2.45577	wt * 35wt down vs HGPS * 35HGPS
7012730	NM_013476 // Ar // androgen receptor // X C3|X 36.0 cM // 11835 /// ENSMUST00000052837	Ar	NM_013476	6.57748e-09	1.25792e-06	2.61767	wt * 35wt up vs HGPS * 35HGPS
6882554	NM_011171 // Procr // protein C receptor, endothelial // 2|2 H1-3 // 19124 /// ENSMUST0	Procr	NM_011171	6.79009e-09	1.27763e-06	-2.26004	wt * 35wt down vs HGPS * 35HGPS
6855625	NM_198167 // Tmem63b // transmembrane protein 63b // 17 B3|17 // 224807 /// ENSMUST0000	Tmem63b	NM_198167	6.75478e-09	1.27763e-06	-1.66466	wt * 35wt down vs HGPS * 35HGPS
6946365	NM_001001335 // Plekha8 // pleckstrin homology domain containing, family A (phosphoinos	Plekha8	NM_001001335	6.84932e-09	1.27847e-06	-3.01458	wt * 35wt down vs HGPS * 35HGPS
6899432	NM_011474 // Sprr2h // small proline-rich protein 2H // 3 F1|3 45.2 cM // 20762 /// ENS	Sprr2h	NM_011474	7.13387e-09	1.31061e-06	-8.69886	wt * 35wt down vs HGPS * 35HGPS
6988112	NM_021339 // Cdon // cell adhesion molecule-related/down-regulated by oncogenes // 9 A4	Cdon	NM_021339	7.12899e-09	1.31061e-06	2.45145	wt * 35wt up vs HGPS * 35HGPS
6824940	NM_001010937 // Gjb6 // gap junction protein, beta 6 // 14 C3|14 22.5 cM // 14623 /// N	Gjb6	NM_001010937	7.20211e-09	1.31281e-06	-5.03553	wt * 35wt down vs HGPS * 35HGPS
6906912	NM_009114 // S100a9 // S100 calcium binding protein A9 (calgranulin B) // 3 F1-F2|3 43.	S100a9	NM_009114	7.33207e-09	1.32614e-06	-84.5702	wt * 35wt down vs HGPS * 35HGPS
6773432	NM_001114332 // Slc16a10 // solute carrier family 16 (monocarboxylic acid transporters)	Slc16a10	NM_001114332	7.53149e-09	1.35173e-06	2.40505	wt * 35wt up vs HGPS * 35HGPS
6984420	NM_026116 // Bbs2 // Bardet-Biedl syndrome 2 (human) // 8 C5|8 // 67378 /// ENSMUST0000	Bbs2	NM_026116	7.74062e-09	1.37866e-06	2.35723	wt * 35wt up vs HGPS * 35HGPS
6783886	NM_001081434 // Osbpl7 // oxysterol binding protein-like 7 // 11 D|11 // 71240 /// BC08	Osbpl7	NM_001081434	7.84081e-09	1.38592e-06	-3.18049	wt * 35wt down vs HGPS * 35HGPS
6966039	NM_175641 // Ltbp4 // latent transforming growth factor beta binding protein 4 // 7 A3|	Ltbp4	NM_175641	8.08282e-09	1.41796e-06	2.98972	wt * 35wt up vs HGPS * 35HGPS
6996678	NM_022026 // Aqp9 // aquaporin 9 // 9 D|9 // 64008 /// ENSMUST00000074465 // Aqp9 // aq	Aqp9	NM_022026	8.4827e-09	1.46047e-06	-3.33739	wt * 35wt down vs HGPS * 35HGPS
6979451	NM_008290 // Hsd17b2 // hydroxysteroid (17-beta) dehydrogenase 2 // 8 E1|8 // 15486 ///	Hsd17b2	NM_008290	8.49432e-09	1.46047e-06	-6.15414	wt * 35wt down vs HGPS * 35HGPS
6790015	NM_013571 // Ksr1 // kinase suppressor of ras 1 // 11 B5|11 45.78 cM // 16706 /// ENSMU	Ksr1	NM_013571	8.51296e-09	1.46047e-06	-2.07671	wt * 35wt down vs HGPS * 35HGPS
6849251	NM_175440 // Prss27 // protease, serine, 27 // 17 A3.3|17 10.6 cM // 213171 /// ENSMUST	Prss27	NM_175440	8.80018e-09	1.49873e-06	-7.17535	wt * 35wt down vs HGPS * 35HGPS
6848761	NM_022315 // Smoc2 // SPARC related modular calcium binding 2 // 17 A2|17 10.0 cM // 64	Smoc2	NM_022315	9.20701e-09	1.55665e-06	3.35518	wt * 35wt up vs HGPS * 35HGPS
7014836	NM_001135727 // Sh3kbp1 // SH3-domain kinase binding protein 1 // X F4|X // 58194 /// N	Sh3kbp1	NM_001135727	1.01742e-08	1.70779e-06	-2.86062	wt * 35wt down vs HGPS * 35HGPS
6782456	NM_008916 // Inpp5k // inositol polyphosphate 5-phosphatase K // 11 B5|11 44.12 cM // 1	Inpp5k	NM_008916	1.03017e-08	1.71685e-06	1.71128	wt * 35wt up vs HGPS * 35HGPS
6838331	NM_001168693 // Endou // endonuclease, polyU-specific // 15 F1|15 56.8 cM // 19011 ///	Endou	NM_001168693	1.06248e-08	1.75814e-06	-7.82075	wt * 35wt down vs HGPS * 35HGPS
6872051	NM_010266 // Gda // guanine deaminase // 19 B|19 15.5 cM // 14544 /// ENSMUST0000008760	Gda	NM_010266	1.08039e-08	1.76748e-06	-3.60021	wt * 35wt down vs HGPS * 35HGPS
7012010	NM_008883 // Plxna3 // plexin A3 // X B-C1|X 29.86 cM // 18846 /// ENSMUST00000004326 /	Plxna3	NM_008883	1.08327e-08	1.76748e-06	2.2498	wt * 35wt up vs HGPS * 35HGPS
6946749	NM_001001495 // Tnip3 // TNFAIP3 interacting protein 3 // 6 C1|6 // 414084 /// ENSMUST0	Tnip3	NM_001001495	1.0911e-08	1.76789e-06	-1.34521	wt * 35wt down vs HGPS * 35HGPS
6766623	NM_010217 // Ctgf // connective tissue growth factor // 10 A3-B1|10 17.0 cM // 14219 //	Ctgf	NM_010217	1.10072e-08	1.7696e-06	5.42236	wt * 35wt up vs HGPS * 35HGPS
6981182	NM_029884 // Hgsnat // heparan-alpha-glucosaminide N-acetyltransferase // 8 A2|8 8.0 cM	Hgsnat	NM_029884	1.10733e-08	1.7696e-06	1.70793	wt * 35wt up vs HGPS * 35HGPS
6868356	NM_008139 // Gnaq // guanine nucleotide binding protein, alpha q polypeptide // 19 A|19	Gnaq	NM_008139	1.12351e-08	1.78325e-06	3.03066	wt * 35wt up vs HGPS * 35HGPS
6753247	NM_007695 // Chi3l1 // chitinase 3-like 1 // 1 E4|1 72.3 cM // 12654 /// ENSMUST0000015	Chi3l1	NM_007695	1.1783e-08	1.85757e-06	-68.1537	wt * 35wt down vs HGPS * 35HGPS
6819307	NM_138652 // Atp12a // ATPase, H+/K+ transporting, nongastric, alpha polypeptide // 14	Atp12a	NM_138652	1.22911e-08	1.91185e-06	-10.8442	wt * 35wt down vs HGPS * 35HGPS
6875642	NM_001146087 // Il1f5 // interleukin 1 family, member 5 (delta) // 2 A3|2 10.11 cM // 5	Il1f5	NM_001146087	1.22439e-08	1.91185e-06	-5.20138	wt * 35wt down vs HGPS * 35HGPS
6886730	NM_182994 // Arl5a // ADP-ribosylation factor-like 5A // 2 C1.1|2 // 75423 /// ENSMUST0	Arl5a	NM_182994	1.24936e-08	1.93047e-06	-2.25861	wt * 35wt down vs HGPS * 35HGPS
6997730	NM_194334 // Tbc1d2b // TBC1 domain family, member 2B // 9 E3.1|9 // 67016 /// NM_00113	Tbc1d2b	NM_194334	1.37367e-08	2.10858e-06	2.39016	wt * 35wt up vs HGPS * 35HGPS
6797538	NM_001177841 // Otub2 // OTU domain, ubiquitin aldehyde binding 2 // 12 E|12 // 68149 /	Otub2	NM_001177841	1.39772e-08	2.13147e-06	-3.24567	wt * 35wt down vs HGPS * 35HGPS
6919012	NM_001146057 // Acot7 // acyl-CoA thioesterase 7 // 4 E2|4 // 70025 /// NM_001146058 //	Acot7	NM_001146057	1.40935e-08	2.13403e-06	-5.27486	wt * 35wt down vs HGPS * 35HGPS
6844955	NM_001164612 // Atp13a4 // ATPase type 13A4 // 16 B2|16 // 224079 /// NM_172613 // Atp1	Atp13a4	NM_001164612	1.42683e-08	2.13403e-06	-4.36287	wt * 35wt down vs HGPS * 35HGPS
6847540	NM_007471 // App // amyloid beta (A4) precursor protein // 16 C3-qter|16 56.0 cM // 118	App	NM_007471	1.42436e-08	2.13403e-06	1.69651	wt * 35wt up vs HGPS * 35HGPS
6753250	NM_016749 // Mybph // myosin binding protein H // 1 E4|1 // 53311 /// NM_001008533 // A	Mybph	NM_016749	1.44032e-08	2.14049e-06	-1.58353	wt * 35wt down vs HGPS * 35HGPS
6907648	NM_172295 // BC037703 // cDNA sequence BC037703 // 3 F2.2|3 // 242125 /// ENSMUST000000	BC037703	NM_172295	1.47047e-08	2.16714e-06	-2.20242	wt * 35wt down vs HGPS * 35HGPS
6899429	NM_011471 // Sprr2e // small proline-rich protein 2E // 3 F1|3 45.2 cM // 20759 /// AY1	Sprr2e	NM_011471	1.47684e-08	2.16714e-06	-144.424	wt * 35wt down vs HGPS * 35HGPS
6879646	NM_001111060 // Cd59a // CD59a antigen // 2 55.0 cM // 12509 /// NM_007652 // Cd59a //	Cd59a	NM_001111060	1.51972e-08	2.21613e-06	4.68998	wt * 35wt up vs HGPS * 35HGPS
6966903	NM_030693 // Atf5 // activating transcription factor 5 // 7 B4|7 // 107503 /// NR_03313	Atf5	NM_030693	1.55978e-08	2.26042e-06	-2.35581	wt * 35wt down vs HGPS * 35HGPS
6904972	NR_028121 // 4930583H14Rik // RIKEN cDNA 4930583H14 gene // 3 C|3 // 67749 /// NM_02635	4930583H14Rik	NR_028121	1.57076e-08	2.26228e-06	-1.55997	wt * 35wt down vs HGPS * 35HGPS
6950637	NM_207683 // Pik3c2g // phosphatidylinositol 3-kinase, C2 domain containing, gamma poly	Pik3c2g	NM_207683	1.58318e-08	2.26618e-06	2.29121	wt * 35wt up vs HGPS * 35HGPS
6807480	NM_001025074 // Ntrk2 // neurotrophic tyrosine kinase, receptor, type 2 // 13 B1-B2|13	Ntrk2	NM_001025074	1.60865e-08	2.2886e-06	4.95016	wt * 35wt up vs HGPS * 35HGPS
6753083	NM_173865 // Slc41a1 // solute carrier family 41, member 1 // 1 E4|1 // 98396 /// ENSMU	Slc41a1	NM_173865	1.61908e-08	2.28947e-06	-2.4606	wt * 35wt down vs HGPS * 35HGPS
6845382	NM_027342 // Fam162a // family with sequence similarity 162, member A // 16 B3|16 // 70	Fam162a	NM_027342	1.70018e-08	2.3447e-06	-2.51299	wt * 35wt down vs HGPS * 35HGPS
6950501	NM_177688 // H2afj // H2A histone family, member J // 6 G1|6 // 232440 /// ENSMUST00000	H2afj	NM_177688	1.69268e-08	2.3447e-06	-2.28001	wt * 35wt down vs HGPS * 35HGPS
6971017	NM_028758 // Gga2 // golgi associated, gamma adaptin ear containing, ARF binding protei	Gga2	NM_028758	1.71843e-08	2.3447e-06	2.13615	wt * 35wt up vs HGPS * 35HGPS
6803917	NM_010588 // Jag2 // jagged 2 // 12 F1|12 57.9 cM // 16450 /// ENSMUST00000075827 // Ja	Jag2	NM_010588	1.67273e-08	2.3447e-06	3.40115	wt * 35wt up vs HGPS * 35HGPS
6885488	NM_008714 // Notch1 // Notch gene homolog 1 (Drosophila) // 2 A3|2 15.0 cM // 18128 ///	Notch1	NM_008714	1.69772e-08	2.3447e-06	2.02322	wt * 35wt up vs HGPS * 35HGPS
6788862	NM_013881 // Ulk2 // Unc-51 like kinase 2 (C. elegans) // 11 B2|11 // 29869 /// ENSMUST	Ulk2	NM_013881	1.70994e-08	2.3447e-06	1.97492	wt * 35wt up vs HGPS * 35HGPS
6966600	NM_007633 // Ccne1 // cyclin E1 // 7 B2|7 16.0 cM // 12447 /// ENSMUST00000108023 // Cc	Ccne1	NM_007633	1.74089e-08	2.34981e-06	-1.84112	wt * 35wt down vs HGPS * 35HGPS
6932540	NM_007635 // Ccng2 // cyclin G2 // 5|5 E3.3-F1.3 // 12452 /// ENSMUST00000031331 // Ccn	Ccng2	NM_007635	1.74232e-08	2.34981e-06	3.42768	wt * 35wt up vs HGPS * 35HGPS
6841849	NM_028523 // Dcbld2 // discoidin, CUB and LCCL domain containing 2 // 16 C1.2|16 // 733	Dcbld2	NM_028523	1.7713e-08	2.36049e-06	-1.4635	wt * 35wt down vs HGPS * 35HGPS
6836366	NM_009177 // St3gal1 // ST3 beta-galactoside alpha-2,3-sialyltransferase 1 // 15 D2|15	St3gal1	NM_009177	1.77813e-08	2.36049e-06	-5.86981	wt * 35wt down vs HGPS * 35HGPS
6915817	NM_198037 // Cachd1 // cache domain containing 1 // 4 C6|4 // 320508 /// BC058676 // Ca	Cachd1	NM_198037	1.78059e-08	2.36049e-06	2.53658	wt * 35wt up vs HGPS * 35HGPS
6845416	NM_025288 // Stfa3 // stefin A3 // 16 B3|16 22.85 cM // 20863 /// BC107224 // Stfa3 //	Stfa3	NM_025288	1.79737e-08	2.36928e-06	-85.7757	wt * 35wt down vs HGPS * 35HGPS
6887179	NM_010074 // Dpp4 // dipeptidylpeptidase 4 // 2 C2-D|2 35.0 cM // 13482 /// NM_00115954	Dpp4	NM_010074	1.82888e-08	2.37063e-06	-7.43428	wt * 35wt down vs HGPS * 35HGPS
7010183	NM_173740 // Maoa // monoamine oxidase A // X A2|X 5.2 cM // 17161 /// ENSMUST000000260	Maoa	NM_173740	1.81074e-08	2.37063e-06	-3.08379	wt * 35wt down vs HGPS * 35HGPS
6843433	NM_011809 // Ets2 // E26 avian leukemia oncogene 2, 3' domain // 16 C3-qter|16 69.6 cM	Ets2	NM_011809	1.82536e-08	2.37063e-06	2.2954	wt * 35wt up vs HGPS * 35HGPS
6864609	NM_028261 // Tmem173 // transmembrane protein 173 // 18 B3|18 // 72512 /// ENSMUST00000	Tmem173	NM_028261	1.86417e-08	2.38982e-06	-1.60706	wt * 35wt down vs HGPS * 35HGPS
6916239	NM_153392 // Ttc39a // tetratricopeptide repeat domain 39A // 4 C7|4 // 230603 /// NM_0	Ttc39a	NM_153392	1.86292e-08	2.38982e-06	-2.15719	wt * 35wt down vs HGPS * 35HGPS
6903542	NM_080634 // Hps3 // Hermansky-Pudlak syndrome 3 homolog (human) // 3 A2|3 12.5 cM // 1	Hps3	NM_080634	1.94788e-08	2.48349e-06	2.27615	wt * 35wt up vs HGPS * 35HGPS
6864709	NM_008214 // Hars // histidyl-tRNA synthetase // 18 B2|18 // 15115 /// ENSMUST000000014	Hars	NM_008214	1.96242e-08	2.48843e-06	-3.0231	wt * 35wt down vs HGPS * 35HGPS
6983799	NM_011925 // Cd97 // CD97 antigen // 8 C2|8 38.0 cM // 26364 /// NM_001163030 // Cd97 /	Cd97	NM_011925	2.00281e-08	2.52592e-06	-4.34396	wt * 35wt down vs HGPS * 35HGPS
6883120	NM_008906 // Ctsa // cathepsin A // 2 H3|2 96.0 cM // 19025 /// NM_001038492 // Ctsa //	Ctsa	NM_008906	2.08892e-08	2.61126e-06	-1.79774	wt * 35wt down vs HGPS * 35HGPS
6750519	NM_009909 // Cxcr2 // chemokine (C-X-C motif) receptor 2 // 1 C3|1 40.0 cM // 12765 ///	Cxcr2	NM_009909	2.11166e-08	2.61126e-06	-13.0862	wt * 35wt down vs HGPS * 35HGPS
6866116	NM_001142950 // Nars // asparaginyl-tRNA synthetase // 18 E1|18 // 70223 /// NM_027350	Nars	NM_001142950	2.11894e-08	2.61126e-06	-1.78146	wt * 35wt down vs HGPS * 35HGPS
6881306	NM_138651 // Cds2 // CDP-diacylglycerol synthase (phosphatidate cytidylyltransferase) 2	Cds2	NM_138651	2.12068e-08	2.61126e-06	1.6083	wt * 35wt up vs HGPS * 35HGPS
6783737	NM_172543 // Fam117a // family with sequence similarity 117, memberA // 11 D|11 // 2155	Fam117a	NM_172543	2.12644e-08	2.61126e-06	2.09357	wt * 35wt up vs HGPS * 35HGPS
6946396	NM_180678 // Gars // glycyl-tRNA synthetase // 6 B3|6 32.5 cM // 353172 /// ENSMUST0000	Gars	NM_180678	2.17643e-08	2.65866e-06	-2.35648	wt * 35wt down vs HGPS * 35HGPS
6762321	NM_213616 // Atp2b4 // ATPase, Ca++ transporting, plasma membrane 4 // 1 E4|1 70.3 cM /	Atp2b4	NM_213616	2.19661e-08	2.66934e-06	1.89766	wt * 35wt up vs HGPS * 35HGPS
6816413	NR_003544 // Nnt // nicotinamide nucleotide transhydrogenase // 13 D2|13 64.0 cM // 181	Nnt	NR_003544	2.22104e-08	2.68504e-06	2.07437	wt * 35wt up vs HGPS * 35HGPS
6783330	NM_172448 // Rnf43 // ring finger protein 43 // 11 C|11 // 207742 /// ENSMUST0000009280	Rnf43	NM_172448	2.2333e-08	2.68595e-06	2.24696	wt * 35wt up vs HGPS * 35HGPS
6810063	NM_029001 // Elovl7 // ELOVL family member 7, elongation of long chain fatty acids (yea	Elovl7	NM_029001	2.28904e-08	2.71106e-06	-2.44289	wt * 35wt down vs HGPS * 35HGPS
7020772	NM_019397 // Egfl6 // EGF-like-domain, multiple 6 // X F5|X 71.5 cM // 54156 /// BC1177	Egfl6	NM_019397	2.2779e-08	2.71106e-06	3.92978	wt * 35wt up vs HGPS * 35HGPS
6775355	NM_010255 // Gamt // guanidinoacetate methyltransferase // 10 C1|10 43.0 cM // 14431 //	Gamt	NM_010255	2.28528e-08	2.71106e-06	1.39627	wt * 35wt up vs HGPS * 35HGPS
6824838	NM_001161715 // Tgm1 // transglutaminase 1, K polypeptide // 14|14 C1 // 21816 /// NM_0	Tgm1	NM_001161715	2.34246e-08	2.72327e-06	-3.78726	wt * 35wt down vs HGPS * 35HGPS
6841712	NM_001014423 // Abi3bp // ABI gene family, member 3 (NESH) binding protein // 16 C1.1|1	Abi3bp	NM_001014423	2.34619e-08	2.72327e-06	5.46852	wt * 35wt up vs HGPS * 35HGPS
6898940	NM_001082414 // Sh3d19 // SH3 domain protein D19 // 3 F1|3 // 27059 /// ENSMUST00000029	Sh3d19	NM_001082414	2.34232e-08	2.72327e-06	1.58877	wt * 35wt up vs HGPS * 35HGPS
6880035	NM_133649 // Slc12a6 // solute carrier family 12, member 6 // 2 E3|2 // 107723 /// NM_1	Slc12a6	NM_133649	2.35771e-08	2.72327e-06	2.08789	wt * 35wt up vs HGPS * 35HGPS
6771995	NM_177387 // Ust // uronyl-2-sulfotransferase // 10 A1|10 // 338362 /// ENSMUST00000061	Ust	NM_177387	2.34902e-08	2.72327e-06	2.29583	wt * 35wt up vs HGPS * 35HGPS
6864593	NM_011397 // Slc23a1 // solute carrier family 23 (nucleobase transporters), member 1 //	Slc23a1	NM_011397	2.38315e-08	2.7391e-06	1.65261	wt * 35wt up vs HGPS * 35HGPS
6790655	NM_029023 // Scpep1 // serine carboxypeptidase 1 // 11 C|11 // 74617 /// ENSMUST0000000	Scpep1	NM_029023	2.40843e-08	2.75458e-06	-1.8138	wt * 35wt down vs HGPS * 35HGPS
6881370	NM_007553 // Bmp2 // bone morphogenetic protein 2 // 2 F2|2 76.1 cM // 12156 /// ENSMUS	Bmp2	NM_007553	2.47544e-08	2.81741e-06	7.60762	wt * 35wt up vs HGPS * 35HGPS
6875626	NM_027163 // Il1f8 // interleukin 1 family, member 8 // 2 A3|2 10.3 cM // 69677 /// ENS	Il1f8	NM_027163	2.62775e-08	2.97625e-06	-37.8969	wt * 35wt down vs HGPS * 35HGPS
6987586	NM_026189 // Eepd1 // endonuclease/exonuclease/phosphatase family domain containing 1 /	Eepd1	NM_026189	2.65506e-08	2.99265e-06	-1.71145	wt * 35wt down vs HGPS * 35HGPS
6838730	NM_153416 // Aaas // achalasia, adrenocortical insufficiency, alacrimia // 15 F3|15 //	Aaas	NM_153416	2.68668e-08	3.00772e-06	-1.72803	wt * 35wt down vs HGPS * 35HGPS
6787283	NM_025936 // Rars // arginyl-tRNA synthetase // 11 A4|11 // 104458 /// ENSMUST000000189	Rars	NM_025936	2.69421e-08	3.00772e-06	-2.10295	wt * 35wt down vs HGPS * 35HGPS
6933028	NM_001080798 // Aff1 // AF4/FMR2 family, member 1 // 5 E|5 56.0 cM // 17355 /// NM_1339	Aff1	NM_001080798	2.76384e-08	3.07075e-06	2.72034	wt * 35wt up vs HGPS * 35HGPS
6864762	NM_175684 // Fchsd1 // FCH and double SH3 domains 1 // 18 B3|18 // 319262 /// NM_153793	Fchsd1	NM_175684	2.80043e-08	3.09612e-06	-1.9562	wt * 35wt down vs HGPS * 35HGPS
6974663	NM_013834 // Sfrp1 // secreted frizzled-related protein 1 // 8 A2|8 9.5 cM // 20377 ///	Sfrp1	NM_013834	2.81321e-08	3.09612e-06	3.71216	wt * 35wt up vs HGPS * 35HGPS
6792129	NM_147219 // Abca5 // ATP-binding cassette, sub-family A (ABC1), member 5 // 11 E1|11 /	Abca5	NM_147219	2.9053e-08	3.18247e-06	4.83226	wt * 35wt up vs HGPS * 35HGPS
6897075	NM_172303 // Phf17 // PHD finger protein 17 // 3 B|3 // 269424 /// NM_001130184 // Phf1	Phf17	NM_172303	2.98981e-08	3.25974e-06	1.81421	wt * 35wt up vs HGPS * 35HGPS
6928457	NM_009873 // Cdk6 // cyclin-dependent kinase 6 // 5 A2-A3|5 1.0 cM // 12571 /// ENSMUST	Cdk6	NM_009873	3.08422e-08	3.31986e-06	1.68335	wt * 35wt up vs HGPS * 35HGPS
6941032	NM_001142642 // Fbrsl1 // fibrosin-like 1 // 5 F|5 // 381668 /// NM_028596 // Fbrsl1 //	Fbrsl1	NM_001142642	3.08624e-08	3.31986e-06	1.9586	wt * 35wt up vs HGPS * 35HGPS
6964527	NM_019564 // Htra1 // HtrA serine peptidase 1 // 7 F3|7 // 56213 /// ENSMUST00000006367	Htra1	NM_019564	3.08765e-08	3.31986e-06	3.17412	wt * 35wt up vs HGPS * 35HGPS
6854844	NM_010831 // Sik1 // salt inducible kinase 1 // 17 B1|17 18.18 cM // 17691 /// ENSMUST0	Sik1	NM_010831	3.18523e-08	3.40907e-06	2.42211	wt * 35wt up vs HGPS * 35HGPS
6756478	NM_008484 // Lamb3 // laminin, beta 3 // 1 H2-H6|1 104.0 cM // 16780 /// ENSMUST0000001	Lamb3	NM_008484	3.2846e-08	3.49938e-06	3.2078	wt * 35wt up vs HGPS * 35HGPS
6764694	NM_010135 // Enah // enabled homolog (Drosophila) // 1 H5|1 98.7 cM // 13800 /// NM_008	Enah	NM_010135	3.30297e-08	3.50295e-06	-2.16535	wt * 35wt down vs HGPS * 35HGPS
6944372	NM_007616 // Cav1 // caveolin 1, caveolae protein // 6|6 A2 // 12389 /// ENSMUST0000000	Cav1	NM_007616	3.32179e-08	3.50697e-06	2.76893	wt * 35wt up vs HGPS * 35HGPS
6971490	NM_010207 // Fgfr2 // fibroblast growth factor receptor 2 // 7 F3|7 // 14183 /// NM_201	Fgfr2	NM_010207	3.37396e-08	3.53686e-06	4.86908	wt * 35wt up vs HGPS * 35HGPS
6828005	NM_028651 // Tmtc4 // transmembrane and tetratricopeptide repeat containing 4 // 14 E5|	Tmtc4	NM_028651	3.38042e-08	3.53686e-06	2.23201	wt * 35wt up vs HGPS * 35HGPS
6837604	NM_009886 // Celsr1 // cadherin, EGF LAG seven-pass G-type receptor 1 (flamingo homolog	Celsr1	NM_009886	3.4338e-08	3.57667e-06	2.16416	wt * 35wt up vs HGPS * 35HGPS
6784765	NM_015732 // Axin2 // axin2 // 11 E1|11 70.0 cM // 12006 /// ENSMUST00000052915 // Axin	Axin2	NM_015732	3.48317e-08	3.61197e-06	2.31453	wt * 35wt up vs HGPS * 35HGPS
6945034	NM_021414 // Ahcyl2 // S-adenosylhomocysteine hydrolase-like 2 // 6 A3.3|6 // 74340 ///	Ahcyl2	NM_021414	3.50017e-08	3.61354e-06	2.58227	wt * 35wt up vs HGPS * 35HGPS
6977687	NM_197982 // Ddx39 // DEAD (Asp-Glu-Ala-Asp) box polypeptide 39 // 8 C2|8 // 68278 ///	Ddx39	NM_197982	3.68643e-08	3.75597e-06	-2.43122	wt * 35wt down vs HGPS * 35HGPS
6897441	NM_019739 // Foxo1 // forkhead box O1 // 3 C|3 22.5 cM // 56458 /// ENSMUST00000053764	Foxo1	NM_019739	3.66401e-08	3.75597e-06	1.82841	wt * 35wt up vs HGPS * 35HGPS
6813084	NM_029361 // Wnk2 // WNK lysine deficient protein kinase 2 // 13 32.0 cM|13 B1 // 75607	Wnk2	NM_029361	3.6834e-08	3.75597e-06	2.57135	wt * 35wt up vs HGPS * 35HGPS
6879643	NM_212433 // Fbxo3 // F-box protein 3 // 2 E2|2 // 57443 /// NM_020593 // Fbxo3 // F-bo	Fbxo3	NM_212433	3.79251e-08	3.84725e-06	1.72544	wt * 35wt up vs HGPS * 35HGPS
6963004	NM_001040111 // Arap1 // ArfGAP with RhoGAP domain, ankyrin repeat and PH domain 1 // 7	Arap1	NM_001040111	3.85586e-08	3.89458e-06	1.74576	wt * 35wt up vs HGPS * 35HGPS
6941150	NM_172884 // 2900026A02Rik // RIKEN cDNA 2900026A02 gene // 5 F|5 // 243219 /// ENSMUST	2900026A02Rik	NM_172884	3.88919e-08	3.91131e-06	2.42251	wt * 35wt up vs HGPS * 35HGPS
6820033	NM_026174 // Entpd4 // ectonucleoside triphosphate diphosphohydrolase 4 // 14 D2|14 //	Entpd4	NM_026174	3.97859e-08	3.98405e-06	-1.55635	wt * 35wt down vs HGPS * 35HGPS
6913194	NM_146142 // Tdrd7 // tudor domain containing 7 // 4 B1|4 // 100121 /// ENSMUST00000102	Tdrd7	NM_146142	4.0489e-08	4.03713e-06	1.90868	wt * 35wt up vs HGPS * 35HGPS
6972410	NM_013742 // Cars // cysteinyl-tRNA synthetase // 7 F5|7 69.0 cM // 27267 /// ENSMUST00	Cars	NM_013742	4.0719e-08	4.04279e-06	-2.19629	wt * 35wt down vs HGPS * 35HGPS
6900975	NM_172525 // Arhgap29 // Rho GTPase activating protein 29 // 3 G1|3 // 214137 /// ENSMU	Arhgap29	NM_172525	4.15949e-08	4.11226e-06	2.96267	wt * 35wt up vs HGPS * 35HGPS
6976923	NM_007509 // Atp6v1b2 // ATPase, H+ transporting, lysosomal V1 subunit B2 // 8 B3.3|8 /	Atp6v1b2	NM_007509	4.18311e-08	4.11816e-06	-2.49903	wt * 35wt down vs HGPS * 35HGPS
6762094	NM_010016 // Cd55 // CD55 antigen // 1 E4|1 67.6 cM // 13136 /// NM_007827 // Daf2 // d	Cd55	NM_010016	4.34635e-08	4.26088e-06	5.55226	wt * 35wt up vs HGPS * 35HGPS
6978354	NM_018882 // Gpr56 // G protein-coupled receptor 56 // 8 D1|8 45.0 cM // 14766 /// ENSM	Gpr56	NM_018882	4.39269e-08	4.27043e-06	-1.65959	wt * 35wt down vs HGPS * 35HGPS
6755621	NM_146105 // Cnst // consortin, connexin sorting protein // 1 H4|1 // 226744 /// ENSMUS	Cnst	NM_146105	4.3899e-08	4.27043e-06	2.28875	wt * 35wt up vs HGPS * 35HGPS
6852836	NM_010137 // Epas1 // endothelial PAS domain protein 1 // 17 E4|17 // 13819 /// ENSMUST	Epas1	NM_010137	4.43825e-08	4.29682e-06	-2.75925	wt * 35wt down vs HGPS * 35HGPS
6906104	NM_175193 // Golim4 // golgi integral membrane protein 4 // 3 E3|3 // 73124 /// ENSMUST	Golim4	NM_175193	4.46548e-08	4.30531e-06	2.6363	wt * 35wt up vs HGPS * 35HGPS
6824880	NM_013542 // Gzmb // granzyme B // 14 D3|14 20.5 cM // 14939 /// ENSMUST00000015581 //	Gzmb	NM_013542	4.5626e-08	4.38084e-06	-2.14047	wt * 35wt down vs HGPS * 35HGPS
6765218	NM_007498 // Atf3 // activating transcription factor 3 // 1 H6|1 103.2 cM // 11910 ///	Atf3	NM_007498	4.6177e-08	4.41559e-06	2.18465	wt * 35wt up vs HGPS * 35HGPS
6940075	NM_017367 // Ccni // cyclin I // 5|5 E3.3-F1.3 // 12453 /// ENSMUST00000058550 // Ccni	Ccni	NM_017367	4.82463e-08	4.57911e-06	1.72135	wt * 35wt up vs HGPS * 35HGPS
6834870	NM_008287 // Hrsp12 // heat-responsive protein 12 // 15|15 B3.3 // 15473 /// ENSMUST000	Hrsp12	NM_008287	4.82796e-08	4.57911e-06	2.58461	wt * 35wt up vs HGPS * 35HGPS
6791411	NM_212483 // Krt42 // keratin 42 // 11 D|11 // 68239 /// ENSMUST00000017270 // Krt42 //	Krt42	NM_212483	5.02731e-08	4.74888e-06	-1.49129	wt * 35wt down vs HGPS * 35HGPS
6870424	NM_001164099 // Add3 // adducin 3 (gamma) // 19 D2|19 47.0 cM // 27360 /// NM_013758 //	Add3	NM_001164099	5.12606e-08	4.82263e-06	2.83495	wt * 35wt up vs HGPS * 35HGPS
6918814	NM_023051 // Clstn1 // calsyntenin 1 // 4 E1|4 // 65945 /// ENSMUST00000039144 // Clstn	Clstn1	NM_023051	5.29591e-08	4.96242e-06	1.53103	wt * 35wt up vs HGPS * 35HGPS
6945308	NM_008012 // Akr1b8 // aldo-keto reductase family 1, member B8 // 6 B1|6 13.0 cM // 141	Akr1b8	NM_008012	5.37352e-08	4.99502e-06	-6.9245	wt * 35wt down vs HGPS * 35HGPS
6855680	NM_028751 // Tjap1 // tight junction associated protein 1 // 17 C|17 // 74094 /// ENSMU	Tjap1	NM_028751	5.36035e-08	4.99502e-06	2.75959	wt * 35wt up vs HGPS * 35HGPS
6885811	NM_001177648 // Fnbp1 // formin binding protein 1 // 2 B|2 // 14269 /// NM_001038700 //	Fnbp1	NM_001177648	5.43085e-08	5.02828e-06	1.92105	wt * 35wt up vs HGPS * 35HGPS
6900348	NM_010360 // Gstm5 // glutathione S-transferase, mu 5 // 3 F2.3|3 // 14866 /// ENSMUST0	Gstm5	NM_010360	5.57386e-08	5.14029e-06	-6.72717	wt * 35wt down vs HGPS * 35HGPS
6874979	NM_008859 // Prkcq // protein kinase C, theta // 2 A1|2 2.0 cM // 18761 /// ENSMUST0000	Prkcq	NM_008859	5.61636e-08	5.15909e-06	-4.0689	wt * 35wt down vs HGPS * 35HGPS
6843543	NM_019517 // Bace2 // beta-site APP-cleaving enzyme 2 // 16 C4|16 // 56175 /// ENSMUST0	Bace2	NM_019517	5.77021e-08	5.27963e-06	-2.72216	wt * 35wt down vs HGPS * 35HGPS
6759778	NM_023732 // Abcb6 // ATP-binding cassette, sub-family B (MDR/TAP), member 6 // 1|1 C3	Abcb6	NM_023732	5.82028e-08	5.30464e-06	-2.10574	wt * 35wt down vs HGPS * 35HGPS
6958984	NM_032418 // Dmpk // dystrophia myotonica-protein kinase // 7 A3|7 4.0 cM // 13400 ///	Dmpk	NM_032418	6.10357e-08	5.54118e-06	2.43631	wt * 35wt up vs HGPS * 35HGPS
6970735	NM_011445 // Sox6 // SRY-box containing gene 6 // 7 F1|7 55.0 cM // 20679 /// NM_001025	Sox6	NM_011445	6.2635e-08	5.66434e-06	2.81504	wt * 35wt up vs HGPS * 35HGPS
6900734	NM_001113478 // Frrs1 // ferric-chelate reductase 1 // 3 G1|3 // 20321 /// NM_009146 //	Frrs1	NM_001113478	6.48828e-08	5.83043e-06	-1.65316	wt * 35wt down vs HGPS * 35HGPS
6875038	NM_008367 // Il2ra // interleukin 2 receptor, alpha chain // 2 A2-A3|2 6.4 cM // 16184	Il2ra	NM_008367	6.49714e-08	5.83043e-06	-1.48146	wt * 35wt down vs HGPS * 35HGPS
6759949	NM_011811 // Farsb // phenylalanyl-tRNA synthetase, beta subunit // 1 C4|1 // 23874 ///	Farsb	NM_011811	6.54975e-08	5.85513e-06	-1.7824	wt * 35wt down vs HGPS * 35HGPS
6853849	NM_172826 // Dact2 // dapper homolog 2, antagonist of beta-catenin (xenopus) // 17|17 A	Dact2	NM_172826	6.69739e-08	5.96425e-06	-1.57643	wt * 35wt down vs HGPS * 35HGPS
6855684	NM_145140 // Abcc10 // ATP-binding cassette, sub-family C (CFTR/MRP), member 10 // 17 C	Abcc10	NM_145140	6.85313e-08	6.05671e-06	-1.24565	wt * 35wt down vs HGPS * 35HGPS
6782988	NM_011408 // Slfn2 // schlafen 2 // 11 C|11 48.0 cM // 20556 /// ENSMUST00000038038 //	Slfn2	NM_011408	6.83746e-08	6.05671e-06	-4.06782	wt * 35wt down vs HGPS * 35HGPS
6886039	NM_013515 // Stom // stomatin // 2 B-C1|2 24.0 cM // 13830 /// ENSMUST00000028241 // St	Stom	NM_013515	7.11014e-08	6.23661e-06	-3.08947	wt * 35wt down vs HGPS * 35HGPS
6760006	NM_001111279 // Wdfy1 // WD repeat and FYVE domain containing 1 // 1|1 C4 // 69368 ///	Wdfy1	NM_001111279	7.08854e-08	6.23661e-06	-1.58509	wt * 35wt down vs HGPS * 35HGPS
6870971	BC034269 // BC021614 // cDNA sequence BC021614 // 19 A|19 // 225884 /// ENSMUST00000076	BC021614	BC034269	7.17261e-08	6.24445e-06	-2.61913	wt * 35wt down vs HGPS * 35HGPS
6747839	NM_016923 // Ly96 // lymphocyte antigen 96 // 1 A3|1 // 17087 /// NM_001159711 // Ly96	Ly96	NM_016923	7.14618e-08	6.24445e-06	-4.30011	wt * 35wt down vs HGPS * 35HGPS
6962376	NM_009982 // Ctsc // cathepsin C // 7|7 D3-E1.1 // 13032 /// ENSMUST00000032779 // Ctsc	Ctsc	NM_009982	7.28688e-08	6.32036e-06	-2.80961	wt * 35wt down vs HGPS * 35HGPS
6850695	NM_207671 // Zfp318 // zinc finger protein 318 // 17|17 C // 57908 /// NM_021346 // Zfp	Zfp318	NM_207671	7.4303e-08	6.42088e-06	1.55413	wt * 35wt up vs HGPS * 35HGPS
6935402	NM_144915 // Daglb // diacylglycerol lipase, beta // 5 G2|5 // 231871 /// ENSMUST000001	Daglb	NM_144915	7.51219e-08	6.46769e-06	6.34403	wt * 35wt up vs HGPS * 35HGPS
6899613	NM_172683 // Pogz // pogo transposable element with ZNF domain // 3 F2.1|3 // 229584 //	Pogz	NM_172683	7.88661e-08	6.76509e-06	1.98916	wt * 35wt up vs HGPS * 35HGPS
6890851	NM_177653 // F830045P16Rik // RIKEN cDNA F830045P16 gene // 2 F1|2 // 228592 /// ENSMUS	F830045P16Rik	NM_177653	7.97004e-08	6.81161e-06	2.07292	wt * 35wt up vs HGPS * 35HGPS
6960182	NM_011177 // Klk6 // kallikrein related-peptidase 6 // 7 B4-B5|7 24.0 cM // 19144 /// N	Klk6	NM_011177	8.13177e-08	6.92447e-06	-5.85249	wt * 35wt down vs HGPS * 35HGPS
6992158	NM_011876 // Twf2 // twinfilin, actin-binding protein, homolog 2 (Drosophila) // 9 F1|9	Twf2	NM_011876	8.32134e-08	7.06013e-06	-2.06233	wt * 35wt down vs HGPS * 35HGPS
6850066	NM_031176 // Tnxb // tenascin XB // 17 B1|17 18.74 cM // 81877 /// ENSMUST00000087399 /	Tnxb	NM_031176	8.37246e-08	7.07776e-06	5.32542	wt * 35wt up vs HGPS * 35HGPS
6850537	NM_018887 // Cyp39a1 // cytochrome P450, family 39, subfamily a, polypeptide 1 // 17 B3	Cyp39a1	NM_018887	8.46087e-08	7.10105e-06	2.92019	wt * 35wt up vs HGPS * 35HGPS
6815542	NM_001038602 // Marveld2 // MARVEL (membrane-associating) domain containing 2 // 13 D1|	Marveld2	NM_001038602	8.45856e-08	7.10105e-06	3.06016	wt * 35wt up vs HGPS * 35HGPS
6964382	NM_021334 // Itgax // integrin alpha X // 7 F3|7 // 16411 /// NM_001029872 // Itgad //	Itgax	NM_021334	8.51274e-08	7.11897e-06	-1.28281	wt * 35wt down vs HGPS * 35HGPS
6885325	NM_080462 // Hnmt // histamine N-methyltransferase // 2 A3|2 // 140483 /// ENSMUST00000	Hnmt	NM_080462	8.70848e-08	7.24509e-06	2.25429	wt * 35wt up vs HGPS * 35HGPS
6985804	NM_019709 // Mbtps1 // membrane-bound transcription factor peptidase, site 1 // 8 E1|8	Mbtps1	NM_019709	8.72565e-08	7.24509e-06	1.51715	wt * 35wt up vs HGPS * 35HGPS
6959133	NM_023154 // Ethe1 // ethylmalonic encephalopathy 1 // 7 A3|7 // 66071 /// ENSMUST00000	Ethe1	NM_023154	8.81529e-08	7.29356e-06	-2.04506	wt * 35wt down vs HGPS * 35HGPS
6847190	NM_023380 // Samsn1 // SAM domain, SH3 domain and nuclear localization signals, 1 // 16	Samsn1	NM_023380	8.97896e-08	7.40272e-06	-1.59712	wt * 35wt down vs HGPS * 35HGPS
6978332	NM_009137 // Ccl22 // chemokine (C-C motif) ligand 22 // 8 C5|8 // 20299 /// ENSMUST000	Ccl22	NM_009137	9.18328e-08	7.54452e-06	-2.4388	wt * 35wt down vs HGPS * 35HGPS
6974621	NM_011394 // Slc20a2 // solute carrier family 20, member 2 // 8 A2|8 9.0 cM // 20516 //	Slc20a2	NM_011394	9.25585e-08	7.57746e-06	1.66471	wt * 35wt up vs HGPS * 35HGPS
6855708	NM_029091 // Klc4 // kinesin light chain 4 // 17 C|17 // 74764 /// ENSMUST00000003642 /	Klc4	NM_029091	9.5533e-08	7.79362e-06	1.45295	wt * 35wt up vs HGPS * 35HGPS
6785183	NM_001005608 // Itgb4 // integrin beta 4 // 11 E2|11 76.0 cM // 192897 /// NM_133663 //	Itgb4	NM_001005608	9.77398e-08	7.91828e-06	2.39216	wt * 35wt up vs HGPS * 35HGPS
6866631	NM_008540 // Smad4 // MAD homolog 4 (Drosophila) // 18 E2|18 48.0 cM // 17128 /// BC046	Smad4	NM_008540	9.76274e-08	7.91828e-06	1.40969	wt * 35wt up vs HGPS * 35HGPS
6790944	NM_029600 // Abcc3 // ATP-binding cassette, sub-family C (CFTR/MRP), member 3 // 11 D|1	Abcc3	NM_029600	9.93893e-08	8.02405e-06	-2.53032	wt * 35wt down vs HGPS * 35HGPS
6813585	NM_022317 // Slc28a3 // solute carrier family 28 (sodium-coupled nucleoside transporter	Slc28a3	NM_022317	1.01654e-07	8.17857e-06	-4.54494	wt * 35wt down vs HGPS * 35HGPS
6748883	NM_010555 // Il1r2 // interleukin 1 receptor, type II // 1 B|1 19.5 cM // 16178 /// ENS	Il1r2	NM_010555	1.03425e-07	8.29251e-06	4.04533	wt * 35wt up vs HGPS * 35HGPS
6995450	NM_172922 // Ankk1 // ankyrin repeat and kinase domain containing 1 // 9 A5.3|9 // 2448	Ankk1	NM_172922	1.05222e-07	8.35427e-06	-2.28498	wt * 35wt down vs HGPS * 35HGPS
6924721	NM_007823 // Cyp4b1 // cytochrome P450, family 4, subfamily b, polypeptide 1 // 4 D1|4	Cyp4b1	NM_007823	1.0527e-07	8.35427e-06	3.74872	wt * 35wt up vs HGPS * 35HGPS
6784714	NM_198298 // Helz // helicase with zinc finger domain // 11 E1|11 // 78455 /// ENSMUST0	Helz	NM_198298	1.05038e-07	8.35427e-06	1.79594	wt * 35wt up vs HGPS * 35HGPS
6873111	NM_008528 // Blnk // B-cell linker // 19 C3|19 31.0 cM // 17060 /// ENSMUST00000054769	Blnk	NM_008528	1.05966e-07	8.36757e-06	-2.40025	wt * 35wt down vs HGPS * 35HGPS
6938171	NM_144945 // Lgi2 // leucine-rich repeat LGI family, member 2 // 5 C1|5 // 246316 /// E	Lgi2	NM_144945	1.06513e-07	8.36757e-06	-3.18692	wt * 35wt down vs HGPS * 35HGPS
6754143	NM_011882 // Rnasel // ribonuclease L (2', 5'-oligoisoadenylate synthetase-dependent) /	Rnasel	NM_011882	1.06483e-07	8.36757e-06	-2.92788	wt * 35wt down vs HGPS * 35HGPS
6906441	NM_030706 // Trim2 // tripartite motif-containing 2 // 3 F1|3 // 80890 /// ENSMUST00000	Trim2	NM_030706	1.07396e-07	8.40862e-06	2.8607	wt * 35wt up vs HGPS * 35HGPS
6888898	NM_007656 // Cd82 // CD82 antigen // 2 E1|2 49.6 cM // 12521 /// NM_001136055 // Cd82 /	Cd82	NM_007656	1.08844e-07	8.46513e-06	2.54267	wt * 35wt up vs HGPS * 35HGPS
6829598	NM_008304 // Sdc2 // syndecan 2 // 15 B3.1|15 12.4 cM // 15529 /// ENSMUST00000022871 /	Sdc2	NM_008304	1.08791e-07	8.46513e-06	1.74727	wt * 35wt up vs HGPS * 35HGPS
6791900	NM_025310 // Ftsj3 // FtsJ homolog 3 (E. coli) // 11 E1|11 63.0 cM // 56095 /// ENSMUST	Ftsj3	NM_025310	1.10628e-07	8.5753e-06	-1.60151	wt * 35wt down vs HGPS * 35HGPS
6943162	NM_010228 // Flt1 // FMS-like tyrosine kinase 1 // 5 G|5 82.0 cM // 14254 /// ENSMUST00	Flt1	NM_010228	1.13455e-07	8.7653e-06	-1.5648	wt * 35wt down vs HGPS * 35HGPS
6984999	NM_177150 // Cenpt // centromere protein T // 8 D3|8 // 320394 /// ENSMUST00000040776 /	Cenpt	NM_177150	1.15699e-07	8.8799e-06	-1.71256	wt * 35wt down vs HGPS * 35HGPS
6796238	NM_016893 // Fut8 // fucosyltransferase 8 // 12 C3|12 // 53618 /// ENSMUST00000062804 /	Fut8	NM_016893	1.15543e-07	8.8799e-06	2.41173	wt * 35wt up vs HGPS * 35HGPS
6830927	NM_010849 // Myc // myelocytomatosis oncogene // 15 D2-D3|15 32.0 cM // 17869 /// NM_00	Myc	NM_010849	1.17975e-07	9.00102e-06	2.07932	wt * 35wt up vs HGPS * 35HGPS
6933014	NM_011204 // Ptpn13 // protein tyrosine phosphatase, non-receptor type 13 // 5 E-F|5 56	Ptpn13	NM_011204	1.18049e-07	9.00102e-06	1.71205	wt * 35wt up vs HGPS * 35HGPS
6899434	NR_003185 // Sprr2j-ps // small proline-rich protein 2J, pseudogene // 3 F1|3 45.2 cM /	Sprr2j-ps	NR_003185	1.20099e-07	9.12751e-06	-3.68626	wt * 35wt down vs HGPS * 35HGPS
6802290	NM_001136075 // Numb // numb gene homolog (Drosophila) // 12|12 D3 // 18222 /// NM_0109	Numb	NM_001136075	1.21948e-07	9.23798e-06	-1.56306	wt * 35wt down vs HGPS * 35HGPS
6983873	NM_001081981 // Nfix // nuclear factor I/X // 8 C1-C2|8 38.6 cM // 18032 /// NM_0010819	Nfix	NM_001081981	1.23156e-07	9.29924e-06	1.74165	wt * 35wt up vs HGPS * 35HGPS
6758027	NM_018775 // Tbc1d8 // TBC1 domain family, member 8 // 1 B|1 // 54610 /// NM_053257 //	Tbc1d8	NM_018775	1.24323e-07	9.35707e-06	2.1783	wt * 35wt up vs HGPS * 35HGPS
6992380	NM_173019 // Pfkfb4 // 6-phosphofructo-2-kinase/fructose-2,6-biphosphatase 4 // 9 F2|9	Pfkfb4	NM_173019	1.24906e-07	9.37075e-06	-3.49657	wt * 35wt down vs HGPS * 35HGPS
6892852	NM_007398 // Ada // adenosine deaminase // 2 H3|2 94.0 cM // 11486 /// ENSMUST000000178	Ada	NM_007398	1.26054e-07	9.39646e-06	-1.79514	wt * 35wt down vs HGPS * 35HGPS
6918892	NM_133753 // Errfi1 // ERBB receptor feedback inhibitor 1 // 4|4 E1 // 74155 /// ENSMUS	Errfi1	NM_133753	1.26051e-07	9.39646e-06	2.03542	wt * 35wt up vs HGPS * 35HGPS
6797742	NM_009747 // Bdkrb2 // bradykinin receptor, beta 2 // 12 E|12 53.0 cM // 12062 /// ENSM	Bdkrb2	NM_009747	1.30853e-07	9.72315e-06	-4.20161	wt * 35wt down vs HGPS * 35HGPS
6969016	NM_030728 // 9930013L23Rik // RIKEN cDNA 9930013L23 gene // 7 D3|7 42.2 cM // 80982 ///	9930013L23Rik	NM_030728	1.33166e-07	9.86358e-06	-1.44682	wt * 35wt down vs HGPS * 35HGPS
6765551	NM_001079686 // Syne1 // synaptic nuclear envelope 1 // 10 A1|10 // 64009 /// NM_022027	Syne1	NM_001079686	1.33607e-07	9.86494e-06	2.35965	wt * 35wt up vs HGPS * 35HGPS
6879054	NM_172668 // Lrp4 // low density lipoprotein receptor-related protein 4 // 2 E1|2 50.0	Lrp4	NM_172668	1.37789e-07	1.01416e-05	2.65597	wt * 35wt up vs HGPS * 35HGPS
6803038	NM_183186 // Foxn3 // forkhead box N3 // 12 E|12 // 71375 /// ENSMUST00000046859 // Fox	Foxn3	NM_183186	1.38526e-07	1.01638e-05	1.94354	wt * 35wt up vs HGPS * 35HGPS
6908092	NM_028779 // Ampd2 // adenosine monophosphate deaminase 2 // 3 F2.3|3 50.4 cM // 109674	Ampd2	NM_028779	1.39604e-07	1.02108e-05	-2.14726	wt * 35wt down vs HGPS * 35HGPS
6837008	NM_007781 // Csf2rb2 // colony stimulating factor 2 receptor, beta 2, low-affinity (gra	Csf2rb2	NM_007781	1.41878e-07	1.03124e-05	-1.38145	wt * 35wt down vs HGPS * 35HGPS
6772875	NM_172787 // L3mbtl3 // l(3)mbt-like 3 (Drosophila) // 10 A4|10 // 237339 /// ENSMUST00	L3mbtl3	NM_172787	1.41727e-07	1.03124e-05	1.59631	wt * 35wt up vs HGPS * 35HGPS
6839836	NM_033474 // Arvcf // armadillo repeat gene deleted in velo-cardio-facial syndrome // 1	Arvcf	NM_033474	1.43794e-07	1.03872e-05	2.17271	wt * 35wt up vs HGPS * 35HGPS
6980270	NM_010111 // Efnb2 // ephrin B2 // 8 A1.1|8 2.0 cM // 13642 /// ENSMUST00000001319 // E	Efnb2	NM_010111	1.43797e-07	1.03872e-05	1.74869	wt * 35wt up vs HGPS * 35HGPS
6970131	NM_028444 // Prkcdbp // protein kinase C, delta binding protein // 7|7 F1 // 109042 ///	Prkcdbp	NM_028444	1.46397e-07	1.05424e-05	2.20158	wt * 35wt up vs HGPS * 35HGPS
6789693	NM_197943 // Sgsm2 // small G protein signaling modulator 2 // 11 B5|11 // 97761 /// EN	Sgsm2	NM_197943	1.49181e-07	1.07098e-05	1.42875	wt * 35wt up vs HGPS * 35HGPS
6916774	NM_008190 // Guca2a // guanylate cyclase activator 2a (guanylin) // 4 D2.1|4 57.0 cM //	Guca2a	NM_008190	1.51048e-07	1.08106e-05	5.55265	wt * 35wt up vs HGPS * 35HGPS
6934122	NM_177242 // Pptc7 // PTC7 protein phosphatase homolog (S. cerevisiae) // 5 F|5 // 3207	Pptc7	NM_177242	1.53126e-07	1.09258e-05	2.07444	wt * 35wt up vs HGPS * 35HGPS
6767613	NM_024286 // Popdc3 // popeye domain containing 3 // 10 B2|10 29.0 cM // 78977 /// ENSM	Popdc3	NM_024286	1.55781e-07	1.10813e-05	2.21565	wt * 35wt up vs HGPS * 35HGPS
6763235	NM_001024945 // Qsox1 // quiescin Q6 sulfhydryl oxidase 1 // 1 G3|1 // 104009 /// NM_02	Qsox1	NM_001024945	1.58127e-07	1.11463e-05	-2.12027	wt * 35wt down vs HGPS * 35HGPS
6774309	NM_023596 // Slc29a3 // solute carrier family 29 (nucleoside transporters), member 3 //	Slc29a3	NM_023596	1.57406e-07	1.11463e-05	-2.35414	wt * 35wt down vs HGPS * 35HGPS
6842273	NM_028803 // Gbe1 // glucan (1,4-alpha-), branching enzyme 1 // 16 C2|16 41.9 cM // 741	Gbe1	NM_028803	1.57864e-07	1.11463e-05	2.26408	wt * 35wt up vs HGPS * 35HGPS
6953903	NM_145958 // Kbtbd2 // kelch repeat and BTB (POZ) domain containing 2 // 6 B3|6 // 2109	Kbtbd2	NM_145958	1.63089e-07	1.14614e-05	1.82391	wt * 35wt up vs HGPS * 35HGPS
6825192	NM_013869 // Tnfrsf19 // tumor necrosis factor receptor superfamily, member 19 // 14 D1	Tnfrsf19	NM_013869	1.66751e-07	1.16836e-05	2.11202	wt * 35wt up vs HGPS * 35HGPS
6982267	NM_133791 // Wwc2 // WW, C2 and coiled-coil domain containing 2 // 8 B1.1|8 30.0 cM //	Wwc2	NM_133791	1.7351e-07	1.21208e-05	3.29878	wt * 35wt up vs HGPS * 35HGPS
6789540	NM_177776 // Smtnl2 // smoothelin-like 2 // 11 B4|11 // 276829 /// ENSMUST00000050226 /	Smtnl2	NM_177776	1.75187e-07	1.22014e-05	-3.2661	wt * 35wt down vs HGPS * 35HGPS
6938891	NM_001038999 // Atp8a1 // ATPase, aminophospholipid transporter (APLT), class I, type 8	Atp8a1	NM_001038999	1.75953e-07	1.22183e-05	-2.35765	wt * 35wt down vs HGPS * 35HGPS
6850688	NM_207666 // Dlk2 // delta-like 2 homolog (Drosophila) // 17 C|17 // 106565 /// ENSMUST	Dlk2	NM_207666	1.77438e-07	1.22848e-05	2.10336	wt * 35wt up vs HGPS * 35HGPS
6766772	NM_176837 // Arhgap18 // Rho GTPase activating protein 18 // 10 A4|10 // 73910 /// ENSM	Arhgap18	NM_176837	1.80085e-07	1.24312e-05	2.54848	wt * 35wt up vs HGPS * 35HGPS
6899694	NM_008562 // Mcl1 // myeloid cell leukemia sequence 1 // 3 F2.1|3 43.6 cM // 17210 ///	Mcl1	NM_008562	1.82847e-07	1.25846e-05	1.42708	wt * 35wt up vs HGPS * 35HGPS
6817396	NM_134079 // Adk // adenosine kinase // 14|14 A2-B // 11534 /// ENSMUST00000045376 // A	Adk	NM_134079	1.83648e-07	1.26026e-05	1.92743	wt * 35wt up vs HGPS * 35HGPS
6836805	NM_001164203 // Plec // plectin // 15 D3|15 44.0 cM // 18810 /// NM_001163540 // Plec /	Plec	NM_001164203	1.8999e-07	1.29995e-05	1.50321	wt * 35wt up vs HGPS * 35HGPS
6989100	NM_009041 // Rdx // radixin // 9 A5.3|9 // 19684 /// NM_001104616 // Rdx // radixin //	Rdx	NM_009041	1.9281e-07	1.31156e-05	2.49759	wt * 35wt up vs HGPS * 35HGPS
6925380	NM_198960 // Tcfap2e // transcription factor AP-2, epsilon // 4 D2.2|4 // 332937 /// EN	Tcfap2e	NM_198960	1.92415e-07	1.31156e-05	2.02933	wt * 35wt up vs HGPS * 35HGPS
6951118	NM_001170433 // Ppfibp1 // PTPRF interacting protein, binding protein 1 (liprin beta 1)	Ppfibp1	NM_001170433	2.03654e-07	1.3813e-05	1.69217	wt * 35wt up vs HGPS * 35HGPS
6854458	NM_015830 // Solh // small optic lobes homolog (Drosophila) // 17|17 A3 // 50817 /// EN	Solh	NM_015830	2.06627e-07	1.3974e-05	-1.98539	wt * 35wt down vs HGPS * 35HGPS
6900254	NM_001093754 // Dennd2d // DENN/MADD domain containing 2D // 3 F2.3|3 // 72121 /// NM_0	Dennd2d	NM_001093754	2.08468e-07	1.40329e-05	-1.99083	wt * 35wt down vs HGPS * 35HGPS
6769481	NM_028709 // Btbd11 // BTB (POZ) domain containing 11 // 10 C1|10 // 74007 /// NM_00101	Btbd11	NM_028709	2.08701e-07	1.40329e-05	1.545	wt * 35wt up vs HGPS * 35HGPS
6790774	NM_028011 // Tom1l1 // target of myb1-like 1 (chicken) // 11 D|11 53.0 cM // 71943 ///	Tom1l1	NM_028011	2.09344e-07	1.40356e-05	-1.65151	wt * 35wt down vs HGPS * 35HGPS
6933990	NM_013832 // Rasal1 // RAS protein activator like 1 (GAP1 like) // 5 F|5 // 19415 /// E	Rasal1	NM_013832	2.10593e-07	1.4079e-05	-1.57325	wt * 35wt down vs HGPS * 35HGPS
6872029	NM_011921 // Aldh1a7 // aldehyde dehydrogenase family 1, subfamily A7 // 19 B|19 20.0 c	Aldh1a7	NM_011921	2.14094e-07	1.42315e-05	5.41949	wt * 35wt up vs HGPS * 35HGPS
6779185	BC040462 // Spred2 // sprouty-related, EVH1 domain containing 2 // 11|11 A3.2 // 114716	Spred2	BC040462	2.13998e-07	1.42315e-05	2.61812	wt * 35wt up vs HGPS * 35HGPS
6778391	NM_008501 // Lif // leukemia inhibitory factor // 11 A1-A2|11 0.25 cM // 16878 /// NM_0	Lif	NM_008501	2.23723e-07	1.48293e-05	-1.39425	wt * 35wt down vs HGPS * 35HGPS
6770030	NM_007569 // Btg1 // B-cell translocation gene 1, anti-proliferative // 10 C3|10 // 122	Btg1	NM_007569	2.2848e-07	1.51017e-05	1.53781	wt * 35wt up vs HGPS * 35HGPS
6885734	NM_178694 // Zer1 // zer-1 homolog (C. elegans) // 2 B|2 // 227693 /// ENSMUST000000447	Zer1	NM_178694	2.31539e-07	1.52606e-05	1.62075	wt * 35wt up vs HGPS * 35HGPS
6758984	NM_172406 // Trak2 // trafficking protein, kinesin binding 2 // 1 C1.3|1 // 70827 /// E	Trak2	NM_172406	2.3551e-07	1.54352e-05	-1.84238	wt * 35wt down vs HGPS * 35HGPS
6967203	NM_207537 // Mrgprb3 // MAS-related GPR, member B3 // 7 B4|7 // 404238 /// ENSMUST00000	Mrgprb3	NM_207537	2.3502e-07	1.54352e-05	13.6669	wt * 35wt up vs HGPS * 35HGPS
6839956	NM_145941 // Eif4g1 // eukaryotic translation initiation factor 4, gamma 1 // 16 B1|16	Eif4g1	NM_145941	2.39989e-07	1.56408e-05	-1.31385	wt * 35wt down vs HGPS * 35HGPS
6819744	NM_011446 // Sox7 // SRY-box containing gene 7 // 14|14 C3 // 20680 /// ENSMUST00000079	Sox7	NM_011446	2.39667e-07	1.56408e-05	-2.80439	wt * 35wt down vs HGPS * 35HGPS
6920754	NM_178061 // Mobkl2b // MOB1, Mps One Binder kinase activator-like 2B (yeast) // 4 A5|4	Mobkl2b	NM_178061	2.41452e-07	1.56924e-05	1.91218	wt * 35wt up vs HGPS * 35HGPS
6781440	NM_025757 // 4933439F18Rik // RIKEN cDNA 4933439F18 gene // 11 B2|11 // 66771 /// ENSMU	4933439F18Rik	NM_025757	2.432e-07	1.57621e-05	1.83406	wt * 35wt up vs HGPS * 35HGPS
6817403	NM_017479 // Myst4 // MYST histone acetyltransferase monocytic leukemia 4 // 14 A3|14 /	Myst4	NM_017479	2.4684e-07	1.59537e-05	2.25471	wt * 35wt up vs HGPS * 35HGPS
6789329	NM_023517 // Tnfsf13 // tumor necrosis factor (ligand) superfamily, member 13 // 11|11	Tnfsf13	NM_023517	2.48608e-07	1.59794e-05	-2.9986	wt * 35wt down vs HGPS * 35HGPS
6852229	NM_019919 // Ltbp1 // latent transforming growth factor beta binding protein 1 // 17|17	Ltbp1	NM_019919	2.48171e-07	1.59794e-05	2.62956	wt * 35wt up vs HGPS * 35HGPS
6890312	NM_001024856 // Ttbk2 // tau tubulin kinase 2 // 2 F1|2 // 140810 /// NM_001024857 // T	Ttbk2	NM_001024856	2.50818e-07	1.60772e-05	1.88307	wt * 35wt up vs HGPS * 35HGPS
6838287	NM_027052 // Slc38a4 // solute carrier family 38, member 4 // 15 F1|15 // 69354 /// ENS	Slc38a4	NM_027052	2.535e-07	1.62046e-05	2.94076	wt * 35wt up vs HGPS * 35HGPS
6910085	NM_010723 // Lmo4 // LIM domain only 4 // 3 H2|3 73.1 cM // 16911 /// NM_001161770 // L	Lmo4	NM_010723	2.59328e-07	1.65141e-05	1.86589	wt * 35wt up vs HGPS * 35HGPS
6935060	NM_027356 // Ufsp1 // UFM1-specific peptidase 1 // 5 G2|5 78.0 cM // 70240 /// ENSMUST0	Ufsp1	NM_027356	2.59757e-07	1.65141e-05	2.81701	wt * 35wt up vs HGPS * 35HGPS
6956981	NM_007544 // Bid // BH3 interacting domain death agonist // 6 F1|6 54.0 cM // 12122 ///	Bid	NM_007544	2.63941e-07	1.67345e-05	-1.52738	wt * 35wt down vs HGPS * 35HGPS
6916784	NM_007902 // Edn2 // endothelin 2 // 4 D2.2|4 // 13615 /// ENSMUST00000030384 // Edn2 /	Edn2	NM_007902	2.69034e-07	1.70111e-05	3.06478	wt * 35wt up vs HGPS * 35HGPS
6862094	NM_201600 // Myo5b // myosin VB // 18 E2|18 48.0 cM // 17919 /// ENSMUST00000074157 //	Myo5b	NM_201600	2.71382e-07	1.71132e-05	-3.17879	wt * 35wt down vs HGPS * 35HGPS
6926160	NM_010142 // Ephb2 // Eph receptor B2 // 4 D-E|4 65.7 cM // 13844 /// ENSMUST0000010584	Ephb2	NM_010142	2.75811e-07	1.73456e-05	-2.54176	wt * 35wt down vs HGPS * 35HGPS
6790902	NM_008704 // Nme1 // non-metastatic cells 1, protein (NM23A) expressed in // 11 D|11 //	Nme1	NM_008704	2.77086e-07	1.73789e-05	-3.71878	wt * 35wt down vs HGPS * 35HGPS
6907010	NM_025420 // Lce1m // late cornified envelope 1M // 3 F2|3 // 66203 /// ENSMUST00000029	Lce1m	NM_025420	2.80305e-07	1.75337e-05	62.9313	wt * 35wt up vs HGPS * 35HGPS
6755569	NM_001161665 // Kif26b // kinesin family member 26B // 1 H4|1 97.58 cM // 269152 /// EN	Kif26b	NM_001161665	2.81152e-07	1.75397e-05	-2.97069	wt * 35wt down vs HGPS * 35HGPS
6955545	NM_009531 // Xpc // xeroderma pigmentosum, complementation group C // 6|6 D // 22591 //	Xpc	NM_009531	2.85688e-07	1.77751e-05	1.76464	wt * 35wt up vs HGPS * 35HGPS
6963744	NM_001130479 // Nucb2 // nucleobindin 2 // 7 F1|7 // 53322 /// NM_016773 // Nucb2 // nu	Nucb2	NM_001130479	2.8909e-07	1.79389e-05	-3.27225	wt * 35wt down vs HGPS * 35HGPS
6880393	NM_011580 // Thbs1 // thrombospondin 1 // 2 F1-F3|2 65.0 cM // 21825 /// ENSMUST0000003	Thbs1	NM_011580	2.90288e-07	1.79655e-05	5.71183	wt * 35wt up vs HGPS * 35HGPS
6866021	NM_007420 // Adrb2 // adrenergic receptor, beta 2 // 18 E1|18 34.0 cM // 11555 /// ENSM	Adrb2	NM_007420	2.93691e-07	1.8128e-05	3.14177	wt * 35wt up vs HGPS * 35HGPS
6916090	NM_177667 // Ttc22 // tetratricopeptide repeat domain 22 // 4 C7|4 // 230576 /// ENSMUS	Ttc22	NM_177667	2.96402e-07	1.8185e-05	-4.24192	wt * 35wt down vs HGPS * 35HGPS
6768155	NM_001146120 // Psap // prosaposin // 10 B4|10 35.0 cM // 19156 /// NM_011179 // Psap /	Psap	NM_001146120	2.9562e-07	1.8185e-05	1.3735	wt * 35wt up vs HGPS * 35HGPS
6766491	NM_178934 // Slc2a12 // solute carrier family 2 (facilitated glucose transporter), memb	Slc2a12	NM_178934	2.96952e-07	1.8185e-05	6.75981	wt * 35wt up vs HGPS * 35HGPS
6782554	NM_010484 // Slc6a4 // solute carrier family 6 (neurotransmitter transporter, serotonin	Slc6a4	NM_010484	3.0147e-07	1.84134e-05	3.40692	wt * 35wt up vs HGPS * 35HGPS
6924691	NM_025647 // Cmpk1 // cytidine monophosphate (UMP-CMP) kinase 1 // 4|4 C7 // 66588 ///	Cmpk1	NM_025647	3.03144e-07	1.84672e-05	-1.86411	wt * 35wt down vs HGPS * 35HGPS
6993128	NM_013860 // Limd1 // LIM domains containing 1 // 9 F|9 70.7 cM // 29806 /// ENSMUST000	Limd1	NM_013860	3.06839e-07	1.86437e-05	2.08069	wt * 35wt up vs HGPS * 35HGPS
6873068	NM_178362 // Sorbs1 // sorbin and SH3 domain containing 1 // 19 C3|19 36.5 cM // 20411	Sorbs1	NM_178362	3.09674e-07	1.87671e-05	2.57883	wt * 35wt up vs HGPS * 35HGPS
6784709	NM_025894 // Psmd12 // proteasome (prosome, macropain) 26S subunit, non-ATPase, 12 // 1	Psmd12	NM_025894	3.11932e-07	1.88549e-05	-1.57359	wt * 35wt down vs HGPS * 35HGPS
6874001	NM_178688 // Ablim1 // actin-binding LIM protein 1 // 19 D2|19 53.0 cM // 226251 /// NM	Ablim1	NM_178688	3.15417e-07	1.90163e-05	-1.79313	wt * 35wt down vs HGPS * 35HGPS
6997349	NM_026122 // Hmgn3 // high mobility group nucleosomal binding domain 3 // 9|9 E3.1 // 9	Hmgn3	NM_026122	3.1761e-07	1.90992e-05	-3.27729	wt * 35wt down vs HGPS * 35HGPS
6823223	NM_145459 // Zfp503 // zinc finger protein 503 // 14 A3|14 9.0 cM // 218820 /// ENSMUST	Zfp503	NM_145459	3.20331e-07	1.92133e-05	1.52781	wt * 35wt up vs HGPS * 35HGPS
6871511	NM_009852 // Cd6 // CD6 antigen // 19 A|19 5.0 cM // 12511 /// NM_001037801 // Cd6 // C	Cd6	NM_009852	3.21468e-07	1.9232e-05	-1.3969	wt * 35wt down vs HGPS * 35HGPS
6884101	NM_009867 // Cdh4 // cadherin 4 // 2 H4|2 106.0 cM // 12561 /// ENSMUST00000000314 // C	Cdh4	NM_009867	3.25344e-07	1.94111e-05	1.77725	wt * 35wt up vs HGPS * 35HGPS
6810688	NM_019671 // Net1 // neuroepithelial cell transforming gene 1 // 13 A1|13 // 56349 ///	Net1	NM_019671	3.26126e-07	1.94111e-05	1.34491	wt * 35wt up vs HGPS * 35HGPS
6811074	NR_003568 // Gpr137b-ps // G protein-coupled receptor 137B, pseudogene // 13 A1|13 // 6	Gpr137b-ps	NR_003568	3.27394e-07	1.94287e-05	1.89744	wt * 35wt up vs HGPS * 35HGPS
6755672	NM_007415 // Parp1 // poly (ADP-ribose) polymerase family, member 1 // 1 H5|1 98.6 cM /	Parp1	NM_007415	3.28086e-07	1.94287e-05	1.86455	wt * 35wt up vs HGPS * 35HGPS
6931362	NM_001001980 // Limch1 // LIM and calponin homology domains 1 // 5 C3.1|5 // 77569 ///	Limch1	NM_001001980	3.33007e-07	1.96645e-05	2.03986	wt * 35wt up vs HGPS * 35HGPS
6833311	NM_010444 // Nr4a1 // nuclear receptor subfamily 4, group A, member 1 // 15|15 F // 153	Nr4a1	NM_010444	3.33754e-07	1.96645e-05	2.55691	wt * 35wt up vs HGPS * 35HGPS
6774226	NM_001024911 // Sept10 // septin 10 // 10 B4|10 // 103080 /// NM_001024910 // Sept10 //	Sept10	NM_001024911	3.37822e-07	1.98541e-05	1.85151	wt * 35wt up vs HGPS * 35HGPS
6784844	NM_010604 // Kcnj16 // potassium inwardly-rectifying channel, subfamily J, member 16 //	Kcnj16	NM_010604	3.48851e-07	2.04507e-05	2.03518	wt * 35wt up vs HGPS * 35HGPS
6784290	NM_025404 // Arl4d // ADP-ribosylation factor-like 4D // 11 D|11 // 80981 /// BC016113	Arl4d	NM_025404	3.51079e-07	2.05298e-05	6.78826	wt * 35wt up vs HGPS * 35HGPS
7018804	NM_021476 // Cysltr1 // cysteinyl leukotriene receptor 1 // X|X D // 58861 /// ENSMUST0	Cysltr1	NM_021476	3.52237e-07	2.0546e-05	2.02311	wt * 35wt up vs HGPS * 35HGPS
6758261	NM_010212 // Fhl2 // four and a half LIM domains 2 // 1 B|1 // 14200 /// ENSMUST0000000	Fhl2	NM_010212	3.53513e-07	2.0569e-05	-4.27746	wt * 35wt down vs HGPS * 35HGPS
6819153	NM_008608 // Mmp14 // matrix metallopeptidase 14 (membrane-inserted) // 14 C2|14 12.5 c	Mmp14	NM_008608	3.55468e-07	2.06313e-05	2.06734	wt * 35wt up vs HGPS * 35HGPS
6830480	NM_178920 // Mal2 // mal, T-cell differentiation protein 2 // 15 D1|15 // 105853 /// EN	Mal2	NM_178920	3.58966e-07	2.07312e-05	-3.70299	wt * 35wt down vs HGPS * 35HGPS
6823709	NM_138672 // Stab1 // stabilin 1 // 14 B|14 // 192187 /// ENSMUST00000036618 // Stab1 /	Stab1	NM_138672	3.5831e-07	2.07312e-05	-1.29336	wt * 35wt down vs HGPS * 35HGPS
6843184	NM_008338 // Ifngr2 // interferon gamma receptor 2 // 16 C3.3|16 63.3 cM // 15980 /// E	Ifngr2	NM_008338	3.65152e-07	2.10015e-05	-2.61523	wt * 35wt down vs HGPS * 35HGPS
6870697	NM_181415 // Atrnl1 // attractin like 1 // 19 D2|19 // 226255 /// ENSMUST00000077282 //	Atrnl1	NM_181415	3.65594e-07	2.10015e-05	2.74926	wt * 35wt up vs HGPS * 35HGPS
6941866	NM_011256 // Pitpnm2 // phosphatidylinositol transfer protein, membrane-associated 2 //	Pitpnm2	NM_011256	3.66347e-07	2.10015e-05	1.75748	wt * 35wt up vs HGPS * 35HGPS
6883722	NM_213733 // Npepl1 // aminopeptidase-like 1 // 2 H4|2 // 228961 /// ENSMUST00000044415	Npepl1	NM_213733	3.67525e-07	2.10174e-05	1.86974	wt * 35wt up vs HGPS * 35HGPS
6798418	NM_175930 // Rapgef5 // Rap guanine nucleotide exchange factor (GEF) 5 // 12 F2|12 // 2	Rapgef5	NM_175930	3.69027e-07	2.10517e-05	2.22016	wt * 35wt up vs HGPS * 35HGPS
6963456	NM_009667 // Ampd3 // adenosine monophosphate deaminase 3 // 7 E2-E3|7 52.0 cM // 11717	Ampd3	NM_009667	3.73529e-07	2.12048e-05	-2.53993	wt * 35wt down vs HGPS * 35HGPS
6884341	NM_145921 // Olah // oleoyl-ACP hydrolase // 2 A1|2 // 99035 /// ENSMUST00000027955 //	Olah	NM_145921	3.72711e-07	2.12048e-05	-4.24107	wt * 35wt down vs HGPS * 35HGPS
6899760	NM_001009935 // Txnip // thioredoxin interacting protein // 3 F2.2|3 47.1 cM // 56338 /	Txnip	NM_001009935	3.74471e-07	2.12067e-05	4.81038	wt * 35wt up vs HGPS * 35HGPS
6775185	NM_009933 // Col6a1 // collagen, type VI, alpha 1 // 10 B5-C1|10 41.1 cM // 12833 /// E	Col6a1	NM_009933	3.80147e-07	2.147e-05	2.73406	wt * 35wt up vs HGPS * 35HGPS
6883121	NM_146129 // Pcif1 // PDX1 C-terminal inhibiting factor 1 // 2 H3|2 // 228866 /// ENSMU	Pcif1	NM_146129	3.8096e-07	2.147e-05	1.45026	wt * 35wt up vs HGPS * 35HGPS
7016751	NM_145951 // Enox2 // ecto-NOX disulfide-thiol exchanger 2 // X A4-A5|X // 209224 /// E	Enox2	NM_145951	3.89046e-07	2.18728e-05	1.62657	wt * 35wt up vs HGPS * 35HGPS
6769262	NM_022653 // Thop1 // thimet oligopeptidase 1 // 10 C1|10 43.0 cM // 50492 /// ENSMUST0	Thop1	NM_022653	3.96484e-07	2.22374e-05	-2.88156	wt * 35wt down vs HGPS * 35HGPS
6990683	NM_019987 // Ick // intestinal cell kinase // 9 E1|9 // 56542 /// NM_001163780 // Ick /	Ick	NM_019987	4.02246e-07	2.24526e-05	1.65583	wt * 35wt up vs HGPS * 35HGPS
6778284	NM_178149 // Pik3ip1 // phosphoinositide-3-kinase interacting protein 1 // 11 A1|11 //	Pik3ip1	NM_178149	4.01901e-07	2.24526e-05	1.83339	wt * 35wt up vs HGPS * 35HGPS
6991716	NM_009034 // Rbp2 // retinol binding protein 2, cellular // 9 E3.3|9 57.0 cM // 19660 /	Rbp2	NM_009034	4.06262e-07	2.26227e-05	-6.0401	wt * 35wt down vs HGPS * 35HGPS
6906749	NM_013658 // Sema4a // sema domain, immunoglobulin domain (Ig), transmembrane domain (T	Sema4a	NM_013658	4.09968e-07	2.27747e-05	-1.89848	wt * 35wt down vs HGPS * 35HGPS
6790508	NM_029478 // Tmem49 // transmembrane protein 49 // 11 C|11 // 75909 /// NR_029738 // Mi	Tmem49	NM_029478	4.13651e-07	2.29247e-05	-1.8078	wt * 35wt down vs HGPS * 35HGPS
6783363	NM_198013 // Cuedc1 // CUE domain containing 1 // 11 C|11 // 103841 /// NM_001172099 //	Cuedc1	NM_198013	4.20069e-07	2.32015e-05	1.47314	wt * 35wt up vs HGPS * 35HGPS
6857797	NM_001001806 // Zfp36l2 // zinc finger protein 36, C3H type-like 2 // 17 E4|17 // 12193	Zfp36l2	NM_001001806	4.20634e-07	2.32015e-05	2.02812	wt * 35wt up vs HGPS * 35HGPS
6951525	NM_012055 // Asns // asparagine synthetase // 6 A1|6 // 27053 /// ENSMUST00000031766 //	Asns	NM_012055	4.2532e-07	2.34046e-05	-2.02681	wt * 35wt down vs HGPS * 35HGPS
6879621	NM_178890 // Abtb2 // ankyrin repeat and BTB (POZ) domain containing 2 // 2 E2|2 // 993	Abtb2	NM_178890	4.33494e-07	2.37983e-05	2.35767	wt * 35wt up vs HGPS * 35HGPS
6818742	NM_033602 // Peli2 // pellino 2 // 14 C1|14 16.5 cM // 93834 /// ENSMUST00000073150 //	Peli2	NM_033602	4.39313e-07	2.40611e-05	3.622	wt * 35wt up vs HGPS * 35HGPS
6855659	NM_001025250 // Vegfa // vascular endothelial growth factor A // 17 C|17 24.2 cM // 223	Vegfa	NM_001025250	4.4154e-07	2.40701e-05	-2.9731	wt * 35wt down vs HGPS * 35HGPS
6766353	NM_172786 // Il20ra // interleukin 20 receptor, alpha // 10 A3|10 // 237313 /// ENSMUST	Il20ra	NM_172786	4.40987e-07	2.40701e-05	6.68268	wt * 35wt up vs HGPS * 35HGPS
6881155	NM_009374 // Tgm3 // transglutaminase 3, E polypeptide // 2 F1|2 // 21818 /// ENSMUST00	Tgm3	NM_009374	4.43558e-07	2.41238e-05	-7.95203	wt * 35wt down vs HGPS * 35HGPS
6838750	NM_146065 // Atf7 // activating transcription factor 7 // 15 F3|15 // 223922 /// ENSMUS	Atf7	NM_146065	4.47183e-07	2.42643e-05	1.41477	wt * 35wt up vs HGPS * 35HGPS
6884302	NM_153594 // Pcmtd2 // protein-L-isoaspartate (D-aspartate) O-methyltransferase domain	Pcmtd2	NM_153594	4.53433e-07	2.45464e-05	2.17714	wt * 35wt up vs HGPS * 35HGPS
6985697	NM_028725 // Sdr42e1 // short chain dehydrogenase/reductase family 42E, member 1 // 8 E	Sdr42e1	NM_028725	4.57773e-07	2.46669e-05	-2.47174	wt * 35wt down vs HGPS * 35HGPS
6958048	NM_130861 // Slco1a5 // solute carrier organic anion transporter family, member 1a5 //	Slco1a5	NM_130861	4.57288e-07	2.46669e-05	-1.51781	wt * 35wt down vs HGPS * 35HGPS
6925367	NM_153403 // Eif2c1 // eukaryotic translation initiation factor 2C, 1 // 4 D2.2|4 // 23	Eif2c1	NM_153403	4.59709e-07	2.47141e-05	1.88396	wt * 35wt up vs HGPS * 35HGPS
6979709	NM_054070 // Afg3l1 // AFG3(ATPase family gene 3)-like 1 (yeast) // 8 E1-E2|8 // 114896	Afg3l1	NM_054070	4.65621e-07	2.48034e-05	-1.61441	wt * 35wt down vs HGPS * 35HGPS
6926396	NM_011059 // Padi1 // peptidyl arginine deiminase, type I // 4 E1|4 71.0 cM // 18599 //	Padi1	NM_011059	4.63963e-07	2.48034e-05	-1.30572	wt * 35wt down vs HGPS * 35HGPS
6782134	NM_008876 // Pld2 // phospholipase D2 // 11 B3|11 39.0 cM // 18806 /// ENSMUST000000184	Pld2	NM_008876	4.65553e-07	2.48034e-05	-3.50655	wt * 35wt down vs HGPS * 35HGPS
6778358	NM_146013 // Sec14l4 // SEC14-like 4 (S. cerevisiae) // 11 A1|11 // 103655 /// ENSMUST0	Sec14l4	NM_146013	4.64873e-07	2.48034e-05	2.14725	wt * 35wt up vs HGPS * 35HGPS
6792614	NM_007707 // Socs3 // suppressor of cytokine signaling 3 // 11 E2|11 // 12702 /// ENSMU	Socs3	NM_007707	4.68238e-07	2.4886e-05	2.33648	wt * 35wt up vs HGPS * 35HGPS
6874631	NM_010726 // Phyh // phytanoyl-CoA hydroxylase // 2 A1|2 // 16922 /// ENSMUST0000002797	Phyh	NM_010726	4.77134e-07	2.53011e-05	-2.52339	wt * 35wt down vs HGPS * 35HGPS
7014941	NM_018737 // Ctps2 // cytidine 5'-triphosphate synthase 2 // X|X F5 // 55936 /// NM_001	Ctps2	NM_018737	4.81918e-07	2.54969e-05	1.55925	wt * 35wt up vs HGPS * 35HGPS
6869294	NM_172837 // Lipk // lipase, family member K // 19 C1|19 // 240633 /// BC055815 // Lipk	Lipk	NM_172837	4.84132e-07	2.55561e-05	-8.28473	wt * 35wt down vs HGPS * 35HGPS
6928846	NM_028882 // Sema3d // sema domain, immunoglobulin domain (Ig), short basic domain, sec	Sema3d	NM_028882	4.95002e-07	2.60708e-05	9.53812	wt * 35wt up vs HGPS * 35HGPS
6932385	NM_053087 // Epgn // epithelial mitogen // 5|5 E2 // 71920 /// ENSMUST00000041516 // Ep	Epgn	NM_053087	4.99131e-07	2.62291e-05	-2.45855	wt * 35wt down vs HGPS * 35HGPS
6851669	NM_008549 // Man2a1 // mannosidase 2, alpha 1 // 17|17 E1.2 // 17158 /// ENSMUST0000008	Man2a1	NM_008549	5.05019e-07	2.64789e-05	2.59625	wt * 35wt up vs HGPS * 35HGPS
6899413	NM_207247 // Pglyrp3 // peptidoglycan recognition protein 3 // 3 F1|3 // 242100 /// NM_	Pglyrp3	NM_207247	5.0643e-07	2.64933e-05	-5.91785	wt * 35wt down vs HGPS * 35HGPS
6775466	NM_008688 // Nfic // nuclear factor I/C // 10 C1|10 43.0 cM // 18029 /// NM_026756 // N	Nfic	NM_008688	5.09179e-07	2.65776e-05	1.66341	wt * 35wt up vs HGPS * 35HGPS
6827123	NM_177715 // Kctd12 // potassium channel tetramerisation domain containing 12 // 14 E2.	Kctd12	NM_177715	5.11178e-07	2.66224e-05	5.37693	wt * 35wt up vs HGPS * 35HGPS
6982094	NM_008455 // Klkb1 // kallikrein B, plasma 1 // 8 B1-B3|8 26.0 cM // 16621 /// NM_13396	Klkb1	NM_008455	5.32891e-07	2.76913e-05	1.77864	wt * 35wt up vs HGPS * 35HGPS
6979704	NM_023279 // Tubb3 // tubulin, beta 3 // 8 E1|8 // 22152 /// NM_008559 // Mc1r // melan	Tubb3	NM_023279	5.34286e-07	2.77021e-05	-4.23953	wt * 35wt down vs HGPS * 35HGPS
6807154	NM_027324 // Sfxn1 // sideroflexin 1 // 13 B1|13 35.0 cM // 14057 /// ENSMUST0000002193	Sfxn1	NM_027324	5.42708e-07	2.80143e-05	-2.76444	wt * 35wt down vs HGPS * 35HGPS
6992215	NM_001174047 // Cacna2d2 // calcium channel, voltage-dependent, alpha 2/delta subunit 2	Cacna2d2	NM_001174047	5.54234e-07	2.85461e-05	-1.24255	wt * 35wt down vs HGPS * 35HGPS
6800060	NM_013464 // Ahr // aryl-hydrocarbon receptor // 12 A3|12 18.0 cM // 11622 /// ENSMUST0	Ahr	NM_013464	5.57404e-07	2.85832e-05	2.03708	wt * 35wt up vs HGPS * 35HGPS
6858743	NM_008058 // Fzd8 // frizzled homolog 8 (Drosophila) // 18 A1|18 2.0 cM // 14370 /// EN	Fzd8	NM_008058	5.56817e-07	2.85832e-05	2.7386	wt * 35wt up vs HGPS * 35HGPS
6820381	NM_207652 // Tsc22d1 // TSC22 domain family, member 1 // 14 D3|14 42.0 cM // 21807 ///	Tsc22d1	NM_207652	5.65273e-07	2.89232e-05	1.90373	wt * 35wt up vs HGPS * 35HGPS
6808314	NM_053108 // Glrx // glutaredoxin // 13 C1|13 44.0 cM // 93692 /// ENSMUST00000022082 /	Glrx	NM_053108	5.67674e-07	2.89824e-05	-6.17533	wt * 35wt down vs HGPS * 35HGPS
6919932	NM_145950 // Osgin2 // oxidative stress induced growth inhibitor family member 2 // 4 A	Osgin2	NM_145950	5.70244e-07	2.90501e-05	2.45422	wt * 35wt up vs HGPS * 35HGPS
6828522	NM_013584 // Lifr // leukemia inhibitory factor receptor // 15 A1|15 4.6 cM // 16880 //	Lifr	NM_013584	5.73843e-07	2.91697e-05	3.20859	wt * 35wt up vs HGPS * 35HGPS
6825322	NM_021480 // Tdh // L-threonine dehydrogenase // 14 D1|14 // 58865 /// ENSMUST000000225	Tdh	NM_021480	5.79227e-07	2.93794e-05	-4.83113	wt * 35wt down vs HGPS * 35HGPS
6774395	NM_181423 // Supv3l1 // suppressor of var1, 3-like 1 (S. cerevisiae) // 10 B4|10 // 338	Supv3l1	NM_181423	5.99119e-07	3.03225e-05	-1.5158	wt * 35wt down vs HGPS * 35HGPS
6769449	NM_183172 // Ric8b // resistance to inhibitors of cholinesterase 8 homolog B (C. elegan	Ric8b	NM_183172	6.03492e-07	3.04776e-05	1.72516	wt * 35wt up vs HGPS * 35HGPS
6963213	NM_010562 // Ilk // integrin linked kinase // 7|7 E1 // 16202 /// NM_001161724 // Ilk /	Ilk	NM_010562	6.05157e-07	3.04957e-05	1.47565	wt * 35wt up vs HGPS * 35HGPS
6996124	NM_001040426 // Thsd4 // thrombospondin, type I, domain containing 4 // 9 B|9 // 207596	Thsd4	NM_001040426	6.07398e-07	3.05427e-05	1.426	wt * 35wt up vs HGPS * 35HGPS
6787465	NM_134017 // Mat2b // methionine adenosyltransferase II, beta // 11 A5|11 // 108645 ///	Mat2b	NM_134017	6.18715e-07	3.10448e-05	1.65354	wt * 35wt up vs HGPS * 35HGPS
6999404	NM_019676 // Plcd1 // phospholipase C, delta 1 // 9 F3|9 // 18799 /// ENSMUST0000001080	Plcd1	NM_019676	6.22297e-07	3.11576e-05	-1.82257	wt * 35wt down vs HGPS * 35HGPS
6838654	NR_003960 // Gm5478 // predicted pseudogene 5478 // 15 F2|15 // 432987 /// NM_008476 //	Gm5478	NR_003960	6.25892e-07	3.12705e-05	-2.35339	wt * 35wt down vs HGPS * 35HGPS
6874584	NM_001177843 // Frmd4a // FERM domain containing 4A // 2 A1|2 // 209630 /// NM_172475 /	Frmd4a	NM_001177843	6.2818e-07	3.13177e-05	1.44893	wt * 35wt up vs HGPS * 35HGPS
6824004	NM_130878 // Cdhr1 // cadherin-related family member 1 // 14 B|14 // 170677 /// ENSMUST	Cdhr1	NM_130878	6.31942e-07	3.14381e-05	-1.83035	wt * 35wt down vs HGPS * 35HGPS
6962961	BC079886 // Fam168a // family with sequence similarity 168, member A // 7 E3|7 // 31960	Fam168a	BC079886	6.36072e-07	3.14424e-05	-1.76018	wt * 35wt down vs HGPS * 35HGPS
6835706	NM_177225 // Samd12 // sterile alpha motif domain containing 12 // 15 C-D1|15 // 320679	Samd12	NM_177225	6.35149e-07	3.14424e-05	-3.4726	wt * 35wt down vs HGPS * 35HGPS
6876014	NM_001039087 // Rapgef1 // Rap guanine nucleotide exchange factor (GEF) 1 // 2 B|2 18.5	Rapgef1	NM_001039087	6.339e-07	3.14424e-05	1.8267	wt * 35wt up vs HGPS * 35HGPS
6926023	NM_207237 // Man1c1 // mannosidase, alpha, class 1C, member 1 // 4 D3|4 // 230815 /// E	Man1c1	NM_207237	6.49769e-07	3.20516e-05	1.98185	wt * 35wt up vs HGPS * 35HGPS
6836602	NM_007982 // Ptk2 // PTK2 protein tyrosine kinase 2 // 15 D3|15 42.0 cM // 14083 /// NM	Ptk2	NM_007982	6.51955e-07	3.20916e-05	1.90439	wt * 35wt up vs HGPS * 35HGPS
6813187	NM_013660 // Sema4d // sema domain, immunoglobulin domain (Ig), transmembrane domain (T	Sema4d	NM_013660	6.70445e-07	3.29323e-05	-2.6524	wt * 35wt down vs HGPS * 35HGPS
6788812	NM_001004143 // Usp22 // ubiquitin specific peptidase 22 // 11 B2|11 // 216825 /// ENSM	Usp22	NM_001004143	6.78429e-07	3.32544e-05	1.4361	wt * 35wt up vs HGPS * 35HGPS
6787174	NM_008005 // Fgf18 // fibroblast growth factor 18 // 11 A4|11 // 14172 /// ENSMUST00000	Fgf18	NM_008005	6.8639e-07	3.35741e-05	3.6886	wt * 35wt up vs HGPS * 35HGPS
6886045	NM_010283 // Ggta1 // glycoprotein galactosyltransferase alpha 1, 3 // 2 B|2 25.0 cM //	Ggta1	NM_010283	6.99388e-07	3.41383e-05	2.19965	wt * 35wt up vs HGPS * 35HGPS
6995065	NM_001163743 // Nlrx1 // NLR family member X1 // 9 A5.2|9 // 270151 /// NM_178420 // Nl	Nlrx1	NM_001163743	7.1024e-07	3.42383e-05	-1.74634	wt * 35wt down vs HGPS * 35HGPS
6881267	NM_001177833 // Smox // spermine oxidase // 2 F1|2 // 228608 /// NM_145533 // Smox // s	Smox	NM_001177833	7.09067e-07	3.42383e-05	-4.59159	wt * 35wt down vs HGPS * 35HGPS
6757898	NM_153408 // Neurl3 // neuralized homolog 3 homolog (Drosophila) // 1 B|1 // 214854 ///	Neurl3	NM_153408	7.09483e-07	3.42383e-05	2.92245	wt * 35wt up vs HGPS * 35HGPS
6885070	NM_008845 // Pip4k2a // phosphatidylinositol-5-phosphate 4-kinase, type II, alpha // 2	Pip4k2a	NM_008845	7.04029e-07	3.42383e-05	2.13967	wt * 35wt up vs HGPS * 35HGPS
6772713	NM_011603 // Tbpl1 // TATA box binding protein-like 1 // 10 A3|10 // 237336 /// ENSMUST	Tbpl1	NM_011603	7.04729e-07	3.42383e-05	1.53703	wt * 35wt up vs HGPS * 35HGPS
6770901	NM_146010 // Tspan8 // tetraspanin 8 // 10 D2|10 // 216350 /// NM_001168680 // Tspan8 /	Tspan8	NM_146010	7.09509e-07	3.42383e-05	7.79425	wt * 35wt up vs HGPS * 35HGPS
6898171	NM_025813 // Mfsd1 // major facilitator superfamily domain containing 1 // 3|3 E2 // 66	Mfsd1	NM_025813	7.15093e-07	3.44011e-05	1.73139	wt * 35wt up vs HGPS * 35HGPS
6795881	NM_028127 // Frmd6 // FERM domain containing 6 // 12 C2-C3|12 // 319710 /// ENSMUST0000	Frmd6	NM_028127	7.28737e-07	3.49854e-05	1.55315	wt * 35wt up vs HGPS * 35HGPS
6869997	NM_001037758 // Btrc // beta-transducin repeat containing protein // 19|19 D1 // 12234	Btrc	NM_001037758	7.30369e-07	3.49917e-05	1.55628	wt * 35wt up vs HGPS * 35HGPS
6931182	NM_019636 // Tbc1d1 // TBC1 domain family, member 1 // 5 C3.1|5 // 57915 /// ENSMUST000	Tbc1d1	NM_019636	7.3805e-07	3.52872e-05	2.02475	wt * 35wt up vs HGPS * 35HGPS
7009771	NM_054039 // Foxp3 // forkhead box P3 // X A1.1|X 2.1 cM // 20371 /// NR_029473 // 4930	Foxp3	NM_054039	7.44176e-07	3.55074e-05	-1.43238	wt * 35wt down vs HGPS * 35HGPS
6869796	NM_183195 // Marveld1 // MARVEL (membrane-associating) domain containing 1 // 19 C3|19	Marveld1	NM_183195	7.49645e-07	3.5607e-05	2.33851	wt * 35wt up vs HGPS * 35HGPS
6779162	NM_033523 // Spred2 // sprouty-related, EVH1 domain containing 2 // 11|11 A3.2 // 11471	Spred2	NM_033523	7.50843e-07	3.5607e-05	2.27412	wt * 35wt up vs HGPS * 35HGPS
6969690	NM_178635 // Uvrag // UV radiation resistance associated gene // 7 E2|7 // 78610 /// EN	Uvrag	NM_178635	7.49139e-07	3.5607e-05	1.54674	wt * 35wt up vs HGPS * 35HGPS
6837144	NM_011057 // Pdgfb // platelet derived growth factor, B polypeptide // 15 E|15 46.8 cM	Pdgfb	NM_011057	7.54232e-07	3.56952e-05	2.57313	wt * 35wt up vs HGPS * 35HGPS
6877441	NM_198294 // Tanc1 // tetratricopeptide repeat, ankyrin repeat and coiled-coil containi	Tanc1	NM_198294	7.58985e-07	3.58475e-05	1.91643	wt * 35wt up vs HGPS * 35HGPS
6957763	NM_007486 // Arhgdib // Rho, GDP dissociation inhibitor (GDI) beta // 6 G1|6 // 11857 /	Arhgdib	NM_007486	7.64185e-07	3.60201e-05	-2.92383	wt * 35wt down vs HGPS * 35HGPS
6921916	NM_018761 // Ctnnal1 // catenin (cadherin associated protein), alpha-like 1 // 4|4 C1 /	Ctnnal1	NM_018761	7.68648e-07	3.61575e-05	2.88099	wt * 35wt up vs HGPS * 35HGPS
6764721	NM_009794 // Capn2 // calpain 2 // 1 H5|1 // 12334 /// ENSMUST00000068505 // Capn2 // c	Capn2	NM_009794	7.77751e-07	3.64387e-05	-3.87059	wt * 35wt down vs HGPS * 35HGPS
6864895	NM_008173 // Nr3c1 // nuclear receptor subfamily 3, group C, member 1 // 18 B3|18 20.0	Nr3c1	NM_008173	7.76941e-07	3.64387e-05	2.42917	wt * 35wt up vs HGPS * 35HGPS
6867761	NM_021474 // Efemp2 // epidermal growth factor-containing fibulin-like extracellular ma	Efemp2	NM_021474	7.83467e-07	3.64867e-05	-1.49652	wt * 35wt down vs HGPS * 35HGPS
6916913	NM_008917 // Ppt1 // palmitoyl-protein thioesterase 1 // 4 D1-D3|4 59.1 cM // 19063 ///	Ppt1	NM_008917	7.80567e-07	3.64867e-05	1.53226	wt * 35wt up vs HGPS * 35HGPS
6942956	NM_027410 // Tecpr1 // tectonin beta-propeller repeat containing 1 // 5 G2|5 // 70381 /	Tecpr1	NM_027410	7.82511e-07	3.64867e-05	1.68664	wt * 35wt up vs HGPS * 35HGPS
6991714	NM_011254 // Rbp1 // retinol binding protein 1, cellular // 9 E3.3|9 52.0 cM // 19659 /	Rbp1	NM_011254	7.87963e-07	3.65557e-05	-2.06289	wt * 35wt down vs HGPS * 35HGPS
6846571	NM_174848 // Crybg3 // beta-gamma crystallin domain containing 3 // 16 C1.3|16 // 22427	Crybg3	NM_174848	7.8808e-07	3.65557e-05	2.32899	wt * 35wt up vs HGPS * 35HGPS
6966926	NM_175022 // Prr12 // proline rich 12 // 7 B4|7 // 233210 /// ENSMUST00000057293 // Prr	Prr12	NM_175022	7.97759e-07	3.69312e-05	1.84369	wt * 35wt up vs HGPS * 35HGPS
6847876	NM_030018 // Tmem50b // transmembrane protein 50B // 16 C3.3|16 // 77975 /// ENSMUST000	Tmem50b	NM_030018	8.06275e-07	3.72515e-05	-2.26833	wt * 35wt down vs HGPS * 35HGPS
6923411	NM_010591 // Jun // Jun oncogene // 4 C5-C7|4 44.6 cM // 16476 /// ENSMUST00000107094 /	Jun	NM_010591	8.08308e-07	3.72716e-05	1.68772	wt * 35wt up vs HGPS * 35HGPS
6792097	NM_001029842 // Slc16a6 // solute carrier family 16 (monocarboxylic acid transporters),	Slc16a6	NM_001029842	8.11765e-07	3.72837e-05	-3.08021	wt * 35wt down vs HGPS * 35HGPS
6791309	NM_172564 // Tns4 // tensin 4 // 11 D|11 // 217169 /// ENSMUST00000017751 // Tns4 // te	Tns4	NM_172564	8.10769e-07	3.72837e-05	2.07546	wt * 35wt up vs HGPS * 35HGPS
6786049	NM_172496 // Cobl // cordon-bleu // 11 A1|11 6.5 cM // 12808 /// ENSMUST00000109651 //	Cobl	NM_172496	8.15282e-07	3.73716e-05	3.33702	wt * 35wt up vs HGPS * 35HGPS
6912098	NM_172687 // Coq3 // coenzyme Q3 homolog, methyltransferase (yeast) // 4 A3|4 16.6 cM /	Coq3	NM_172687	8.19416e-07	3.74141e-05	-2.03358	wt * 35wt down vs HGPS * 35HGPS
6824841	NM_026819 // Dhrs1 // dehydrogenase/reductase (SDR family) member 1 // 14 C3|14 22.5 cM	Dhrs1	NM_026819	8.19312e-07	3.74141e-05	-2.07576	wt * 35wt down vs HGPS * 35HGPS
6906740	NM_001032298 // Bglap2 // bone gamma-carboxyglutamate protein 2 // 3 F1|3 42.6 cM // 12	Bglap2	NM_001032298	8.22287e-07	3.74719e-05	-8.1749	wt * 35wt down vs HGPS * 35HGPS
6955025	NM_008638 // Mthfd2 // methylenetetrahydrofolate dehydrogenase (NAD+ dependent), methen	Mthfd2	NM_008638	8.24549e-07	3.75012e-05	-2.44381	wt * 35wt down vs HGPS * 35HGPS
6792708	NM_008730 // Nptx1 // neuronal pentraxin 1 // 11 E1-E2|11 75.0 cM // 18164 /// ENSMUST0	Nptx1	NM_008730	8.26145e-07	3.75012e-05	2.88568	wt * 35wt up vs HGPS * 35HGPS
6763014	NM_011277 // Rnf2 // ring finger protein 2 // 1 G2|1 // 19821 /// ENSMUST00000076110 //	Rnf2	NM_011277	8.28621e-07	3.75406e-05	1.77768	wt * 35wt up vs HGPS * 35HGPS
6791229	NM_001163608 // Plxdc1 // plexin domain containing 1 // 11 D|11 // 72324 /// NM_028199	Plxdc1	NM_001163608	8.30831e-07	3.75516e-05	2.15176	wt * 35wt up vs HGPS * 35HGPS
6900082	NM_027533 // Tspan2 // tetraspanin 2 // 3|3 F3 // 70747 /// ENSMUST00000029451 // Tspan	Tspan2	NM_027533	8.32084e-07	3.75516e-05	2.52455	wt * 35wt up vs HGPS * 35HGPS
6751349	NM_177646 // Dgkd // diacylglycerol kinase, delta // 1 D|1 // 227333 /// ENSMUST0000002	Dgkd	NM_177646	8.3557e-07	3.76312e-05	2.74831	wt * 35wt up vs HGPS * 35HGPS
6810260	NM_010560 // Il6st // interleukin 6 signal transducer // 13 D2.2|13 67.0 cM // 16195 //	Il6st	NM_010560	8.37203e-07	3.76312e-05	1.91309	wt * 35wt up vs HGPS * 35HGPS
6763129	NM_008485 // Lamc2 // laminin, gamma 2 // 1 H1|1 81.1 cM // 16782 /// ENSMUST0000002775	Lamc2	NM_008485	8.38687e-07	3.76312e-05	2.26934	wt * 35wt up vs HGPS * 35HGPS
6755562	NM_001161665 // Kif26b // kinesin family member 26B // 1 H4|1 97.58 cM // 269152 /// NM	Kif26b	NM_001161665	8.40992e-07	3.76622e-05	-3.21031	wt * 35wt down vs HGPS * 35HGPS
6963542	NM_020606 // Parva // parvin, alpha // 7 F1|7 // 57342 /// ENSMUST00000033030 // Parva	Parva	NM_020606	8.54176e-07	3.81794e-05	-2.44115	wt * 35wt down vs HGPS * 35HGPS
6850250	NM_001025599 // Trim26 // tripartite motif-containing 26 // 17 B1|17 20.4 cM // 22670 /	Trim26	NM_001025599	8.58505e-07	3.82995e-05	1.91843	wt * 35wt up vs HGPS * 35HGPS
6929109	NM_175437 // Pion // pigeon homolog (Drosophila) // 5 A3|5 // 212167 /// ENSMUST0000003	Pion	NM_175437	8.6244e-07	3.83285e-05	-1.26969	wt * 35wt down vs HGPS * 35HGPS
6962577	NM_029494 // Rab30 // RAB30, member RAS oncogene family // 7 E1|7 // 75985 /// ENSMUST0	Rab30	NM_029494	8.61264e-07	3.83285e-05	1.81499	wt * 35wt up vs HGPS * 35HGPS
6966203	NM_001081028 // Sipa1l3 // signal-induced proliferation-associated 1 like 3 // 7 B1|7 /	Sipa1l3	NM_001081028	8.68126e-07	3.85078e-05	1.75499	wt * 35wt up vs HGPS * 35HGPS
6902213	NM_009474 // Uox // urate oxidase // 3 H2|3 75.0 cM // 22262 /// ENSMUST00000029837 //	Uox	NM_009474	8.74937e-07	3.87363e-05	-13.3599	wt * 35wt down vs HGPS * 35HGPS
6752848	NM_145128 // Mgat5 // mannoside acetylglucosaminyltransferase 5 // 1 E3|1 // 107895 ///	Mgat5	NM_145128	8.77311e-07	3.87679e-05	1.50838	wt * 35wt up vs HGPS * 35HGPS
6857483	NM_009994 // Cyp1b1 // cytochrome P450, family 1, subfamily b, polypeptide 1 // 17 E3|1	Cyp1b1	NM_009994	8.97433e-07	3.95821e-05	3.09673	wt * 35wt up vs HGPS * 35HGPS
6979483	NM_019707 // Cdh13 // cadherin 13 // 8 E1|8 64.0 cM // 12554 /// ENSMUST00000117160 //	Cdh13	NM_019707	9.04886e-07	3.98355e-05	3.14935	wt * 35wt up vs HGPS * 35HGPS
6809447	NM_173757 // Mrps27 // mitochondrial ribosomal protein S27 // 13 D1|13 // 218506 /// EN	Mrps27	NM_173757	9.0935e-07	3.98815e-05	-2.20896	wt * 35wt down vs HGPS * 35HGPS
6888830	NM_172670 // Gyltl1b // glycosyltransferase-like 1B // 2 E1|2 // 228366 /// NM_00116663	Gyltl1b	NM_172670	9.09009e-07	3.98815e-05	2.02329	wt * 35wt up vs HGPS * 35HGPS
6858871	NM_001146287 // Cables1 // CDK5 and Abl enzyme substrate 1 // 18|18 A2 // 63955 /// NM_	Cables1	NM_001146287	9.15589e-07	4.00798e-05	1.47838	wt * 35wt up vs HGPS * 35HGPS
6813699	NM_008086 // Gas1 // growth arrest specific 1 // 13 B3-C2|13 37.0 cM // 14451 /// ENSMU	Gas1	NM_008086	9.36298e-07	4.09096e-05	2.13829	wt * 35wt up vs HGPS * 35HGPS
6978156	NM_011250 // Rbl2 // retinoblastoma-like 2 // 8 C5|8 40.99 cM // 19651 /// ENSMUST00000	Rbl2	NM_011250	9.38279e-07	4.09195e-05	1.70059	wt * 35wt up vs HGPS * 35HGPS
6979123	NM_146217 // Aars // alanyl-tRNA synthetase // 8 E1|8 // 234734 /// NM_028274 // Exosc6	Aars	NM_146217	9.52921e-07	4.14805e-05	-2.05112	wt * 35wt down vs HGPS * 35HGPS
6792500	NM_015729 // Acox1 // acyl-Coenzyme A oxidase 1, palmitoyl // 11 E2|11 // 11430 /// ENS	Acox1	NM_015729	9.77411e-07	4.22314e-05	-1.46292	wt * 35wt down vs HGPS * 35HGPS
6843178	NM_008349 // Il10rb // interleukin 10 receptor, beta // 16 C3.3|16 63.11 cM // 16155 //	Il10rb	NM_008349	9.73305e-07	4.22314e-05	-2.38601	wt * 35wt down vs HGPS * 35HGPS
6824967	NM_015771 // Lats2 // large tumor suppressor 2 // 14 C3|14 // 50523 /// NM_153382 // La	Lats2	NM_015771	9.74509e-07	4.22314e-05	1.67011	wt * 35wt up vs HGPS * 35HGPS
6879105	NM_001109691 // Phf21a // PHD finger protein 21A // 2 E1|2 // 192285 /// NM_138755 // P	Phf21a	NM_001109691	9.76441e-07	4.22314e-05	1.34608	wt * 35wt up vs HGPS * 35HGPS
6946475	NM_012056 // Fkbp9 // FK506 binding protein 9 // 6 B3|6 28.0 cM // 27055 /// ENSMUST000	Fkbp9	NM_012056	9.80193e-07	4.22733e-05	1.50927	wt * 35wt up vs HGPS * 35HGPS
6791543	NM_001077696 // Hdac5 // histone deacetylase 5 // 11 D|11 // 15184 /// NM_010412 // Hda	Hdac5	NM_001077696	9.89097e-07	4.25786e-05	1.82645	wt * 35wt up vs HGPS * 35HGPS
6875637	NM_153511 // Il1f9 // interleukin 1 family, member 9 // 2 A3|2 10.25 cM // 215257 /// E	Il1f9	NM_153511	1.0138e-06	4.35618e-05	-9.21279	wt * 35wt down vs HGPS * 35HGPS
6783360	NM_016686 // Vezf1 // vascular endothelial zinc finger 1 // 11 C|11 // 22344 /// ENSMUS	Vezf1	NM_016686	1.02346e-06	4.3896e-05	2.03627	wt * 35wt up vs HGPS * 35HGPS
6875719	NM_009849 // Entpd2 // ectonucleoside triphosphate diphosphohydrolase 2 // 2 A3|2 // 12	Entpd2	NM_009849	1.02762e-06	4.39933e-05	1.67791	wt * 35wt up vs HGPS * 35HGPS
6786978	NM_009260 // Spnb2 // spectrin beta 2 // 11 A3.3|11 13.0 cM // 20742 /// NM_175836 // S	Spnb2	NM_009260	1.03764e-06	4.4341e-05	1.63149	wt * 35wt up vs HGPS * 35HGPS
6969886	NM_010567 // Inppl1 // inositol polyphosphate phosphatase-like 1 // 7 F1|7 // 16332 ///	Inppl1	NM_010567	1.04225e-06	4.44564e-05	1.5114	wt * 35wt up vs HGPS * 35HGPS
7017419	NM_010498 // Ids // iduronate 2-sulfatase // X A7.1|X 27.0 cM // 15931 /// ENSMUST00000	Ids	NM_010498	1.04978e-06	4.46853e-05	-2.13854	wt * 35wt down vs HGPS * 35HGPS
6827284	NM_011897 // Spry2 // sprouty homolog 2 (Drosophila) // 14 E2.3|14 51.0 cM // 24064 ///	Spry2	NM_011897	1.05536e-06	4.47703e-05	3.69356	wt * 35wt up vs HGPS * 35HGPS
6786473	NM_018861 // Slc1a4 // solute carrier family 1 (glutamate/neutral amino acid transporte	Slc1a4	NM_018861	1.06274e-06	4.50017e-05	2.8062	wt * 35wt up vs HGPS * 35HGPS
6849303	NM_013630 // Pkd1 // polycystic kidney disease 1 homolog // 17 A3.3|17 10.4 cM // 18763	Pkd1	NM_013630	1.0687e-06	4.5172e-05	1.74578	wt * 35wt up vs HGPS * 35HGPS
6921161	NM_009416 // Tpm2 // tropomyosin 2, beta // 4 B1|4 // 22004 /// ENSMUST00000030184 // T	Tpm2	NM_009416	1.07509e-06	4.53598e-05	-3.19968	wt * 35wt down vs HGPS * 35HGPS
6902880	NM_026582 // Wls // wntless homolog (Drosophila) // 3 H4|3 // 68151 /// ENSMUST00000068	Wls	NM_026582	1.07917e-06	4.54498e-05	1.89992	wt * 35wt up vs HGPS * 35HGPS
6918999	NM_001004156 // Plekhg5 // pleckstrin homology domain containing, family G (with RhoGef	Plekhg5	NM_001004156	1.0975e-06	4.61386e-05	1.33279	wt * 35wt up vs HGPS * 35HGPS
6840491	NM_175177 // Bdh1 // 3-hydroxybutyrate dehydrogenase, type 1 // 16 B2|16 // 71911 /// N	Bdh1	NM_175177	1.10188e-06	4.62392e-05	-3.45123	wt * 35wt down vs HGPS * 35HGPS
6868126	NM_008118 // Gif // gastric intrinsic factor // 19 A|19 // 14603 /// ENSMUST00000025585	Gif	NM_008118	1.10636e-06	4.63441e-05	-1.43493	wt * 35wt down vs HGPS * 35HGPS
6782414	NM_001002764 // Smg6 // Smg-6 homolog, nonsense mediated mRNA decay factor (C. elegans)	Smg6	NM_001002764	1.12568e-06	4.70686e-05	1.54515	wt * 35wt up vs HGPS * 35HGPS
6960178	NM_008940 // Klk8 // kallikrein related-peptidase 8 // 7 B4|7 24.0 cM // 259277 /// ENS	Klk8	NM_008940	1.13132e-06	4.71356e-05	-5.35534	wt * 35wt down vs HGPS * 35HGPS
6783762	NM_201609 // Zfp652 // zinc finger protein 652 // 11 D|11 // 268469 /// ENSMUST00000107	Zfp652	NM_201609	1.13005e-06	4.71356e-05	2.42247	wt * 35wt up vs HGPS * 35HGPS
6840579	NM_011638 // Tfrc // transferrin receptor // 16 B3|16 21.2 cM // 22042 /// ENSMUST00000	Tfrc	NM_011638	1.13515e-06	4.7211e-05	-2.10071	wt * 35wt down vs HGPS * 35HGPS
6826975	NM_010636 // Klf12 // Kruppel-like factor 12 // 14 E2.2|14 47.5 cM // 16597 /// ENSMUST	Klf12	NM_010636	1.13888e-06	4.72816e-05	2.0499	wt * 35wt up vs HGPS * 35HGPS
6786045	NM_001190448 // Ddc // dopa decarboxylase // 11 A1-A4|11 7.0 cM // 13195 /// NM_016672	Ddc	NM_001190448	1.14787e-06	4.74858e-05	-1.29144	wt * 35wt down vs HGPS * 35HGPS
6999449	NM_153287 // Csrnp1 // cysteine-serine-rich nuclear protein 1 // 9 F4|9 // 215418 /// E	Csrnp1	NM_153287	1.14624e-06	4.74858e-05	1.94075	wt * 35wt up vs HGPS * 35HGPS
6989366	NM_011378 // Sin3a // transcriptional regulator, SIN3A (yeast) // 9 B|9 30.0 cM // 2046	Sin3a	NM_011378	1.17235e-06	4.8413e-05	1.53334	wt * 35wt up vs HGPS * 35HGPS
6840261	NM_001159318 // Il1rap // interleukin 1 receptor accessory protein // 16|16 B2 // 16180	Il1rap	NM_001159318	1.17671e-06	4.85071e-05	-1.85761	wt * 35wt down vs HGPS * 35HGPS
6846029	NM_021496 // Pvrl3 // poliovirus receptor-related 3 // 16 B5|16 // 58998 /// NM_021495	Pvrl3	NM_021496	1.1822e-06	4.86476e-05	3.5237	wt * 35wt up vs HGPS * 35HGPS
6759718	NM_027884 // Tns1 // tensin 1 // 1 C3|1 44.5 cM // 21961 /// BC055076 // Tns1 // tensin	Tns1	NM_027884	1.19167e-06	4.89507e-05	2.85075	wt * 35wt up vs HGPS * 35HGPS
6971678	NM_016978 // Oat // ornithine aminotransferase // 7 F3|7 63.0 cM // 18242 /// ENSMUST00	Oat	NM_016978	1.19446e-06	4.8979e-05	2.15388	wt * 35wt up vs HGPS * 35HGPS
6976790	NM_010934 // Npy1r // neuropeptide Y receptor Y1 // 8 B3-C2|8 33.0 cM // 18166 /// ENSM	Npy1r	NM_010934	1.19731e-06	4.90101e-05	7.4237	wt * 35wt up vs HGPS * 35HGPS
6763754	NM_145513 // Tiprl // TIP41, TOR signalling pathway regulator-like (S. cerevisiae) // 1	Tiprl	NM_145513	1.20065e-06	4.90603e-05	1.51768	wt * 35wt up vs HGPS * 35HGPS
6751103	NM_016960 // Ccl20 // chemokine (C-C motif) ligand 20 // 1 C5|1 52.0 cM // 20297 /// NM	Ccl20	NM_016960	1.212e-06	4.94068e-05	-6.82961	wt * 35wt down vs HGPS * 35HGPS
6996311	NM_021345 // Ptplad1 // protein tyrosine phosphatase-like A domain containing 1 // 9|9	Ptplad1	NM_021345	1.21548e-06	4.94068e-05	-1.53228	wt * 35wt down vs HGPS * 35HGPS
7018664	NM_009197 // Slc16a2 // solute carrier family 16 (monocarboxylic acid transporters), me	Slc16a2	NM_009197	1.21346e-06	4.94068e-05	-2.13725	wt * 35wt down vs HGPS * 35HGPS
6772829	NM_018747 // Akap7 // A kinase (PRKA) anchor protein 7 // 10 A4|10 // 432442 /// ENSMUS	Akap7	NM_018747	1.22262e-06	4.96106e-05	1.39197	wt * 35wt up vs HGPS * 35HGPS
7012696	NM_010417 // Heph // hephaestin // X C3|X 36.4 cM // 15203 /// NM_001159628 // Heph //	Heph	NM_010417	1.23272e-06	4.99338e-05	2.08154	wt * 35wt up vs HGPS * 35HGPS
6812375	NM_153529 // Nrn1 // neuritin 1 // 13 A3.3|13 // 68404 /// ENSMUST00000037623 // Nrn1 /	Nrn1	NM_153529	1.23609e-06	4.99833e-05	3.50523	wt * 35wt up vs HGPS * 35HGPS
6900994	NM_013867 // Bcar3 // breast cancer anti-estrogen resistance 3 // 3|3 G3 // 29815 /// E	Bcar3	NM_013867	1.24607e-06	5.02996e-05	4.49695	wt * 35wt up vs HGPS * 35HGPS
6838136	NM_008971 // Twf1 // twinfilin, actin-binding protein, homolog 1 (Drosophila) // 15|15	Twf1	NM_008971	1.25858e-06	5.05097e-05	-1.6494	wt * 35wt down vs HGPS * 35HGPS
6845943	NM_172506 // Boc // biregional cell adhesion molecule-related/down-regulated by oncogen	Boc	NM_172506	1.25993e-06	5.05097e-05	2.02341	wt * 35wt up vs HGPS * 35HGPS
6948015	NM_009320 // Slc6a6 // solute carrier family 6 (neurotransmitter transporter, taurine),	Slc6a6	NM_009320	1.25583e-06	5.05097e-05	3.50604	wt * 35wt up vs HGPS * 35HGPS
6885671	NR_029460 // 6530402F18Rik // RIKEN cDNA 6530402F18 gene // 2|2 // 76220 /// NM_133501	6530402F18Rik	NR_029460	1.26296e-06	5.05445e-05	-1.99041	wt * 35wt down vs HGPS * 35HGPS
6866693	NM_010720 // Lipg // lipase, endothelial // 18|18 E2 // 16891 /// ENSMUST00000066532 //	Lipg	NM_010720	1.26723e-06	5.05628e-05	-3.45186	wt * 35wt down vs HGPS * 35HGPS
7011394	NM_001077361 // Fhl1 // four and a half LIM domains 1 // X|X A6-A7.1 // 14199 /// NM_01	Fhl1	NM_001077361	1.26775e-06	5.05628e-05	2.56568	wt * 35wt up vs HGPS * 35HGPS
6872584	NM_138595 // Gldc // glycine decarboxylase // 19 C|19 25.0 cM // 104174 /// ENSMUST0000	Gldc	NM_138595	1.28472e-06	5.1152e-05	6.06549	wt * 35wt up vs HGPS * 35HGPS
6771655	NM_172790 // Ankrd52 // ankyrin repeat domain 52 // 10 D3|10 // 237615 /// ENSMUST00000	Ankrd52	NM_172790	1.28981e-06	5.12671e-05	-1.59407	wt * 35wt down vs HGPS * 35HGPS
7015007	NM_010216 // Figf // c-fos induced growth factor // X F5|X 70.0 cM // 14205 /// ENSMUST	Figf	NM_010216	1.31996e-06	5.23764e-05	3.17933	wt * 35wt up vs HGPS * 35HGPS
6977085	NM_011977 // Slc27a1 // solute carrier family 27 (fatty acid transporter), member 1 //	Slc27a1	NM_011977	1.32931e-06	5.2658e-05	1.55521	wt * 35wt up vs HGPS * 35HGPS
7015461	NM_007898 // Ebp // phenylalkylamine Ca2+ antagonist (emopamil) binding protein // X A1	Ebp	NM_007898	1.33727e-06	5.28832e-05	-1.97513	wt * 35wt down vs HGPS * 35HGPS
6963550	NM_175279 // Rassf10 // Ras association (RalGDS/AF-6) domain family (N-terminal) member	Rassf10	NM_175279	1.34882e-06	5.32498e-05	-2.43988	wt * 35wt down vs HGPS * 35HGPS
6788301	NM_011396 // Slc22a5 // solute carrier family 22 (organic cation transporter), member 5	Slc22a5	NM_011396	1.35165e-06	5.32716e-05	1.72907	wt * 35wt up vs HGPS * 35HGPS
6990715	NM_153098 // Cd109 // CD109 antigen // 9 E1|9 // 235505 /// ENSMUST00000093812 // Cd109	Cd109	NM_153098	1.35732e-06	5.34046e-05	2.2018	wt * 35wt up vs HGPS * 35HGPS
6824195	NM_172597 // Txndc16 // thioredoxin domain containing 16 // 14|14 C1 // 70561 /// ENSMU	Txndc16	NM_172597	1.38183e-06	5.42774e-05	2.21549	wt * 35wt up vs HGPS * 35HGPS
6917512	NM_001197082 // Rcc1 // regulator of chromosome condensation 1 // 4 D2.3|4 // 100088 //	Rcc1	NM_001197082	1.39923e-06	5.48687e-05	-1.84806	wt * 35wt down vs HGPS * 35HGPS
6862627	NM_183033 // Zfp516 // zinc finger protein 516 // 18 E3|18 // 329003 /// NM_001177464 /	Zfp516	NM_183033	1.41238e-06	5.52914e-05	2.46816	wt * 35wt up vs HGPS * 35HGPS
6872783	NM_021460 // Lipa // lysosomal acid lipase A // 19 C1|19 // 16889 /// NM_001111100 // L	Lipa	NM_021460	1.41488e-06	5.52963e-05	2.00503	wt * 35wt up vs HGPS * 35HGPS
6924750	NM_010173 // Faah // fatty acid amide hydrolase // 4 D1|4 56.5 cM // 14073 /// ENSMUST0	Faah	NM_010173	1.4324e-06	5.57725e-05	-1.82919	wt * 35wt down vs HGPS * 35HGPS
6868098	NM_028595 // Ms4a6c // membrane-spanning 4-domains, subfamily A, member 6C // 19 A|19 /	Ms4a6c	NM_028595	1.43423e-06	5.57725e-05	-1.3887	wt * 35wt down vs HGPS * 35HGPS
6785122	NM_172801 // Otop2 // otopetrin 2 // 11 E2|11 // 237987 /// ENSMUST00000055490 // Otop2	Otop2	NM_172801	1.4306e-06	5.57725e-05	-1.26966	wt * 35wt down vs HGPS * 35HGPS
6933973	NM_133221 // Slc24a6 // solute carrier family 24 (sodium/potassium/calcium exchanger),	Slc24a6	NM_133221	1.44096e-06	5.59411e-05	-1.95495	wt * 35wt down vs HGPS * 35HGPS
6970635	NM_025846 // Rras2 // related RAS viral (r-ras) oncogene homolog 2 // 7 F2|7 // 66922 /	Rras2	NM_025846	1.44618e-06	5.60504e-05	2.91946	wt * 35wt up vs HGPS * 35HGPS
6921562	NM_025944 // 2810432L12Rik // RIKEN cDNA 2810432L12 gene // 4 B1|4 // 67063 /// ENSMUST	2810432L12Rik	NM_025944	1.45153e-06	5.60712e-05	2.87626	wt * 35wt up vs HGPS * 35HGPS
6852934	NM_029858 // Ston1 // stonin 1 // 17|17 E5 // 77057	Ston1	NM_029858	1.44963e-06	5.60712e-05	1.69813	wt * 35wt up vs HGPS * 35HGPS
6941031	NM_153400 // P2rx2 // purinergic receptor P2X, ligand-gated ion channel, 2 // 5 F|5 //	P2rx2	NM_153400	1.47483e-06	5.68771e-05	1.48243	wt * 35wt up vs HGPS * 35HGPS
6866002	NM_172832 // Pcyox1l // prenylcysteine oxidase 1 like // 18 E1|18 // 240334 /// ENSMUST	Pcyox1l	NM_172832	1.49782e-06	5.76685e-05	-1.46379	wt * 35wt down vs HGPS * 35HGPS
6768232	NM_026438 // Ppa1 // pyrophosphatase (inorganic) 1 // 10 B4|10 36.0 cM // 67895 /// ENS	Ppa1	NM_026438	1.50174e-06	5.7724e-05	-2.3059	wt * 35wt down vs HGPS * 35HGPS
6766577	NM_011979 // Vnn3 // vanin 3 // 10 A2-B1|10 // 26464 /// ENSMUST00000020190 // Vnn3 //	Vnn3	NM_011979	1.51499e-06	5.81379e-05	-1.59046	wt * 35wt down vs HGPS * 35HGPS
6836224	NM_031378 // Gsdmc // gasdermin C // 15 D1|15 // 83492 /// NM_001168274 // Gsdmc2 // ga	Gsdmc	NM_031378	1.54651e-06	5.90977e-05	-26.2308	wt * 35wt down vs HGPS * 35HGPS
6882530	NM_178111 // Trp53inp2 // transformation related protein 53 inducible nuclear protein 2	Trp53inp2	NM_178111	1.54761e-06	5.90977e-05	-1.9589	wt * 35wt down vs HGPS * 35HGPS
6832132	NM_153484 // Tef // thyrotroph embryonic factor // 15 E1|15 46.7 cM // 21685 /// NM_017	Tef	NM_153484	1.58978e-06	6.06091e-05	1.6426	wt * 35wt up vs HGPS * 35HGPS
6924874	NM_009711 // Artn // artemin // 4|4 D1 // 11876 /// ENSMUST00000070816 // Artn // artem	Artn	NM_009711	1.59527e-06	6.06424e-05	-1.65328	wt * 35wt down vs HGPS * 35HGPS
6775206	NR_004429 // Adarb1 // adenosine deaminase, RNA-specific, B1 // 10 C|10 41.4 cM // 1105	Adarb1	NR_004429	1.59585e-06	6.06424e-05	1.47779	wt * 35wt up vs HGPS * 35HGPS
6838657	NM_008476 // Krt6a // keratin 6A // 15 F2|15 58.77 cM // 16687 /// NM_010669 // Krt6b /	Krt6a	NM_008476	1.60119e-06	6.07462e-05	-4.47475	wt * 35wt down vs HGPS * 35HGPS
6803120	NM_026681 // Ccdc88c // coiled-coil domain containing 88C // 12 E|12 // 68339 /// ENSMU	Ccdc88c	NM_026681	1.60493e-06	6.07893e-05	1.60933	wt * 35wt up vs HGPS * 35HGPS
6995912	NM_025837 // Mpi // mannose phosphate isomerase // 9 C|9 32.0 cM // 110119 /// ENSMUST0	Mpi	NM_025837	1.63117e-06	6.15098e-05	-4.30207	wt * 35wt down vs HGPS * 35HGPS
6854311	NM_133731 // Prss22 // protease, serine, 22 // 17 A3.3|17 10.7 cM // 70835 /// ENSMUST0	Prss22	NM_133731	1.63596e-06	6.15098e-05	-2.47283	wt * 35wt down vs HGPS * 35HGPS
6879016	NM_008948 // Psmc3 // proteasome (prosome, macropain) 26S subunit, ATPase 3 // 2 E1|2 4	Psmc3	NM_008948	1.63713e-06	6.15098e-05	-1.63095	wt * 35wt down vs HGPS * 35HGPS
6866960	NM_015805 // Atp9b // ATPase, class II, type 9B // 18 E3|18 // 50771 /// ENSMUST0000009	Atp9b	NM_015805	1.6356e-06	6.15098e-05	1.81804	wt * 35wt up vs HGPS * 35HGPS
6769535	NM_011595 // Timp3 // tissue inhibitor of metalloproteinase 3 // 10 C1-D1|10 47.0 cM //	Timp3	NM_011595	1.63241e-06	6.15098e-05	3.14031	wt * 35wt up vs HGPS * 35HGPS
6759732	NM_027154 // Tmbim1 // transmembrane BAX inhibitor motif containing 1 // 1 C3|1 // 6966	Tmbim1	NM_027154	1.64668e-06	6.17691e-05	1.48361	wt * 35wt up vs HGPS * 35HGPS
6815599	NM_001077495 // Pik3r1 // phosphatidylinositol 3-kinase, regulatory subunit, polypeptid	Pik3r1	NM_001077495	1.66821e-06	6.24761e-05	3.29673	wt * 35wt up vs HGPS * 35HGPS
6854386	NM_145396 // Tbl3 // transducin (beta)-like 3 // 17 A3.3|17 // 213773 /// ENSMUST000001	Tbl3	NM_145396	1.67534e-06	6.26427e-05	-1.7846	wt * 35wt down vs HGPS * 35HGPS
6781516	NM_013717 // B9d1 // B9 protein domain 1 // 11 B2|11 // 27078 /// ENSMUST00000102657 //	B9d1	NM_013717	1.68635e-06	6.29536e-05	-1.50135	wt * 35wt down vs HGPS * 35HGPS
6768143	NM_144822 // Cbara1 // calcium binding atopy-related autoantigen 1 // 10 B4|10 // 21600	Cbara1	NM_144822	1.71634e-06	6.39706e-05	3.8154	wt * 35wt up vs HGPS * 35HGPS
6843634	NM_009624 // Adcy9 // adenylate cyclase 9 // 16 B1|16 2.0 cM // 11515 /// ENSMUST000001	Adcy9	NM_009624	1.72581e-06	6.4221e-05	1.56923	wt * 35wt up vs HGPS * 35HGPS
6766287	NM_173390 // Nhsl1 // NHS-like 1 // 10 A3|10 8.0 cM // 215819 /// NM_001163592 // Nhsl1	Nhsl1	NM_173390	1.7517e-06	6.50805e-05	2.35946	wt * 35wt up vs HGPS * 35HGPS
6759459	NM_007381 // Acadl // acyl-Coenzyme A dehydrogenase, long-chain // 1 C3|1 27.3 cM // 11	Acadl	NM_007381	1.7564e-06	6.51517e-05	-1.56299	wt * 35wt down vs HGPS * 35HGPS
6924588	NM_177668 // Skint10 // selection and upkeep of intraepithelial T cells 10 // 4 D1|4 //	Skint10	NM_177668	1.76265e-06	6.52797e-05	5.91967	wt * 35wt up vs HGPS * 35HGPS
6889413	NM_009037 // Rcn1 // reticulocalbin 1 // 2 E3|2 58.0 cM // 19672 /// ENSMUST00000006128	Rcn1	NM_009037	1.76925e-06	6.54203e-05	-1.90806	wt * 35wt down vs HGPS * 35HGPS
6937270	NM_019694 // Letm1 // leucine zipper-EF-hand containing transmembrane protein 1 // 5 B2	Letm1	NM_019694	1.77791e-06	6.56365e-05	-1.95516	wt * 35wt down vs HGPS * 35HGPS
6932951	NM_029270 // Arhgap24 // Rho GTPase activating protein 24 // 5|5 E4 // 231532 /// NM_14	Arhgap24	NM_029270	1.78676e-06	6.58589e-05	1.91665	wt * 35wt up vs HGPS * 35HGPS
6890440	NM_001013829 // Shf // Src homology 2 domain containing F // 2 E5|2 // 435684 /// ENSMU	Shf	NM_001013829	1.80487e-06	6.64216e-05	-2.27022	wt * 35wt down vs HGPS * 35HGPS
6769634	NM_001004164 // Gnptab // N-acetylglucosamine-1-phosphate transferase, alpha and beta s	Gnptab	NM_001004164	1.80867e-06	6.64565e-05	1.9281	wt * 35wt up vs HGPS * 35HGPS
6978369	NM_008609 // Mmp15 // matrix metallopeptidase 15 // 8 D1|8 45.5 cM // 17388 /// ENSMUST	Mmp15	NM_008609	1.84474e-06	6.76751e-05	1.51601	wt * 35wt up vs HGPS * 35HGPS
6792779	NM_011032 // P4hb // prolyl 4-hydroxylase, beta polypeptide // 11 D-E|11 80.0 cM // 184	P4hb	NM_011032	1.85993e-06	6.81253e-05	-1.71166	wt * 35wt down vs HGPS * 35HGPS
6841110	NM_144550 // Ccdc52 // coiled-coil domain containing 52 // 16 B4|16 28.9 cM // 212514 /	Ccdc52	NM_144550	1.86335e-06	6.81438e-05	1.83999	wt * 35wt up vs HGPS * 35HGPS
6821985	NM_001079844 // Gpc6 // glypican 6 // 14 E4|14 // 23888 /// NM_011821 // Gpc6 // glypic	Gpc6	NM_001079844	1.88483e-06	6.88213e-05	1.65779	wt * 35wt up vs HGPS * 35HGPS
6755242	NM_027972 // Ccdc19 // coiled-coil domain containing 19 // 1 H3|1 94.2 cM // 71870 ///	Ccdc19	NM_027972	1.89189e-06	6.8971e-05	-1.88779	wt * 35wt down vs HGPS * 35HGPS
6859972	NM_007913 // Egr1 // early growth response 1 // 18 C/D|18 16.0 cM // 13653 /// ENSMUST0	Egr1	NM_007913	1.90789e-06	6.92301e-05	1.38834	wt * 35wt up vs HGPS * 35HGPS
6868884	NM_011416 // Smarca2 // SWI/SNF related, matrix associated, actin dependent regulator o	Smarca2	NM_011416	1.90575e-06	6.92301e-05	1.93954	wt * 35wt up vs HGPS * 35HGPS
6772193	NM_011682 // Utrn // utrophin // 10 A1|10 3.0 cM // 22288 /// ENSMUST00000076817 // Utr	Utrn	NM_011682	1.90263e-06	6.92301e-05	2.79179	wt * 35wt up vs HGPS * 35HGPS
6803274	NM_026535 // Serpina12 // serine (or cysteine) peptidase inhibitor, clade A (alpha-1 an	Serpina12	NM_026535	1.92224e-06	6.95611e-05	4.81684	wt * 35wt up vs HGPS * 35HGPS
6780696	NM_053166 // Trim7 // tripartite motif-containing 7 // 11 B1.2|11 // 94089 /// ENSMUST0	Trim7	NM_053166	1.92298e-06	6.95611e-05	1.83076	wt * 35wt up vs HGPS * 35HGPS
6880423	NM_013719 // Eif2ak4 // eukaryotic translation initiation factor 2 alpha kinase 4 // 2	Eif2ak4	NM_013719	1.93255e-06	6.97992e-05	1.30216	wt * 35wt up vs HGPS * 35HGPS
6907202	NM_144899 // Adamtsl4 // ADAMTS-like 4 // 3 F2.1|3 // 229595 /// ENSMUST00000117782 //	Adamtsl4	NM_144899	1.94023e-06	6.99683e-05	1.48145	wt * 35wt up vs HGPS * 35HGPS
6945699	NM_207232 // Ptpdc1 // protein tyrosine phosphatase domain containing 1 // 13 A5|13 //	Ptpdc1	NM_207232	1.95767e-06	7.04399e-05	-1.22584	wt * 35wt down vs HGPS * 35HGPS
6836694	NM_020519 // Slurp1 // secreted Ly6/Plaur domain containing 1 // 15 D3|15 // 57277 ///	Slurp1	NM_020519	1.96237e-06	7.04399e-05	-4.95949	wt * 35wt down vs HGPS * 35HGPS
6791472	NM_007970 // Ezh1 // enhancer of zeste homolog 1 (Drosophila) // 11 C-D|11 62.0 cM // 1	Ezh1	NM_007970	1.96064e-06	7.04399e-05	1.48941	wt * 35wt up vs HGPS * 35HGPS
6763132	NM_010683 // Lamc1 // laminin, gamma 1 // 1 G3|1 81.1 cM // 226519 /// ENSMUST000000277	Lamc1	NM_010683	2.00142e-06	7.17313e-05	1.95943	wt * 35wt up vs HGPS * 35HGPS
6837787	NM_001159521 // Plxnb2 // plexin B2 // 15 E3|15 43.0 cM // 140570 /// NM_138749 // Plxn	Plxnb2	NM_001159521	2.01926e-06	7.19289e-05	-1.31691	wt * 35wt down vs HGPS * 35HGPS
6769509	NM_133993 // Pwp1 // PWP1 homolog (S. cerevisiae) // 10 C1|10 // 103136 /// ENSMUST0000	Pwp1	NM_133993	2.01153e-06	7.19289e-05	-1.84006	wt * 35wt down vs HGPS * 35HGPS
6933409	NM_027922 // Ankle2 // ankyrin repeat and LEM domain containing 2 // 5 F|5 56.0 cM // 7	Ankle2	NM_027922	2.01821e-06	7.19289e-05	1.40781	wt * 35wt up vs HGPS * 35HGPS
6921162	NM_011602 // Tln1 // talin 1 // 4 B1|4 // 21894 /// ENSMUST00000030187 // Tln1 // talin	Tln1	NM_011602	2.01742e-06	7.19289e-05	1.7804	wt * 35wt up vs HGPS * 35HGPS
6785508	NM_001038653 // Slc16a3 // solute carrier family 16 (monocarboxylic acid transporters),	Slc16a3	NM_001038653	2.06936e-06	7.35972e-05	-3.38123	wt * 35wt down vs HGPS * 35HGPS
6855981	NM_009122 // Satb1 // special AT-rich sequence binding protein 1 // 17 C|17 // 20230 //	Satb1	NM_009122	2.07556e-06	7.35972e-05	2.51139	wt * 35wt up vs HGPS * 35HGPS
6853899	NM_011581 // Thbs2 // thrombospondin 2 // 17 A3-B|17 8.1 cM // 21826 /// ENSMUST0000002	Thbs2	NM_011581	2.0741e-06	7.35972e-05	5.97941	wt * 35wt up vs HGPS * 35HGPS
6858868	NM_001081223 // Rbbp8 // retinoblastoma binding protein 8 // 18 A1|18 // 225182 /// ENS	Rbbp8	NM_001081223	2.09683e-06	7.41262e-05	2.50802	wt * 35wt up vs HGPS * 35HGPS
6821514	NM_022886 // Scel // sciellin // 14|14 E // 64929 /// ENSMUST00000095576 // Scel // sci	Scel	NM_022886	2.09525e-06	7.41262e-05	1.57063	wt * 35wt up vs HGPS * 35HGPS
6991027	NM_011627 // Tpbg // trophoblast glycoprotein // 9 E3.1|9 // 21983 /// NM_001164792 //	Tpbg	NM_011627	2.10395e-06	7.42652e-05	2.14974	wt * 35wt up vs HGPS * 35HGPS
6880718	NM_021507 // Sqrdl // sulfide quinone reductase-like (yeast) // 2|2 F2 // 59010 /// NM_	Sqrdl	NM_021507	2.13263e-06	7.51639e-05	-3.62959	wt * 35wt down vs HGPS * 35HGPS
6940841	NM_011578 // Tgfbr3 // transforming growth factor, beta receptor III // 5 E5|5 // 21814	Tgfbr3	NM_011578	2.14529e-06	7.54962e-05	2.56861	wt * 35wt up vs HGPS * 35HGPS
6769845	NM_146239 // Cdk17 // cyclin-dependent kinase 17 // 10 C2|10 // 237459 /// NM_013508 //	Cdk17	NM_146239	2.15351e-06	7.56713e-05	-1.95851	wt * 35wt down vs HGPS * 35HGPS
6935979	NM_022890 // Cldn12 // claudin 12 // 5 A1|5 // 64945 /// NM_001193659 // Cldn12 // clau	Cldn12	NM_022890	2.1943e-06	7.69887e-05	-1.73666	wt * 35wt down vs HGPS * 35HGPS
6748889	NM_008365 // Il18r1 // interleukin 18 receptor 1 // 1 B|1 // 16182 /// NM_001161842 //	Il18r1	NM_008365	2.20186e-06	7.71378e-05	2.64341	wt * 35wt up vs HGPS * 35HGPS
6955766	BC048939 // A130022J15Rik // RIKEN cDNA A130022J15 gene // 6 D3|6 // 101351 /// NM_1753	A130022J15Rik	BC048939	2.2129e-06	7.74084e-05	1.72897	wt * 35wt up vs HGPS * 35HGPS
6917577	NM_016693 // Map3k6 // mitogen-activated protein kinase kinase kinase 6 // 4 D2.3|4 //	Map3k6	NM_016693	2.22441e-06	7.76944e-05	-1.97735	wt * 35wt down vs HGPS * 35HGPS
6837827	NM_009713 // Arsa // arylsulfatase A // 15|15 E // 11883 /// ENSMUST00000023292 // Arsa	Arsa	NM_009713	2.23354e-06	7.78967e-05	4.41938	wt * 35wt up vs HGPS * 35HGPS
6898719	NM_177662 // Ctso // cathepsin O // 3 E3|3 // 229445 /// ENSMUST00000029649 // Ctso //	Ctso	NM_177662	2.24554e-06	7.81986e-05	1.93342	wt * 35wt up vs HGPS * 35HGPS
6906965	NM_009265 // Sprr1b // small proline-rich protein 1B // 3 F1|3 45.2 cM // 20754 /// ENS	Sprr1b	NM_009265	2.25691e-06	7.84773e-05	-10.6016	wt * 35wt down vs HGPS * 35HGPS
6775279	NM_009809 // Casp14 // caspase 14 // 10 C1|10 // 12365 /// ENSMUST00000005488 // Casp14	Casp14	NM_009809	2.29167e-06	7.95674e-05	-9.33678	wt * 35wt down vs HGPS * 35HGPS
6918015	NM_011109 // Pla2g2d // phospholipase A2, group IID // 4 D3|4 67.0 cM // 18782 /// ENSM	Pla2g2d	NM_011109	2.30006e-06	7.96215e-05	-2.8741	wt * 35wt down vs HGPS * 35HGPS
6978284	NM_008631 // Mt4 // metallothionein 4 // 8 C5|8 45.0 cM // 17752 /// ENSMUST00000034207	Mt4	NM_008631	2.29702e-06	7.96215e-05	9.68861	wt * 35wt up vs HGPS * 35HGPS
6761286	NM_201363 // Serpinb3c // serine (or cysteine) peptidase inhibitor, clade B, member 3C	Serpinb3c	NM_201363	2.31403e-06	7.99865e-05	-2.64872	wt * 35wt down vs HGPS * 35HGPS
6990427	NM_001114328 // Ccpg1 // cell cycle progression 1 // 9 D|9 42.0 cM // 72278 /// NM_0281	Ccpg1	NM_001114328	2.33818e-06	8.07017e-05	1.8716	wt * 35wt up vs HGPS * 35HGPS
6953145	NM_029930 // Fam115a // family with sequence similarity 115, member A // 6 B2|6 // 7757	Fam115a	NM_029930	2.36106e-06	8.11527e-05	2.11905	wt * 35wt up vs HGPS * 35HGPS
6977589	NM_001024617 // Inpp4b // inositol polyphosphate-4-phosphatase, type II // 8 C2|8 38.0	Inpp4b	NM_001024617	2.36168e-06	8.11527e-05	1.73336	wt * 35wt up vs HGPS * 35HGPS
6869545	NM_033614 // Pde6c // phosphodiesterase 6C, cGMP specific, cone, alpha prime // 19 C3|1	Pde6c	NM_033614	2.37342e-06	8.14363e-05	-1.10471	wt * 35wt down vs HGPS * 35HGPS
6816951	NM_008981 // Ptprg // protein tyrosine phosphatase, receptor type, G // 14 A2|14 2.0 cM	Ptprg	NM_008981	2.39703e-06	8.20052e-05	-1.41969	wt * 35wt down vs HGPS * 35HGPS
6762420	NM_011590 // Timm17a // translocase of inner mitochondrial membrane 17a // 1|1 F // 218	Timm17a	NM_011590	2.3966e-06	8.20052e-05	-1.77343	wt * 35wt down vs HGPS * 35HGPS
6927362	NM_021604 // Agrn // agrin // 4 E2|4 80.0 cM // 11603 /// ENSMUST00000075787 // Agrn //	Agrn	NM_021604	2.41036e-06	8.23404e-05	3.33746	wt * 35wt up vs HGPS * 35HGPS
6864456	NM_053078 // D0H4S114 // DNA segment, human D4S114 // 18 B1|18 // 27528 /// NM_00110998	D0H4S114	NM_053078	2.45552e-06	8.35971e-05	2.16653	wt * 35wt up vs HGPS * 35HGPS
6833184	NM_031842 // Smarcd1 // SWI/SNF related, matrix associated, actin dependent regulator o	Smarcd1	NM_031842	2.45483e-06	8.35971e-05	1.25611	wt * 35wt up vs HGPS * 35HGPS
6963047	NM_009287 // Stim1 // stromal interaction molecule 1 // 7 E3|7 50.0 cM // 20866 /// BC0	Stim1	NM_009287	2.45789e-06	8.35971e-05	1.71072	wt * 35wt up vs HGPS * 35HGPS
6792296	NM_001166503 // Slc39a11 // solute carrier family 39 (metal ion transporter), member 11	Slc39a11	NM_001166503	2.46968e-06	8.38758e-05	-2.35651	wt * 35wt down vs HGPS * 35HGPS
6878469	NM_080558 // Ssfa2 // sperm specific antigen 2 // 2|2 D // 70599 /// ENSMUST00000111785	Ssfa2	NM_080558	2.47813e-06	8.40402e-05	1.78652	wt * 35wt up vs HGPS * 35HGPS
6783909	NM_025927 // Mrpl45 // mitochondrial ribosomal protein L45 // 11 D|11 // 67036 /// ENSM	Mrpl45	NM_025927	2.49579e-06	8.45164e-05	-2.54155	wt * 35wt down vs HGPS * 35HGPS
6802041	NM_021557 // Rdh11 // retinol dehydrogenase 11 // 12 C3|12 32.5 cM // 17252 /// ENSMUST	Rdh11	NM_021557	2.51005e-06	8.47531e-05	-1.98515	wt * 35wt down vs HGPS * 35HGPS
6755227	NM_153555 // Dcaf8 // DDB1 and CUL4 associated factor 8 // 1 H3|1 93.7 cM // 98193 ///	Dcaf8	NM_153555	2.50697e-06	8.47531e-05	1.33559	wt * 35wt up vs HGPS * 35HGPS
6767610	NM_011156 // Prep // prolyl endopeptidase // 10 B2-B3|10 28.5 cM // 19072 /// ENSMUST00	Prep	NM_011156	2.51777e-06	8.48911e-05	-1.6781	wt * 35wt down vs HGPS * 35HGPS
6972110	NM_133755 // Tubgcp2 // tubulin, gamma complex associated protein 2 // 7|7 F5 // 74237	Tubgcp2	NM_133755	2.54502e-06	8.56859e-05	1.41024	wt * 35wt up vs HGPS * 35HGPS
6951440	NM_015829 // Slc25a13 // solute carrier family 25 (mitochondrial carrier, adenine nucle	Slc25a13	NM_015829	2.55531e-06	8.59084e-05	-3.04894	wt * 35wt down vs HGPS * 35HGPS
6960562	NM_028031 // Zdhhc13 // zinc finger, DHHC domain containing 13 // 7 B4|7 // 243983 ///	Zdhhc13	NM_028031	2.57591e-06	8.63521e-05	-1.87163	wt * 35wt down vs HGPS * 35HGPS
6870617	NM_025811 // Nhlrc2 // NHL repeat containing 2 // 19 D2|19 // 66866 /// ENSMUST00000071	Nhlrc2	NM_025811	2.57252e-06	8.63521e-05	1.43905	wt * 35wt up vs HGPS * 35HGPS
6952659	NM_001025573 // 2010107G12Rik // RIKEN cDNA 2010107G12 gene // 6 B1|6 // 243753 /// BC0	2010107G12Rik	NM_001025573	2.59259e-06	8.67867e-05	-1.54748	wt * 35wt down vs HGPS * 35HGPS
6935292	NM_008494 // Lfng // LFNG O-fucosylpeptide 3-beta-N-acetylglucosaminyltransferase // 5	Lfng	NM_008494	2.60844e-06	8.71922e-05	2.04372	wt * 35wt up vs HGPS * 35HGPS
6764010	NM_022563 // Ddr2 // discoidin domain receptor family, member 2 // 1 H1-H5|1 90.0 cM //	Ddr2	NM_022563	2.62283e-06	8.74226e-05	3.57028	wt * 35wt up vs HGPS * 35HGPS
6985332	NM_172283 // Fuk // fucokinase // 8 E1|8 // 234730 /// NM_181666 // Fuk // fucokinase /	Fuk	NM_172283	2.6203e-06	8.74226e-05	1.32303	wt * 35wt up vs HGPS * 35HGPS
6803028	NM_011877 // Ptpn21 // protein tyrosine phosphatase, non-receptor type 21 // 12|12 F1 /	Ptpn21	NM_011877	2.63465e-06	8.76914e-05	2.06821	wt * 35wt up vs HGPS * 35HGPS
6933805	NM_145564 // Fbxo21 // F-box protein 21 // 5 F|5 // 231670 /// ENSMUST00000035579 // Fb	Fbxo21	NM_145564	2.65019e-06	8.80829e-05	1.55974	wt * 35wt up vs HGPS * 35HGPS
6992378	NM_007738 // Col7a1 // collagen, type VII, alpha 1 // 9 F2|9 61.0 cM // 12836 /// NR_03	Col7a1	NM_007738	2.67419e-06	8.87541e-05	2.51368	wt * 35wt up vs HGPS * 35HGPS
6931529	NR_003966 // Atp10d // ATPase, class V, type 10D // 5 C3.2|5 // 231287 /// NM_153389 //	Atp10d	NR_003966	2.73245e-06	9.02707e-05	-2.16183	wt * 35wt down vs HGPS * 35HGPS
6977025	NM_015816 // Lsm4 // LSM4 homolog, U6 small nuclear RNA associated (S. cerevisiae) // 8	Lsm4	NM_015816	2.72658e-06	9.02707e-05	-2.01608	wt * 35wt down vs HGPS * 35HGPS
6980568	NM_019521 // Gas6 // growth arrest specific 6 // 8 A1.1|8 5.0 cM // 14456 /// ENSMUST00	Gas6	NM_019521	2.7321e-06	9.02707e-05	1.79861	wt * 35wt up vs HGPS * 35HGPS
6885486	NM_033134 // Inpp5e // inositol polyphosphate-5-phosphatase E // 2 A3|2 // 64436 /// EN	Inpp5e	NM_033134	2.73536e-06	9.02707e-05	1.41352	wt * 35wt up vs HGPS * 35HGPS
6837046	NM_130859 // Card10 // caspase recruitment domain family, member 10 // 15 E1|15 // 1058	Card10	NM_130859	2.74976e-06	9.06179e-05	2.22751	wt * 35wt up vs HGPS * 35HGPS
7017585	NM_012040 // Pnck // pregnancy upregulated non-ubiquitously expressed CaM kinase // X A	Pnck	NM_012040	2.78827e-06	9.17574e-05	-1.37433	wt * 35wt down vs HGPS * 35HGPS
6890837	NM_010554 // Il1a // interleukin 1 alpha // 2 F|2 73.0 cM // 16175 /// NM_007619 // Cbl	Il1a	NM_010554	2.79442e-06	9.18301e-05	-10.9495	wt * 35wt down vs HGPS * 35HGPS
6767336	NM_001168304 // Cdk19 // cyclin-dependent kinase 19 // 10 B1|10 // 78334 /// NM_198164	Cdk19	NM_001168304	2.83349e-06	9.29832e-05	1.65035	wt * 35wt up vs HGPS * 35HGPS
6781612	NM_008885 // Pmp22 // peripheral myelin protein 22 // 11 B3|11 34.45 cM // 18858 /// EN	Pmp22	NM_008885	2.8509e-06	9.3292e-05	5.44213	wt * 35wt up vs HGPS * 35HGPS
6766240	NM_010828 // Cited2 // Cbp/p300-interacting transactivator, with Glu/Asp-rich carboxy-t	Cited2	NM_010828	2.8569e-06	9.33576e-05	2.07697	wt * 35wt up vs HGPS * 35HGPS
7016693	NM_172465 // Zdhhc9 // zinc finger, DHHC domain containing 9 // X A4|X // 208884 /// EN	Zdhhc9	NM_172465	2.87348e-06	9.37679e-05	-1.68236	wt * 35wt down vs HGPS * 35HGPS
6880881	NM_025613 // Eid1 // EP300 interacting inhibitor of differentiation 1 // 2 F1|2 // 5852	Eid1	NM_025613	2.88241e-06	9.39281e-05	1.66078	wt * 35wt up vs HGPS * 35HGPS
6970392	NM_020052 // Scube2 // signal peptide, CUB domain, EGF-like 2 // 7 F1|7 50.0 cM // 5678	Scube2	NM_020052	2.90951e-06	9.46788e-05	1.64746	wt * 35wt up vs HGPS * 35HGPS
6987342	NM_175687 // A230050P20Rik // RIKEN cDNA A230050P20 gene // 9 A3|9 // 319278 /// NM_145	A230050P20Rik	NM_175687	2.94874e-06	9.56884e-05	-1.35234	wt * 35wt down vs HGPS * 35HGPS
6815382	NM_012026 // Rgnef // Rho-guanine nucleotide exchange factor // 13 D1|13 52.0 cM // 110	Rgnef	NM_012026	2.97586e-06	9.64345e-05	1.89893	wt * 35wt up vs HGPS * 35HGPS
6983879	NM_007591 // Calr // calreticulin // 8 C3|8 37.0 cM // 12317 /// ENSMUST00000003912 //	Calr	NM_007591	3.01019e-06	9.74114e-05	-1.34309	wt * 35wt down vs HGPS * 35HGPS
7017578	NM_028633 // Haus7 // HAUS augmin-like complex, subunit 7 // X A7.3|X // 73738 /// NM_2	Haus7	NM_028633	3.01444e-06	9.7414e-05	-1.66104	wt * 35wt down vs HGPS * 35HGPS
6796121	NM_023275 // Rhoj // ras homolog gene family, member J // 12 C3|12 // 80837 /// ENSMUST	Rhoj	NM_023275	3.0244e-06	9.76006e-05	1.47188	wt * 35wt up vs HGPS * 35HGPS
6850019	NM_013683 // Tap1 // transporter 1, ATP-binding cassette, sub-family B (MDR/TAP) // 17	Tap1	NM_013683	3.02937e-06	9.7626e-05	1.71796	wt * 35wt up vs HGPS * 35HGPS
6874947	NM_172471 // Itih5 // inter-alpha (globulin) inhibitor H5 // 2 A1|2 // 209378 /// ENSMU	Itih5	NM_172471	3.04166e-06	9.78744e-05	2.17759	wt * 35wt up vs HGPS * 35HGPS
6816080	NM_011945 // Map3k1 // mitogen-activated protein kinase kinase kinase 1 // 13 D2.2|13 6	Map3k1	NM_011945	3.04547e-06	9.78744e-05	1.74672	wt * 35wt up vs HGPS * 35HGPS
6962379	NM_028238 // Rab38 // RAB38, member of RAS oncogene family // 7 E1|7 46.0 cM // 72433 /	Rab38	NM_028238	3.05513e-06	9.80499e-05	-1.95075	wt * 35wt down vs HGPS * 35HGPS
6781984	NM_001159367 // Per1 // period homolog 1 (Drosophila) // 11|11 B // 18626 /// NM_011065	Per1	NM_001159367	3.07638e-06	9.85963e-05	2.09541	wt * 35wt up vs HGPS * 35HGPS
6837470	NM_013873 // Sult4a1 // sulfotransferase family 4A, member 1 // 15 E2|15 // 29859 /// E	Sult4a1	NM_013873	3.11028e-06	9.94097e-05	-1.45968	wt * 35wt down vs HGPS * 35HGPS
6935110	NM_133906 // Zkscan1 // zinc finger with KRAB and SCAN domains 1 // 5|5 G1 // 74570 ///	Zkscan1	NM_133906	3.10984e-06	9.94097e-05	1.46159	wt * 35wt up vs HGPS * 35HGPS
6772255	NM_001002268 // Gpr126 // G protein-coupled receptor 126 // 10 A2|10 // 215798 /// ENSM	Gpr126	NM_001002268	3.12437e-06	9.97234e-05	2.62586	wt * 35wt up vs HGPS * 35HGPS
6941934	NM_016741 // Scarb1 // scavenger receptor class B, member 1 // 5 G1.1|5 68.0 cM // 2077	Scarb1	NM_016741	3.13589e-06	9.99545e-05	-2.10278	wt * 35wt down vs HGPS * 35HGPS
6771628	NM_054078 // Baz2a // bromodomain adjacent to zinc finger domain, 2A // 10 D3|10 // 116	Baz2a	NM_054078	3.14812e-06	0.000100207	-1.46335	wt * 35wt down vs HGPS * 35HGPS
6960177	NM_028660 // Klk9 // kallikrein related-peptidase 9 // 7 B4|7 24.0 cM // 101533 /// ENS	Klk9	NM_028660	3.16291e-06	0.000100541	-5.53792	wt * 35wt down vs HGPS * 35HGPS
6813931	NM_133680 // Hiatl1 // hippocampus abundant transcript-like 1 // 13 B3|13 // 66631 ///	Hiatl1	NM_133680	3.18653e-06	0.000101154	2.33463	wt * 35wt up vs HGPS * 35HGPS
6843690	NR_027804 // Nagpa // N-acetylglucosamine-1-phosphodiester alpha-N-acetylglucosaminidas	Nagpa	NR_027804	3.26405e-06	0.000103361	-1.56963	wt * 35wt down vs HGPS * 35HGPS
6943476	NM_178446 // Rbm47 // RNA binding motif protein 47 // 5 C3.1|5 // 245945 /// NM_0011273	Rbm47	NM_178446	3.26492e-06	0.000103361	-2.34766	wt * 35wt down vs HGPS * 35HGPS
6870093	NM_053100 // Trim8 // tripartite motif-containing 8 // 19|19 D1 // 93679 /// ENSMUST000	Trim8	NM_053100	3.2927e-06	0.000104099	-1.6206	wt * 35wt down vs HGPS * 35HGPS
6899443	NM_028622 // Lce1c // late cornified envelope 1C // 3 F1|3 // 73719 /// ENSMUST00000047	Lce1c	NM_028622	3.2994e-06	0.00010417	7.06439	wt * 35wt up vs HGPS * 35HGPS
6958080	NM_029081 // 5730419I09Rik // RIKEN cDNA 5730419I09 gene // 6|6 G2 // 74741 /// NM_0011	5730419I09Rik	NM_029081	3.31209e-06	0.000104429	1.59404	wt * 35wt up vs HGPS * 35HGPS
6785115	NM_012030 // Slc9a3r1 // solute carrier family 9 (sodium/hydrogen exchanger), member 3	Slc9a3r1	NM_012030	3.32072e-06	0.00010456	-1.83656	wt * 35wt down vs HGPS * 35HGPS
6890436	NM_145395 // Duoxa1 // dual oxidase maturation factor 1 // 2 E5|2 // 213696 /// NM_0257	Duoxa1	NM_145395	3.33046e-06	0.000104626	-2.83136	wt * 35wt down vs HGPS * 35HGPS
6896038	NM_009210 // Hltf // helicase-like transcription factor // 3 A2|3 12.0 cM // 20585 ///	Hltf	NM_009210	3.33179e-06	0.000104626	2.69118	wt * 35wt up vs HGPS * 35HGPS
7016826	NM_016697 // Gpc3 // glypican 3 // X|X A3.3 // 14734 /// ENSMUST00000069360 // Gpc3 //	Gpc3	NM_016697	3.348e-06	0.000104771	2.0144	wt * 35wt up vs HGPS * 35HGPS
6977151	NM_008452 // Klf2 // Kruppel-like factor 2 (lung) // 8|8 C1 // 16598 /// ENSMUST0000006	Klf2	NM_008452	3.34987e-06	0.000104771	2.18543	wt * 35wt up vs HGPS * 35HGPS
6965143	NM_145387 // Athl1 // ATH1, acid trehalase-like 1 (yeast) // 7 F5|7 // 212974 /// ENSMU	Athl1	NM_145387	3.36185e-06	0.000105005	1.47648	wt * 35wt up vs HGPS * 35HGPS
6985399	NM_009954 // Bcar1 // breast cancer anti-estrogen resistance 1 // 8|8 D3 // 12927 /// E	Bcar1	NM_009954	3.36799e-06	0.000105056	2.37852	wt * 35wt up vs HGPS * 35HGPS
6789324	NM_011900 // Mpdu1 // mannose-P-dolichol utilization defect 1 // 11 B3|11 39.0 cM // 24	Mpdu1	NM_011900	3.41961e-06	0.000106382	-1.88346	wt * 35wt down vs HGPS * 35HGPS
6937056	NM_177870 // Slc5a6 // solute carrier family 5 (sodium-dependent vitamin transporter),	Slc5a6	NM_177870	3.41956e-06	0.000106382	1.41686	wt * 35wt up vs HGPS * 35HGPS
6837328	NM_013872 // Pmm1 // phosphomannomutase 1 // 15 E1|15 // 29858 /// ENSMUST00000023112 /	Pmm1	NM_013872	3.43413e-06	0.000106691	-3.06116	wt * 35wt down vs HGPS * 35HGPS
6889357	NM_178695 // Prrg4 // proline rich Gla (G-carboxyglutamic acid) 4 (transmembrane) // 2	Prrg4	NM_178695	3.45163e-06	0.000107092	-1.74214	wt * 35wt down vs HGPS * 35HGPS
6875649	NM_031167 // Il1rn // interleukin 1 receptor antagonist // 2 A3|2 10.0 cM // 16181 ///	Il1rn	NM_031167	3.45868e-06	0.000107168	-2.66396	wt * 35wt down vs HGPS * 35HGPS
6933251	NM_054054 // Brdt // bromodomain, testis-specific // 5 E5|5 // 114642 /// NM_001079873	Brdt	NM_054054	3.4663e-06	0.000107262	-1.14772	wt * 35wt down vs HGPS * 35HGPS
6957133	NM_009415 // Tpi1 // triosephosphate isomerase 1 // 6 F2|6 60.2 cM // 21991 /// ENSMUST	Tpi1	NM_009415	3.47819e-06	0.000107345	-2.2539	wt * 35wt down vs HGPS * 35HGPS
6969651	NM_025408 // Acer3 // alkaline ceramidase 3 // 7 E2|7 // 66190 /// ENSMUST00000033020 /	Acer3	NM_025408	3.47504e-06	0.000107345	2.33737	wt * 35wt up vs HGPS * 35HGPS
6955698	NM_008377 // Lrig1 // leucine-rich repeats and immunoglobulin-like domains 1 // 6 D2|6	Lrig1	NM_008377	3.48649e-06	0.000107459	1.94378	wt * 35wt up vs HGPS * 35HGPS
6962745	NM_010248 // Gab2 // growth factor receptor bound protein 2-associated protein 2 // 7 E	Gab2	NM_010248	3.49579e-06	0.000107604	1.48005	wt * 35wt up vs HGPS * 35HGPS
6824007	NM_078478 // Ghitm // growth hormone inducible transmembrane protein // 14 B|14 15.0 cM	Ghitm	NM_078478	3.57182e-06	0.000109655	-1.3157	wt * 35wt down vs HGPS * 35HGPS
6878049	NM_001164791 // B230120H23Rik // RIKEN cDNA B230120H23 gene // 2 C3|2 // 65964 /// NM_0	B230120H23Rik	NM_001164791	3.58475e-06	0.000109907	-1.5207	wt * 35wt down vs HGPS * 35HGPS
6991264	NM_007801 // Ctsh // cathepsin H // 9 E3.1|9 50.0 cM // 13036 /// ENSMUST00000034915 //	Ctsh	NM_007801	3.61823e-06	0.000110788	-1.79376	wt * 35wt down vs HGPS * 35HGPS
6748888	NM_001025602 // Il1rl1 // interleukin 1 receptor-like 1 // 1 B|1 20.0 cM // 17082 /// N	Il1rl1	NM_001025602	3.65919e-06	0.000111896	-1.2595	wt * 35wt down vs HGPS * 35HGPS
6890712	NM_145532 // Mall // mal, T-cell differentiation protein-like // 2 F1|2 // 228576 /// E	Mall	NM_145532	3.68033e-06	0.000112395	-1.99284	wt * 35wt down vs HGPS * 35HGPS
6906820	NM_009057 // Rag1ap1 // recombination activating gene 1 activating protein 1 // 3 F1|3	Rag1ap1	NM_009057	3.68814e-06	0.000112486	1.41581	wt * 35wt up vs HGPS * 35HGPS
6784042	NM_178060 // Thra // thyroid hormone receptor alpha // 11 D-E|11 57.0 cM // 21833 /// N	Thra	NM_178060	3.70458e-06	0.00011284	1.8562	wt * 35wt up vs HGPS * 35HGPS
6998340	NM_001081122 // Cep63 // centrosomal protein 63 // 9 F1|9 56.0 cM // 28135 /// ENSMUST0	Cep63	NM_001081122	3.73053e-06	0.000113482	1.32465	wt * 35wt up vs HGPS * 35HGPS
6974254	NM_172751 // Arhgef10 // Rho guanine nucleotide exchange factor (GEF) 10 // 8 A1.1|8 //	Arhgef10	NM_172751	3.756e-06	0.000113745	1.52227	wt * 35wt up vs HGPS * 35HGPS
6915929	NM_010014 // Dab1 // disabled homolog 1 (Drosophila) // 4 C6|4 52.7 cM // 13131 /// NM_	Dab1	NM_010014	3.75851e-06	0.000113745	1.96457	wt * 35wt up vs HGPS * 35HGPS
6859285	NM_007883 // Dsg2 // desmoglein 2 // 18 A2|18 7.05 cM // 13511 /// ENSMUST00000059787 /	Dsg2	NM_007883	3.75869e-06	0.000113745	1.67828	wt * 35wt up vs HGPS * 35HGPS
6964364	NM_133943 // Hsd3b7 // hydroxy-delta-5-steroid dehydrogenase, 3 beta- and steroid delta	Hsd3b7	NM_133943	3.75274e-06	0.000113745	2.05668	wt * 35wt up vs HGPS * 35HGPS
6981573	NM_011721 // Wrn // Werner syndrome homolog (human) // 8 A4|8 20.0 cM // 22427 /// NM_0	Wrn	NM_011721	3.81657e-06	0.000115347	1.36173	wt * 35wt up vs HGPS * 35HGPS
6963202	NM_011421 // Smpd1 // sphingomyelin phosphodiesterase 1, acid lysosomal // 7 E3|7 51.0	Smpd1	NM_011421	3.87966e-06	0.000117102	-2.23933	wt * 35wt down vs HGPS * 35HGPS
6824986	NM_028643 // Efha1 // EF hand domain family A1 // 14 C2|14 // 68514 /// ENSMUST00000022	Efha1	NM_028643	3.89069e-06	0.000117284	2.23991	wt * 35wt up vs HGPS * 35HGPS
6983513	NM_030113 // Arhgap10 // Rho GTPase activating protein 10 // 8|8 C2 // 78514 /// ENSMUS	Arhgap10	NM_030113	3.89973e-06	0.000117404	1.51697	wt * 35wt up vs HGPS * 35HGPS
6962751	NM_199035 // Alg8 // asparagine-linked glycosylation 8 homolog (yeast, alpha-1,3-glucos	Alg8	NM_199035	3.9095e-06	0.000117547	-1.62968	wt * 35wt down vs HGPS * 35HGPS
6946993	NM_007599 // Capg // capping protein (actin filament), gelsolin-like // 6|6 C3 // 12332	Capg	NM_007599	3.92748e-06	0.000117936	-2.05334	wt * 35wt down vs HGPS * 35HGPS
6870172	NM_026377 // 6330577E15Rik // RIKEN cDNA 6330577E15 gene // 19 D2|19 // 67788 /// ENSMU	6330577E15Rik	NM_026377	3.95605e-06	0.00011852	1.93266	wt * 35wt up vs HGPS * 35HGPS
6847556	NM_009621 // Adamts1 // a disintegrin-like and metallopeptidase (reprolysin type) with	Adamts1	NM_009621	3.95711e-06	0.00011852	2.80676	wt * 35wt up vs HGPS * 35HGPS
6748557	NM_145516 // Plekhb2 // pleckstrin homology domain containing, family B (evectins) memb	Plekhb2	NM_145516	3.97479e-06	0.000118897	-2.96336	wt * 35wt down vs HGPS * 35HGPS
6923520	NM_010008 // Cyp2j6 // cytochrome P450, family 2, subfamily j, polypeptide 6 // 4 C5|4	Cyp2j6	NM_010008	3.98296e-06	0.000118989	3.11125	wt * 35wt up vs HGPS * 35HGPS
6788838	NM_011841 // Mapk7 // mitogen-activated protein kinase 7 // 11 B2|11 // 23939 /// ENSMU	Mapk7	NM_011841	4.00064e-06	0.000119212	-1.37541	wt * 35wt down vs HGPS * 35HGPS
6995120	NM_153537 // Phldb1 // pleckstrin homology-like domain, family B, member 1 // 9 A5.2|9	Phldb1	NM_153537	3.99621e-06	0.000119212	1.57505	wt * 35wt up vs HGPS * 35HGPS
6919407	NM_010945 // Nsmaf // neutral sphingomyelinase (N-SMase) activation associated factor /	Nsmaf	NM_010945	4.02428e-06	0.000119763	2.17064	wt * 35wt up vs HGPS * 35HGPS
6830761	NM_009270 // Sqle // squalene epoxidase // 15 D1|15 // 20775 /// ENSMUST00000022977 //	Sqle	NM_009270	4.0507e-06	0.000120272	-2.41352	wt * 35wt down vs HGPS * 35HGPS
6752073	NM_009399 // Tnfrsf11a // tumor necrosis factor receptor superfamily, member 11a // 1 E	Tnfrsf11a	NM_009399	4.05168e-06	0.000120272	1.75834	wt * 35wt up vs HGPS * 35HGPS
6856231	NM_011218 // Ptprs // protein tyrosine phosphatase, receptor type, S // 17 D|17 33.8 cM	Ptprs	NM_011218	4.07053e-06	0.000120678	2.24608	wt * 35wt up vs HGPS * 35HGPS
6865022	NM_134137 // Lars // leucyl-tRNA synthetase // 18|18 E // 107045 /// ENSMUST00000097590	Lars	NM_134137	4.28725e-06	0.000126781	-1.73977	wt * 35wt down vs HGPS * 35HGPS
6749851	NM_009843 // Ctla4 // cytotoxic T-lymphocyte-associated protein 4 // 1 C|1 30.1 cM // 1	Ctla4	NM_009843	4.32128e-06	0.000127625	-3.4939	wt * 35wt down vs HGPS * 35HGPS
6967006	NM_017465 // Sult2b1 // sulfotransferase family, cytosolic, 2B, member 1 // 7 B4|7 // 5	Sult2b1	NM_017465	4.34213e-06	0.000128079	-2.01028	wt * 35wt down vs HGPS * 35HGPS
6769197	NM_007705 // Cirbp // cold inducible RNA binding protein // 10 C1|10 44.0 cM // 12696 /	Cirbp	NM_007705	4.36343e-06	0.000128545	1.65042	wt * 35wt up vs HGPS * 35HGPS
6768897	NM_175329 // Chchd10 // coiled-coil-helix-coiled-coil-helix domain containing 10 // 10	Chchd10	NM_175329	4.3809e-06	0.00012875	-3.87493	wt * 35wt down vs HGPS * 35HGPS
6946028	NM_174990 // Gimap4 // GTPase, IMAP family member 4 // 6 B2.3|6 // 107526 /// NM_175048	Gimap4	NM_174990	4.38144e-06	0.00012875	-1.14716	wt * 35wt down vs HGPS * 35HGPS
6898686	NM_019971 // Pdgfc // platelet-derived growth factor, C polypeptide // 3 E3|3 // 54635	Pdgfc	NM_019971	4.41399e-06	0.000129544	1.8576	wt * 35wt up vs HGPS * 35HGPS
6895537	NM_173181 // Fam164a // family with sequence similarity 164, member A // 3 A1|3 // 6730	Fam164a	NM_173181	4.44237e-06	0.000130213	2.15304	wt * 35wt up vs HGPS * 35HGPS
6971714	NM_009980 // Ctbp2 // C-terminal binding protein 2 // 7 F3|7 66.0 cM // 13017 /// NM_00	Ctbp2	NM_009980	4.56014e-06	0.000133163	-1.67645	wt * 35wt down vs HGPS * 35HGPS
6979111	NM_009179 // St3gal2 // ST3 beta-galactoside alpha-2,3-sialyltransferase 2 // 8 E1|8 //	St3gal2	NM_009179	4.55157e-06	0.000133163	-2.07987	wt * 35wt down vs HGPS * 35HGPS
6925345	NM_001162533 // 1700029G01Rik // RIKEN cDNA 1700029G01 gene // 4 D2.2|4 // 66938 /// NM	1700029G01Rik	NM_001162533	4.55701e-06	0.000133163	3.027	wt * 35wt up vs HGPS * 35HGPS
6964033	NM_011121 // Plk1 // polo-like kinase 1 (Drosophila) // 7 F3|7 59.0 cM // 18817 /// ENS	Plk1	NM_011121	4.58444e-06	0.000133634	-2.16648	wt * 35wt down vs HGPS * 35HGPS
6803527	NM_028262 // Setd3 // SET domain containing 3 // 12 F1|12 53.0 cM // 52690 /// ENSMUST0	Setd3	NM_028262	4.58773e-06	0.000133634	1.59268	wt * 35wt up vs HGPS * 35HGPS
6870991	NM_026720 // Ankrd13d // ankyrin repeat domain 13 family, member D // 19 A|19 // 68423	Ankrd13d	NM_026720	4.60286e-06	0.00013386	-1.46481	wt * 35wt down vs HGPS * 35HGPS
6983351	NM_010687 // Large // like-glycosyltransferase // 8 C1|8 34.0 cM // 16795 /// ENSMUST00	Large	NM_010687	4.60695e-06	0.00013386	1.37046	wt * 35wt up vs HGPS * 35HGPS
6756625	NM_001177658 // Mrpl15 // mitochondrial ribosomal protein L15 // 1 A1|1 // 27395 /// NM	Mrpl15	NM_001177658	4.64247e-06	0.000134724	-2.43208	wt * 35wt down vs HGPS * 35HGPS
6852655	NM_134117 // Pkdcc // protein kinase domain containing, cytoplasmic // 17 E4|17 51.0 cM	Pkdcc	NM_134117	4.66844e-06	0.000135309	-1.3088	wt * 35wt down vs HGPS * 35HGPS
6922241	NM_008525 // Alad // aminolevulinate, delta-, dehydratase // 4 B3|4 30.6 cM // 17025 //	Alad	NM_008525	4.70727e-06	0.000136265	1.99337	wt * 35wt up vs HGPS * 35HGPS
6887861	NM_175015 // Atp5g3 // ATP synthase, H+ transporting, mitochondrial F0 complex, subunit	Atp5g3	NM_175015	4.72442e-06	0.000136593	-1.75567	wt * 35wt down vs HGPS * 35HGPS
6955604	NM_025578 // Mrps25 // mitochondrial ribosomal protein S25 // 6|6 D3 // 64658 /// NM_01	Mrps25	NM_025578	4.74665e-06	0.000137066	-2.24581	wt * 35wt down vs HGPS * 35HGPS
6872884	NM_028263 // Fgfbp3 // fibroblast growth factor binding protein 3 // 19 C2|19 // 72514	Fgfbp3	NM_028263	4.79463e-06	0.00013828	-2.43103	wt * 35wt down vs HGPS * 35HGPS
6923694	NM_026082 // Dock7 // dedicator of cytokinesis 7 // 4 C6|4 46.1 cM // 67299 /// ENSMUST	Dock7	NM_026082	4.84184e-06	0.000138954	1.73257	wt * 35wt up vs HGPS * 35HGPS
6803050	BC029185 // Foxn3 // forkhead box N3 // 12 E|12 // 71375	Foxn3	BC029185	4.83016e-06	0.000138954	2.04234	wt * 35wt up vs HGPS * 35HGPS
6953920	NM_175523 // Ppm1k // protein phosphatase 1K (PP2C domain containing) // 6 B3|6 // 2433	Ppm1k	NM_175523	4.82915e-06	0.000138954	1.34989	wt * 35wt up vs HGPS * 35HGPS
6993489	NM_019482 // Panx1 // pannexin 1 // 9 A2|9 // 55991 /// ENSMUST00000056755 // Panx1 //	Panx1	NM_019482	4.88113e-06	0.00013991	1.56894	wt * 35wt up vs HGPS * 35HGPS
6998603	NM_153413 // Dock3 // dedicator of cyto-kinesis 3 // 9 F1|9 // 208869 /// ENSMUST000000	Dock3	NM_153413	4.9337e-06	0.000141243	-1.20466	wt * 35wt down vs HGPS * 35HGPS
6871499	NM_145496 // Dak // dihydroxyacetone kinase 2 homolog (yeast) // 19 A|19 // 225913 ///	Dak	NM_145496	4.98129e-06	0.000142256	-1.40649	wt * 35wt down vs HGPS * 35HGPS
6779843	NM_177364 // Sh3pxd2b // SH3 and PX domains 2B // 11 A4|11 // 268396 /// ENSMUST0000003	Sh3pxd2b	NM_177364	4.97631e-06	0.000142256	1.53911	wt * 35wt up vs HGPS * 35HGPS
7000782	NR_027974 // 3110070M22Rik // RIKEN cDNA 3110070M22 gene // 13 D2.3|13 // 67304 /// ENS	3110070M22Rik	NR_027974	4.99644e-06	0.000142515	-1.64279	wt * 35wt down vs HGPS * 35HGPS
6942654	NM_008808 // Pdgfa // platelet derived growth factor, alpha // 5 G2|5 82.0 cM // 18590	Pdgfa	NM_008808	5.0041e-06	0.000142559	1.81049	wt * 35wt up vs HGPS * 35HGPS
6869932	NM_009128 // Scd2 // stearoyl-Coenzyme A desaturase 2 // 19 C3|19 43.0 cM // 20250 ///	Scd2	NM_009128	5.03578e-06	0.000143103	-3.55974	wt * 35wt down vs HGPS * 35HGPS
6997197	NM_007730 // Col12a1 // collagen, type XII, alpha 1 // 9 E1|9 43.0 cM // 12816 /// U256	Col12a1	NM_007730	5.03934e-06	0.000143103	2.14256	wt * 35wt up vs HGPS * 35HGPS
6956678	NM_177683 // Vgll4 // vestigial like 4 (Drosophila) // 6 E3|6 // 232334 /// ENSMUST0000	Vgll4	NM_177683	5.04775e-06	0.000143103	1.66324	wt * 35wt up vs HGPS * 35HGPS
6956241	NM_021449 // Crbn // cereblon // 6 E2|6 // 58799 /// NM_175357 // Crbn // cereblon // 6	Crbn	NM_021449	5.08293e-06	0.000143926	1.61313	wt * 35wt up vs HGPS * 35HGPS
6942532	NM_201373 // Trim56 // tripartite motif-containing 56 // 5 G2|5 // 384309 /// ENSMUST00	Trim56	NM_201373	5.09816e-06	0.000144182	1.56288	wt * 35wt up vs HGPS * 35HGPS
6901055	NM_027135 // Sec24d // Sec24 related gene family, member D (S. cerevisiae) // 3|3 G3 //	Sec24d	NM_027135	5.11157e-06	0.000144262	-2.33727	wt * 35wt down vs HGPS * 35HGPS
6806958	NM_025711 // Aspn // asporin // 13|13 B1 // 66695 /// NM_001172481 // Aspn // asporin /	Aspn	NM_025711	5.11334e-06	0.000144262	3.00298	wt * 35wt up vs HGPS * 35HGPS
6849567	NM_001168514 // Mapk14 // mitogen-activated protein kinase 14 // 17 A3.3|17 13.5 cM //	Mapk14	NM_001168514	5.12036e-06	0.000144285	-1.50952	wt * 35wt down vs HGPS * 35HGPS
6903454	NM_007825 // Cyp7b1 // cytochrome P450, family 7, subfamily b, polypeptide 1 // 3 A1|3	Cyp7b1	NM_007825	5.12976e-06	0.000144376	-1.58826	wt * 35wt down vs HGPS * 35HGPS
6899520	NM_009112 // S100a10 // S100 calcium binding protein A10 (calpactin) // 3 F1-F2|3 41.7	S100a10	NM_009112	5.17221e-06	0.000145395	1.37124	wt * 35wt up vs HGPS * 35HGPS
6939077	NM_001113460 // Tec // tec protein tyrosine kinase // 5 C3.2|5 41.0 cM // 21682 /// NM_	Tec	NM_001113460	5.18349e-06	0.000145537	-1.65756	wt * 35wt down vs HGPS * 35HGPS
6760518	NM_177305 // Arl4c // ADP-ribosylation factor-like 4C // 1 D|1 // 320982 /// ENSMUST000	Arl4c	NM_177305	5.23085e-06	0.00014669	1.57244	wt * 35wt up vs HGPS * 35HGPS
6936760	NM_145401 // Prkag2 // protein kinase, AMP-activated, gamma 2 non-catalytic subunit //	Prkag2	NM_145401	5.25034e-06	0.000146858	1.78211	wt * 35wt up vs HGPS * 35HGPS
6853960	NM_178615 // Rgmb // RGM domain family, member B // 17 A2|17 // 68799 /// NM_008996 //	Rgmb	NM_178615	5.25571e-06	0.000146858	1.72817	wt * 35wt up vs HGPS * 35HGPS
7013856	NM_026239 // Tmem35 // transmembrane protein 35 // X E3|X // 67564 /// ENSMUST000000376	Tmem35	NM_026239	5.24951e-06	0.000146858	2.58679	wt * 35wt up vs HGPS * 35HGPS
6943142	NM_010229 // Flt3 // FMS-like tyrosine kinase 3 // 5 G3|5 82.0 cM // 14255 /// ENSMUST0	Flt3	NM_010229	5.2884e-06	0.000147242	-1.13419	wt * 35wt down vs HGPS * 35HGPS
6789979	NM_008702 // Nlk // nemo like kinase // 11 B5|11 // 18099 /// NM_027181 // Pin4 // prot	Nlk	NM_008702	5.28275e-06	0.000147242	-1.85424	wt * 35wt down vs HGPS * 35HGPS
6977846	NM_199446 // Phkb // phosphorylase kinase beta // 8 C3|8 38.6 cM // 102093 /// ENSMUST0	Phkb	NM_199446	5.27644e-06	0.000147242	1.61999	wt * 35wt up vs HGPS * 35HGPS
6941768	NM_001003953 // Kdm2b // lysine (K)-specific demethylase 2B // 5 F|5 // 30841 /// NM_00	Kdm2b	NM_001003953	5.32965e-06	0.000148214	1.50504	wt * 35wt up vs HGPS * 35HGPS
6785663	NM_028860 // Mtmr3 // myotubularin related protein 3 // 11 A1|11 // 74302 /// ENSMUST00	Mtmr3	NM_028860	5.39606e-06	0.000149882	1.35449	wt * 35wt up vs HGPS * 35HGPS
6839240	NM_016881 // Pmm2 // phosphomannomutase 2 // 16 A1|16 // 54128 /// ENSMUST00000023396 /	Pmm2	NM_016881	5.40461e-06	0.000149941	-1.83091	wt * 35wt down vs HGPS * 35HGPS
6929714	NM_181279 // Bre // brain and reproductive organ-expressed protein // 5 B1|5 // 107976	Bre	NM_181279	5.47067e-06	0.000151414	-1.36777	wt * 35wt down vs HGPS * 35HGPS
6748893	NM_010553 // Il18rap // interleukin 18 receptor accessory protein // 1 B|1 // 16174 ///	Il18rap	NM_010553	5.46526e-06	0.000151414	-1.31338	wt * 35wt down vs HGPS * 35HGPS
6802745	NM_175367 // Ston2 // stonin 2 // 12 D3|12 // 108800 /// ENSMUST00000052969 // Ston2 //	Ston2	NM_175367	5.58222e-06	0.000154135	-1.68699	wt * 35wt down vs HGPS * 35HGPS
6916797	NM_013883 // Scmh1 // sex comb on midleg homolog 1 // 4 D1-D2|4 56.5 cM // 29871 /// NM	Scmh1	NM_013883	5.57567e-06	0.000154135	1.86007	wt * 35wt up vs HGPS * 35HGPS
6935927	NM_020010 // Cyp51 // cytochrome P450, family 51 // 5 A2|5 1.2 cM // 13121 /// ENSMUST0	Cyp51	NM_020010	5.59054e-06	0.000154182	-1.97095	wt * 35wt down vs HGPS * 35HGPS
6909509	NM_033525 // Npnt // nephronectin // 3 G3|3 // 114249 /// NM_001029836 // Npnt // nephr	Npnt	NM_033525	5.63567e-06	0.000155061	2.61427	wt * 35wt up vs HGPS * 35HGPS
6938631	NM_145923 // Rell1 // RELT-like 1 // 5 C3.1|5 // 100532 /// ENSMUST00000154169 // Rell1	Rell1	NM_145923	5.63557e-06	0.000155061	1.77116	wt * 35wt up vs HGPS * 35HGPS
6965942	NM_028219 // Cnfn // cornifelin // 7 A3|7 // 72383 /// NM_001081375 // Cnfn // cornifel	Cnfn	NM_028219	5.66267e-06	0.000155437	-4.7825	wt * 35wt down vs HGPS * 35HGPS
6971551	NM_013799 // Ate1 // arginyltransferase 1 // 7 F3|7 // 11907 /// NM_001136054 // Ate1 /	Ate1	NM_013799	5.65936e-06	0.000155437	1.43223	wt * 35wt up vs HGPS * 35HGPS
6948916	NM_026011 // Arl8b // ADP-ribosylation factor-like 8B // 6 E2|6 // 67166 /// ENSMUST000	Arl8b	NM_026011	5.79768e-06	0.000158956	-1.29931	wt * 35wt down vs HGPS * 35HGPS
6966935	NM_010189 // Fcgrt // Fc receptor, IgG, alpha chain transporter // 7 B4|7 23.0 cM // 14	Fcgrt	NM_010189	5.84427e-06	0.000159939	1.61418	wt * 35wt up vs HGPS * 35HGPS
6819866	NM_199029 // Zfp395 // zinc finger protein 395 // 14 D1|14 // 380912 /// ENSMUST0000006	Zfp395	NM_199029	5.84726e-06	0.000159939	1.6376	wt * 35wt up vs HGPS * 35HGPS
6976735	NM_028427 // Tmem192 // transmembrane protein 192 // 8|8 B3.3 // 73067 /// NM_001163747	Tmem192	NM_028427	5.89873e-06	0.000161158	-1.72729	wt * 35wt down vs HGPS * 35HGPS
6843384	NM_009441 // Ttc3 // tetratricopeptide repeat domain 3 // 16 C3.3-4|16 67.9 cM // 22129	Ttc3	NM_009441	5.90938e-06	0.00016126	2.13679	wt * 35wt up vs HGPS * 35HGPS
6942563	NM_178162 // Agfg2 // ArfGAP with FG repeats 2 // 5 G2|5 // 231801 /// NM_145566 // Agf	Agfg2	NM_178162	5.94764e-06	0.000162115	2.28076	wt * 35wt up vs HGPS * 35HGPS
6980032	NM_010578 // Itgb1 // integrin beta 1 (fibronectin receptor beta) // 8 E2|8 // 16412 //	Itgb1	NM_010578	6.02632e-06	0.000164068	2.87387	wt * 35wt up vs HGPS * 35HGPS
6795780	NM_027117 // Klhdc2 // kelch domain containing 2 // 12 C3|12 30.0 cM // 69554 /// ENSMU	Klhdc2	NM_027117	6.05033e-06	0.000164529	2.16938	wt * 35wt up vs HGPS * 35HGPS
6818186	NM_013473 // Anxa8 // annexin A8 // 14 B|14 13.0 cM // 11752 /// ENSMUST00000022519 //	Anxa8	NM_013473	6.06326e-06	0.000164657	1.68812	wt * 35wt up vs HGPS * 35HGPS
6840766	NM_134109 // Ildr1 // immunoglobulin-like domain containing receptor 1 // 16 B3|16 // 1	Ildr1	NM_134109	6.06915e-06	0.000164657	1.32713	wt * 35wt up vs HGPS * 35HGPS
6824829	NM_024267 // Ipo4 // importin 4 // 14 C3|14 20.0 cM // 75751 /// ENSMUST00000047131 //	Ipo4	NM_024267	6.07692e-06	0.000164677	-1.93117	wt * 35wt down vs HGPS * 35HGPS
7014171	NM_011845 // Mid2 // midline 2 // X F1|X 60.5 cM // 23947 /// ENSMUST00000112990 // Mid	Mid2	NM_011845	6.10973e-06	0.000165182	-2.33068	wt * 35wt down vs HGPS * 35HGPS
6917365	NM_028266 // Col16a1 // collagen, type XVI, alpha 1 // 4 D2.2|4 // 107581 /// ENSMUST00	Col16a1	NM_028266	6.10946e-06	0.000165182	1.63942	wt * 35wt up vs HGPS * 35HGPS
6812871	NM_025772 // Dtnbp1 // dystrobrevin binding protein 1 // 13 A5|13 23.0 cM // 94245 ///	Dtnbp1	NM_025772	6.13317e-06	0.000165242	-1.62411	wt * 35wt down vs HGPS * 35HGPS
6867925	NM_146091 // Atl3 // atlastin GTPase 3 // 19 A|19 // 109168 /// NM_001163505 // Atl3 //	Atl3	NM_146091	6.12641e-06	0.000165242	1.52205	wt * 35wt up vs HGPS * 35HGPS
6874057	NM_010279 // Gfra1 // glial cell line derived neurotrophic factor family receptor alpha	Gfra1	NM_010279	6.13184e-06	0.000165242	2.41062	wt * 35wt up vs HGPS * 35HGPS
6790275	NM_080453 // Mmp28 // matrix metallopeptidase 28 (epilysin) // 11 C|11 // 118453 /// NM	Mmp28	NM_080453	6.14043e-06	0.000165246	3.0208	wt * 35wt up vs HGPS * 35HGPS
6801902	NM_013675 // Spnb1 // spectrin beta 1 // 12 C3|12 33.0 cM // 20741 /// ENSMUST000000214	Spnb1	NM_013675	6.17513e-06	0.000165989	-1.1277	wt * 35wt down vs HGPS * 35HGPS
6781321	NM_026035 // Mrpl55 // mitochondrial ribosomal protein L55 // 11|11 B2 // 67212 /// ENS	Mrpl55	NM_026035	6.20131e-06	0.0001665	-1.80114	wt * 35wt down vs HGPS * 35HGPS
6811776	NM_172532 // Aldh5a1 // aldhehyde dehydrogenase family 5, subfamily A1 // 13 A3.1 // 21	Aldh5a1	NM_172532	6.21169e-06	0.000166587	-2.20041	wt * 35wt down vs HGPS * 35HGPS
6750868	NM_028817 // Acsl3 // acyl-CoA synthetase long-chain family member 3 // 1 C4|1 24.1 cM	Acsl3	NM_028817	6.26191e-06	0.000167357	3.5017	wt * 35wt up vs HGPS * 35HGPS
6764650	NM_010145 // Ephx1 // epoxide hydrolase 1, microsomal // 1 H4|1 98.5 cM // 13849 /// EN	Ephx1	NM_010145	6.25802e-06	0.000167357	2.02485	wt * 35wt up vs HGPS * 35HGPS
6939338	NM_175606 // Hopx // HOP homeobox // 5 C3.3|5 // 74318 /// NM_001159901 // Hopx // HOP	Hopx	NM_175606	6.28483e-06	0.000167778	-1.59636	wt * 35wt down vs HGPS * 35HGPS
6802315	NM_001026214 // Entpd5 // ectonucleoside triphosphate diphosphohydrolase 5 // 12 E|12 3	Entpd5	NM_001026214	6.29462e-06	0.000167847	-2.13235	wt * 35wt down vs HGPS * 35HGPS
6915745	NM_175029 // Atg4c // autophagy-related 4C (yeast) // 4 C6|4 // 242557 /// NM_001145967	Atg4c	NM_175029	6.3425e-06	0.000168738	1.4159	wt * 35wt up vs HGPS * 35HGPS
6751623	NM_022320 // Gpr35 // G protein-coupled receptor 35 // 1 D|1 // 64095 /// NM_001104529	Gpr35	NM_022320	6.36522e-06	0.00016915	-2.33344	wt * 35wt down vs HGPS * 35HGPS
6844316	NM_011172 // Prodh // proline dehydrogenase // 16 A3|16 10.73 cM // 19125 /// ENSMUST00	Prodh	NM_011172	6.38135e-06	0.000169385	2.98907	wt * 35wt up vs HGPS * 35HGPS
6996223	NM_010193 // Fem1b // feminization 1 homolog b (C. elegans) // 9 B|9 28.0 cM // 14155 /	Fem1b	NM_010193	6.39978e-06	0.000169681	-1.36261	wt * 35wt down vs HGPS * 35HGPS
6748553	NM_183019 // Arhgef4 // Rho guanine nucleotide exchange factor (GEF) 4 // 1 B|1 // 2269	Arhgef4	NM_183019	6.41764e-06	0.000169962	1.42745	wt * 35wt up vs HGPS * 35HGPS
6978794	NM_197999 // Ces2g // carboxylesterase 2G // 8 D3|8 // 72361 /// ENSMUST00000043183 //	Ces2g	NM_197999	6.45542e-06	0.000170651	-2.64401	wt * 35wt down vs HGPS * 35HGPS
6825686	NM_008915 // Ppp3cc // protein phosphatase 3, catalytic subunit, gamma isoform // 14 D2	Ppp3cc	NM_008915	6.45828e-06	0.000170651	1.6635	wt * 35wt up vs HGPS * 35HGPS
6887703	NM_172436 // Slc25a12 // solute carrier family 25 (mitochondrial carrier, Aralar), memb	Slc25a12	NM_172436	6.47643e-06	0.000170744	-2.0284	wt * 35wt down vs HGPS * 35HGPS
6971656	NM_029935 // Chst15 // carbohydrate (N-acetylgalactosamine 4-sulfate 6-O) sulfotransfer	Chst15	NM_029935	6.47211e-06	0.000170744	2.39977	wt * 35wt up vs HGPS * 35HGPS
6775238	NM_008826 // Pfkl // phosphofructokinase, liver, B-type // 10 C1|10 41.7 cM // 18641 //	Pfkl	NM_008826	6.54777e-06	0.000172249	-2.26288	wt * 35wt down vs HGPS * 35HGPS
6785642	NM_144520 // Sec14l2 // SEC14-like 2 (S. cerevisiae) // 11 A1|11 // 67815 /// ENSMUST00	Sec14l2	NM_144520	6.54829e-06	0.000172249	-3.01473	wt * 35wt down vs HGPS * 35HGPS
6878031	NM_008397 // Itga6 // integrin alpha 6 // 2 C2-C3|2 38.0 cM // 16403 /// ENSMUST0000002	Itga6	NM_008397	6.5839e-06	0.00017299	2.35188	wt * 35wt up vs HGPS * 35HGPS
6880639	NM_009897 // Ckmt1 // creatine kinase, mitochondrial 1, ubiquitous // 2 F1-F3|2 67.6 cM	Ckmt1	NM_009897	6.69738e-06	0.000175585	-1.52421	wt * 35wt down vs HGPS * 35HGPS
6983692	NM_021356 // Gab1 // growth factor receptor bound protein 2-associated protein 1 // 8 C	Gab1	NM_021356	6.69769e-06	0.000175585	1.94097	wt * 35wt up vs HGPS * 35HGPS
6882611	NM_172674 // Phf20 // PHD finger protein 20 // 2 H1|2 // 228829 /// ENSMUST00000037401	Phf20	NM_172674	6.71686e-06	0.00017589	1.55602	wt * 35wt up vs HGPS * 35HGPS
6839504	NM_153588 // Mkl2 // MKL/myocardin-like 2 // 16 A1|16 // 239719 /// NM_001122667 // Mkl	Mkl2	NM_153588	6.73505e-06	0.000176072	1.67703	wt * 35wt up vs HGPS * 35HGPS
6916109	NM_029565 // Tmem59 // transmembrane protein 59 // 4 C7|4 51.8 cM // 56374 /// ENSMUST0	Tmem59	NM_029565	6.73893e-06	0.000176072	1.37681	wt * 35wt up vs HGPS * 35HGPS
6903129	NM_133218 // Zfp704 // zinc finger protein 704 // 3 A1|3 // 170753 /// ENSMUST000000411	Zfp704	NM_133218	6.84535e-06	0.000178653	1.45312	wt * 35wt up vs HGPS * 35HGPS
6929850	NM_001102444 // Add1 // adducin 1 (alpha) // 5 B2|5 20.0 cM // 11518 /// NM_013457 // A	Add1	NM_001102444	6.89035e-06	0.000179626	1.43596	wt * 35wt up vs HGPS * 35HGPS
6910610	NM_016867 // Gipc2 // GIPC PDZ domain containing family, member 2 // 3 H3|3 // 54120 //	Gipc2	NM_016867	6.93143e-06	0.000180496	3.02545	wt * 35wt up vs HGPS * 35HGPS
6886743	NM_019667 // Stam2 // signal transducing adaptor molecule (SH3 domain and ITAM motif) 2	Stam2	NM_019667	7.02314e-06	0.00018268	-1.49448	wt * 35wt down vs HGPS * 35HGPS
6839919	NM_029436 // Klhl24 // kelch-like 24 (Drosophila) // 16|16 B1 // 75785 /// ENSMUST00000	Klhl24	NM_029436	7.03944e-06	0.0001829	2.72479	wt * 35wt up vs HGPS * 35HGPS
6813326	NM_178605 // Nop16 // NOP16 nucleolar protein homolog (yeast) // 13 B1|13 34.0 cM // 28	Nop16	NM_178605	7.10903e-06	0.000184503	-1.71622	wt * 35wt down vs HGPS * 35HGPS
6937466	NM_030889 // Sorcs2 // sortilin-related VPS10 domain containing receptor 2 // 5 B3|5 //	Sorcs2	NM_030889	7.26375e-06	0.000188229	-1.44938	wt * 35wt down vs HGPS * 35HGPS
6940792	NM_026856 // Zfp644 // zinc finger protein 644 // 5 E5|5 56.0 cM // 52397 /// ENSMUST00	Zfp644	NM_026856	7.26874e-06	0.000188229	2.05689	wt * 35wt up vs HGPS * 35HGPS
6949860	NM_011324 // Scnn1a // sodium channel, nonvoltage-gated 1 alpha // 6 F3|6 60.6 cM // 20	Scnn1a	NM_011324	7.31225e-06	0.000189146	-2.01676	wt * 35wt down vs HGPS * 35HGPS
6998020	NM_011643 // Trpc1 // transient receptor potential cation channel, subfamily C, member	Trpc1	NM_011643	7.33552e-06	0.000189538	1.47479	wt * 35wt up vs HGPS * 35HGPS
6874080	NM_175199 // Hspa12a // heat shock protein 12A // 19 D2-D3|19 // 73442 /// ENSMUST00000	Hspa12a	NM_175199	7.37915e-06	0.000190454	2.28065	wt * 35wt up vs HGPS * 35HGPS
6835984	NM_001146180 // Mtss1 // metastasis suppressor 1 // 15 D1|15 // 211401 /// NM_144800 //	Mtss1	NM_001146180	7.40374e-06	0.000190877	-1.35912	wt * 35wt down vs HGPS * 35HGPS
6819209	NM_026890 // Ngdn // neuroguidin, EIF4E binding protein // 14|14 C1 // 68966 /// ENSMUS	Ngdn	NM_026890	7.42737e-06	0.000191275	-1.58949	wt * 35wt down vs HGPS * 35HGPS
6979701	NM_025804 // Tcf25 // transcription factor 25 (basic helix-loop-helix) // 8 E1|8 67.0 c	Tcf25	NM_025804	7.48074e-06	0.000192014	-1.28911	wt * 35wt down vs HGPS * 35HGPS
6798429	NM_146040 // Cdca7l // cell division cycle associated 7 like // 12 F2|12 // 217946 ///	Cdca7l	NM_146040	7.47472e-06	0.000192014	1.89409	wt * 35wt up vs HGPS * 35HGPS
6748646	NM_001039551 // Cnnm3 // cyclin M3 // 1 B|1 20.2 cM // 94218 /// NM_053186 // Cnnm3 //	Cnnm3	NM_001039551	7.47918e-06	0.000192014	1.78568	wt * 35wt up vs HGPS * 35HGPS
6749852	NM_017480 // Icos // inducible T-cell co-stimulator // 1 C2|1 32.0 cM // 54167 /// ENSM	Icos	NM_017480	7.51926e-06	0.000192791	-3.06957	wt * 35wt down vs HGPS * 35HGPS
6817700	NM_027871 // Arhgef3 // Rho guanine nucleotide exchange factor (GEF) 3 // 14 A3|14 9.0	Arhgef3	NM_027871	7.54575e-06	0.000193257	2.25806	wt * 35wt up vs HGPS * 35HGPS
6917263	NM_178110 // Trim62 // tripartite motif-containing 62 // 4 D2.2|4 // 67525 /// ENSMUST0	Trim62	NM_178110	7.67496e-06	0.000196351	-1.92005	wt * 35wt down vs HGPS * 35HGPS
6908036	NM_153563 // Fam40a // family with sequence similarity 40, member A // 3 F2.3|3 // 2297	Fam40a	NM_153563	7.68953e-06	0.000196508	-1.65621	wt * 35wt down vs HGPS * 35HGPS
6856689	NM_023053 // Twsg1 // twisted gastrulation homolog 1 (Drosophila) // 17 E1.1|17 38.0 cM	Twsg1	NM_023053	7.75037e-06	0.000197846	1.45291	wt * 35wt up vs HGPS * 35HGPS
6782610	NM_011586 // Myo18a // myosin XVIIIA // 11 B5|11 // 360013 /// ENSMUST00000102488 // My	Myo18a	NM_011586	7.76692e-06	0.000198052	-1.49408	wt * 35wt down vs HGPS * 35HGPS
6855123	NM_007584 // Ddr1 // discoidin domain receptor family, member 1 // 17 C|17 21.5 cM // 1	Ddr1	NM_007584	7.90053e-06	0.00020102	1.512	wt * 35wt up vs HGPS * 35HGPS
6851273	NM_144858 // Dus3l // dihydrouridine synthase 3-like (S. cerevisiae) // 17 D|17 // 2249	Dus3l	NM_144858	7.96149e-06	0.00020235	-1.28475	wt * 35wt down vs HGPS * 35HGPS
6998858	NM_177771 // Klhl18 // kelch-like 18 (Drosophila) // 9 F2|9 // 270201 /// ENSMUST000000	Klhl18	NM_177771	8.00072e-06	0.000203126	-1.68324	wt * 35wt down vs HGPS * 35HGPS
6981091	NM_026931 // 1810011O10Rik // RIKEN cDNA 1810011O10 gene // 8 A2|8 // 69068 /// ENSMUST	1810011O10Rik	NM_026931	8.03683e-06	0.000203821	1.77042	wt * 35wt up vs HGPS * 35HGPS
6813385	NM_009000 // Rab24 // RAB24, member RAS oncogene family // 13 B1|13 36.0 cM // 19336 //	Rab24	NM_009000	8.05805e-06	0.000204137	-1.84797	wt * 35wt down vs HGPS * 35HGPS
6750440	NM_008342 // Igfbp2 // insulin-like growth factor binding protein 2 // 1 C3|1 36.1 cM /	Igfbp2	NM_008342	8.14984e-06	0.000206015	-2.10339	wt * 35wt down vs HGPS * 35HGPS
6868105	NM_027209 // Ms4a6b // membrane-spanning 4-domains, subfamily A, member 6B // 19|19 B /	Ms4a6b	NM_027209	8.24565e-06	0.000208212	-1.31886	wt * 35wt down vs HGPS * 35HGPS
6775743	NM_177772 // Bpil2 // bactericidal/permeability-increasing protein-like 2 // 10 C1|10 /	Bpil2	NM_177772	8.26983e-06	0.000208529	-1.84589	wt * 35wt down vs HGPS * 35HGPS
6959004	NM_007948 // Ercc1 // excision repair cross-complementing rodent repair deficiency, com	Ercc1	NM_007948	8.27609e-06	0.000208529	-2.053	wt * 35wt down vs HGPS * 35HGPS
6872426	NM_177474 // D19Bwg1357e // DNA segment, Chr 19, Brigham & Women's Genetics 1357 expres	D19Bwg1357e	NM_177474	8.29037e-06	0.000208663	-1.36687	wt * 35wt down vs HGPS * 35HGPS
6838134	NM_172437 // Pus7l // pseudouridylate synthase 7 homolog (S. cerevisiae)-like // 15 E3|	Pus7l	NM_172437	8.33766e-06	0.000209627	-1.52061	wt * 35wt down vs HGPS * 35HGPS
6840849	NM_009855 // Cd80 // CD80 antigen // 16 B5|16 28.0 cM // 12519 /// NM_030241 // Setd8 /	Cd80	NM_009855	8.38489e-06	0.000210588	-1.37736	wt * 35wt down vs HGPS * 35HGPS
6783917	NM_139311 // Mllt6 // myeloid/lymphoid or mixed-lineage leukemia (trithorax homolog, Dr	Mllt6	NM_139311	8.46184e-06	0.00021228	1.55653	wt * 35wt up vs HGPS * 35HGPS
6953098	NM_022413 // Trpv6 // transient receptor potential cation channel, subfamily V, member	Trpv6	NM_022413	8.47045e-06	0.00021228	1.6966	wt * 35wt up vs HGPS * 35HGPS
6999416	NM_010851 // Myd88 // myeloid differentiation primary response gene 88 // 9 F3|9 70.0 c	Myd88	NM_010851	8.53891e-06	0.000213766	-1.75305	wt * 35wt down vs HGPS * 35HGPS
6882774	BC068129 // Fam83d // family with sequence similarity 83, member D // 2 H1|2 // 71878 /	Fam83d	BC068129	8.62393e-06	0.000215663	1.46721	wt * 35wt up vs HGPS * 35HGPS
6890363	NM_028799 // Tgm5 // transglutaminase 5 // 2 E5|2 // 74176 /// ENSMUST00000028721 // Tg	Tgm5	NM_028799	8.64269e-06	0.000215901	-1.7964	wt * 35wt down vs HGPS * 35HGPS
6857984	NM_176808 // Mcfd2 // multiple coagulation factor deficiency 2 // 17 E4|17 // 193813 //	Mcfd2	NM_176808	8.69601e-06	0.000216769	-2.00934	wt * 35wt down vs HGPS * 35HGPS
6748525	NM_134448 // Dst // dystonin // 1 B|1 16.5 cM // 13518 /// NM_133833 // Dst // dystonin	Dst	NM_134448	8.69586e-06	0.000216769	2.69674	wt * 35wt up vs HGPS * 35HGPS
6790339	NM_019816 // Aatf // apoptosis antagonizing transcription factor // 11|11 B5 // 56321 /	Aatf	NM_019816	8.81436e-06	0.000219484	-1.36335	wt * 35wt down vs HGPS * 35HGPS
6857963	NM_008838 // Pigf // phosphatidylinositol glycan anchor biosynthesis, class F // 17 E4-	Pigf	NM_008838	8.89734e-06	0.000221314	-1.76996	wt * 35wt down vs HGPS * 35HGPS
6781727	NM_023479 // Elac2 // elaC homolog 2 (E. coli) // 11 B3|11 31.0 cM // 68626 /// ENSMUST	Elac2	NM_023479	8.96922e-06	0.000222864	-1.4974	wt * 35wt down vs HGPS * 35HGPS
7019923	NM_019496 // Ammecr1 // Alport syndrome, mental retardation, midface hypoplasia and ell	Ammecr1	NM_019496	9.01632e-06	0.000223797	-3.12534	wt * 35wt down vs HGPS * 35HGPS
6819287	NM_027143 // Khnyn // KH and NYN domain containing // 14|14 C1 // 219094 /// ENSMUST000	Khnyn	NM_027143	9.16616e-06	0.000227246	1.99652	wt * 35wt up vs HGPS * 35HGPS
6897707	NM_001113413 // Rnf13 // ring finger protein 13 // 3 D|3 // 24017 /// NM_011883 // Rnf1	Rnf13	NM_001113413	9.17768e-06	0.000227246	1.56898	wt * 35wt up vs HGPS * 35HGPS
6918858	NM_019741 // Slc2a5 // solute carrier family 2 (facilitated glucose transporter), membe	Slc2a5	NM_019741	9.18452e-06	0.000227246	2.55619	wt * 35wt up vs HGPS * 35HGPS
6953804	NM_026637 // Ggct // gamma-glutamyl cyclotransferase // 6 26.0 cM // 110175 /// ENSMUST	Ggct	NM_026637	9.19767e-06	0.00022733	-2.49085	wt * 35wt down vs HGPS * 35HGPS
6913132	NM_022811 // Polr1e // polymerase (RNA) I polypeptide E // 4|4 B2 // 64424 /// ENSMUST0	Polr1e	NM_022811	9.20792e-06	0.000227343	-2.23678	wt * 35wt down vs HGPS * 35HGPS
6972294	NM_009983 // Ctsd // cathepsin D // 7 F5|7 // 13033 /// ENSMUST00000151120 // Ctsd // c	Ctsd	NM_009983	9.25328e-06	0.000228222	-1.53766	wt * 35wt down vs HGPS * 35HGPS
6963271	NM_008905 // Ppfibp2 // PTPRF interacting protein, binding protein 2 (liprin beta 2) //	Ppfibp2	NM_008905	9.28735e-06	0.00022882	1.75912	wt * 35wt up vs HGPS * 35HGPS
6886716	NM_001141949 // Nmi // N-myc (and STAT) interactor // 2|2 C1 // 64685 /// NM_001141948	Nmi	NM_001141949	9.38139e-06	0.00023065	1.38276	wt * 35wt up vs HGPS * 35HGPS
6752152	NM_027548 // Serpinb7 // serine (or cysteine) peptidase inhibitor, clade B, member 7 //	Serpinb7	NM_027548	9.37802e-06	0.00023065	3.51863	wt * 35wt up vs HGPS * 35HGPS
6905408	NM_133200 // P2ry14 // purinergic receptor P2Y, G-protein coupled, 14 // 3 D|3 29.5 cM	P2ry14	NM_133200	9.43824e-06	0.000231803	-1.92664	wt * 35wt down vs HGPS * 35HGPS
6974850	NM_007918 // Eif4ebp1 // eukaryotic translation initiation factor 4E binding protein 1	Eif4ebp1	NM_007918	9.55525e-06	0.00023443	-2.20945	wt * 35wt down vs HGPS * 35HGPS
6890985	BC071212 // 1700037H04Rik // RIKEN cDNA 1700037H04 gene // 2|2 F3 // 67326 /// BC006041	1700037H04Rik	BC071212	9.75839e-06	0.000239163	-1.5265	wt * 35wt down vs HGPS * 35HGPS
6881087	NM_008587 // Mertk // c-mer proto-oncogene tyrosine kinase // 2 F1|2 // 17289 /// ENSMU	Mertk	NM_008587	9.7864e-06	0.000239371	1.58577	wt * 35wt up vs HGPS * 35HGPS
6814348	NM_028878 // Slc6a19 // solute carrier family 6 (neurotransmitter transporter), member	Slc6a19	NM_028878	9.78743e-06	0.000239371	3.37886	wt * 35wt up vs HGPS * 35HGPS
6810548	NM_010330 // Emb // embigin // 13 D2.3|13 // 13723 /// ENSMUST00000022242 // Emb // emb	Emb	NM_010330	9.862e-06	0.000240691	2.03115	wt * 35wt up vs HGPS * 35HGPS
6995964	NM_178087 // Pml // promyelocytic leukemia // 9 B|9 32.0 cM // 18854 /// NM_008884 // P	Pml	NM_178087	9.85223e-06	0.000240691	1.23308	wt * 35wt up vs HGPS * 35HGPS
6755845	NM_173378 // Trp53bp2 // transformation related protein 53 binding protein 2 // 1 H5|1	Trp53bp2	NM_173378	1.00499e-05	0.000245021	2.64542	wt * 35wt up vs HGPS * 35HGPS
6954418	NM_144548 // Il23r // interleukin 23 receptor // 6 C1|6 // 209590 /// ENSMUST0000011836	Il23r	NM_144548	1.00696e-05	0.000245245	-1.28473	wt * 35wt down vs HGPS * 35HGPS
6984919	NM_001013380 // Dync1li2 // dynein, cytoplasmic 1 light intermediate chain 2 // 8 D3|8	Dync1li2	NM_001013380	1.01553e-05	0.000247074	1.24	wt * 35wt up vs HGPS * 35HGPS
6960692	NM_080853 // Slc17a6 // solute carrier family 17 (sodium-dependent inorganic phosphate	Slc17a6	NM_080853	1.02284e-05	0.000248594	-1.11897	wt * 35wt down vs HGPS * 35HGPS
6949849	NM_138747 // Nop2 // NOP2 nucleolar protein homolog (yeast) // 6 F2-F3|6 60.35 cM // 11	Nop2	NM_138747	1.0267e-05	0.000249214	-1.87728	wt * 35wt down vs HGPS * 35HGPS
6798285	NM_178911 // Pld4 // phospholipase D family, member 4 // 12 F1|12 // 104759 /// ENSMUST	Pld4	NM_178911	1.02753e-05	0.000249214	-1.34785	wt * 35wt down vs HGPS * 35HGPS
6844324	NM_172151 // Zdhhc8 // zinc finger, DHHC domain containing 8 // 16 A3|16 10.83 cM // 27	Zdhhc8	NM_172151	1.03107e-05	0.000249813	1.47432	wt * 35wt up vs HGPS * 35HGPS
6970420	NM_177324 // Sbf2 // SET binding factor 2 // 7|7 F2 // 319934 /// ENSMUST00000033058 //	Sbf2	NM_177324	1.03299e-05	0.000250019	1.83845	wt * 35wt up vs HGPS * 35HGPS
6960179	NM_011872 // Klk7 // kallikrein related-peptidase 7 (chymotryptic, stratum corneum) //	Klk7	NM_011872	1.04249e-05	0.000252056	-1.70476	wt * 35wt down vs HGPS * 35HGPS
6804511	NM_020036 // Calm4 // calmodulin 4 // 13 A1|13 // 80796 /// NM_001008706 // Calm5 // ca	Calm4	NM_020036	1.0485e-05	0.000253247	-2.22572	wt * 35wt down vs HGPS * 35HGPS
6778008	NM_031252 // Il23a // interleukin 23, alpha subunit p19 // 10 D3|10 // 83430 /// ENSMUS	Il23a	NM_031252	1.05911e-05	0.000255313	-1.7145	wt * 35wt down vs HGPS * 35HGPS
6906433	NM_172681 // D930015E06Rik // RIKEN cDNA D930015E06 gene // 3 F1|3 // 229473 /// ENSMUS	D930015E06Rik	NM_172681	1.05924e-05	0.000255313	1.72239	wt * 35wt up vs HGPS * 35HGPS
6876740	NM_153820 // Arhgap15 // Rho GTPase activating protein 15 // 2 B|2 // 76117 /// NM_0010	Arhgap15	NM_153820	1.07006e-05	0.000257655	-1.13043	wt * 35wt down vs HGPS * 35HGPS
6926087	NM_001013756 // Grhl3 // grainyhead-like 3 (Drosophila) // 4 D3|4 // 230824 /// ENSMUST	Grhl3	NM_001013756	1.0719e-05	0.000257831	-1.94255	wt * 35wt down vs HGPS * 35HGPS
6894273	NM_011481 // Srms // src-related kinase lacking C-terminal regulatory tyrosine and N-te	Srms	NM_011481	1.07518e-05	0.000258353	-1.85671	wt * 35wt down vs HGPS * 35HGPS
6947596	NM_031199 // Tgfa // transforming growth factor alpha // 6 D1|6 35.8 cM // 21802 /// EN	Tgfa	NM_031199	1.07743e-05	0.000258628	-3.50929	wt * 35wt down vs HGPS * 35HGPS
7013252	NM_019989 // Sh3bgrl // SH3-binding domain glutamic acid-rich protein like // X D|X //	Sh3bgrl	NM_019989	1.07859e-05	0.00025864	1.98757	wt * 35wt up vs HGPS * 35HGPS
6975335	NM_176933 // Dusp4 // dual specificity phosphatase 4 // 8 A4|8 // 319520 /// ENSMUST000	Dusp4	NM_176933	1.08214e-05	0.000259224	-2.17883	wt * 35wt down vs HGPS * 35HGPS
6992209	NM_009895 // Cish // cytokine inducible SH2-containing protein // 9 F1|9 59.0 cM // 127	Cish	NM_009895	1.08629e-05	0.000259952	1.48957	wt * 35wt up vs HGPS * 35HGPS
6832324	NM_001164627 // Arhgap8 // Rho GTPase activating protein 8 // 15 E2|15 // 73167 /// NM_	Arhgap8	NM_001164627	1.08936e-05	0.000260418	-1.66522	wt * 35wt down vs HGPS * 35HGPS
6935069	NM_031408 // Gigyf1 // GRB10 interacting GYF protein 1 // 5 G2|5 // 57330 /// ENSMUST00	Gigyf1	NM_031408	1.09097e-05	0.000260538	1.41464	wt * 35wt up vs HGPS * 35HGPS
6849310	NM_183149 // Zfp598 // zinc finger protein 598 // 17 A3.3|17 // 213753 /// ENSMUST00000	Zfp598	NM_183149	1.09604e-05	0.000260947	-1.6063	wt * 35wt down vs HGPS * 35HGPS
6807172	NM_019968 // Arl10 // ADP-ribosylation factor-like 10 // 13 B1|13 // 56795 /// ENSMUST0	Arl10	NM_019968	1.09581e-05	0.000260947	1.71658	wt * 35wt up vs HGPS * 35HGPS
6993025	NM_021609 // Ccbp2 // chemokine binding protein 2 // 9 F4|9 // 59289 /// ENSMUST0000011	Ccbp2	NM_021609	1.09399e-05	0.000260947	2.20618	wt * 35wt up vs HGPS * 35HGPS
6885901	NM_010236 // Fpgs // folylpolyglutamyl synthetase // 2 B|2 21.2 cM // 14287 /// ENSMUST	Fpgs	NM_010236	1.10333e-05	0.000262415	2.26704	wt * 35wt up vs HGPS * 35HGPS
6966498	NM_178704 // Dpy19l3 // dpy-19-like 3 (C. elegans) // 7 B2|7 // 233115 /// ENSMUST00000	Dpy19l3	NM_178704	1.11157e-05	0.000264106	1.43256	wt * 35wt up vs HGPS * 35HGPS
6988643	NM_030256 // Bcl9l // B-cell CLL/lymphoma 9-like // 9|9 B // 80288 /// ENSMUST000000749	Bcl9l	NM_030256	1.11573e-05	0.000264824	1.42335	wt * 35wt up vs HGPS * 35HGPS
6844210	NM_139232 // Fgd4 // FYVE, RhoGEF and PH domain containing 4 // 16 A3|16 // 224014 ///	Fgd4	NM_139232	1.11892e-05	0.000265311	1.58256	wt * 35wt up vs HGPS * 35HGPS
7019818	NM_001077364 // Tsc22d3 // TSC22 domain family, member 3 // X F1|X // 14605 /// NM_0102	Tsc22d3	NM_001077364	1.12788e-05	0.000266894	3.14462	wt * 35wt up vs HGPS * 35HGPS
6923525	NM_028979 // Cyp2j9 // cytochrome P450, family 2, subfamily j, polypeptide 9 // 4 C5|4	Cyp2j9	NM_028979	1.13172e-05	0.00026753	2.97973	wt * 35wt up vs HGPS * 35HGPS
6917817	NM_009557 // Zfp46 // zinc finger protein 46 // 4 D3|4 65.9 cM // 22704 /// ENSMUST0000	Zfp46	NM_009557	1.13489e-05	0.000268009	1.6539	wt * 35wt up vs HGPS * 35HGPS
6803161	NM_011175 // Lgmn // legumain // 12 E|12 // 19141 /// ENSMUST00000021607 // Lgmn // leg	Lgmn	NM_011175	1.13934e-05	0.000268516	1.84476	wt * 35wt up vs HGPS * 35HGPS
6995393	NM_024233 // Rexo2 // REX2, RNA exonuclease 2 homolog (S. cerevisiae) // 9 A5.3|9 // 10	Rexo2	NM_024233	1.14619e-05	0.000269857	-1.87261	wt * 35wt down vs HGPS * 35HGPS
6791310	NM_007719 // Ccr7 // chemokine (C-C motif) receptor 7 // 11 D|11 // 12775 /// ENSMUST00	Ccr7	NM_007719	1.15856e-05	0.000272494	-2.18654	wt * 35wt down vs HGPS * 35HGPS
7015375	NM_016691 // Clcn5 // chloride channel 5 // X A1.1|X 0.8 cM // 12728 /// NR_029574 // M	Clcn5	NM_016691	1.16845e-05	0.000274544	-2.13775	wt * 35wt down vs HGPS * 35HGPS
6756572	NM_001011874 // Xkr4 // X Kell blood group precursor related family member 4 // 1 A1|1	Xkr4	NM_001011874	1.18978e-05	0.000279276	1.87378	wt * 35wt up vs HGPS * 35HGPS
6907204	NM_007899 // Ecm1 // extracellular matrix protein 1 // 3 F2.1|3 45.4 cM // 13601 /// EN	Ecm1	NM_007899	1.1933e-05	0.000279539	3.25355	wt * 35wt up vs HGPS * 35HGPS
6756969	NM_008678 // Ncoa2 // nuclear receptor coactivator 2 // 1 A3-A5|1 1.0 cM // 17978 /// N	Ncoa2	NM_008678	1.19273e-05	0.000279539	1.63171	wt * 35wt up vs HGPS * 35HGPS
6799246	NM_001159632 // Atp6v1c2 // ATPase, H+ transporting, lysosomal V1 subunit C2 // 12|12 A	Atp6v1c2	NM_001159632	1.19835e-05	0.000279879	-1.90755	wt * 35wt down vs HGPS * 35HGPS
6867711	NM_134155 // Brms1 // breast cancer metastasis-suppressor 1 // 19 A|19 // 107392 /// EN	Brms1	NM_134155	1.19803e-05	0.000279879	-1.3939	wt * 35wt down vs HGPS * 35HGPS
6763777	NM_001083897 // Mpzl1 // myelin protein zero-like 1 // 1 H2.3|1 // 68481 /// NM_0010018	Mpzl1	NM_001083897	1.20361e-05	0.000280826	1.44011	wt * 35wt up vs HGPS * 35HGPS
6833157	NM_018786 // Prpf40b // PRP40 pre-mRNA processing factor 40 homolog B (yeast) // 15|15	Prpf40b	NM_018786	1.20535e-05	0.000280951	1.2487	wt * 35wt up vs HGPS * 35HGPS
6980576	NM_001080781 // 1700029H14Rik // RIKEN cDNA 1700029H14 gene // 8 A1.1|8 // 66501 /// NM	1700029H14Rik	NM_001080781	1.21285e-05	0.000282418	-1.10088	wt * 35wt down vs HGPS * 35HGPS
6937288	NM_010753 // Mxd4 // Max dimerization protein 4 // 5 B2|5 20.0 cM // 17122 /// ENSMUST0	Mxd4	NM_010753	1.22762e-05	0.000285572	1.94421	wt * 35wt up vs HGPS * 35HGPS
6969940	NM_009277 // Trim21 // tripartite motif-containing 21 // 7 F1|7 // 20821 /// NM_0010825	Trim21	NM_009277	1.22898e-05	0.000285603	1.27736	wt * 35wt up vs HGPS * 35HGPS
6974611	NM_019576 // Thsd1 // thrombospondin, type I, domain 1 // 8|8 A3 // 56229 /// ENSMUST00	Thsd1	NM_019576	1.24649e-05	0.000289385	1.55259	wt * 35wt up vs HGPS * 35HGPS
6921929	NM_019427 // Epb4.1l4b // erythrocyte protein band 4.1-like 4b // 4 B3|4 26.0 cM // 543	Epb4.1l4b	NM_019427	1.25317e-05	0.000290645	1.46528	wt * 35wt up vs HGPS * 35HGPS
6992333	NM_011678 // Usp4 // ubiquitin specific peptidase 4 (proto-oncogene) // 9 F2|9 60.0 cM	Usp4	NM_011678	1.26041e-05	0.000291456	-1.64693	wt * 35wt down vs HGPS * 35HGPS
6935043	NM_011962 // Plod3 // procollagen-lysine, 2-oxoglutarate 5-dioxygenase 3 // 5 G2|5 80.0	Plod3	NM_011962	1.25891e-05	0.000291456	1.61277	wt * 35wt up vs HGPS * 35HGPS
6833387	NM_153533 // Tenc1 // tensin like C1 domain-containing phosphatase // 15 F3|15 55.5 cM	Tenc1	NM_153533	1.2593e-05	0.000291456	1.5396	wt * 35wt up vs HGPS * 35HGPS
6971272	NM_146200 // Eif3c // eukaryotic translation initiation factor 3, subunit C // 7 F4|7 /	Eif3c	NM_146200	1.26178e-05	0.000291484	-1.58308	wt * 35wt down vs HGPS * 35HGPS
6786348	NM_001193271 // Meis1 // Meis homeobox 1 // 11 A3.1|11 11.0 cM // 17268 /// NM_010789 /	Meis1	NM_001193271	1.2647e-05	0.000291869	1.80474	wt * 35wt up vs HGPS * 35HGPS
6843953	NM_146066 // Gspt1 // G1 to S phase transition 1 // 16 A1|16 3.8 cM // 14852 /// NM_001	Gspt1	NM_146066	1.26694e-05	0.000292098	-1.39444	wt * 35wt down vs HGPS * 35HGPS
6969753	NM_175316 // Slco2b1 // solute carrier organic anion transporter family, member 2b1 //	Slco2b1	NM_175316	1.26916e-05	0.000292319	1.89346	wt * 35wt up vs HGPS * 35HGPS
6807687	NM_019986 // Habp4 // hyaluronic acid binding protein 4 // 13 B3|13 36.0 cM // 56541 //	Habp4	NM_019986	1.27137e-05	0.00029254	1.68965	wt * 35wt up vs HGPS * 35HGPS
7009786	NM_172472 // Tcfe3 // transcription factor E3 // X 1.8 cM|X A2 // 209446 /// NM_0011051	Tcfe3	NM_172472	1.27567e-05	0.000293241	-1.72934	wt * 35wt down vs HGPS * 35HGPS
6791282	NM_145434 // Nr1d1 // nuclear receptor subfamily 1, group D, member 1 // 11 D|11 // 217	Nr1d1	NM_145434	1.28261e-05	0.000294546	1.8254	wt * 35wt up vs HGPS * 35HGPS
6877587	NM_021526 // Psmd14 // proteasome (prosome, macropain) 26S subunit, non-ATPase, 14 // 2	Psmd14	NM_021526	1.28532e-05	0.000294877	-1.49535	wt * 35wt down vs HGPS * 35HGPS
6909375	NM_025509 // Ostc // oligosaccharyltransferase complex subunit // 3|3 H1 // 66357 /// E	Ostc	NM_025509	1.28886e-05	0.000295399	-2.4172	wt * 35wt down vs HGPS * 35HGPS
6898162	NM_138591 // Gfm1 // G elongation factor, mitochondrial 1 // 3 E1|3 31.6 cM // 28030 //	Gfm1	NM_138591	1.29746e-05	0.00029686	-1.5985	wt * 35wt down vs HGPS * 35HGPS
6807998	NM_145354 // Nsun2 // NOL1/NOP2/Sun domain family member 2 // 13 C1|13 40.0 cM // 28114	Nsun2	NM_145354	1.29778e-05	0.00029686	-1.35725	wt * 35wt down vs HGPS * 35HGPS
6978390	NM_001195006 // Ndrg4 // N-myc downstream regulated gene 4 // 8 D1|8 // 234593 /// NM_1	Ndrg4	NM_001195006	1.31152e-05	0.000299124	-2.03463	wt * 35wt down vs HGPS * 35HGPS
6753126	NM_172516 // Dstyk // dual serine/threonine and tyrosine protein kinase // 1 E4|1 // 21	Dstyk	NM_172516	1.31109e-05	0.000299124	1.42272	wt * 35wt up vs HGPS * 35HGPS
6766046	NM_009538 // Plagl1 // pleiomorphic adenoma gene-like 1 // 10 A2|10 15.0 cM // 22634 //	Plagl1	NM_009538	1.30905e-05	0.000299124	2.15891	wt * 35wt up vs HGPS * 35HGPS
6907351	NM_001039376 // Pde4dip // phosphodiesterase 4D interacting protein (myomegalin) // 3 F	Pde4dip	NM_001039376	1.32012e-05	0.000300792	1.40819	wt * 35wt up vs HGPS * 35HGPS
6753014	NM_010548 // Il10 // interleukin 10 // 1 E4|1 69.9 cM // 16153 /// NM_133354 // Sumo2 /	Il10	NM_010548	1.32836e-05	0.000302372	-1.22954	wt * 35wt down vs HGPS * 35HGPS
6843338	NM_173047 // Cbr3 // carbonyl reductase 3 // 16 C4|16 67.2 cM // 109857 /// ENSMUST0000	Cbr3	NM_173047	1.34535e-05	0.000305942	-4.1329	wt * 35wt down vs HGPS * 35HGPS
6847928	NM_138597 // Atp5o // ATP synthase, H+ transporting, mitochondrial F1 complex, O subuni	Atp5o	NM_138597	1.34753e-05	0.000306141	-1.90891	wt * 35wt down vs HGPS * 35HGPS
6794552	NM_178767 // Tmem195 // transmembrane protein 195 // 12 A3|12 // 319660 /// ENSMUST0000	Tmem195	NM_178767	1.35125e-05	0.000306686	1.82698	wt * 35wt up vs HGPS * 35HGPS
6896860	NM_011896 // Spry1 // sprouty homolog 1 (Drosophila) // 3 B|3 // 24063 /// AF176903 //	Spry1	NM_011896	1.35436e-05	0.000307093	2.14448	wt * 35wt up vs HGPS * 35HGPS
6919668	NM_175175 // Plekhf2 // pleckstrin homology domain containing, family F (with FYVE doma	Plekhf2	NM_175175	1.37643e-05	0.000311795	1.37689	wt * 35wt up vs HGPS * 35HGPS
6760777	NM_133808 // Hdlbp // high density lipoprotein (HDL) binding protein // 1 D|1 55.3 cM /	Hdlbp	NM_133808	1.38048e-05	0.000312409	-1.24252	wt * 35wt down vs HGPS * 35HGPS
6864522	NM_178347 // Cdc23 // CDC23 (cell division cycle 23, yeast, homolog) // 18 B1|18 17.0 c	Cdc23	NM_178347	1.38323e-05	0.000312729	1.50481	wt * 35wt up vs HGPS * 35HGPS
6783137	NM_025414 // Myo19 // myosin XIX // 11|11 B5 // 66196 /// ENSMUST00000093969 // Myo19 /	Myo19	NM_025414	1.39416e-05	0.000314855	-1.53713	wt * 35wt down vs HGPS * 35HGPS
6760177	NM_010570 // Irs1 // insulin receptor substrate 1 // 1 C5|1 57.0 cM // 16367 /// ENSMUS	Irs1	NM_010570	1.39534e-05	0.000314855	2.9898	wt * 35wt up vs HGPS * 35HGPS
6934938	NM_008898 // Por // P450 (cytochrome) oxidoreductase // 5 G2|5 75.0 cM // 18984 /// ENS	Por	NM_008898	1.40618e-05	0.000316688	-2.04158	wt * 35wt down vs HGPS * 35HGPS
6937512	NM_008550 // Man2b2 // mannosidase 2, alpha B2 // 5|5 B2 // 17160 /// ENSMUST0000003100	Man2b2	NM_008550	1.41187e-05	0.000317664	1.52893	wt * 35wt up vs HGPS * 35HGPS
6889301	NM_153126 // Nat10 // N-acetyltransferase 10 // 2 E2|2 // 98956 /// ENSMUST00000028608	Nat10	NM_153126	1.41657e-05	0.000318109	-1.36931	wt * 35wt down vs HGPS * 35HGPS
6806824	NM_172262 // Kdm1b // lysine (K)-specific demethylase 1B // 13 A5|13 // 218214 /// ENSM	Kdm1b	NM_172262	1.41555e-05	0.000318109	1.78506	wt * 35wt up vs HGPS * 35HGPS
6836341	NM_001029841 // Sla // src-like adaptor // 15 D2|15 37.5 cM // 20491 /// NM_009192 // S	Sla	NM_001029841	1.42179e-05	0.000318972	-2.04408	wt * 35wt down vs HGPS * 35HGPS
6966588	NM_011274 // C80913 // expressed sequence C80913 // 7 B2|7 // 19777 /// ENSMUST00000085	C80913	NM_011274	1.42661e-05	0.000319747	1.61014	wt * 35wt up vs HGPS * 35HGPS
6883034	NM_001039390 // Pkig // protein kinase inhibitor, gamma // 2 H3|2 94.0 cM // 18769 ///	Pkig	NM_001039390	1.43063e-05	0.000320341	-2.8919	wt * 35wt down vs HGPS * 35HGPS
6917046	NM_008636 // Mtf1 // metal response element binding transcription factor 1 // 4 D1|4 58	Mtf1	NM_008636	1.43352e-05	0.00032068	-1.62036	wt * 35wt down vs HGPS * 35HGPS
6942847	NM_001122730 // Tnrc18 // trinucleotide repeat containing 18 // 5 G2|5 // 231861 /// NM	Tnrc18	NM_001122730	1.43677e-05	0.0003211	1.4573	wt * 35wt up vs HGPS * 35HGPS
6837805	NM_001170561 // Sbf1 // SET binding factor 1 // 15|15 F1 // 77980 /// NM_001081030 // S	Sbf1	NM_001170561	1.44226e-05	0.000322018	-1.45697	wt * 35wt down vs HGPS * 35HGPS
6812603	NM_011547 // Tcfap2a // transcription factor AP-2, alpha // 13 A5-B1|13 25.0 cM // 2141	Tcfap2a	NM_011547	1.45032e-05	0.000323508	-1.52097	wt * 35wt down vs HGPS * 35HGPS
6884473	NM_001159657 // 5430407P10Rik // RIKEN cDNA 5430407P10 gene // 2 A1|2 // 227545 /// NM_	5430407P10Rik	NM_001159657	1.45615e-05	0.000324498	-2.68799	wt * 35wt down vs HGPS * 35HGPS
6992430	NM_001081381 // 2610002I17Rik // RIKEN cDNA 2610002I17 // 9 F2|9 // 72341 /// BC048732	2610002I17Rik	NM_001081381	1.46048e-05	0.000325152	-1.21446	wt * 35wt down vs HGPS * 35HGPS
6915843	NM_001177602 // Ak4 // adenylate kinase 4 // 4 C6|4 47.6 cM // 11639 /// NM_001177604 /	Ak4	NM_001177602	1.46204e-05	0.000325188	-2.67744	wt * 35wt down vs HGPS * 35HGPS
6765307	NM_198247 // Sertad4 // SERTA domain containing 4 // 1 H6|1 // 214791 /// NM_001177794	Sertad4	NM_198247	1.47044e-05	0.000326745	2.10159	wt * 35wt up vs HGPS * 35HGPS
6966108	NM_011874 // Psmc4 // proteasome (prosome, macropain) 26S subunit, ATPase, 4 // 7 A3|7	Psmc4	NM_011874	1.4799e-05	0.000328534	-1.73442	wt * 35wt down vs HGPS * 35HGPS
6777955	NM_028230 // Shmt2 // serine hydroxymethyltransferase 2 (mitochondrial) // 10 D3|10 //	Shmt2	NM_028230	1.48142e-05	0.00032856	-2.05487	wt * 35wt down vs HGPS * 35HGPS
6968735	NM_008486 // Anpep // alanyl (membrane) aminopeptidase // 7 D3|7 // 16790 /// ENSMUST00	Anpep	NM_008486	1.48551e-05	0.000329154	2.34731	wt * 35wt up vs HGPS * 35HGPS
6781525	NM_027817 // Grap // GRB2-related adaptor protein // 11 B2|11 // 71520 /// ENSMUST00000	Grap	NM_027817	1.4907e-05	0.000329972	-1.40022	wt * 35wt down vs HGPS * 35HGPS
6773169	NM_178908 // Fam26e // family with sequence similarity 26, member E // 10 B1|10 // 1035	Fam26e	NM_178908	1.49203e-05	0.000329972	2.30338	wt * 35wt up vs HGPS * 35HGPS
6845914	NM_007508 // Atp6v1a // ATPase, H+ transporting, lysosomal V1 subunit A // 16 B4|16 //	Atp6v1a	NM_007508	1.49645e-05	0.000330635	-1.73053	wt * 35wt down vs HGPS * 35HGPS
6849890	NM_177307 // Cyp4f39 // cytochrome P450, family 4, subfamily f, polypeptide 39 // 17 B1	Cyp4f39	NM_177307	1.50261e-05	0.000331683	-1.84141	wt * 35wt down vs HGPS * 35HGPS
6876238	NM_011923 // Angptl2 // angiopoietin-like 2 // 2 B|2 // 26360 /// ENSMUST00000004208 //	Angptl2	NM_011923	1.5049e-05	0.000331874	2.01405	wt * 35wt up vs HGPS * 35HGPS
6920033	NM_027769 // Cpne3 // copine III // 4 A3|4 // 70568 /// ENSMUST00000029885 // Cpne3 //	Cpne3	NM_027769	1.5106e-05	0.000332506	1.57423	wt * 35wt up vs HGPS * 35HGPS
6817337	NM_172379 // Fam149b // family with sequence similarity 149, member B // 14 A3|14 // 10	Fam149b	NM_172379	1.51062e-05	0.000332506	1.50571	wt * 35wt up vs HGPS * 35HGPS
6884135	NM_144500 // Osbpl2 // oxysterol binding protein-like 2 // 2 H4|2 // 228983 /// ENSMUST	Osbpl2	NM_144500	1.51776e-05	0.00033345	-1.85411	wt * 35wt down vs HGPS * 35HGPS
6835104	NM_001102458 // Azin1 // antizyme inhibitor 1 // 15|15 C // 54375 /// NM_018745 // Azin	Azin1	NM_001102458	1.51662e-05	0.00033345	2.2172	wt * 35wt up vs HGPS * 35HGPS
6866006	NM_198649 // Ablim3 // actin binding LIM protein family, member 3 // 18 E1|18 // 319713	Ablim3	NM_198649	1.53368e-05	0.000336573	1.83201	wt * 35wt up vs HGPS * 35HGPS
6791015	NM_133667 // Pdk2 // pyruvate dehydrogenase kinase, isoenzyme 2 // 11 D|11 55.5 cM // 1	Pdk2	NM_133667	1.53486e-05	0.000336573	2.02368	wt * 35wt up vs HGPS * 35HGPS
6764578	NM_023341 // Adck3 // aarF domain containing kinase 3 // 1 H4|1 // 67426 /// NM_0011632	Adck3	NM_023341	1.55195e-05	0.000340002	1.60003	wt * 35wt up vs HGPS * 35HGPS
6791569	NM_199200 // Fam171a2 // family with sequence similarity 171, member A2 // 11 D|11 // 2	Fam171a2	NM_199200	1.55489e-05	0.000340023	-1.28839	wt * 35wt down vs HGPS * 35HGPS
6911884	NM_181401 // Tmem64 // transmembrane protein 64 // 4 A2|4 // 100201 /// ENSMUST00000062	Tmem64	NM_181401	1.55497e-05	0.000340023	1.7208	wt * 35wt up vs HGPS * 35HGPS
6833398	NM_153194 // Zfp740 // zinc finger protein 740 // 15 F3|15 // 68744 /// ENSMUST00000119	Zfp740	NM_153194	1.56993e-05	0.000342974	1.57823	wt * 35wt up vs HGPS * 35HGPS
6867973	BC047099 // 1810009A15Rik // RIKEN cDNA 1810009A15 gene // 19 A|19 // 66276	1810009A15Rik	BC047099	1.57534e-05	0.000343548	-2.35454	wt * 35wt down vs HGPS * 35HGPS
6795234	NM_011968 // Psma6 // proteasome (prosome, macropain) subunit, alpha type 6 // 12 C1|12	Psma6	NM_011968	1.57827e-05	0.000343548	-1.65556	wt * 35wt down vs HGPS * 35HGPS
6907669	NM_177545 // Vangl1 // vang-like 1 (van gogh, Drosophila) // 3 F2.2|3 // 229658 /// NM_	Vangl1	NM_177545	1.57845e-05	0.000343548	-1.90884	wt * 35wt down vs HGPS * 35HGPS
6970442	NM_025999 // Rnf141 // ring finger protein 141 // 7|7 F2 // 67150 /// ENSMUST0000010668	Rnf141	NM_025999	1.57639e-05	0.000343548	1.76151	wt * 35wt up vs HGPS * 35HGPS
6910611	NM_025926 // Dnajb4 // DnaJ (Hsp40) homolog, subfamily B, member 4 // 3 H3|3 // 67035 /	Dnajb4	NM_025926	1.59272e-05	0.000346332	2.12342	wt * 35wt up vs HGPS * 35HGPS
6815305	NM_008255 // Hmgcr // 3-hydroxy-3-methylglutaryl-Coenzyme A reductase // 13 D1|13 49.0	Hmgcr	NM_008255	1.59817e-05	0.00034717	-1.66909	wt * 35wt down vs HGPS * 35HGPS
7009947	NM_001166635 // Mid1ip1 // Mid1 interacting protein 1 (gastrulation specific G12-like (	Mid1ip1	NM_001166635	1.59955e-05	0.00034717	-2.72566	wt * 35wt down vs HGPS * 35HGPS
6888754	NM_028119 // Ddb2 // damage specific DNA binding protein 2 // 2 E1|2 // 107986 /// NM_0	Ddb2	NM_028119	1.61969e-05	0.000350388	1.98561	wt * 35wt up vs HGPS * 35HGPS
6935150	NM_030565 // Fam20c // family with sequence similarity 20, member C // 5 G2|5 // 80752	Fam20c	NM_030565	1.62034e-05	0.000350388	1.4293	wt * 35wt up vs HGPS * 35HGPS
6813070	NM_207232 // Ptpdc1 // protein tyrosine phosphatase domain containing 1 // 13 A5|13 //	Ptpdc1	NM_207232	1.62038e-05	0.000350388	1.30869	wt * 35wt up vs HGPS * 35HGPS
6782814	NM_139228 // Rhbdl3 // rhomboid, veinlet-like 3 (Drosophila) // 11 B5|11 // 246104 ///	Rhbdl3	NM_139228	1.6159e-05	0.000350388	1.76475	wt * 35wt up vs HGPS * 35HGPS
6796544	NM_130887 // Papln // papilin, proteoglycan-like sulfated glycoprotein // 12 D1|12 // 1	Papln	NM_130887	1.62347e-05	0.00035073	1.66849	wt * 35wt up vs HGPS * 35HGPS
6790952	NM_027984 // Epn3 // epsin 3 // 11|11 C // 71889 /// ENSMUST00000127305 // Epn3 // epsi	Epn3	NM_027984	1.64331e-05	0.000354359	-2.07522	wt * 35wt down vs HGPS * 35HGPS
6788657	NM_008193 // Guk1 // guanylate kinase 1 // 11 B1.3|11 // 14923 /// NM_001159410 // Guk1	Guk1	NM_008193	1.64285e-05	0.000354359	-3.27209	wt * 35wt down vs HGPS * 35HGPS
6808308	NM_138953 // Ell2 // elongation factor RNA polymerase II 2 // 13 C1|13 // 192657 /// EN	Ell2	NM_138953	1.656e-05	0.000356767	-1.82312	wt * 35wt down vs HGPS * 35HGPS
6979527	NM_172286 // 6430548M08Rik // RIKEN cDNA 6430548M08 gene // 8 E1|8 // 234797 /// NM_001	6430548M08Rik	NM_172286	1.65826e-05	0.00035688	-2.15223	wt * 35wt down vs HGPS * 35HGPS
6869414	NM_029508 // Pcgf5 // polycomb group ring finger 5 // 19 C2|19 // 76073 /// NM_172302 /	Pcgf5	NM_029508	1.65959e-05	0.00035688	2.18138	wt * 35wt up vs HGPS * 35HGPS
6791443	NM_031871 // Ghdc // GH3 domain containing // 11 D|11 61.1 cM // 80860 /// ENSMUST00000	Ghdc	NM_031871	1.66536e-05	0.000357793	-1.54494	wt * 35wt down vs HGPS * 35HGPS
6985355	NM_009149 // Glg1 // golgi apparatus protein 1 // 8 E1|8 53.5 cM // 20340 /// ENSMUST00	Glg1	NM_009149	1.6685e-05	0.000358137	1.36738	wt * 35wt up vs HGPS * 35HGPS
6927112	NM_172705 // Phf13 // PHD finger protein 13 // 4 E2|4 // 230936 /// ENSMUST00000055688	Phf13	NM_172705	1.68608e-05	0.000361578	1.67796	wt * 35wt up vs HGPS * 35HGPS
6959292	NM_010950 // Numbl // numb-like // 7 A3|7 // 18223 /// ENSMUST00000079258 // Numbl // n	Numbl	NM_010950	1.69022e-05	0.000362132	-1.8594	wt * 35wt down vs HGPS * 35HGPS
6944371	NM_016900 // Cav2 // caveolin 2 // 6|6 A2 // 12390 /// ENSMUST00000000058 // Cav2 // ca	Cav2	NM_016900	1.69759e-05	0.000363377	1.473	wt * 35wt up vs HGPS * 35HGPS
6882305	NM_001159551 // H13 // histocompatibility 13 // 2 H1|2 86.0 cM // 14950 /// NM_010376 /	H13	NM_001159551	1.71156e-05	0.000366033	-1.45759	wt * 35wt down vs HGPS * 35HGPS
6775250	NM_053014 // Agpat3 // 1-acylglycerol-3-phosphate O-acyltransferase 3 // 10 C1|10 41.8	Agpat3	NM_053014	1.71647e-05	0.000366571	-1.69738	wt * 35wt down vs HGPS * 35HGPS
6998871	NM_026012 // Nradd // neurotrophin receptor associated death domain // 9 F2|9 // 67169	Nradd	NM_026012	1.71722e-05	0.000366571	-1.77932	wt * 35wt down vs HGPS * 35HGPS
6983210	NM_133772 // Ssbp4 // single stranded DNA binding protein 4 // 8|8 // 76900 /// ENSMUST	Ssbp4	NM_133772	1.73866e-05	0.000370807	-1.64456	wt * 35wt down vs HGPS * 35HGPS
6899104	NM_009836 // Cct3 // chaperonin containing Tcp1, subunit 3 (gamma) // 3 F|3 42.9 cM //	Cct3	NM_009836	1.74083e-05	0.000370888	-1.85589	wt * 35wt down vs HGPS * 35HGPS
6775470	NM_134009 // Ncln // nicalin homolog (zebrafish) // 10 C1|10 // 103425 /// ENSMUST00000	Ncln	NM_134009	1.74221e-05	0.000370888	-1.93181	wt * 35wt down vs HGPS * 35HGPS
6987288	NM_172918 // Zfp317 // zinc finger protein 317 // 9 A2-A3|9 5.0 cM // 244713 /// ENSMUS	Zfp317	NM_172918	1.76316e-05	0.000375005	1.59848	wt * 35wt up vs HGPS * 35HGPS
6952340	NM_011829 // Impdh1 // inosine 5'-phosphate dehydrogenase 1 // 6|6 A3 // 23917 /// ENSM	Impdh1	NM_011829	1.77594e-05	0.000376743	-1.70459	wt * 35wt down vs HGPS * 35HGPS
6792945	NM_007872 // Dnmt3a // DNA methyltransferase 3A // 12|12 A2-A3 // 13435 /// NM_153743 /	Dnmt3a	NM_007872	1.77773e-05	0.000376743	1.40253	wt * 35wt up vs HGPS * 35HGPS
6853762	NM_011948 // Map3k4 // mitogen-activated protein kinase kinase kinase 4 // 17 A1|17 6.5	Map3k4	NM_011948	1.77338e-05	0.000376743	1.26106	wt * 35wt up vs HGPS * 35HGPS
6896120	NM_030732 // Tbl1xr1 // transducin (beta)-like 1X-linked receptor 1 // 3 A3|3 // 81004	Tbl1xr1	NM_030732	1.77779e-05	0.000376743	1.69813	wt * 35wt up vs HGPS * 35HGPS
6808026	NM_138596 // Med10 // mediator of RNA polymerase II transcription, subunit 10 homolog (	Med10	NM_138596	1.78208e-05	0.000377282	-1.33634	wt * 35wt down vs HGPS * 35HGPS
6837013	NM_009437 // Tst // thiosulfate sulfurtransferase, mitochondrial // 15 E1|15 45.3 cM //	Tst	NM_009437	1.78357e-05	0.000377282	-1.93791	wt * 35wt down vs HGPS * 35HGPS
6775175	NM_008787 // Pcnt // pericentrin (kendrin) // 10 C1|10 // 18541 /// ENSMUST00000001179	Pcnt	NM_008787	1.78669e-05	0.000377601	1.31241	wt * 35wt up vs HGPS * 35HGPS
6955879	NM_053202 // Foxp1 // forkhead box P1 // 6|6 E1 // 108655 /// NM_001197321 // Foxp1 //	Foxp1	NM_053202	1.78919e-05	0.000377785	1.73671	wt * 35wt up vs HGPS * 35HGPS
6998919	NM_017466 // Ccrl2 // chemokine (C-C motif) receptor-like 2 // 9 F|9 70.1 cM // 54199 /	Ccrl2	NM_017466	1.80262e-05	0.000380279	2.12737	wt * 35wt up vs HGPS * 35HGPS
6960404	NM_016974 // Dbp // D site albumin promoter binding protein // 7 B4|7 23.0 cM // 13170	Dbp	NM_016974	1.81171e-05	0.000381505	2.94095	wt * 35wt up vs HGPS * 35HGPS
6971410	NM_001081268 // Prss53 // protease, serine, 53 // 7 F3|7 // 330657 /// NM_178600 // Vko	Prss53	NM_001081268	1.81017e-05	0.000381505	1.80718	wt * 35wt up vs HGPS * 35HGPS
6846197	NM_027444 // Bbx // bobby sox homolog (Drosophila) // 16 B5|16 // 70508 /// ENSMUST0000	Bbx	NM_027444	1.82243e-05	0.000383418	1.6732	wt * 35wt up vs HGPS * 35HGPS
6885751	NM_172404 // Ccbl1 // cysteine conjugate-beta lyase 1 // 2 B|2 // 70266 /// ENSMUST0000	Ccbl1	NM_172404	1.82782e-05	0.000383858	-2.16656	wt * 35wt down vs HGPS * 35HGPS
6776667	NM_177368 // Tmtc2 // transmembrane and tetratricopeptide repeat containing 2 // 10 D1|	Tmtc2	NM_177368	1.82991e-05	0.000383952	1.68901	wt * 35wt up vs HGPS * 35HGPS
6771526	NM_001113470 // Ctdsp2 // CTD (carboxy-terminal domain, RNA polymerase II, polypeptide	Ctdsp2	NM_001113470	1.83426e-05	0.000384518	1.78961	wt * 35wt up vs HGPS * 35HGPS
6961944	NM_008589 // Mesp2 // mesoderm posterior 2 // 7 D3|7 39.0 cM // 17293 /// ENSMUST000001	Mesp2	NM_008589	1.84716e-05	0.000386875	1.50772	wt * 35wt up vs HGPS * 35HGPS
6955778	NM_145148 // Frmd4b // FERM domain containing 4B // 6 D3|6 // 232288 /// ENSMUST0000011	Frmd4b	NM_145148	1.8502e-05	0.000387165	1.91592	wt * 35wt up vs HGPS * 35HGPS
6849571	NM_011950 // Mapk13 // mitogen-activated protein kinase 13 // 17|17 A3-B // 26415 /// E	Mapk13	NM_011950	1.85309e-05	0.000387421	-1.913	wt * 35wt down vs HGPS * 35HGPS
6784038	NM_021347 // Gsdma // gasdermin A // 11 D|11 // 57911 /// NM_029727 // Gsdma2 // gasder	Gsdma	NM_021347	1.88754e-05	0.000393567	-2.69467	wt * 35wt down vs HGPS * 35HGPS
6776105	NM_172538 // Vezt // vezatin, adherens junctions transmembrane protein // 10 C2|10 // 2	Vezt	NM_172538	1.88591e-05	0.000393567	-1.27067	wt * 35wt down vs HGPS * 35HGPS
6917153	NM_199473 // Col8a2 // collagen, type VIII, alpha 2 // 4 D2.2|4 57.2 cM // 329941 /// E	Col8a2	NM_199473	1.88684e-05	0.000393567	1.47871	wt * 35wt up vs HGPS * 35HGPS
6878655	NM_008402 // Itgav // integrin alpha V // 2 D|2 46.0 cM // 16410 /// ENSMUST00000028499	Itgav	NM_008402	1.90284e-05	0.000396402	1.57797	wt * 35wt up vs HGPS * 35HGPS
6864565	NM_010481 // Hspa9 // heat shock protein 9 // 18 C|18 15.0 cM // 15526 /// ENSMUST00000	Hspa9	NM_010481	1.91425e-05	0.000398424	-1.29305	wt * 35wt down vs HGPS * 35HGPS
6777929	NM_001171582 // Mars // methionine-tRNA synthetase // 10 D3|10 // 216443 /// NM_0010039	Mars	NM_001171582	1.91993e-05	0.000398894	-2.0209	wt * 35wt down vs HGPS * 35HGPS
6911679	NM_021897 // Trp53inp1 // transformation related protein 53 inducible nuclear protein 1	Trp53inp1	NM_021897	1.91923e-05	0.000398894	3.14451	wt * 35wt up vs HGPS * 35HGPS
6784343	NM_016759 // Rundc3a // RUN domain containing 3A // 11 D|11 // 51799 /// ENSMUST0000000	Rundc3a	NM_016759	1.92277e-05	0.000399129	-1.2823	wt * 35wt down vs HGPS * 35HGPS
6750848	NM_001004173 // Sgpp2 // sphingosine-1-phosphate phosphotase 2 // 1 C4|1 // 433323 ///	Sgpp2	NM_001004173	1.92683e-05	0.000399616	-1.96816	wt * 35wt down vs HGPS * 35HGPS
6929298	NM_029020 // Abcb8 // ATP-binding cassette, sub-family B (MDR/TAP), member 8 // 5 A3|5	Abcb8	NM_029020	1.93603e-05	0.000401168	-1.80733	wt * 35wt down vs HGPS * 35HGPS
6785369	NM_178743 // Slc26a11 // solute carrier family 26, member 11 // 11 E2|11 // 268512 ///	Slc26a11	NM_178743	1.93869e-05	0.000401362	1.20751	wt * 35wt up vs HGPS * 35HGPS
6876380	NM_146120 // Gsn // gelsolin // 2 B|2 24.5 cM // 227753 /// ENSMUST00000028239 // Gsn /	Gsn	NM_146120	1.94196e-05	0.000401682	1.62568	wt * 35wt up vs HGPS * 35HGPS
6871509	NM_007650 // Cd5 // CD5 antigen // 19 A|19 5.0 cM // 12507 /// ENSMUST00000025571 // Cd	Cd5	NM_007650	1.95309e-05	0.000403628	-1.34475	wt * 35wt down vs HGPS * 35HGPS
6917283	NM_134151 // Yars // tyrosyl-tRNA synthetase // 4 D2.2|4 // 107271 /// ENSMUST000001060	Yars	NM_134151	1.9575e-05	0.000404181	-2.27272	wt * 35wt down vs HGPS * 35HGPS
6989209	NM_029573 // Idh3a // isocitrate dehydrogenase 3 (NAD+) alpha // 9 A5.3|9 // 67834 ///	Idh3a	NM_029573	1.96258e-05	0.00040487	-1.64209	wt * 35wt down vs HGPS * 35HGPS
6759248	NM_001160038 // Ndufs1 // NADH dehydrogenase (ubiquinone) Fe-S protein 1 // 1 C2|1 // 2	Ndufs1	NM_001160038	1.97946e-05	0.000407633	-1.38498	wt * 35wt down vs HGPS * 35HGPS
6917809	NM_008321 // Id3 // inhibitor of DNA binding 3 // 4 D3|4 66.0 cM // 15903 /// ENSMUST00	Id3	NM_008321	1.97802e-05	0.000407633	4.22311	wt * 35wt up vs HGPS * 35HGPS
6949092	NM_145826 // Il17re // interleukin 17 receptor E // 6 E3|6 // 57890 /// NM_001034031 //	Il17re	NM_145826	1.98687e-05	0.000408797	1.40852	wt * 35wt up vs HGPS * 35HGPS
6858563	NM_153153 // Svil // supervillin // 18 A1|18 // 225115 /// ENSMUST00000126977 // Svil /	Svil	NM_153153	2.00438e-05	0.000411674	1.95572	wt * 35wt up vs HGPS * 35HGPS
6939679	NM_177024 // Tmprss11bnl // transmembrane protease, serine 11b N terminal like // 5 E1|	Tmprss11bnl	NM_177024	2.00688e-05	0.000411825	-1.39679	wt * 35wt down vs HGPS * 35HGPS
6952168	NM_026614 // Ndufa5 // NADH dehydrogenase (ubiquinone) 1 alpha subcomplex, 5 // 6|6 A3	Ndufa5	NM_026614	2.01445e-05	0.000412762	-1.99426	wt * 35wt down vs HGPS * 35HGPS
6900407	NM_181400 // Wdr47 // WD repeat domain 47 // 3 F3|3 // 99512 /// ENSMUST00000051145 //	Wdr47	NM_181400	2.01498e-05	0.000412762	2.16476	wt * 35wt up vs HGPS * 35HGPS
6970378	NM_001001326 // St5 // suppression of tumorigenicity 5 // 7 E3|7 51.55 cM // 76954 ///	St5	NM_001001326	2.01866e-05	0.000413152	-1.42967	wt * 35wt down vs HGPS * 35HGPS
6813242	NM_016709 // Auh // AU RNA binding protein/enoyl-coenzyme A hydratase // 13 B1|13 // 11	Auh	NM_016709	2.02198e-05	0.000413157	1.68001	wt * 35wt up vs HGPS * 35HGPS
6978233	NM_009209 // Slc6a2 // solute carrier family 6 (neurotransmitter transporter, noradrena	Slc6a2	NM_009209	2.02223e-05	0.000413157	2.55411	wt * 35wt up vs HGPS * 35HGPS
6864509	NM_016927 // Pkd2l2 // polycystic kidney disease 2-like 2 // 18|18 C // 53871 /// NM_00	Pkd2l2	NM_016927	2.0465e-05	0.00041775	2.10651	wt * 35wt up vs HGPS * 35HGPS
6781372	NM_012027 // Mprip // myosin phosphatase Rho interacting protein // 11 B1.3|11 // 26936	Mprip	NM_012027	2.05052e-05	0.000418206	1.28702	wt * 35wt up vs HGPS * 35HGPS
6875325	NM_010804 // Mllt10 // myeloid/lymphoid or mixed-lineage leukemia (trithorax homolog, D	Mllt10	NM_010804	2.05458e-05	0.000418668	1.4958	wt * 35wt up vs HGPS * 35HGPS
6947034	NM_019879 // Suclg1 // succinate-CoA ligase, GDP-forming, alpha subunit // 6|6 C3 // 56	Suclg1	NM_019879	2.0578e-05	0.000418818	-1.82603	wt * 35wt down vs HGPS * 35HGPS
6870068	NM_029186 // Tmem180 // transmembrane protein 180 // 19|19 D1 // 75146 /// ENSMUST00000	Tmem180	NM_029186	2.05891e-05	0.000418818	-1.69347	wt * 35wt down vs HGPS * 35HGPS
6980392	NR_030781 // Ankrd10 // ankyrin repeat domain 10 // 8 A1.1|8 // 102334 /// NR_030779 //	Ankrd10	NR_030781	2.06645e-05	0.000419986	2.32486	wt * 35wt up vs HGPS * 35HGPS
6818053	NM_145460 // Oxnad1 // oxidoreductase NAD-binding domain containing 1 // 14 B|14 // 218	Oxnad1	NM_145460	2.07644e-05	0.000421541	-1.5787	wt * 35wt down vs HGPS * 35HGPS
6808230	NM_001024508 // Brd9 // bromodomain containing 9 // 13 C1|13 // 105246 /// ENSMUST00000	Brd9	NM_001024508	2.07771e-05	0.000421541	1.42509	wt * 35wt up vs HGPS * 35HGPS
6947936	NM_027406 // Aldh1l1 // aldehyde dehydrogenase 1 family, member L1 // 6 D1|6 // 107747	Aldh1l1	NM_027406	2.08062e-05	0.000421765	-1.59619	wt * 35wt down vs HGPS * 35HGPS
6820057	NM_021328 // Bin3 // bridging integrator 3 // 14 D2|14 // 57784 /// ENSMUST00000111041	Bin3	NM_021328	2.08602e-05	0.000422491	-1.87116	wt * 35wt down vs HGPS * 35HGPS
6985942	NM_009698 // Aprt // adenine phosphoribosyl transferase // 8 E1|8 67.0 cM // 11821 ///	Aprt	NM_009698	2.09353e-05	0.000423645	-1.39743	wt * 35wt down vs HGPS * 35HGPS
6957025	NM_016970 // Klrg1 // killer cell lectin-like receptor subfamily G, member 1 // 6 F1|6	Klrg1	NM_016970	2.09749e-05	0.000424078	-1.21686	wt * 35wt down vs HGPS * 35HGPS
6751690	NM_207031 // Ano7 // anoctamin 7 // 1 D|1 // 404545 /// ENSMUST00000058682 // Ano7 // a	Ano7	NM_207031	2.10033e-05	0.000424286	-2.54232	wt * 35wt down vs HGPS * 35HGPS
6955501	NM_001134384 // Iqsec1 // IQ motif and Sec7 domain 1 // 6 D1|6 38.0 cM // 232227 /// NM	Iqsec1	NM_001134384	2.11322e-05	0.000426519	1.86004	wt * 35wt up vs HGPS * 35HGPS
6957111	NM_144938 // C1s // complement component 1, s subcomponent // 6 F2|6 // 50908 /// NM_00	C1s	NM_144938	2.11797e-05	0.000426741	-1.63048	wt * 35wt down vs HGPS * 35HGPS
6995762	NM_053178 // Acsbg1 // acyl-CoA synthetase bubblegum family member 1 // 9 A5.3|9 // 941	Acsbg1	NM_053178	2.11675e-05	0.000426741	1.55426	wt * 35wt up vs HGPS * 35HGPS
6748884	NM_008362 // Il1r1 // interleukin 1 receptor, type I // 1 B|1 19.5 cM // 16177 /// NM_0	Il1r1	NM_008362	2.12584e-05	0.000427957	2.02435	wt * 35wt up vs HGPS * 35HGPS
6817903	NM_175343 // Chdh // choline dehydrogenase // 14 B|14 // 218865 /// NM_001136240 // Chd	Chdh	NM_175343	2.13139e-05	0.000428703	1.66166	wt * 35wt up vs HGPS * 35HGPS
6899433	NM_011475 // Sprr2i // small proline-rich protein 2I // 3 F1|3 45.2 cM // 20763 /// NM_	Sprr2i	NM_011475	2.13598e-05	0.000428899	-3.89998	wt * 35wt down vs HGPS * 35HGPS
6980052	NM_010568 // Insr // insulin receptor // 8 A1.1|8 1.0 cM // 16337 /// ENSMUST0000009129	Insr	NM_010568	2.13604e-05	0.000428899	1.74443	wt * 35wt up vs HGPS * 35HGPS
6987382	NM_001039520 // Dnm2 // dynamin 2 // 9 A3|9 7.0 cM // 13430 /// NM_010744 // Tmed1 // t	Dnm2	NM_001039520	2.1618e-05	0.000433699	-1.39483	wt * 35wt down vs HGPS * 35HGPS
6992309	NM_008243 // Mst1 // macrophage stimulating 1 (hepatocyte growth factor-like) // 9 F2|9	Mst1	NM_008243	2.16916e-05	0.000434802	-1.37956	wt * 35wt down vs HGPS * 35HGPS
6766455	NM_001161845 // Sgk1 // serum/glucocorticoid regulated kinase 1 // 10 A3|10 // 20393 //	Sgk1	NM_001161845	2.20701e-05	0.000442008	1.35188	wt * 35wt up vs HGPS * 35HGPS
6992011	NM_033314 // Slco2a1 // solute carrier organic anion transporter family, member 2a1 //	Slco2a1	NM_033314	2.21293e-05	0.000442814	2.03277	wt * 35wt up vs HGPS * 35HGPS
6979706	NM_054046 // Def8 // differentially expressed in FDCP 8 // 8 E1|8 67.0 cM // 23854 ///	Def8	NM_054046	2.21977e-05	0.000443803	-2.17887	wt * 35wt down vs HGPS * 35HGPS
7012843	NM_023608 // Gdpd2 // glycerophosphodiester phosphodiesterase domain containing 2 // X|	Gdpd2	NM_023608	2.23616e-05	0.000446695	2.13689	wt * 35wt up vs HGPS * 35HGPS
6943404	NM_001163493 // Stard13 // StAR-related lipid transfer (START) domain containing 13 //	Stard13	NM_001163493	2.25589e-05	0.000450251	1.66268	wt * 35wt up vs HGPS * 35HGPS
6838349	NM_144851 // Senp1 // SUMO1/sentrin specific peptidase 1 // 15 F1|15 55.8 cM // 223870	Senp1	NM_144851	2.25989e-05	0.000450631	-1.89995	wt * 35wt down vs HGPS * 35HGPS
6882767	NM_175419 // Actr5 // ARP5 actin-related protein 5 homolog (yeast) // 2 H1|2 // 109275	Actr5	NM_175419	2.26166e-05	0.000450631	1.34583	wt * 35wt up vs HGPS * 35HGPS
6968018	NM_001033713 // Mef2a // myocyte enhancer factor 2A // 7 C|7 33.0 cM // 17258 /// ENSMU	Mef2a	NM_001033713	2.26656e-05	0.000451223	1.8002	wt * 35wt up vs HGPS * 35HGPS
6976987	NM_001146153 // Homer3 // homer homolog 3 (Drosophila) // 8|8 C1 // 26558 /// NM_011984	Homer3	NM_001146153	2.28302e-05	0.000454113	-1.66887	wt * 35wt down vs HGPS * 35HGPS
6865231	NM_173423 // Fem1c // fem-1 homolog c (C.elegans) // 18 C|18 // 240263 /// ENSMUST00000	Fem1c	NM_173423	2.30025e-05	0.000456701	1.81627	wt * 35wt up vs HGPS * 35HGPS
6840565	NM_009981 // Pcyt1a // phosphate cytidylyltransferase 1, choline, alpha isoform // 16 B	Pcyt1a	NM_009981	2.29977e-05	0.000456701	1.95019	wt * 35wt up vs HGPS * 35HGPS
6857183	NM_011723 // Xdh // xanthine dehydrogenase // 17 E2|17 45.3 cM // 22436 /// ENSMUST0000	Xdh	NM_011723	2.31005e-05	0.000457928	-1.96699	wt * 35wt down vs HGPS * 35HGPS
6824321	NM_008102 // Gch1 // GTP cyclohydrolase 1 // 14 C2-3|14 19.5 cM // 14528 /// ENSMUST000	Gch1	NM_008102	2.32587e-05	0.000460673	-2.09469	wt * 35wt down vs HGPS * 35HGPS
6898076	NM_178892 // Tiparp // TCDD-inducible poly(ADP-ribose) polymerase // 3 E1|3 // 99929 //	Tiparp	NM_178892	2.34786e-05	0.000464634	2.24132	wt * 35wt up vs HGPS * 35HGPS
6939967	NM_001080797 // G3bp2 // GTPase activating protein (SH3 domain) binding protein 2 // 5	G3bp2	NM_001080797	2.36899e-05	0.000468419	1.47463	wt * 35wt up vs HGPS * 35HGPS
6958193	NM_007532 // Bcat1 // branched chain aminotransferase 1, cytosolic // 6 G3|6 73.9 cM //	Bcat1	NM_007532	2.42381e-05	0.00047834	-1.11153	wt * 35wt down vs HGPS * 35HGPS
6998434	NM_207668 // Acpp // acid phosphatase, prostate // 9 F1|9 // 56318 /// NM_019807 // Acp	Acpp	NM_207668	2.42532e-05	0.00047834	1.64397	wt * 35wt up vs HGPS * 35HGPS
6981621	NM_026609 // Leprotl1 // leptin receptor overlapping transcript-like 1 // 8 A4|8 // 681	Leprotl1	NM_026609	2.43352e-05	0.000479551	-1.54226	wt * 35wt down vs HGPS * 35HGPS
6865792	NM_010181 // Fbn2 // fibrillin 2 // 18 D-E1|18 29.0 cM // 14119 /// ENSMUST00000025497	Fbn2	NM_010181	2.43948e-05	0.000479916	-1.11775	wt * 35wt down vs HGPS * 35HGPS
6833516	NM_008800 // Pde1b // phosphodiesterase 1B, Ca2+-calmodulin dependent // 15 F3|15 // 18	Pde1b	NM_008800	2.43793e-05	0.000479916	3.31157	wt * 35wt up vs HGPS * 35HGPS
6830641	NM_173862 // Fam83a // family with sequence similarity 83, member A // 15 D1|15 // 2394	Fam83a	NM_173862	2.48608e-05	0.00048867	-1.67792	wt * 35wt down vs HGPS * 35HGPS
6833276	NM_021530 // Slc4a8 // solute carrier family 4 (anion exchanger), member 8 // 15|15 F3	Slc4a8	NM_021530	2.50162e-05	0.000491311	1.71146	wt * 35wt up vs HGPS * 35HGPS
6972413	NM_023680 // Tnfrsf22 // tumor necrosis factor receptor superfamily, member 22 // 7 F5|	Tnfrsf22	NM_023680	2.50813e-05	0.000492175	-1.58004	wt * 35wt down vs HGPS * 35HGPS
6864678	NM_026027 // Pfdn1 // prefoldin 1 // 18 B2|18 // 67199 /// ENSMUST00000025204 // Pfdn1	Pfdn1	NM_026027	2.51794e-05	0.000493685	-2.08675	wt * 35wt down vs HGPS * 35HGPS
6915619	NM_010905 // Nfia // nuclear factor I/A // 4 C4-C6|4 45.8 cM // 18027 /// NM_001122953	Nfia	NM_010905	2.52887e-05	0.000495413	1.56121	wt * 35wt up vs HGPS * 35HGPS
6972990	NM_145578 // Ube2m // ubiquitin-conjugating enzyme E2M (UBC12 homolog, yeast) // 7 A1|7	Ube2m	NM_145578	2.53599e-05	0.00049639	-1.59634	wt * 35wt down vs HGPS * 35HGPS
6899835	NM_001161765 // Fmo5 // flavin containing monooxygenase 5 // 3 F2.2|3 // 14263 /// NM_0	Fmo5	NM_001161765	2.53839e-05	0.000496443	2.12661	wt * 35wt up vs HGPS * 35HGPS
6990216	NM_007585 // Anxa2 // annexin A2 // 9 C|9 37.0 cM // 12306 /// ENSMUST00000034756 // An	Anxa2	NM_007585	2.54751e-05	0.000497809	1.37582	wt * 35wt up vs HGPS * 35HGPS
6904264	NM_023644 // Mccc1 // methylcrotonoyl-Coenzyme A carboxylase 1 (alpha) // 3 B|3 // 7203	Mccc1	NM_023644	2.56421e-05	0.000500654	1.51127	wt * 35wt up vs HGPS * 35HGPS
6927278	NM_145124 // Mib2 // mindbomb homolog 2 (Drosophila) // 4 E2|4 // 76580 /// ENSMUST0000	Mib2	NM_145124	2.57254e-05	0.00050186	1.54357	wt * 35wt up vs HGPS * 35HGPS
6759297	NM_033563 // Klf7 // Kruppel-like factor 7 (ubiquitous) // 1|1 C1-C3 // 93691 /// ENSMU	Klf7	NM_033563	2.59295e-05	0.000502659	-2.55247	wt * 35wt down vs HGPS * 35HGPS
6919944	NM_138952 // Ripk2 // receptor (TNFRSF)-interacting serine-threonine kinase 2 // 4 A2|4	Ripk2	NM_138952	2.58434e-05	0.000502659	-1.50387	wt * 35wt down vs HGPS * 35HGPS
6994579	NM_009178 // St3gal4 // ST3 beta-galactoside alpha-2,3-sialyltransferase 4 // 9|9 A5.3	St3gal4	NM_009178	2.58792e-05	0.000502659	-1.5821	wt * 35wt down vs HGPS * 35HGPS
6949586	NM_017379 // Tuba8 // tubulin, alpha 8 // 6 F1|6 // 53857 /// ENSMUST00000032233 // Tub	Tuba8	NM_017379	2.58979e-05	0.000502659	-3.40958	wt * 35wt down vs HGPS * 35HGPS
6761256	NM_009741 // Bcl2 // B-cell leukemia/lymphoma 2 // 1 E2.1|1 59.8 cM // 12043 /// NM_177	Bcl2	NM_009741	2.59602e-05	0.000502659	1.64733	wt * 35wt up vs HGPS * 35HGPS
6792476	NM_080643 // Caskin2 // CASK-interacting protein 2 // 11 E2|11 // 140721 /// ENSMUST000	Caskin2	NM_080643	2.59451e-05	0.000502659	1.34669	wt * 35wt up vs HGPS * 35HGPS
6968842	NM_011983 // Homer2 // homer homolog 2 (Drosophila) // 7 D3|7 // 26557 /// NM_001164086	Homer2	NM_011983	2.59427e-05	0.000502659	6.22853	wt * 35wt up vs HGPS * 35HGPS
6861850	NM_013685 // Tcf4 // transcription factor 4 // 18 E2|18 // 21413 /// NM_001083967 // Tc	Tcf4	NM_013685	2.59542e-05	0.000502659	2.11637	wt * 35wt up vs HGPS * 35HGPS
6838563	NM_153407 // Csrnp2 // cysteine-serine-rich nuclear protein 2 // 15 F1|15 // 207785 ///	Csrnp2	NM_153407	2.65147e-05	0.000512969	5.21544	wt * 35wt up vs HGPS * 35HGPS
6872496	NM_021299 // Ak3 // adenylate kinase 3 // 19 C1|19 // 56248 /// NM_001178039 // Gm10136	Ak3	NM_021299	2.65617e-05	0.000513028	-1.85242	wt * 35wt down vs HGPS * 35HGPS
6877428	NM_026361 // Pkp4 // plakophilin 4 // 2|2 C3 // 227937 /// NM_175464 // Pkp4 // plakoph	Pkp4	NM_026361	2.65405e-05	0.000513028	1.56306	wt * 35wt up vs HGPS * 35HGPS
6964177	BC030902 // D430042O09Rik // RIKEN cDNA D430042O09 gene // 7 F3|7 // 233865 /// BC15801	D430042O09Rik	BC030902	2.65935e-05	0.000513217	1.24285	wt * 35wt up vs HGPS * 35HGPS
6807764	NM_178364 // Zfp369 // zinc finger protein 369 // 13 B3|13 // 170936 /// ENSMUST0000012	Zfp369	NM_178364	2.71088e-05	0.000522297	1.39986	wt * 35wt up vs HGPS * 35HGPS
6861200	NM_009194 // Slc12a2 // solute carrier family 12, member 2 // 18 D3|18 32.0 cM // 20496	Slc12a2	NM_009194	2.71543e-05	0.000522742	2.42803	wt * 35wt up vs HGPS * 35HGPS
6792838	NM_026907 // Sectm1b // secreted and transmembrane 1B // 11 E2|11 // 58210 /// ENSMUST0	Sectm1b	NM_026907	2.72474e-05	0.000524103	4.82827	wt * 35wt up vs HGPS * 35HGPS
6964329	NM_026888 // Phkg2 // phosphorylase kinase, gamma 2 (testis) // 7|7 F4 // 68961 /// NM_	Phkg2	NM_026888	2.73541e-05	0.000524856	-1.66178	wt * 35wt down vs HGPS * 35HGPS
6758001	NM_010678 // Aff3 // AF4/FMR2 family, member 3 // 1 B|1 18.7 cM // 16764 /// ENSMUST000	Aff3	NM_010678	2.73449e-05	0.000524856	1.39343	wt * 35wt up vs HGPS * 35HGPS
6974200	NM_025785 // Fbxo25 // F-box protein 25 // 8 A1.1|8 // 66822 /// ENSMUST00000043520 //	Fbxo25	NM_025785	2.73507e-05	0.000524856	1.76688	wt * 35wt up vs HGPS * 35HGPS
6789973	NM_199199 // Tmem199 // transmembrane protein 199 // 11 B5|11 // 195040 /// ENSMUST0000	Tmem199	NM_199199	2.73778e-05	0.000524879	-1.80261	wt * 35wt down vs HGPS * 35HGPS
6971293	NM_001177308 // Aldoa // aldolase A, fructose-bisphosphate // 7|7 F4 // 11674 /// NM_00	Aldoa	NM_001177308	2.74824e-05	0.000526454	-1.6228	wt * 35wt down vs HGPS * 35HGPS
6824932	NM_008125 // Gjb2 // gap junction protein, beta 2 // 14 D1-E1|14 21.0 cM // 14619 /// E	Gjb2	NM_008125	2.75526e-05	0.000526945	-3.48814	wt * 35wt down vs HGPS * 35HGPS
6781502	NM_007436 // Aldh3a1 // aldehyde dehydrogenase family 3, subfamily A1 // 11 B2|11 34.25	Aldh3a1	NM_007436	2.75548e-05	0.000526945	3.6973	wt * 35wt up vs HGPS * 35HGPS
6863167	NM_007935 // Epc1 // enhancer of polycomb homolog 1 (Drosophila) // 18 A1|18 // 13831 /	Epc1	NM_007935	2.75759e-05	0.000526945	1.50288	wt * 35wt up vs HGPS * 35HGPS
6875722	NM_007379 // Abca2 // ATP-binding cassette, sub-family A (ABC1), member 2 // 2 A2-B|2 1	Abca2	NM_007379	2.76207e-05	0.00052737	1.45395	wt * 35wt up vs HGPS * 35HGPS
6862816	NM_144946 // Neto1 // neuropilin (NRP) and tolloid (TLL)-like 1 // 18 E4|18 // 246317 /	Neto1	NM_144946	2.76614e-05	0.000527715	-1.11046	wt * 35wt down vs HGPS * 35HGPS
6871479	NM_198114 // Dagla // diacylglycerol lipase, alpha // 19 A|19 // 269060 /// ENSMUST0000	Dagla	NM_198114	2.76966e-05	0.000527955	1.23008	wt * 35wt up vs HGPS * 35HGPS
6985655	NM_026844 // 2310061C15Rik // RIKEN cDNA 2310061C15 gene // 8 E1|8 // 66531 /// ENSMUST	2310061C15Rik	NM_026844	2.77246e-05	0.000528057	-1.97233	wt * 35wt down vs HGPS * 35HGPS
6863761	NM_013504 // Dsc1 // desmocollin 1 // 18 A2|18 // 13505 /// ENSMUST00000038710 // Dsc1	Dsc1	NM_013504	2.79021e-05	0.000531005	-1.74674	wt * 35wt down vs HGPS * 35HGPS
6941026	NM_001163538 // Pgam5 // phosphoglycerate mutase family member 5 // 5 F|5 // 72542 ///	Pgam5	NM_001163538	2.8217e-05	0.000536559	-1.89058	wt * 35wt down vs HGPS * 35HGPS
6929828	NM_001001985 // Nat8l // N-acetyltransferase 8-like // 5 B2|5 // 269642 /// ENSMUST0000	Nat8l	NM_001001985	2.8309e-05	0.000537871	2.49162	wt * 35wt up vs HGPS * 35HGPS
6950394	NM_181444 // Gprc5a // G protein-coupled receptor, family C, group 5, member A // 6 G1|	Gprc5a	NM_181444	2.83747e-05	0.00053868	1.82477	wt * 35wt up vs HGPS * 35HGPS
6845044	NM_178069 // Lsg1 // large subunit GTPase 1 homolog (S. cerevisiae) // 16 B2|16 21.2 cM	Lsg1	NM_178069	2.85846e-05	0.000542225	-1.48543	wt * 35wt down vs HGPS * 35HGPS
6884788	NM_009105 // Rsu1 // Ras suppressor protein 1 // 2 A1|2 // 20163 /// ENSMUST00000028059	Rsu1	NM_009105	2.87888e-05	0.000545655	1.89116	wt * 35wt up vs HGPS * 35HGPS
6929152	NM_011188 // Psmc2 // proteasome (prosome, macropain) 26S subunit, ATPase 2 // 5 A3|5 9	Psmc2	NM_011188	2.88738e-05	0.000546821	-1.36654	wt * 35wt down vs HGPS * 35HGPS
6929719	NM_008037 // Fosl2 // fos-like antigen 2 // 5 B1|5 18.1 cM // 14284 /// ENSMUST00000031	Fosl2	NM_008037	2.89304e-05	0.000547449	1.45257	wt * 35wt up vs HGPS * 35HGPS
6952873	NM_028421 // Zc3hav1 // zinc finger CCCH type, antiviral 1 // 6 B1|6 21.0 cM // 78781 /	Zc3hav1	NM_028421	2.91832e-05	0.000551784	1.98253	wt * 35wt up vs HGPS * 35HGPS
7017630	NM_008062 // G6pdx // glucose-6-phosphate dehydrogenase X-linked // X A2-A3|X 30.02 cM	G6pdx	NM_008062	2.94577e-05	0.000556524	-2.85617	wt * 35wt down vs HGPS * 35HGPS
6849951	NM_053214 // Myo1f // myosin IF // 17 B-C|17 17.5 cM // 17916 /// ENSMUST00000087605 //	Myo1f	NM_053214	2.96411e-05	0.000559536	-1.13401	wt * 35wt down vs HGPS * 35HGPS
6855785	NM_001164729 // Tomm6 // translocase of outer mitochondrial membrane 6 homolog (yeast)	Tomm6	NM_001164729	2.96661e-05	0.000559555	-1.45836	wt * 35wt down vs HGPS * 35HGPS
6791069	NM_008081 // B4galnt2 // beta-1,4-N-acetyl-galactosaminyl transferase 2 // 11 D|11 55.7	B4galnt2	NM_008081	2.96994e-05	0.000559731	3.82818	wt * 35wt up vs HGPS * 35HGPS
6770722	NM_009344 // Phlda1 // pleckstrin homology-like domain, family A, member 1 // 10 D1|10	Phlda1	NM_009344	2.97334e-05	0.000559918	-2.85354	wt * 35wt down vs HGPS * 35HGPS
6785549	NM_181420 // Fn3krp // fructosamine 3 kinase related protein // 11 E2|11 // 238024 ///	Fn3krp	NM_181420	2.98225e-05	0.000561144	1.98701	wt * 35wt up vs HGPS * 35HGPS
6956731	NM_001168256 // Tmem40 // transmembrane protein 40 // 6 E3|6 // 94346 /// NM_144805 //	Tmem40	NM_001168256	2.98624e-05	0.000561441	-2.16836	wt * 35wt down vs HGPS * 35HGPS
6768618	NM_025807 // Slc16a9 // solute carrier family 16 (monocarboxylic acid transporters), me	Slc16a9	NM_025807	3.01182e-05	0.000565796	2.0217	wt * 35wt up vs HGPS * 35HGPS
6846006	NM_153412 // Phldb2 // pleckstrin homology-like domain, family B, member 2 // 16 B5|16	Phldb2	NM_153412	3.05048e-05	0.000572136	1.76548	wt * 35wt up vs HGPS * 35HGPS
6792691	NM_172443 // Tbc1d16 // TBC1 domain family, member 16 // 11 E2|11 // 207592 /// ENSMUST	Tbc1d16	NM_172443	3.04921e-05	0.000572136	1.33611	wt * 35wt up vs HGPS * 35HGPS
6836827	NM_013481 // Bop1 // block of proliferation 1 // 15 D3|15 43.0 cM // 12181 /// ENSMUST0	Bop1	NM_013481	3.05586e-05	0.000572686	-1.91933	wt * 35wt down vs HGPS * 35HGPS
6832321	NM_146061 // Prr5 // proline rich 5 (renal) // 15|15 E // 109270 /// ENSMUST00000065499	Prr5	NM_146061	3.06578e-05	0.000573162	-1.44722	wt * 35wt down vs HGPS * 35HGPS
6852399	NM_027455 // Qpct // glutaminyl-peptide cyclotransferase (glutaminyl cyclase) // 17 E3|	Qpct	NM_027455	3.06493e-05	0.000573162	-1.55946	wt * 35wt down vs HGPS * 35HGPS
6916937	NM_008506 // Mycl1 // v-myc myelocytomatosis viral oncogene homolog 1, lung carcinoma d	Mycl1	NM_008506	3.06312e-05	0.000573162	2.57512	wt * 35wt up vs HGPS * 35HGPS
6869973	BC150999 // Fam178a // family with sequence similarity 178, member A // 19 C3|19 // 226	Fam178a	BC150999	3.09005e-05	0.000577239	2.25082	wt * 35wt up vs HGPS * 35HGPS
6915993	NM_177259 // Dab1 // disabled homolog 1 (Drosophila) // 4 C6|4 52.7 cM // 13131 /// ENS	Dab1	NM_177259	3.10836e-05	0.000580194	2.076	wt * 35wt up vs HGPS * 35HGPS
6898630	NM_133187 // Fam198b // family with sequence similarity 198, member B // 3 E3|3 // 6865	Fam198b	NM_133187	3.16759e-05	0.000590777	-1.51068	wt * 35wt down vs HGPS * 35HGPS
6871277	NM_016737 // Stip1 // stress-induced phosphoprotein 1 // 19 A|19 // 20867 /// ENSMUST00	Stip1	NM_016737	3.17877e-05	0.000591561	-1.75446	wt * 35wt down vs HGPS * 35HGPS
6980952	NM_001012667 // AI316807 // expressed sequence AI316807 // 8 A2|8 // 102032 /// NM_0011	AI316807	NM_001012667	3.18449e-05	0.000591561	1.51373	wt * 35wt up vs HGPS * 35HGPS
6819499	NM_027764 // Rcbtb1 // regulator of chromosome condensation (RCC1) and BTB (POZ) domain	Rcbtb1	NM_027764	3.18525e-05	0.000591561	1.37756	wt * 35wt up vs HGPS * 35HGPS
6955978	NM_019743 // Rybp // RING1 and YY1 binding protein // 6 E1|6 // 56353 /// ENSMUST000001	Rybp	NM_019743	3.187e-05	0.000591561	2.0892	wt * 35wt up vs HGPS * 35HGPS
6815560	NM_022885 // Slc30a5 // solute carrier family 30 (zinc transporter), member 5 // 13 D1|	Slc30a5	NM_022885	3.18357e-05	0.000591561	1.44127	wt * 35wt up vs HGPS * 35HGPS
6946554	NM_011920 // Abcg2 // ATP-binding cassette, sub-family G (WHITE), member 2 // 6 B3|6 28	Abcg2	NM_011920	3.19457e-05	0.000592494	-1.81193	wt * 35wt down vs HGPS * 35HGPS
6774391	NM_010438 // Hk1 // hexokinase 1 // 10 B4|10 30.0 cM // 15275 /// NM_001146100 // Hk1 /	Hk1	NM_010438	3.19948e-05	0.000592933	-1.36947	wt * 35wt down vs HGPS * 35HGPS
6991461	NM_177909 // Slc9a9 // solute carrier family 9 (sodium/hydrogen exchanger), member 9 //	Slc9a9	NM_177909	3.21054e-05	0.000594038	-1.63691	wt * 35wt down vs HGPS * 35HGPS
6913619	NM_172867 // Zfp462 // zinc finger protein 462 // 4 B3|4 // 242466 /// ENSMUST000000980	Zfp462	NM_172867	3.20884e-05	0.000594038	1.50815	wt * 35wt up vs HGPS * 35HGPS
6944380	NM_008591 // Met // met proto-oncogene // 6 A2|6 4.0 cM // 17295 /// ENSMUST00000115443	Met	NM_008591	3.2421e-05	0.000598929	2.37896	wt * 35wt up vs HGPS * 35HGPS
6929628	NM_175675 // 4930471M23Rik // RIKEN cDNA 4930471M23 gene // 5 B1|5 // 74919 /// ENSMUST	4930471M23Rik	NM_175675	3.2498e-05	0.000599877	-1.63626	wt * 35wt down vs HGPS * 35HGPS
6796704	NM_145447 // Mfsd7c // major facilitator superfamily domain containing 7C // 12 D2|12 /	Mfsd7c	NM_145447	3.26705e-05	0.000602565	-1.78426	wt * 35wt down vs HGPS * 35HGPS
6847680	NM_018778 // Cldn8 // claudin 8 // 16 C3.3|16 // 54420 /// ENSMUST00000049697 // Cldn8	Cldn8	NM_018778	3.26953e-05	0.000602565	2.26962	wt * 35wt up vs HGPS * 35HGPS
6970484	NM_173739 // Galntl4 // UDP-N-acetyl-alpha-D-galactosamine:polypeptide N-acetylgalactos	Galntl4	NM_173739	3.2796e-05	0.000603468	1.66809	wt * 35wt up vs HGPS * 35HGPS
6839796	NM_022982 // Rtn4r // reticulon 4 receptor // 16 B1|16 // 65079 /// ENSMUST00000059589	Rtn4r	NM_022982	3.28459e-05	0.000603909	1.96621	wt * 35wt up vs HGPS * 35HGPS
6887816	NM_001018042 // Sp3 // trans-acting transcription factor 3 // 2 C3|2 // 20687 /// NM_00	Sp3	NM_001018042	3.32212e-05	0.000610329	1.40273	wt * 35wt up vs HGPS * 35HGPS
6784008	NM_010346 // Grb7 // growth factor receptor bound protein 7 // 11 D|11 57.0 cM // 14786	Grb7	NM_010346	3.32504e-05	0.000610384	-1.82584	wt * 35wt down vs HGPS * 35HGPS
6814200	NM_144837 // BC018507 // cDNA sequence BC018507 // 13 C1|13 // 218333 /// ENSMUST000000	BC018507	NM_144837	3.33031e-05	0.000610871	1.90697	wt * 35wt up vs HGPS * 35HGPS
6796184	NM_008301 // Hspa2 // heat shock protein 2 // 12 C3|12 34.0 cM // 15512 /// NM_00100201	Hspa2	NM_008301	3.34406e-05	0.000612778	2.08141	wt * 35wt up vs HGPS * 35HGPS
6992381	NM_025858 // Shisa5 // shisa homolog 5 (Xenopus laevis) // 9 F2|9 // 66940 /// NM_02638	Shisa5	NM_025858	3.34596e-05	0.000612778	1.44656	wt * 35wt up vs HGPS * 35HGPS
6871254	NM_019924 // Rps6ka4 // ribosomal protein S6 kinase, polypeptide 4 // 19 A|19 // 56613	Rps6ka4	NM_019924	3.36408e-05	0.000615614	-1.96827	wt * 35wt down vs HGPS * 35HGPS
6973169	NM_033601 // Bcl3 // B-cell leukemia/lymphoma 3 // 7 A3|7 6.5 cM // 12051 /// ENSMUST00	Bcl3	NM_033601	3.37112e-05	0.000616418	-3.12522	wt * 35wt down vs HGPS * 35HGPS
7017621	NM_027109 // Dnase1l1 // deoxyribonuclease 1-like 1 // X A7.3|X 29.82 cM // 69537 /// N	Dnase1l1	NM_027109	3.37376e-05	0.000616419	1.45666	wt * 35wt up vs HGPS * 35HGPS
6824942	NM_030004 // Cryl1 // crystallin, lambda 1 // 14 C3|14 20.0 cM // 68631 /// ENSMUST0000	Cryl1	NM_030004	3.39314e-05	0.000619474	2.62591	wt * 35wt up vs HGPS * 35HGPS
6875376	NM_007552 // Bmi1 // Bmi1 polycomb ring finger oncogene // 2 A3|2 9.0 cM // 12151 /// E	Bmi1	NM_007552	3.39716e-05	0.000619723	2.10022	wt * 35wt up vs HGPS * 35HGPS
6824363	NM_172599 // Atg14 // VATG14 autophagy related 14 homolog (S. cerevisiae) // 14 C1|14 1	Atg14	NM_172599	3.40252e-05	0.000620215	1.4195	wt * 35wt up vs HGPS * 35HGPS
6977861	NM_025827 // Lonp2 // lon peptidase 2, peroxisomal // 8 C3|8 // 66887 /// NM_001168591	Lonp2	NM_025827	3.40743e-05	0.000620626	1.73158	wt * 35wt up vs HGPS * 35HGPS
6824266	NM_007554 // Bmp4 // bone morphogenetic protein 4 // 14 C1|14 15.0 cM // 12159 /// ENSM	Bmp4	NM_007554	3.41827e-05	0.000621629	3.18854	wt * 35wt up vs HGPS * 35HGPS
6878347	NM_031256 // Plekha3 // pleckstrin homology domain-containing, family A (phosphoinositi	Plekha3	NM_031256	3.418e-05	0.000621629	1.47994	wt * 35wt up vs HGPS * 35HGPS
6839528	NM_025976 // Bfar // bifunctional apoptosis regulator // 16 A1|16 // 67118 /// NM_00117	Bfar	NM_025976	3.42717e-05	0.000622763	1.24916	wt * 35wt up vs HGPS * 35HGPS
6854487	NM_013642 // Dusp1 // dual specificity phosphatase 1 // 17 A2-C|17 13.0 cM // 19252 ///	Dusp1	NM_013642	3.4334e-05	0.000622924	1.41565	wt * 35wt up vs HGPS * 35HGPS
6972314	NR_001592 // H19 // H19 fetal liver mRNA // 7 F5|7 69.03 cM // 14955 /// NR_030416 // M	H19	NR_001592	3.43315e-05	0.000622924	8.49817	wt * 35wt up vs HGPS * 35HGPS
6762355	NM_020588 // Tmem183a // transmembrane protein 183A // 1 E4|1 // 57439 /// NM_001042485	Tmem183a	NM_020588	3.46026e-05	0.00062731	-1.44329	wt * 35wt down vs HGPS * 35HGPS
6775149	NM_133994 // Gstt3 // glutathione S-transferase, theta 3 // 10 C1|10 // 103140 /// ENSM	Gstt3	NM_133994	3.47013e-05	0.000628611	1.77073	wt * 35wt up vs HGPS * 35HGPS
6946953	NM_009088 // Polr1a // polymerase (RNA) I polypeptide A // 6 C1|6 31.2 cM // 20019 ///	Polr1a	NM_009088	3.48004e-05	0.000629917	-1.71814	wt * 35wt down vs HGPS * 35HGPS
6802386	NM_145138 // Nek9 // NIMA (never in mitosis gene a)-related expressed kinase 9 // 12 D2	Nek9	NM_145138	3.50064e-05	0.000633154	1.67359	wt * 35wt up vs HGPS * 35HGPS
6782096	NM_009714 // Asgr1 // asialoglycoprotein receptor 1 // 11 B3|11 37.0 cM // 11889 /// EN	Asgr1	NM_009714	3.51782e-05	0.000635768	-1.12714	wt * 35wt down vs HGPS * 35HGPS
6993138	NM_001166625 // Ccr9 // chemokine (C-C motif) receptor 9 // 9 F|9 71.2 cM // 12769 ///	Ccr9	NM_001166625	3.52223e-05	0.000635969	-1.69008	wt * 35wt down vs HGPS * 35HGPS
6791017	NM_013565 // Itga3 // integrin alpha 3 // 11 D|11 56.0 cM // 16400 /// ENSMUST000000015	Itga3	NM_013565	3.52438e-05	0.000635969	2.34201	wt * 35wt up vs HGPS * 35HGPS
6908041	NM_145542 // Ahcyl1 // S-adenosylhomocysteine hydrolase-like 1 // 3 F2.3|3 57.0 cM // 2	Ahcyl1	NM_145542	3.53741e-05	0.000637827	-1.32095	wt * 35wt down vs HGPS * 35HGPS
6934972	NM_133914 // Rasa4 // RAS p21 protein activator 4 // 5 G2|5 // 54153 /// NM_001039103 /	Rasa4	NM_133914	3.54527e-05	0.00063875	-1.11726	wt * 35wt down vs HGPS * 35HGPS
6993067	NM_026179 // Abhd5 // abhydrolase domain containing 5 // 9 F4|9 // 67469 /// ENSMUST000	Abhd5	NM_026179	3.56184e-05	0.000641241	-1.68185	wt * 35wt down vs HGPS * 35HGPS
6926301	NM_178671 // Ubxn10 // UBX domain protein 10 // 4 D3|4 // 212190 /// ENSMUST00000105810	Ubxn10	NM_178671	3.58124e-05	0.000643702	-1.40394	wt * 35wt down vs HGPS * 35HGPS
6785483	NM_133223 // Rac3 // RAS-related C3 botulinum substrate 3 // 11 E2|11 // 170758 /// ENS	Rac3	NM_133223	3.58378e-05	0.000643702	1.4294	wt * 35wt up vs HGPS * 35HGPS
6876532	NM_010710 // Lhx2 // LIM homeobox protein 2 // 2 B|2 // 16870 /// ENSMUST00000000253 //	Lhx2	NM_010710	3.60599e-05	0.000646694	2.17283	wt * 35wt up vs HGPS * 35HGPS
6852887	NM_008628 // Msh2 // mutS homolog 2 (E. coli) // 17 E4|17 45.9 cM // 17685 /// ENSMUST0	Msh2	NM_008628	3.60547e-05	0.000646694	1.61289	wt * 35wt up vs HGPS * 35HGPS
6929297	NM_139153 // Agap3 // ArfGAP with GTPase domain, ankyrin repeat and PH domain 3 // 5 A3	Agap3	NM_139153	3.60949e-05	0.000646824	1.51509	wt * 35wt up vs HGPS * 35HGPS
6944997	NM_007594 // Calu // calumenin // 6 A3.3|6 // 12321 /// NM_184053 // Calu // calumenin	Calu	NM_007594	3.61714e-05	0.000647698	1.26864	wt * 35wt up vs HGPS * 35HGPS
7009788	NM_207670 // Gripap1 // GRIP1 associated protein 1 // X A1.1|X 2.0 cM // 54645 /// ENSM	Gripap1	NM_207670	3.66825e-05	0.000655944	-1.52002	wt * 35wt down vs HGPS * 35HGPS
6995825	NM_019793 // Tspan3 // tetraspanin 3 // 9|9 C // 56434 /// ENSMUST00000034876 // Tspan3	Tspan3	NM_019793	3.66881e-05	0.000655944	-1.77939	wt * 35wt down vs HGPS * 35HGPS
6942688	NM_026748 // Ints1 // integrator complex subunit 1 // 5|5 G1 // 68510 /// ENSMUST000000	Ints1	NM_026748	3.68485e-05	0.000658307	-1.19789	wt * 35wt down vs HGPS * 35HGPS
6959817	NM_145633 // Ankrd27 // ankyrin repeat domain 27 (VPS9 domain) // 7 B2|7 // 245886 ///	Ankrd27	NM_145633	3.68795e-05	0.000658357	1.45978	wt * 35wt up vs HGPS * 35HGPS
6906814	NM_013604 // Mtx1 // metaxin 1 // 3 F1|3 44.2 cM // 17827 /// NM_001161824 // Mtx1 // m	Mtx1	NM_013604	3.69274e-05	0.000658708	-1.83111	wt * 35wt down vs HGPS * 35HGPS
6848209	NM_023663 // Ripk4 // receptor-interacting serine-threonine kinase 4 // 16 C4|16 // 723	Ripk4	NM_023663	3.70176e-05	0.000659813	1.50946	wt * 35wt up vs HGPS * 35HGPS
6949717	NM_026267 // Necap1 // NECAP endocytosis associated 1 // 6 F2|6 // 67602 /// ENSMUST000	Necap1	NM_026267	3.72199e-05	0.000661901	-1.64664	wt * 35wt down vs HGPS * 35HGPS
6792486	NM_008211 // H3f3b // H3 histone, family 3B // 11 E2|11 // 15081 /// BC037730 // H3f3b	H3f3b	NM_008211	3.72038e-05	0.000661901	1.68398	wt * 35wt up vs HGPS * 35HGPS
6923155	NM_198831 // Mrpl48 // mitochondrial ribosomal protein L48 // 7 E1|7 // 52443 /// NR_00	Mrpl48	NM_198831	3.73515e-05	0.000663231	-1.18578	wt * 35wt down vs HGPS * 35HGPS
6772104	NM_026405 // Rab32 // RAB32, member RAS oncogene family // 10 A1|10 // 67844 /// ENSMUS	Rab32	NM_026405	3.73247e-05	0.000663231	-1.84243	wt * 35wt down vs HGPS * 35HGPS
6885872	NM_198001 // 1110008P14Rik // RIKEN cDNA 1110008P14 gene // 2 B|2 // 73737 /// ENSMUST0	1110008P14Rik	NM_198001	3.80208e-05	0.000673262	-2.76062	wt * 35wt down vs HGPS * 35HGPS
6872530	NM_026362 // 5033414D02Rik // RIKEN cDNA 5033414D02 gene // 19 C1|19 // 67759 /// ENSMU	5033414D02Rik	NM_026362	3.80175e-05	0.000673262	-2.26568	wt * 35wt down vs HGPS * 35HGPS
6791644	NM_197959 // Kif18b // kinesin family member 18B // 11 E1|11 // 70218 /// BC057614 // K	Kif18b	NM_197959	3.7966e-05	0.000673262	-1.3105	wt * 35wt down vs HGPS * 35HGPS
6792649	NM_011594 // Timp2 // tissue inhibitor of metalloproteinase 2 // 11 E2|11 72.0 cM // 21	Timp2	NM_011594	3.80319e-05	0.000673262	2.42611	wt * 35wt up vs HGPS * 35HGPS
6961963	NM_001145999 // Zfp710 // zinc finger protein 710 // 7 D3|7 // 209225 /// NM_001146000	Zfp710	NM_001145999	3.80706e-05	0.000673437	-2.07701	wt * 35wt down vs HGPS * 35HGPS
6899431	NR_003548 // Sprr2g // small proline-rich protein 2G // 3 F1|3 45.2 cM // 20761 /// AY1	Sprr2g	NR_003548	3.83226e-05	0.000677381	-4.42569	wt * 35wt down vs HGPS * 35HGPS
6960436	NM_153057 // Nomo1 // nodal modulator 1 // 7 B4|7 23.2 cM // 211548 /// ENSMUST00000033	Nomo1	NM_153057	3.84254e-05	0.000678271	-1.68914	wt * 35wt down vs HGPS * 35HGPS
6998076	NM_053268 // Rasa2 // RAS p21 protein activator 2 // 9|9 E4 // 114713 /// ENSMUST000000	Rasa2	NM_053268	3.84311e-05	0.000678271	1.92881	wt * 35wt up vs HGPS * 35HGPS
6843681	NM_001079814 // Glyr1 // glyoxylate reductase 1 homolog (Arabidopsis) // 16 A1|16 3.4 c	Glyr1	NM_001079814	3.8568e-05	0.000680173	-1.32313	wt * 35wt down vs HGPS * 35HGPS
6985006	NM_009195 // Slc12a4 // solute carrier family 12, member 4 // 8 D3|8 53.0 cM // 20498 /	Slc12a4	NM_009195	3.86062e-05	0.000680333	1.955	wt * 35wt up vs HGPS * 35HGPS
6789830	NM_007754 // Cpd // carboxypeptidase D // 11 B5|11 46.0 cM // 12874 /// ENSMUST00000021	Cpd	NM_007754	3.88048e-05	0.000683009	-1.57482	wt * 35wt down vs HGPS * 35HGPS
6854596	NM_011566 // Tead3 // TEA domain family member 3 // 17 A3.3|17 8.5 cM // 21678 /// NM_0	Tead3	NM_011566	3.88409e-05	0.000683009	-1.43224	wt * 35wt down vs HGPS * 35HGPS
6942546	NM_031406 // Slc12a9 // solute carrier family 12 (potassium/chloride transporters), mem	Slc12a9	NM_031406	3.88459e-05	0.000683009	1.27409	wt * 35wt up vs HGPS * 35HGPS
6788312	NM_019687 // Slc22a4 // solute carrier family 22 (organic cation transporter), member 4	Slc22a4	NM_019687	3.93167e-05	0.000690765	2.19335	wt * 35wt up vs HGPS * 35HGPS
6932469	NM_019490 // Uso1 // USO1 homolog, vesicle docking protein (yeast) // 5|5 E3 // 56041 /	Uso1	NM_019490	3.93686e-05	0.000691158	-1.28648	wt * 35wt down vs HGPS * 35HGPS
6925872	NM_008154 // Gpr3 // G-protein coupled receptor 3 // 4|4 D3 // 14748 /// ENSMUST0000010	Gpr3	NM_008154	3.95654e-05	0.000694091	1.90937	wt * 35wt up vs HGPS * 35HGPS
6957119	NM_013536 // Emg1 // EMG1 nucleolar protein homolog (S. cerevisiae) // 6 F2|6 60.22 cM	Emg1	NM_013536	3.96835e-05	0.000694595	-1.48002	wt * 35wt down vs HGPS * 35HGPS
6957263	NM_009829 // Ccnd2 // cyclin D2 // 6 F3|6 61.1 cM // 12444 /// ENSMUST00000000188 // Cc	Ccnd2	NM_009829	3.96807e-05	0.000694595	1.7832	wt * 35wt up vs HGPS * 35HGPS
6947985	NM_144919 // Hdac11 // histone deacetylase 11 // 6 D1|6 // 232232 /// ENSMUST0000004173	Hdac11	NM_144919	3.96546e-05	0.000694595	1.39426	wt * 35wt up vs HGPS * 35HGPS
6992056	NM_028721 // Nphp3 // nephronophthisis 3 (adolescent) // 9 F1|9 61.0 cM // 74025 /// NM	Nphp3	NM_028721	3.97601e-05	0.000695415	1.28941	wt * 35wt up vs HGPS * 35HGPS
6916023	NM_080555 // Ppap2b // phosphatidic acid phosphatase type 2B // 4 C6|4 52.7 cM // 67916	Ppap2b	NM_080555	3.99257e-05	0.000697787	1.73114	wt * 35wt up vs HGPS * 35HGPS
6978232	NM_173014 // Lpcat2 // lysophosphatidylcholine acyltransferase 2 // 8 C5|8 // 270084 //	Lpcat2	NM_173014	4.02024e-05	0.000702097	1.45053	wt * 35wt up vs HGPS * 35HGPS
6873393	NM_010697 // Ldb1 // LIM domain binding 1 // 19 C3|19 46.0 cM // 16825 /// NM_001113408	Ldb1	NM_010697	4.03023e-05	0.000703316	1.3285	wt * 35wt up vs HGPS * 35HGPS
6839552	NM_023317 // Nde1 // nuclear distribution gene E homolog 1 (A nidulans) // 16 A1|16 //	Nde1	NM_023317	4.04653e-05	0.000705633	-2.13441	wt * 35wt down vs HGPS * 35HGPS
6824840	NM_019519 // Rabggta // Rab geranylgeranyl transferase, a subunit // 14 C3|14 20.7 cM /	Rabggta	NM_019519	4.07412e-05	0.000709912	-1.41135	wt * 35wt down vs HGPS * 35HGPS
6903487	NM_001122759 // Pde7a // phosphodiesterase 7A // 3 A2|3 7.0 cM // 18583 /// NM_008802 /	Pde7a	NM_001122759	4.09595e-05	0.000712653	1.63773	wt * 35wt up vs HGPS * 35HGPS
6791332	NM_010661 // Krt12 // keratin 12 // 11 D|11 58.0 cM // 268482 /// ENSMUST00000017741 //	Krt12	NM_010661	4.10325e-05	0.00071286	-1.209	wt * 35wt down vs HGPS * 35HGPS
6906902	NM_023215 // 2500003M10Rik // RIKEN cDNA 2500003M10 gene // 3|3 F2 // 66511 /// ENSMUST	2500003M10Rik	NM_023215	4.1013e-05	0.00071286	1.62407	wt * 35wt up vs HGPS * 35HGPS
6919154	NM_001159637 // Nadk // NAD kinase // 4 E2|4 // 192185 /// NM_138671 // Nadk // NAD kin	Nadk	NM_001159637	4.11351e-05	0.000714111	-1.71277	wt * 35wt down vs HGPS * 35HGPS
6853910	NM_024250 // Phf10 // PHD finger protein 10 // 17|17 A2 // 72057 /// NM_001083881 // 16	Phf10	NM_024250	4.11743e-05	0.000714259	-1.63034	wt * 35wt down vs HGPS * 35HGPS
6753185	NM_182930 // Plekha6 // pleckstrin homology domain containing, family A member 6 // 1 E	Plekha6	NM_182930	4.13335e-05	0.000716488	-1.41201	wt * 35wt down vs HGPS * 35HGPS
6939985	NM_025972 // Naaa // N-acylethanolamine acid amidase // 5|5 E3 // 67111 /// NM_00116368	Naaa	NM_025972	4.15559e-05	0.000719808	-2.17152	wt * 35wt down vs HGPS * 35HGPS
6948418	NM_001113198 // Mitf // microphthalmia-associated transcription factor // 6 D3|6 40.0 c	Mitf	NM_001113198	4.16861e-05	0.000721528	2.01548	wt * 35wt up vs HGPS * 35HGPS
6832532	NM_145478 // Pim3 // proviral integration site 3 // 15 E3|15 // 223775 /// ENSMUST00000	Pim3	NM_145478	4.20554e-05	0.000727381	1.67203	wt * 35wt up vs HGPS * 35HGPS
6802532	NM_011479 // Sptlc2 // serine palmitoyltransferase, long chain base subunit 2 // 12|12	Sptlc2	NM_011479	4.21201e-05	0.00072796	-1.46521	wt * 35wt down vs HGPS * 35HGPS
6871259	NM_007953 // Esrra // estrogen related receptor, alpha // 19 A|19 3.0 cM // 26379 /// E	Esrra	NM_007953	4.21788e-05	0.000728435	-1.78704	wt * 35wt down vs HGPS * 35HGPS
6784606	NM_008950 // Psmc5 // protease (prosome, macropain) 26S subunit, ATPase 5 // 11 E1|11 /	Psmc5	NM_008950	4.23783e-05	0.000730799	-1.50072	wt * 35wt down vs HGPS * 35HGPS
6935594	NM_028291 // Pan3 // PAN3 polyA specific ribonuclease subunit homolog (S. cerevisiae) /	Pan3	NM_028291	4.23563e-05	0.000730799	1.51276	wt * 35wt up vs HGPS * 35HGPS
6823714	NM_027949 // Phf7 // PHD finger protein 7 // 14 B|14 // 71838 /// ENSMUST00000022459 //	Phf7	NM_027949	4.24311e-05	0.000731169	-1.2465	wt * 35wt down vs HGPS * 35HGPS
6782643	NM_174852 // Phf12 // PHD finger protein 12 // 11 B5|11 // 268448 /// ENSMUST0000004916	Phf12	NM_174852	4.25241e-05	0.000732231	1.33698	wt * 35wt up vs HGPS * 35HGPS
6837785	NM_011161 // Mapk11 // mitogen-activated protein kinase 11 // 15 E3|15 // 19094 /// ENS	Mapk11	NM_011161	4.26641e-05	0.000733559	-1.43568	wt * 35wt down vs HGPS * 35HGPS
6881826	NM_181417 // Csrp2bp // cysteine and glycine-rich protein 2 binding protein // 2 G1|2 8	Csrp2bp	NM_181417	4.26633e-05	0.000733559	1.60019	wt * 35wt up vs HGPS * 35HGPS
6757994	NM_019570 // Rev1 // REV1 homolog (S. cerevisiae) // 1 B|1 // 56210 /// NM_198303 // Ei	Rev1	NM_019570	4.2825e-05	0.000735782	2.07505	wt * 35wt up vs HGPS * 35HGPS
6921211	NM_001038993 // Rnf38 // ring finger protein 38 // 4 B1|4 // 73469 /// NM_175201 // Rnf	Rnf38	NM_001038993	4.29e-05	0.000736528	1.48823	wt * 35wt up vs HGPS * 35HGPS
6785743	NM_178623 // Urgcp // upregulator of cell proliferation // 11 A1|11 // 72046 /// NM_001	Urgcp	NM_178623	4.32588e-05	0.000742143	2.33982	wt * 35wt up vs HGPS * 35HGPS
6972329	NM_008554 // Ascl2 // achaete-scute complex homolog 2 (Drosophila) // 7 F5|7 69.3 cM //	Ascl2	NM_008554	4.36796e-05	0.000748811	1.88954	wt * 35wt up vs HGPS * 35HGPS
6832387	NM_011144 // Ppara // peroxisome proliferator activated receptor alpha // 15 E2|15 48.8	Ppara	NM_011144	4.37385e-05	0.00074927	1.62247	wt * 35wt up vs HGPS * 35HGPS
6775576	NM_145220 // Appl2 // adaptor protein, phosphotyrosine interaction, PH domain and leuci	Appl2	NM_145220	4.37768e-05	0.000749376	1.98348	wt * 35wt up vs HGPS * 35HGPS
6987128	BC055786 // 2200002K05Rik // RIKEN cDNA 2200002K05 gene // 9|9 A3 // 69137 /// NM_02695	2200002K05Rik	BC055786	4.3945e-05	0.000750979	-1.4533	wt * 35wt down vs HGPS * 35HGPS
6917037	NM_010213 // Fhl3 // four and a half LIM domains 3 // 4|4 D1 // 14201 /// ENSMUST000000	Fhl3	NM_010213	4.39192e-05	0.000750979	-3.19179	wt * 35wt down vs HGPS * 35HGPS
6755540	NM_024282 // Pppde1 // PPPDE peptidase domain containing 1 // 1|1 H3 // 78825 /// ENSMU	Pppde1	NM_024282	4.3967e-05	0.000750979	-2.28147	wt * 35wt down vs HGPS * 35HGPS
6837368	NM_008669 // Naga // N-acetyl galactosaminidase, alpha // 15 E|15 46.0 cM // 17939 ///	Naga	NM_008669	4.43282e-05	0.000756594	1.50644	wt * 35wt up vs HGPS * 35HGPS
6982921	NM_025436 // Sc4mol // sterol-C4-methyl oxidase-like // 8 B3.1|8 // 66234 /// ENSMUST00	Sc4mol	NM_025436	4.51239e-05	0.000769614	-1.63403	wt * 35wt down vs HGPS * 35HGPS
6896351	NM_178772 // Nceh1 // arylacetamide deacetylase-like 1 // 3 A3|3 // 320024 /// ENSMUST0	Nceh1	NM_178772	4.52038e-05	0.000770413	1.39925	wt * 35wt up vs HGPS * 35HGPS
6926329	NM_008675 // Nbl1 // neuroblastoma, suppression of tumorigenicity 1 // 4 D3|4 70.0 cM /	Nbl1	NM_008675	4.54516e-05	0.000774071	2.299	wt * 35wt up vs HGPS * 35HGPS
6782164	NM_019400 // Rabep1 // rabaptin, RAB GTPase binding effector protein 1 // 11 B3-B4|11 4	Rabep1	NM_019400	4.55453e-05	0.000775101	1.54037	wt * 35wt up vs HGPS * 35HGPS
6938704	NM_009466 // Ugdh // UDP-glucose dehydrogenase // 5 C3.1|5 38.0 cM // 22235 /// ENSMUST	Ugdh	NM_009466	4.58571e-05	0.000779838	1.85705	wt * 35wt up vs HGPS * 35HGPS
6935117	NM_021392 // Ap4m1 // adaptor-related protein complex AP-4, mu 1 // 5|5 G1 // 11781 ///	Ap4m1	NM_021392	4.59063e-05	0.000780106	1.39506	wt * 35wt up vs HGPS * 35HGPS
6965755	NM_026111 // Qpctl // glutaminyl-peptide cyclotransferase-like // 7 A3|7 // 67369 /// E	Qpctl	NM_026111	4.59897e-05	0.000780955	-2.15166	wt * 35wt down vs HGPS * 35HGPS
6845366	NM_153550 // Dirc2 // disrupted in renal carcinoma 2 (human) // 16 B3|16 // 224132 ///	Dirc2	NM_153550	4.60342e-05	0.000781142	1.67968	wt * 35wt up vs HGPS * 35HGPS
6884642	NM_008091 // Gata3 // GATA binding protein 3 // 2 A1|2 7.0 cM // 14462 /// ENSMUST00000	Gata3	NM_008091	4.65926e-05	0.000790043	1.5594	wt * 35wt up vs HGPS * 35HGPS
6792367	NM_199221 // Cd300lb // CD300 antigen like family member B // 11 E2|11 // 217304 /// EN	Cd300lb	NM_199221	4.67182e-05	0.000791022	-1.21607	wt * 35wt down vs HGPS * 35HGPS
6947400	NM_145571 // Mobkl1b // MOB1, Mps One Binder kinase activator-like 1B (yeast) // 6 C3|6	Mobkl1b	NM_145571	4.67022e-05	0.000791022	1.38446	wt * 35wt up vs HGPS * 35HGPS
6842008	NM_026588 // Stx19 // syntaxin 19 // 16 C1.3|16 // 68159 /// ENSMUST00000055557 // Stx1	Stx19	NM_026588	4.68745e-05	0.000793094	-2.61649	wt * 35wt down vs HGPS * 35HGPS
6957758	NM_026639 // Art4 // ADP-ribosyltransferase 4 // 6 G1|6 66.5 cM // 109978 /// ENSMUST00	Art4	NM_026639	4.7033e-05	0.000795199	1.68529	wt * 35wt up vs HGPS * 35HGPS
6875834	NM_029862 // 5930434B04Rik // RIKEN cDNA 5930434B04 gene // 2 A3|2 // 381356 /// ENSMUS	5930434B04Rik	NM_029862	4.70734e-05	0.000795305	1.42003	wt * 35wt up vs HGPS * 35HGPS
7011051	NM_011398 // Slc25a14 // solute carrier family 25 (mitochondrial carrier, brain), membe	Slc25a14	NM_011398	4.72952e-05	0.000797897	-1.43465	wt * 35wt down vs HGPS * 35HGPS
6899572	NM_011281 // Rorc // RAR-related orphan receptor gamma // 3|3 F2 // 19885 /// ENSMUST00	Rorc	NM_011281	4.72741e-05	0.000797897	1.90677	wt * 35wt up vs HGPS * 35HGPS
6750568	NM_009518 // Wnt10a // wingless related MMTV integration site 10a // 1 C3|1 // 22409 //	Wnt10a	NM_009518	4.74649e-05	0.000800181	1.90001	wt * 35wt up vs HGPS * 35HGPS
6926078	NR_033135 // A330049M08Rik // RIKEN cDNA A330049M08 gene // 4 D3|4 // 230822 /// NM_145	A330049M08Rik	NR_033135	4.76109e-05	0.000802064	-1.18447	wt * 35wt down vs HGPS * 35HGPS
6753245	NM_027979 // Chit1 // chitinase 1 (chitotriosidase) // 1 E4|1 // 71884 /// ENSMUST00000	Chit1	NM_027979	4.76786e-05	0.000802398	-1.65132	wt * 35wt down vs HGPS * 35HGPS
6877297	NM_001145820 // Gpd2 // glycerol phosphate dehydrogenase 2, mitochondrial // 2 C1.1|2 3	Gpd2	NM_001145820	4.76996e-05	0.000802398	-3.17684	wt * 35wt down vs HGPS * 35HGPS
6883119	NM_028028 // Zswim1 // zinc finger, SWIM domain containing 1 // 2 H3|2 // 71971 /// ENS	Zswim1	NM_028028	4.77962e-05	0.000803445	-2.94213	wt * 35wt down vs HGPS * 35HGPS
6895835	NM_001163579 // Lrrcc1 // leucine rich repeat and coiled-coil domain containing 1 // 3|	Lrrcc1	NM_001163579	4.80115e-05	0.000805903	1.89608	wt * 35wt up vs HGPS * 35HGPS
6791942	NM_198292 // Tex2 // testis expressed gene 2 // 11 D|11 61.0 cM // 21763 /// ENSMUST000	Tex2	NM_198292	4.79992e-05	0.000805903	1.29366	wt * 35wt up vs HGPS * 35HGPS
6884456	NM_177343 // Camk1d // calcium/calmodulin-dependent protein kinase ID // 2 A1|2 // 2275	Camk1d	NM_177343	4.83987e-05	0.000811817	-1.60929	wt * 35wt down vs HGPS * 35HGPS
6977669	NM_025843 // Ndufb7 // NADH dehydrogenase (ubiquinone) 1 beta subcomplex, 7 // 8|8 C3 /	Ndufb7	NM_025843	4.87415e-05	0.000815634	-2.10676	wt * 35wt down vs HGPS * 35HGPS
6915791	NM_028132 // Pgm2 // phosphoglucomutase 2 // 4 C6|4 45.8 cM // 72157 /// BC008527 // Pg	Pgm2	NM_028132	4.87661e-05	0.000815634	-1.8544	wt * 35wt down vs HGPS * 35HGPS
6878713	NM_021398 // Slc43a3 // solute carrier family 43, member 3 // 2 E1|2 // 58207 /// ENSMU	Slc43a3	NM_021398	4.87218e-05	0.000815634	-1.19898	wt * 35wt down vs HGPS * 35HGPS
6959250	NM_009999 // Cyp2b10 // cytochrome P450, family 2, subfamily b, polypeptide 10 // 7 A3|	Cyp2b10	NM_009999	4.87314e-05	0.000815634	2.85828	wt * 35wt up vs HGPS * 35HGPS
6822946	NM_011584 // Nr1d2 // nuclear receptor subfamily 1, group D, member 2 // 14 A2|14 // 35	Nr1d2	NM_011584	4.88212e-05	0.000815971	2.68704	wt * 35wt up vs HGPS * 35HGPS
6934262	NM_145070 // Hip1r // huntingtin interacting protein 1 related // 5 F|5 // 29816 /// EN	Hip1r	NM_145070	4.89846e-05	0.000818116	-1.53125	wt * 35wt down vs HGPS * 35HGPS
6989249	NM_028049 // Fbxo22 // F-box protein 22 // 9|9 C // 71999 /// ENSMUST00000034859 // Fbx	Fbxo22	NM_028049	4.90732e-05	0.000819009	1.29771	wt * 35wt up vs HGPS * 35HGPS
6873246	NM_145502 // Erlin1 // ER lipid raft associated 1 // 19 C3|19 // 226144 /// NM_00116435	Erlin1	NM_145502	4.91604e-05	0.000819878	-1.43161	wt * 35wt down vs HGPS * 35HGPS
6840223	NM_001127259 // Trp63 // transformation related protein 63 // 16 B1|16 19.3 cM // 22061	Trp63	NM_001127259	4.93884e-05	0.000823093	1.20768	wt * 35wt up vs HGPS * 35HGPS
6760674	NM_023343 // Ilkap // integrin-linked kinase-associated serine/threonine phosphatase 2C	Ilkap	NM_023343	4.94267e-05	0.000823144	1.52186	wt * 35wt up vs HGPS * 35HGPS
6987396	NM_001174078 // Smarca4 // SWI/SNF related, matrix associated, actin dependent regulato	Smarca4	NM_001174078	4.94631e-05	0.000823161	-1.36382	wt * 35wt down vs HGPS * 35HGPS
6958945	NM_027210 // Ceacam13 // carcinoembryonic antigen-related cell adhesion molecule 13 //	Ceacam13	NM_027210	4.95486e-05	0.000823997	-1.11577	wt * 35wt down vs HGPS * 35HGPS
6931682	NM_026878 // Rasl11b // RAS-like, family 11, member B // 5|5 D // 68939 /// ENSMUST0000	Rasl11b	NM_026878	4.97081e-05	0.00082606	2.22301	wt * 35wt up vs HGPS * 35HGPS
6995508	NM_025848 // Sdhd // succinate dehydrogenase complex, subunit D, integral membrane prot	Sdhd	NM_025848	4.97443e-05	0.000826073	-1.63915	wt * 35wt down vs HGPS * 35HGPS
6855935	NM_028162 // Tbc1d5 // TBC1 domain family, member 5 // 17 C|17 // 72238 /// ENSMUST0000	Tbc1d5	NM_028162	4.98276e-05	0.000826868	1.37433	wt * 35wt up vs HGPS * 35HGPS
6767258	NM_001122893 // Fyn // Fyn proto-oncogene // 10 B1|10 25.0 cM // 14360 /// NM_008054 //	Fyn	NM_001122893	5.02126e-05	0.000832665	-1.97288	wt * 35wt down vs HGPS * 35HGPS
6785163	NM_028014 // 2310067B10Rik // RIKEN cDNA 2310067B10 gene // 11 E2|11 // 71947 /// ENSMU	2310067B10Rik	NM_028014	5.03718e-05	0.000834712	1.31544	wt * 35wt up vs HGPS * 35HGPS
6975966	NM_203507 // Rwdd4a // RWD domain containing 4A // 8 B1.1|8 // 192174 /// ENSMUST000000	Rwdd4a	NM_203507	5.05032e-05	0.000836014	-1.58293	wt * 35wt down vs HGPS * 35HGPS
6787196	NM_146017 // Gabrp // gamma-aminobutyric acid (GABA) A receptor, pi // 11 A4|11 // 2166	Gabrp	NM_146017	5.0522e-05	0.000836014	4.90862	wt * 35wt up vs HGPS * 35HGPS
6994710	NM_025289 // Tbrg1 // transforming growth factor beta regulated gene 1 // 9 A4|9 // 213	Tbrg1	NM_025289	5.1174e-05	0.000845604	-1.61589	wt * 35wt down vs HGPS * 35HGPS
6764289	NM_008327 // Ifi202b // interferon activated gene 202B // 1 H3|1 // 26388 /// NM_011940	Ifi202b	NM_008327	5.1383e-05	0.000847256	-2.03972	wt * 35wt down vs HGPS * 35HGPS
6838662	NR_033444 // Krt74 // keratin 74 // 15 F2|15 // 406222 /// ENSMUST00000088018 // Krt74	Krt74	NR_033444	5.13537e-05	0.000847256	-1.21146	wt * 35wt down vs HGPS * 35HGPS
6796158	NM_001005510 // Syne2 // synaptic nuclear envelope 2 // 12 C3|12 33.0 cM // 319565 ///	Syne2	NM_001005510	5.13354e-05	0.000847256	1.68575	wt * 35wt up vs HGPS * 35HGPS
6955347	NM_016906 // Sec61a1 // Sec61 alpha 1 subunit (S. cerevisiae) // 6 D1|6 // 53421 /// EN	Sec61a1	NM_016906	5.14908e-05	0.000848434	-1.40231	wt * 35wt down vs HGPS * 35HGPS
6957410	NM_020008 // Clec7a // C-type lectin domain family 7, member a // 6 F3|6 // 56644 /// E	Clec7a	NM_020008	5.1889e-05	0.000854392	-1.36689	wt * 35wt down vs HGPS * 35HGPS
6887958	NM_010902 // Nfe2l2 // nuclear factor, erythroid derived 2, like 2 // 2 C3|2 45.0 cM //	Nfe2l2	NM_010902	5.24264e-05	0.00086213	-1.47062	wt * 35wt down vs HGPS * 35HGPS
6780863	NM_026631 // Nhp2 // NHP2 ribonucleoprotein homolog (yeast) // 11 B1.3|11 28.5 cM // 52	Nhp2	NM_026631	5.24328e-05	0.00086213	-1.59497	wt * 35wt down vs HGPS * 35HGPS
6900052	NM_009814 // Casq2 // calsequestrin 2 // 3|3 F3 // 12373 /// ENSMUST00000029454 // Casq	Casq2	NM_009814	5.25341e-05	0.000863187	-1.13502	wt * 35wt down vs HGPS * 35HGPS
6875792	NM_173180 // Pmpca // peptidase (mitochondrial processing) alpha // 2 A3|2 // 66865 ///	Pmpca	NM_173180	5.26458e-05	0.000864414	-1.43033	wt * 35wt down vs HGPS * 35HGPS
6790087	NM_183275 // 1110002N22Rik // RIKEN cDNA 1110002N22 gene // 11 B5|11 47.23 cM // 68550	1110002N22Rik	NM_183275	5.3135e-05	0.000871832	-1.3013	wt * 35wt down vs HGPS * 35HGPS
6932718	NM_173404 // Bmp3 // bone morphogenetic protein 3 // 5 E3|5 55.0 cM // 110075 /// ENSMU	Bmp3	NM_173404	5.31796e-05	0.000871952	1.84543	wt * 35wt up vs HGPS * 35HGPS
6870181	NM_010362 // Gsto1 // glutathione S-transferase omega 1 // 19 D1|19 // 14873 /// ENSMUS	Gsto1	NM_010362	5.33171e-05	0.000873592	-2.01897	wt * 35wt down vs HGPS * 35HGPS
6953051	NM_175528 // E330009J07Rik // RIKEN cDNA E330009J07 gene // 6 B1|6 // 243780 /// ENSMUS	E330009J07Rik	NM_175528	5.34091e-05	0.000874485	-1.97122	wt * 35wt down vs HGPS * 35HGPS
6860129	NM_026464 // Wdr55 // WD repeat domain 55 // 18 B2|18 // 67936 /// NM_173383 // Dnd1 //	Wdr55	NM_026464	5.39904e-05	0.000883383	-1.97464	wt * 35wt down vs HGPS * 35HGPS
6850103	NM_001190449 // Ddah2 // dimethylarginine dimethylaminohydrolase 2 // 17 B1|17 // 51793	Ddah2	NM_001190449	5.41122e-05	0.000884755	-1.33625	wt * 35wt down vs HGPS * 35HGPS
6778068	NM_024180 // Ormdl2 // ORM1-like 2 (S. cerevisiae) // 10 D3|10 // 66844 /// NM_028873 /	Ormdl2	NM_024180	5.43747e-05	0.000888426	-1.62053	wt * 35wt down vs HGPS * 35HGPS
6749736	NM_009812 // Casp8 // caspase 8 // 1 B|1 30.1 cM // 12370 /// NM_001080126 // Casp8 //	Casp8	NM_009812	5.46509e-05	0.000892313	-1.56388	wt * 35wt down vs HGPS * 35HGPS
6965324	NM_008767 // Slc22a18 // solute carrier family 22 (organic cation transporter), member	Slc22a18	NM_008767	5.47076e-05	0.000892614	-1.64744	wt * 35wt down vs HGPS * 35HGPS
6999278	NM_001172123 // Rbms3 // RNA binding motif, single stranded interacting protein // 9 F3	Rbms3	NM_001172123	5.47831e-05	0.000893221	1.97834	wt * 35wt up vs HGPS * 35HGPS
6839334	NM_011955 // Nubp1 // nucleotide binding protein 1 // 16 A1|16 3.4 cM // 26425 /// ENSM	Nubp1	NM_011955	5.48482e-05	0.000893659	-1.61517	wt * 35wt down vs HGPS * 35HGPS
6841160	NM_026439 // Ccdc80 // coiled-coil domain containing 80 // 16|16 B5 // 67896 /// ENSMUS	Ccdc80	NM_026439	5.48897e-05	0.00089371	1.1765	wt * 35wt up vs HGPS * 35HGPS
6971335	NM_144522 // Tbc1d10b // TBC1 domain family, member 10b // 7|7 F4 // 68449 /// ENSMUST0	Tbc1d10b	NM_144522	5.52479e-05	0.000898288	-1.37636	wt * 35wt down vs HGPS * 35HGPS
6863973	NM_139143 // Slc39a6 // solute carrier family 39 (metal ion transporter), member 6 // 1	Slc39a6	NM_139143	5.53474e-05	0.000898377	-1.39749	wt * 35wt down vs HGPS * 35HGPS
7017576	NM_011907 // Trex2 // three prime repair exonuclease 2 // X|X A6 // 24102 /// ENSMUST00	Trex2	NM_011907	5.53688e-05	0.000898377	-4.92475	wt * 35wt down vs HGPS * 35HGPS
6952227	NM_010338 // Gpr37 // G protein-coupled receptor 37 // 6 A3.1|6 7.2 cM // 14763 /// ENS	Gpr37	NM_010338	5.54887e-05	0.000899696	-2.15154	wt * 35wt down vs HGPS * 35HGPS
6936082	NM_013726 // Dbf4 // DBF4 homolog (S. cerevisiae) // 5|5 A2 // 27214 /// NM_001190717 /	Dbf4	NM_013726	5.60778e-05	0.000908616	-1.67781	wt * 35wt down vs HGPS * 35HGPS
6942669	NM_172723 // Adap1 // ArfGAP with dual PH domains 1 // 5 G2|5 // 231821 /// ENSMUST0000	Adap1	NM_172723	5.61459e-05	0.000909088	-1.21429	wt * 35wt down vs HGPS * 35HGPS
6961201	NM_021336 // Snrpa1 // small nuclear ribonucleoprotein polypeptide A' // 7 C|7 // 68981	Snrpa1	NM_021336	5.62928e-05	0.000910835	-1.44054	wt * 35wt down vs HGPS * 35HGPS
6888763	BC085239 // 1110051M20Rik // RIKEN cDNA 1110051M20 gene // 2 E1|2 // 228356 /// BC08900	1110051M20Rik	BC085239	5.66018e-05	0.000914566	1.59424	wt * 35wt up vs HGPS * 35HGPS
6786586	NM_153078 // Ehbp1 // EH domain binding protein 1 // 11 A3.2|11 11.0 cM // 216565 /// E	Ehbp1	NM_153078	5.65737e-05	0.000914566	1.60393	wt * 35wt up vs HGPS * 35HGPS
6764457	NM_007422 // Adss // adenylosuccinate synthetase, non muscle // 1 H4|1 // 11566 /// ENS	Adss	NM_007422	5.7085e-05	0.000921735	2.06867	wt * 35wt up vs HGPS * 35HGPS
6791410	NM_010663 // Krt17 // keratin 17 // 11 D|11 58.7 cM // 16667 /// ENSMUST00000080893 //	Krt17	NM_010663	5.72414e-05	0.000923621	-1.61165	wt * 35wt down vs HGPS * 35HGPS
6830505	NM_001037937 // Depdc6 // DEP domain containing 6 // 15 D1|15 6.7 cM // 97998 /// NM_14	Depdc6	NM_001037937	5.7345e-05	0.000924653	-1.69714	wt * 35wt down vs HGPS * 35HGPS
6912213	NM_026742 // Ndufaf4 // NADH dehydrogenase (ubiquinone) 1 alpha subcomplex, assembly fa	Ndufaf4	NM_026742	5.75048e-05	0.000926348	-1.51967	wt * 35wt down vs HGPS * 35HGPS
6838713	NM_144942 // Csad // cysteine sulfinic acid decarboxylase // 15 F3|15 // 246277 /// ENS	Csad	NM_144942	5.75295e-05	0.000926348	1.61276	wt * 35wt up vs HGPS * 35HGPS
6814150	NM_198600 // Papd7 // PAP associated domain containing 7 // 13 C1|13 40.0 cM // 210106	Papd7	NM_198600	5.75728e-05	0.000926405	1.31802	wt * 35wt up vs HGPS * 35HGPS
6907126	NM_008951 // Psmd4 // proteasome (prosome, macropain) 26S subunit, non-ATPase, 4 // 3 F	Psmd4	NM_008951	5.77192e-05	0.000927177	-1.74868	wt * 35wt down vs HGPS * 35HGPS
6840805	NM_001042499 // Rabl3 // RAB, member of RAS oncogene family-like 3 // 16 B3|16 // 67657	Rabl3	NM_001042499	5.77399e-05	0.000927177	-1.8011	wt * 35wt down vs HGPS * 35HGPS
6786561	NM_139297 // Ugp2 // UDP-glucose pyrophosphorylase 2 // 11 A3.1|11 12.0 cM // 216558 //	Ugp2	NM_139297	5.76912e-05	0.000927177	1.34313	wt * 35wt up vs HGPS * 35HGPS
6994383	NM_013800 // Barx2 // BarH-like homeobox 2 // 9 A4|9 // 12023 /// ENSMUST00000116615 //	Barx2	NM_013800	5.78044e-05	0.000927291	-1.94607	wt * 35wt down vs HGPS * 35HGPS
6860128	NM_011879 // Ik // IK cytokine // 18 B2|18 // 24010 /// ENSMUST00000007042 // Ik // IK	Ik	NM_011879	5.78265e-05	0.000927291	-1.39676	wt * 35wt down vs HGPS * 35HGPS
6906427	NM_011905 // Tlr2 // toll-like receptor 2 // 3 E3|3 // 24088 /// ENSMUST00000029623 //	Tlr2	NM_011905	5.85589e-05	0.00093839	-1.51557	wt * 35wt down vs HGPS * 35HGPS
6933913	NM_011535 // Tbx3 // T-box 3 // 5 F|5 65.0 cM // 21386 /// NM_198052 // Tbx3 // T-box 3	Tbx3	NM_011535	5.889e-05	0.000943048	1.30723	wt * 35wt up vs HGPS * 35HGPS
6870489	NM_001168491 // Pdcd4 // programmed cell death 4 // 19 D2|19 20.0 cM // 18569 /// NM_01	Pdcd4	NM_001168491	5.91556e-05	0.000946653	2.06067	wt * 35wt up vs HGPS * 35HGPS
6865573	NM_178686 // Cep120 // centrosomal protein 120 // 18 D1|18 // 225523 /// ENSMUST0000004	Cep120	NM_178686	5.98007e-05	0.00095501	1.51567	wt * 35wt up vs HGPS * 35HGPS
7017678	NM_001039373 // Mtcp1 // mature T-cell proliferation 1 // X A7.3|X // 17763 /// NM_0108	Mtcp1	NM_001039373	5.97918e-05	0.00095501	1.36007	wt * 35wt up vs HGPS * 35HGPS
6796196	NM_153804 // Plekhg3 // pleckstrin homology domain containing, family G (with RhoGef do	Plekhg3	NM_153804	5.97832e-05	0.00095501	1.38832	wt * 35wt up vs HGPS * 35HGPS
6982102	NM_126166 // Tlr3 // toll-like receptor 3 // 8|8 B2 // 142980 /// ENSMUST00000034056 //	Tlr3	NM_126166	5.98443e-05	0.000955053	1.48968	wt * 35wt up vs HGPS * 35HGPS
6823797	NM_009891 // Chat // choline acetyltransferase // 14 B|14 10.5 cM // 12647 /// ENSMUST0	Chat	NM_009891	6.03182e-05	0.000961957	1.27726	wt * 35wt up vs HGPS * 35HGPS
6831919	NM_134090 // Kdelr3 // KDEL (Lys-Asp-Glu-Leu) endoplasmic reticulum protein retention r	Kdelr3	NM_134090	6.08397e-05	0.000969008	-1.70882	wt * 35wt down vs HGPS * 35HGPS
6856584	NM_001025309 // Pja2 // praja 2, RING-H2 motif containing // 17 E1.1|17 // 224938 /// N	Pja2	NM_001025309	6.08434e-05	0.000969008	1.53957	wt * 35wt up vs HGPS * 35HGPS
6984372	NM_144930 // Ces1f // carboxylesterase 1F // 8 C5|8 // 234564 /// ENSMUST00000034178 //	Ces1f	NM_144930	6.09484e-05	0.000970019	-1.1641	wt * 35wt down vs HGPS * 35HGPS
6892899	NM_011414 // Slpi // secretory leukocyte peptidase inhibitor // 2 H|2 // 20568 /// ENSM	Slpi	NM_011414	6.14651e-05	0.000975199	-3.23627	wt * 35wt down vs HGPS * 35HGPS
6899425	AY298855 // Sprr2b // small proline-rich protein 2B // 3 F1|3 45.2 cM // 20756	Sprr2b	AY298855	6.13952e-05	0.000975199	-1.14902	wt * 35wt down vs HGPS * 35HGPS
6851322	NM_011691 // Vav1 // vav 1 oncogene // 17 D|17 32.7 cM // 22324 /// NM_001163815 // Vav	Vav1	NM_011691	6.13193e-05	0.000975199	-1.48598	wt * 35wt down vs HGPS * 35HGPS
6944385	NM_022332 // St7 // suppression of tumorigenicity 7 // 6 A2|6 // 64213 /// NM_001083315	St7	NM_022332	6.14829e-05	0.000975199	1.34603	wt * 35wt up vs HGPS * 35HGPS
6886732	NM_001037099 // Cacnb4 // calcium channel, voltage-dependent, beta 4 subunit // 2 C1.1|	Cacnb4	NM_001037099	6.15283e-05	0.000975257	-1.17605	wt * 35wt down vs HGPS * 35HGPS
6837445	NM_011862 // Pacsin2 // protein kinase C and casein kinase substrate in neurons 2 // 15	Pacsin2	NM_011862	6.16847e-05	0.000977073	1.69489	wt * 35wt up vs HGPS * 35HGPS
6928716	NM_054098 // Steap4 // STEAP family member 4 // 5 A1|5 // 117167 /// ENSMUST00000115421	Steap4	NM_054098	6.17385e-05	0.000977261	-2.83016	wt * 35wt down vs HGPS * 35HGPS
6848201	NM_020622 // Fam3b // family with sequence similarity 3, member B // 16 C4|16 71.3 cM /	Fam3b	NM_020622	6.19829e-05	0.000980464	-2.23879	wt * 35wt down vs HGPS * 35HGPS
6885506	NM_011512 // Surf4 // surfeit gene 4 // 2 A3|2 15.5 cM // 20932 /// ENSMUST00000015011	Surf4	NM_011512	6.21519e-05	0.000982024	-1.37494	wt * 35wt down vs HGPS * 35HGPS
6759782	NM_009447 // Tuba4a // tubulin, alpha 4A // 1|1 C3 // 22145 /// NM_011494 // Stk16 // s	Tuba4a	NM_009447	6.21657e-05	0.000982024	-1.89137	wt * 35wt down vs HGPS * 35HGPS
6918900	NM_011612 // Tnfrsf9 // tumor necrosis factor receptor superfamily, member 9 // 4 E2|4	Tnfrsf9	NM_011612	6.239e-05	0.000984902	-2.81281	wt * 35wt down vs HGPS * 35HGPS
6829964	NM_198606 // Dcaf13 // DDB1 and CUL4 associated factor 13 // 15 B3.1|15 // 223499 /// E	Dcaf13	NM_198606	6.25716e-05	0.0009871	-1.52682	wt * 35wt down vs HGPS * 35HGPS
6815268	NM_007974 // F2rl1 // coagulation factor II (thrombin) receptor-like 1 // 13 D1|13 46.9	F2rl1	NM_007974	6.31231e-05	0.000995127	2.68764	wt * 35wt up vs HGPS * 35HGPS
6815479	NM_026873 // Ptcd2 // pentatricopeptide repeat domain 2 // 13 D1|13 // 68927 /// ENSMUS	Ptcd2	NM_026873	6.31707e-05	0.000995205	-1.58217	wt * 35wt down vs HGPS * 35HGPS
6867165	NM_001081300 // Tshz1 // teashirt zinc finger family member 1 // 18 E4|18 56.0 cM // 11	Tshz1	NM_001081300	6.32531e-05	0.000995832	2.22163	wt * 35wt up vs HGPS * 35HGPS
6797090	NM_201518 // Flrt2 // fibronectin leucine rich transmembrane protein 2 // 12 E|12 // 39	Flrt2	NM_201518	6.34041e-05	0.000997535	1.89901	wt * 35wt up vs HGPS * 35HGPS
7011953	NM_001166480 // Ssr4 // signal sequence receptor, delta // X A7.3|X 29.5 cM // 20832 //	Ssr4	NM_001166480	6.34986e-05	0.000998349	-1.74746	wt * 35wt down vs HGPS * 35HGPS
6971649	NM_018867 // Cpxm2 // carboxypeptidase X 2 (M14 family) // 7|7 F4 // 55987 /// ENSMUST0	Cpxm2	NM_018867	6.40907e-05	0.00100698	2.10821	wt * 35wt up vs HGPS * 35HGPS
6766422	NM_019702 // Hbs1l // Hbs1-like (S. cerevisiae) // 10 A3|10 // 56422 /// NM_001042593 /	Hbs1l	NM_019702	6.42857e-05	0.00100915	-1.45851	wt * 35wt down vs HGPS * 35HGPS
6794194	NM_027828 // Fam110c // family with sequence similarity 110, member C // 12 A2|12 // 10	Fam110c	NM_027828	6.43156e-05	0.00100915	2.46385	wt * 35wt up vs HGPS * 35HGPS
6788293	NM_009012 // Rad50 // RAD50 homolog (S. cerevisiae) // 11 A5-B1|11 28.9 cM // 19360 ///	Rad50	NM_009012	6.44321e-05	0.0010103	1.41006	wt * 35wt up vs HGPS * 35HGPS
6802485	NM_144524 // Angel1 // angel homolog 1 (Drosophila) // 12 D2|12 // 68737 /// ENSMUST000	Angel1	NM_144524	6.48425e-05	0.00101605	1.365	wt * 35wt up vs HGPS * 35HGPS
6803172	NM_172584 // Itpk1 // inositol 1,3,4-triphosphate 5/6 kinase // 12 E|12 // 217837 /// E	Itpk1	NM_172584	6.49205e-05	0.00101659	-1.65394	wt * 35wt down vs HGPS * 35HGPS
6934221	NM_029850 // Bcl7a // B-cell CLL/lymphoma 7A // 5 F|5 // 77045 /// ENSMUST00000031391 /	Bcl7a	NM_029850	6.50906e-05	0.00101857	1.48608	wt * 35wt up vs HGPS * 35HGPS
6815271	NM_010169 // F2r // coagulation factor II (thrombin) receptor // 13 D1|13 47.0 cM // 14	F2r	NM_010169	6.52739e-05	0.00102076	2.09324	wt * 35wt up vs HGPS * 35HGPS
6806164	NM_025750 // 4933417A18Rik // RIKEN cDNA 4933417A18 gene // 13|13 A4 // 66761 /// ENSMU	4933417A18Rik	NM_025750	6.57216e-05	0.00102707	-1.1653	wt * 35wt down vs HGPS * 35HGPS
6926387	NM_172415 // Arhgef10l // Rho guanine nucleotide exchange factor (GEF) 10-like // 4 D3|	Arhgef10l	NM_172415	6.59593e-05	0.0010301	-1.71102	wt * 35wt down vs HGPS * 35HGPS
6971277	NM_019738 // Nupr1 // nuclear protein 1 // 7 F4|7 // 56312 /// ENSMUST00000032961 // Nu	Nupr1	NM_019738	6.60566e-05	0.00103092	-1.9568	wt * 35wt down vs HGPS * 35HGPS
6934323	NM_011596 // Atp6v0a2 // ATPase, H+ transporting, lysosomal V0 subunit A2 // 5 F|5 // 2	Atp6v0a2	NM_011596	6.62191e-05	0.00103277	-1.54722	wt * 35wt down vs HGPS * 35HGPS
7014881	NM_133194 // Scml2 // sex comb on midleg-like 2 (Drosophila) // X F4|X // 107815 /// BC	Scml2	NM_133194	6.63833e-05	0.00103464	1.44691	wt * 35wt up vs HGPS * 35HGPS
6784466	NM_009521 // Wnt3 // wingless-related MMTV integration site 3 // 11 E1|11 63.0 cM // 22	Wnt3	NM_009521	6.6552e-05	0.00103658	2.86106	wt * 35wt up vs HGPS * 35HGPS
6824782	NM_010112 // Efs // embryonal Fyn-associated substrate // 14 C3|14 // 13644 /// ENSMUST	Efs	NM_010112	6.67683e-05	0.00103925	1.52067	wt * 35wt up vs HGPS * 35HGPS
6878657	NM_175514 // Fam171b // family with sequence similarity 171, member B // 2 D|2 // 24152	Fam171b	NM_175514	6.72887e-05	0.00104665	1.41791	wt * 35wt up vs HGPS * 35HGPS
6935064	NM_001159571 // Ephb4 // Eph receptor B4 // 5 G2|5 // 13846 /// NM_010144 // Ephb4 // E	Ephb4	NM_001159571	6.73602e-05	0.00104707	1.78679	wt * 35wt up vs HGPS * 35HGPS
6936702	NM_053090 // Fam126a // family with sequence similarity 126, member A // 5 A3|5 // 8465	Fam126a	NM_053090	6.74081e-05	0.00104711	-1.8124	wt * 35wt down vs HGPS * 35HGPS
6758995	NM_001159948 // Als2 // amyotrophic lateral sclerosis 2 (juvenile) homolog (human) // 1	Als2	NM_001159948	6.77192e-05	0.00105055	-1.25131	wt * 35wt down vs HGPS * 35HGPS
6768065	NM_008297 // Hsf2 // heat shock factor 2 // 10|10 B3-B4 // 15500 /// ENSMUST00000079833	Hsf2	NM_008297	6.77092e-05	0.00105055	2.21133	wt * 35wt up vs HGPS * 35HGPS
6848579	NM_009835 // Ccr6 // chemokine (C-C motif) receptor 6 // 17 A1|17 // 12458 /// NM_00119	Ccr6	NM_009835	6.78419e-05	0.00105175	-1.42166	wt * 35wt down vs HGPS * 35HGPS
6800912	NR_030764 // 2700097O09Rik // RIKEN cDNA 2700097O09 gene // 12 C1|12 // 72658 /// NM_02	2700097O09Rik	NR_030764	6.80975e-05	0.00105501	-1.51056	wt * 35wt down vs HGPS * 35HGPS
6791565	NM_026542 // Slc25a39 // solute carrier family 25, member 39 // 11 D|11 60.0 cM // 6806	Slc25a39	NM_026542	6.82602e-05	0.00105683	-1.56235	wt * 35wt down vs HGPS * 35HGPS
7011640	NM_027512 // 3830417A13Rik // RIKEN cDNA 3830417A13 gene // X A6|X // 70696 /// BC06825	3830417A13Rik	NM_027512	6.8512e-05	0.00106003	-1.11401	wt * 35wt down vs HGPS * 35HGPS
6977676	NM_018808 // Dnajb1 // DnaJ (Hsp40) homolog, subfamily B, member 1 // 8|8 C3 // 81489 /	Dnajb1	NM_018808	6.86741e-05	0.00106183	1.4967	wt * 35wt up vs HGPS * 35HGPS
6827203	NM_026047 // Rnf219 // ring finger protein 219 // 14|14 E2.2 // 72486 /// ENSMUST000000	Rnf219	NM_026047	6.89777e-05	0.00106582	1.44005	wt * 35wt up vs HGPS * 35HGPS
6833531	NM_010284 // Ghr // growth hormone receptor // 15 A1|15 4.6 cM // 14600 /// NM_00104817	Ghr	NM_010284	6.95062e-05	0.00107328	1.58019	wt * 35wt up vs HGPS * 35HGPS
6749081	NM_009418 // Tpp2 // tripeptidyl peptidase II // 1 C1.1|1 27.0 cM // 22019 /// ENSMUST0	Tpp2	NM_009418	7.0088e-05	0.00108154	-1.60216	wt * 35wt down vs HGPS * 35HGPS
6882630	NM_026124 // 1110008F13Rik // RIKEN cDNA 1110008F13 gene // 2|2 H2 // 67388 /// NM_0299	1110008F13Rik	NM_026124	7.02984e-05	0.00108407	-1.45585	wt * 35wt down vs HGPS * 35HGPS
6772217	NM_181470 // Ltv1 // LTV1 homolog (S. cerevisiae) // 10 A2|10 // 353258 /// ENSMUST0000	Ltv1	NM_181470	7.04937e-05	0.00108637	-1.42144	wt * 35wt down vs HGPS * 35HGPS
6934890	NM_009902 // Cldn3 // claudin 3 // 5 G2|5 75.0 cM // 12739 /// ENSMUST00000094245 // Cl	Cldn3	NM_009902	7.06718e-05	0.00108839	1.59741	wt * 35wt up vs HGPS * 35HGPS
6848146	NM_019537 // Psmg1 // proteasome (prosome, macropain) assembly chaperone 1 // 16 C4|16	Psmg1	NM_019537	7.07829e-05	0.00108938	-1.80345	wt * 35wt down vs HGPS * 35HGPS
6783500	NM_199008 // Cox11 // COX11 homolog, cytochrome c oxidase assembly protein (yeast) // 1	Cox11	NM_199008	7.10064e-05	0.0010921	-1.29103	wt * 35wt down vs HGPS * 35HGPS
6916719	BC022764 // 2610528J11Rik // RIKEN cDNA 2610528J11 gene // 4|4 D1 // 66451 /// ENSMUST0	2610528J11Rik	BC022764	7.10916e-05	0.00109269	-2.5881	wt * 35wt down vs HGPS * 35HGPS
6768082	NM_027375 // Gcc2 // GRIP and coiled-coil domain containing 2 // 10 B4|10 // 70297 ///	Gcc2	NM_027375	7.12807e-05	0.00109416	-1.58117	wt * 35wt down vs HGPS * 35HGPS
6960621	NM_001146049 // Htatip2 // HIV-1 tat interactive protein 2, homolog (human) // 7 B5|7 /	Htatip2	NM_001146049	7.12461e-05	0.00109416	-2.1263	wt * 35wt down vs HGPS * 35HGPS
6790585	NM_026556 // Dynll2 // dynein light chain LC8-type 2 // 11 C|11 // 68097 /// NM_0011684	Dynll2	NM_026556	7.16493e-05	0.00109867	1.51218	wt * 35wt up vs HGPS * 35HGPS
6791344	NM_025720 // Krtap3-2 // keratin associated protein 3-2 // 11 D|11 // 66708 /// NM_0255	Krtap3-2	NM_025720	7.1669e-05	0.00109867	3.24717	wt * 35wt up vs HGPS * 35HGPS
6826842	NM_053105 // Klhl1 // kelch-like 1 (Drosophila) // 14 E2.1|14 // 93688 /// ENSMUST00000	Klhl1	NM_053105	7.19838e-05	0.00110277	-1.1076	wt * 35wt down vs HGPS * 35HGPS
6791765	NM_008740 // Nsf // N-ethylmaleimide sensitive fusion protein // 11 E1|11 63.0 cM // 18	Nsf	NM_008740	7.2174e-05	0.00110424	-1.55367	wt * 35wt down vs HGPS * 35HGPS
6784783	NM_010303 // Gna13 // guanine nucleotide binding protein, alpha 13 // 11 E1|11 68.0 cM	Gna13	NM_010303	7.21561e-05	0.00110424	1.32734	wt * 35wt up vs HGPS * 35HGPS
6751469	NM_007722 // Cxcr7 // chemokine (C-X-C motif) receptor 7 // 1 D|1 55.6 cM // 12778 ///	Cxcr7	NM_007722	7.23225e-05	0.00110578	2.26233	wt * 35wt up vs HGPS * 35HGPS
6941345	NM_031869 // Prkab1 // protein kinase, AMP-activated, beta 1 non-catalytic subunit // 5	Prkab1	NM_031869	7.26982e-05	0.0011108	-1.43164	wt * 35wt down vs HGPS * 35HGPS
6864761	NM_010411 // Hdac3 // histone deacetylase 3 // 18 B3|18 17.0 cM // 15183 /// ENSMUST000	Hdac3	NM_010411	7.39623e-05	0.00112716	-1.37733	wt * 35wt down vs HGPS * 35HGPS
6756637	NM_001177795 // Rgs20 // regulator of G-protein signaling 20 // 1 A1|1 // 58175 /// NM_	Rgs20	NM_001177795	7.39155e-05	0.00112716	-2.25405	wt * 35wt down vs HGPS * 35HGPS
6946927	NM_009543 // Rnf103 // ring finger protein 103 // 6 C1|6 30.5 cM // 22644 /// ENSMUST00	Rnf103	NM_009543	7.38877e-05	0.00112716	1.94572	wt * 35wt up vs HGPS * 35HGPS
6820055	NM_018781 // Egr3 // early growth response 3 // 14 D2|14 // 13655 /// ENSMUST0000003590	Egr3	NM_018781	7.42822e-05	0.0011313	-2.21019	wt * 35wt down vs HGPS * 35HGPS
6852215	NM_144798 // Slc30a6 // solute carrier family 30 (zinc transporter), member 6 // 17 E2|	Slc30a6	NM_144798	7.44491e-05	0.0011331	-1.67511	wt * 35wt down vs HGPS * 35HGPS
6854447	NM_145999 // Rhot2 // ras homolog gene family, member T2 // 17 A3.3|17 11.6 cM // 21495	Rhot2	NM_145999	7.46385e-05	0.00113524	-1.37848	wt * 35wt down vs HGPS * 35HGPS
6812505	NM_145367 // Txndc5 // thioredoxin domain containing 5 // 13 A3.3|13 // 105245 /// ENSM	Txndc5	NM_145367	7.48091e-05	0.0011371	-1.56387	wt * 35wt down vs HGPS * 35HGPS
6796211	NM_145927 // Fntb // farnesyltransferase, CAAX box, beta // 12 C3|12 28.0 cM // 110606	Fntb	NM_145927	7.48872e-05	0.00113754	-1.87749	wt * 35wt down vs HGPS * 35HGPS
6876100	NM_178760 // Gpr107 // G protein-coupled receptor 107 // 2 B|2 // 277463 /// ENSMUST000	Gpr107	NM_178760	7.4995e-05	0.00113844	1.51206	wt * 35wt up vs HGPS * 35HGPS
7011377	NM_172779 // Ddx26b // DEAD/H (Asp-Glu-Ala-Asp/His) box polypeptide 26B // X A5|X // 23	Ddx26b	NM_172779	7.55065e-05	0.00114546	2.5585	wt * 35wt up vs HGPS * 35HGPS
6837096	NM_016915 // Pla2g6 // phospholipase A2, group VI // 15 E1|15 // 53357 /// ENSMUST00000	Pla2g6	NM_016915	7.57293e-05	0.00114735	-1.26532	wt * 35wt down vs HGPS * 35HGPS
6992475	NM_001146060 // Als2cl // ALS2 C-terminal like // 9 F3|9 64.01 cM // 235633 /// NM_0011	Als2cl	NM_001146060	7.57021e-05	0.00114735	1.80263	wt * 35wt up vs HGPS * 35HGPS
6940006	NM_007644 // Scarb2 // scavenger receptor class B, member 2 // 5|5 E3 // 12492 /// ENSM	Scarb2	NM_007644	7.60871e-05	0.00115202	1.34038	wt * 35wt up vs HGPS * 35HGPS
6992632	NM_009752 // Glb1 // galactosidase, beta 1 // 9 F3|9 66.0 cM // 12091 /// ENSMUST000000	Glb1	NM_009752	7.7414e-05	0.00117135	1.8573	wt * 35wt up vs HGPS * 35HGPS
6938167	BC025881 // Gm447 // predicted gene 447 // 5 C1|5 // 242997	Gm447	BC025881	7.74718e-05	0.00117147	1.24859	wt * 35wt up vs HGPS * 35HGPS
6956852	NM_033648 // Fxyd4 // FXYD domain-containing ion transport regulator 4 // 6 F1|6 // 108	Fxyd4	NM_033648	7.75514e-05	0.00117191	-1.59905	wt * 35wt down vs HGPS * 35HGPS
6763585	NM_001038619 // Dnm3 // dynamin 3 // 1 H2.1|1 // 103967 /// NM_172646 // Dnm3 // dynami	Dnm3	NM_001038619	7.81005e-05	0.00117944	1.1758	wt * 35wt up vs HGPS * 35HGPS
6924358	NM_009949 // Cpt2 // carnitine palmitoyltransferase 2 // 4 C7|4 54.4 cM // 12896 /// EN	Cpt2	NM_009949	7.87525e-05	0.00118645	-2.86964	wt * 35wt down vs HGPS * 35HGPS
6978359	NM_028805 // Katnb1 // katanin p80 (WD40-containing) subunit B 1 // 8 D1|8 // 74187 ///	Katnb1	NM_028805	7.87528e-05	0.00118645	-1.56135	wt * 35wt down vs HGPS * 35HGPS
6789367	NM_009204 // Slc2a4 // solute carrier family 2 (facilitated glucose transporter), membe	Slc2a4	NM_009204	7.86529e-05	0.00118645	-1.27015	wt * 35wt down vs HGPS * 35HGPS
6813253	NM_009269 // Sptlc1 // serine palmitoyltransferase, long chain base subunit 1 // 13 B1|	Sptlc1	NM_009269	7.88426e-05	0.00118645	-1.4544	wt * 35wt down vs HGPS * 35HGPS
6998101	NM_138756 // Slc25a36 // solute carrier family 25, member 36 // 9 E3.3|9 // 192287 ///	Slc25a36	NM_138756	7.88758e-05	0.00118645	2.29734	wt * 35wt up vs HGPS * 35HGPS
6933812	NM_021344 // Tesc // tescalcin // 5 F|5 64.0 cM // 57816 /// ENSMUST00000031304 // Tesc	Tesc	NM_021344	7.88764e-05	0.00118645	3.7171	wt * 35wt up vs HGPS * 35HGPS
6797274	NM_198311 // Ttc8 // tetratricopeptide repeat domain 8 // 12 E|12 // 76260 /// NM_02955	Ttc8	NM_198311	7.89206e-05	0.00118645	1.55322	wt * 35wt up vs HGPS * 35HGPS
6988958	NM_175482 // Usp28 // ubiquitin specific peptidase 28 // 9 A5.3|9 // 235323 /// ENSMUST	Usp28	NM_175482	7.90367e-05	0.00118743	1.43165	wt * 35wt up vs HGPS * 35HGPS
6859707	NM_181414 // Pik3c3 // phosphoinositide-3-kinase, class 3 // 18 B1|18 // 225326 /// ENS	Pik3c3	NM_181414	7.94853e-05	0.0011927	1.44876	wt * 35wt up vs HGPS * 35HGPS
6983744	NM_008357 // Il15 // interleukin 15 // 8 C2|8 38.0 cM // 16168 /// ENSMUST00000034148 /	Il15	NM_008357	7.9734e-05	0.0011956	2.60295	wt * 35wt up vs HGPS * 35HGPS
6889232	NM_020267 // Trim44 // tripartite motif-containing 44 // 2 E2|2 // 80985 /// ENSMUST000	Trim44	NM_020267	7.99061e-05	0.00119741	1.61408	wt * 35wt up vs HGPS * 35HGPS
6841410	NM_010581 // Cd47 // CD47 antigen (Rh-related antigen, integrin-associated signal trans	Cd47	NM_010581	8.02114e-05	0.00120121	1.40414	wt * 35wt up vs HGPS * 35HGPS
6906840	NM_016904 // Cks1b // CDC28 protein kinase 1b // 3 F1|3 // 54124 /// NM_001037922 // Gm	Cks1b	NM_016904	8.03063e-05	0.00120186	-2.11653	wt * 35wt down vs HGPS * 35HGPS
6891111	NM_175113 // Trmt6 // tRNA methyltransferase 6 homolog (S. cerevisiae) // 2 F2|2 // 669	Trmt6	NM_175113	8.06501e-05	0.00120546	-1.31772	wt * 35wt down vs HGPS * 35HGPS
6796711	BC038915 // 1700019E19Rik // RIKEN cDNA 1700019E19 gene // 12 D2|12 // 76411 /// NM_029	1700019E19Rik	BC038915	8.07077e-05	0.00120555	-1.59201	wt * 35wt down vs HGPS * 35HGPS
6917048	NM_153566 // Yrdc // yrdC domain containing (E.coli) // 4 D2.2|4 // 230734 /// ENSMUST0	Yrdc	NM_153566	8.09469e-05	0.00120835	1.38205	wt * 35wt up vs HGPS * 35HGPS
7015941	NM_177353 // Slc9a7 // solute carrier family 9 (sodium/hydrogen exchanger), member 7 //	Slc9a7	NM_177353	8.10153e-05	0.0012086	1.42786	wt * 35wt up vs HGPS * 35HGPS
6844327	NM_011239 // Ranbp1 // RAN binding protein 1 // 16 A3|16 10.9 cM // 19385 /// ENSMUST00	Ranbp1	NM_011239	8.15925e-05	0.00121604	-1.56643	wt * 35wt down vs HGPS * 35HGPS
6937106	NM_153196 // Rbks // ribokinase // 5 B1|5 // 71336 /// ENSMUST00000031018 // Rbks // ri	Rbks	NM_153196	8.16182e-05	0.00121604	-1.71425	wt * 35wt down vs HGPS * 35HGPS
6854872	NM_017476 // Akap8l // A kinase (PRKA) anchor protein 8-like // 17|17 B2 // 54194 /// E	Akap8l	NM_017476	8.19464e-05	0.00122015	1.14104	wt * 35wt up vs HGPS * 35HGPS
6890838	NM_008361 // Il1b // interleukin 1 beta // 2 F|2 73.0 cM // 16176 /// ENSMUST0000002888	Il1b	NM_008361	8.20882e-05	0.00122148	-2.76736	wt * 35wt down vs HGPS * 35HGPS
6986651	NM_009808 // Casp12 // caspase 12 // 9 A1|9 1.11 cM // 12364 /// BC028979 // Casp12 //	Casp12	NM_009808	8.22654e-05	0.00122256	-1.19999	wt * 35wt down vs HGPS * 35HGPS
6782139	NM_027445 // Rnf167 // ring finger protein 167 // 11 B4|11 // 70510 /// ENSMUST00000037	Rnf167	NM_027445	8.22389e-05	0.00122256	1.5576	wt * 35wt up vs HGPS * 35HGPS
6755197	NM_007649 // Cd48 // CD48 antigen // 1 H3|1 93.3 cM // 12506 /// ENSMUST00000068584 //	Cd48	NM_007649	8.23959e-05	0.00122372	-1.20434	wt * 35wt down vs HGPS * 35HGPS
6783642	NM_009427 // Tob1 // transducer of ErbB-2.1 // 11|11 C // 22057 /// ENSMUST00000041589	Tob1	NM_009427	8.26239e-05	0.00122632	1.34555	wt * 35wt up vs HGPS * 35HGPS
6921670	NM_013454 // Abca1 // ATP-binding cassette, sub-family A (ABC1), member 1 // 4 A5-B3|4	Abca1	NM_013454	8.29031e-05	0.00122969	1.60479	wt * 35wt up vs HGPS * 35HGPS
6871771	NM_198019 // Cep78 // centrosomal protein 78 // 19 A|19 // 208518 /// ENSMUST0000004770	Cep78	NM_198019	8.29782e-05	0.00123002	1.26419	wt * 35wt up vs HGPS * 35HGPS
6836699	NM_011838 // Lynx1 // Ly6/neurotoxin 1 // 15 D3|15 // 23936 /// ENSMUST00000023259 // L	Lynx1	NM_011838	8.33835e-05	0.00123524	-2.06952	wt * 35wt down vs HGPS * 35HGPS
6866233	NM_027400 // Lman1 // lectin, mannose-binding, 1 // 18 E1|18 // 70361 /// NM_001172062	Lman1	NM_027400	8.41641e-05	0.00124601	-1.29411	wt * 35wt down vs HGPS * 35HGPS
6788702	NM_011991 // Cops3 // COP9 (constitutive photomorphogenic) homolog, subunit 3 (Arabidop	Cops3	NM_011991	8.44773e-05	0.00124986	-1.36564	wt * 35wt down vs HGPS * 35HGPS
6989015	NM_008360 // Il18 // interleukin 18 // 9 A5.3|9 29.0 cM // 16173 /// ENSMUST00000059081	Il18	NM_008360	8.45984e-05	0.00125086	-3.09889	wt * 35wt down vs HGPS * 35HGPS
6888296	NM_018782 // Calcrl // calcitonin receptor-like // 2 D|2 // 54598 /// ENSMUST0000007426	Calcrl	NM_018782	8.4795e-05	0.00125297	1.53915	wt * 35wt up vs HGPS * 35HGPS
6851291	NM_017393 // Clpp // caseinolytic peptidase, ATP-dependent, proteolytic subunit homolog	Clpp	NM_017393	8.51727e-05	0.00125775	-1.9184	wt * 35wt down vs HGPS * 35HGPS
6838808	NM_013866 // Zfp385a // zinc finger protein 385A // 15 F3|15 // 29813 /// ENSMUST000000	Zfp385a	NM_013866	8.54301e-05	0.00125923	-1.54854	wt * 35wt down vs HGPS * 35HGPS
6940912	NM_172883 // Mfsd7a // major facilitator superfamily domain containing 7A // 5 F|5 // 2	Mfsd7a	NM_172883	8.53835e-05	0.00125923	1.71278	wt * 35wt up vs HGPS * 35HGPS
6941834	NM_027494 // Zcchc8 // zinc finger, CCHC domain containing 8 // 5 F|5 // 70650 /// ENSM	Zcchc8	NM_027494	8.54347e-05	0.00125923	1.66452	wt * 35wt up vs HGPS * 35HGPS
6970125	NM_199009 // Fam160a2 // family with sequence similarity 160, member A2 // 7 E3|7 // 74	Fam160a2	NM_199009	8.60228e-05	0.0012671	1.497	wt * 35wt up vs HGPS * 35HGPS
6778043	NM_011119 // Pa2g4 // proliferation-associated 2G4 // 10 D3|10 // 18813 /// ENSMUST0000	Pa2g4	NM_011119	8.65756e-05	0.00127444	-1.56112	wt * 35wt down vs HGPS * 35HGPS
6775625	NM_001004363 // Nuak1 // NUAK family, SNF1-like kinase, 1 // 10 C1|10 // 77976 /// ENSM	Nuak1	NM_001004363	8.66423e-05	0.00127461	2.06657	wt * 35wt up vs HGPS * 35HGPS
6972862	NM_025348 // Ndufa3 // NADH dehydrogenase (ubiquinone) 1 alpha subcomplex, 3 // 7 A1|7	Ndufa3	NM_025348	8.69526e-05	0.00127837	-1.81998	wt * 35wt down vs HGPS * 35HGPS
6767563	NM_130892 // Rtn4ip1 // reticulon 4 interacting protein 1 // 10 B2|10 29.0 cM // 170728	Rtn4ip1	NM_130892	8.71836e-05	0.00128096	-1.58121	wt * 35wt down vs HGPS * 35HGPS
6785534	NM_001001333 // Hexdc // hexosaminidase (glycosyl hydrolase family 20, catalytic domain	Hexdc	NM_001001333	8.74319e-05	0.0012838	1.24795	wt * 35wt up vs HGPS * 35HGPS
6960175	NM_133712 // Klk10 // kallikrein related-peptidase 10 // 7 B4|7 24.0 cM // 69540 /// NM	Klk10	NM_133712	8.82857e-05	0.00129471	-2.20452	wt * 35wt down vs HGPS * 35HGPS
6985975	NM_020564 // Sult5a1 // sulfotransferase family 5A, member 1 // 8 E1|8 // 57429 /// ENS	Sult5a1	NM_020564	8.82719e-05	0.00129471	2.22518	wt * 35wt up vs HGPS * 35HGPS
6800934	NM_010907 // Nfkbia // nuclear factor of kappa light polypeptide gene enhancer in B-cel	Nfkbia	NM_010907	8.86689e-05	0.00129951	1.4222	wt * 35wt up vs HGPS * 35HGPS
6959468	NM_008279 // Map4k1 // mitogen-activated protein kinase kinase kinase kinase 1 // 7 B1|	Map4k1	NM_008279	8.89154e-05	0.00130149	-1.24328	wt * 35wt down vs HGPS * 35HGPS
6935991	NM_027399 // Steap1 // six transmembrane epithelial antigen of the prostate 1 // 5 A1|5	Steap1	NM_027399	8.97404e-05	0.00131274	-1.42211	wt * 35wt down vs HGPS * 35HGPS
6832571	NM_182928 // Adm2 // adrenomedullin 2 // 15 E3|15 // 223780 /// ENSMUST00000066991 // A	Adm2	NM_182928	9.02183e-05	0.00131725	-1.60674	wt * 35wt down vs HGPS * 35HGPS
6775561	NM_153543 // Aldh1l2 // aldehyde dehydrogenase 1 family, member L2 // 10 C1|10 // 21618	Aldh1l2	NM_153543	9.02173e-05	0.00131725	-1.15135	wt * 35wt down vs HGPS * 35HGPS
6862693	NM_146090 // Zadh2 // zinc binding alcohol dehydrogenase, domain containing 2 // 18 E4|	Zadh2	NM_146090	9.01191e-05	0.00131725	1.94904	wt * 35wt up vs HGPS * 35HGPS
6855615	NM_022880 // Slc29a1 // solute carrier family 29 (nucleoside transporters), member 1 //	Slc29a1	NM_022880	9.04325e-05	0.00131956	1.61213	wt * 35wt up vs HGPS * 35HGPS
6893635	NM_025983 // Atp5e // ATP synthase, H+ transporting, mitochondrial F1 complex, epsilon	Atp5e	NM_025983	9.05353e-05	0.00132006	-1.96997	wt * 35wt down vs HGPS * 35HGPS
6869035	NM_021396 // Pdcd1lg2 // programmed cell death 1 ligand 2 // 19|19 C2-C3 // 58205 /// E	Pdcd1lg2	NM_021396	9.05799e-05	0.00132006	-1.24721	wt * 35wt down vs HGPS * 35HGPS
7018594	NM_008832 // Phka1 // phosphorylase kinase alpha 1 // X D|X 39.0 cM // 18679 /// NM_173	Phka1	NM_008832	9.06656e-05	0.00132048	1.14633	wt * 35wt up vs HGPS * 35HGPS
6762413	NM_145417 // Rnpep // arginyl aminopeptidase (aminopeptidase B) // 1 E4|1 // 215615 ///	Rnpep	NM_145417	9.13139e-05	0.00132909	-1.87369	wt * 35wt down vs HGPS * 35HGPS
6939677	NM_178730 // Tmprss11f // transmembrane protease, serine 11f // 5 E1|5 // 243083 /// EN	Tmprss11f	NM_178730	9.21268e-05	0.00134009	3.72474	wt * 35wt up vs HGPS * 35HGPS
6966818	NM_031181 // Siglece // sialic acid binding Ig-like lectin E // 7 B2|7 // 83382 /// ENS	Siglece	NM_031181	9.2286e-05	0.00134157	-1.20884	wt * 35wt down vs HGPS * 35HGPS
6933656	NM_026504 // Coq5 // coenzyme Q5 homolog, methyltransferase (yeast) // 5 F|5 61.0 cM //	Coq5	NM_026504	9.26013e-05	0.00134448	-1.95449	wt * 35wt down vs HGPS * 35HGPS
6762784	NM_009061 // Rgs2 // regulator of G-protein signaling 2 // 1 F|1 78.0 cM // 19735 /// E	Rgs2	NM_009061	9.271e-05	0.00134522	1.847	wt * 35wt up vs HGPS * 35HGPS
6953749	NR_033635 // 9130019P16Rik // RIKEN cDNA 9130019P16 gene // 6 B3|6 // 100042056 /// NM_	9130019P16Rik	NR_033635	9.28419e-05	0.00134552	-1.14777	wt * 35wt down vs HGPS * 35HGPS
6804138	NM_009239 // Sp4 // trans-acting transcription factor 4 // 12 F2|12 60.0 cM // 20688 //	Sp4	NM_009239	9.28463e-05	0.00134552	1.44963	wt * 35wt up vs HGPS * 35HGPS
6781111	NM_153139 // Slc36a1 // solute carrier family 36 (proton/amino acid symporter), member	Slc36a1	NM_153139	9.32124e-05	0.00134834	-1.50103	wt * 35wt down vs HGPS * 35HGPS
6999674	NM_139142 // Slc6a20a // solute carrier family 6 (neurotransmitter transporter), member	Slc6a20a	NM_139142	9.32142e-05	0.00134834	-2.70152	wt * 35wt down vs HGPS * 35HGPS
6780771	NM_001163672 // Mapk9 // mitogen-activated protein kinase 9 // 11 B1.2|11 // 26420 ///	Mapk9	NM_001163672	9.31995e-05	0.00134834	1.38428	wt * 35wt up vs HGPS * 35HGPS
6956864	NM_030165 // Csgalnact2 // chondroitin sulfate N-acetylgalactosaminyltransferase 2 // 6	Csgalnact2	NM_030165	9.33738e-05	0.00134981	1.81627	wt * 35wt up vs HGPS * 35HGPS
6966425	NM_008155 // Gpi1 // glucose phosphate isomerase 1 // 7 B1|7 11.0 cM // 14751 /// ENSMU	Gpi1	NM_008155	9.35905e-05	0.00135211	-1.35274	wt * 35wt down vs HGPS * 35HGPS
6919193	NM_028020 // Cpsf3l // cleavage and polyadenylation specific factor 3-like // 4 E2|4 83	Cpsf3l	NM_028020	9.39255e-05	0.00135443	-1.65465	wt * 35wt down vs HGPS * 35HGPS
6812518	NM_025380 // Eef1e1 // eukaryotic translation elongation factor 1 epsilon 1 // 13|13 A5	Eef1e1	NM_025380	9.39009e-05	0.00135443	-2.30861	wt * 35wt down vs HGPS * 35HGPS
6894152	NM_011969 // Psma7 // proteasome (prosome, macropain) subunit, alpha type 7 // 2 H4|2 /	Psma7	NM_011969	9.38549e-05	0.00135443	-1.77187	wt * 35wt down vs HGPS * 35HGPS
6965045	NM_001127363 // Inpp5a // inositol polyphosphate-5-phosphatase A // 7 F4|7 // 212111 //	Inpp5a	NM_001127363	9.49301e-05	0.00136807	1.65886	wt * 35wt up vs HGPS * 35HGPS
7002886	NM_008256 // Hmgcs2 // 3-hydroxy-3-methylglutaryl-Coenzyme A synthase 2 // 3 F2.2|3 48.	Hmgcs2	NM_008256	9.56781e-05	0.00137783	3.34031	wt * 35wt up vs HGPS * 35HGPS
6967068	NM_001005247 // Hps5 // Hermansky-Pudlak syndrome 5 homolog (human) // 7 B4|7 25.0 cM /	Hps5	NM_001005247	9.57252e-05	0.00137783	1.41499	wt * 35wt up vs HGPS * 35HGPS
6810954	NM_144516 // Zmynd11 // zinc finger, MYND domain containing 11 // 13 A1|13 // 66505 ///	Zmynd11	NM_144516	9.58895e-05	0.00137934	1.34417	wt * 35wt up vs HGPS * 35HGPS
6764953	NM_009367 // Tgfb2 // transforming growth factor, beta 2 // 1 H5|1 101.5 cM // 21808 //	Tgfb2	NM_009367	9.62401e-05	0.00138353	1.50026	wt * 35wt up vs HGPS * 35HGPS
6899152	NR_028056 // Rit1 // Ras-like without CAAX 1 // 3 F1|3 // 19769 /// NM_009069 // Rit1 /	Rit1	NR_028056	9.67886e-05	0.00139056	-1.9651	wt * 35wt down vs HGPS * 35HGPS
6810299	NM_008903 // Ppap2a // phosphatidic acid phosphatase type 2A // 13 D2.2|13 // 19012 ///	Ppap2a	NM_008903	9.70323e-05	0.00139235	1.4583	wt * 35wt up vs HGPS * 35HGPS
7020169	NM_001164578 // Tsr2 // TSR2, 20S rRNA accumulation, homolog (S. cerevisiae) // X F3|X	Tsr2	NM_001164578	9.69902e-05	0.00139235	1.48172	wt * 35wt up vs HGPS * 35HGPS
6815870	NM_001127346 // Ndufaf2 // NADH dehydrogenase (ubiquinone) 1 alpha subcomplex, assembly	Ndufaf2	NM_001127346	9.71307e-05	0.0013929	-2.19275	wt * 35wt down vs HGPS * 35HGPS
6924951	BC048569 // 4930538K18Rik // RIKEN cDNA 4930538K18 gene // 4|4 // 75180 /// NM_029198 /	4930538K18Rik	BC048569	9.7326e-05	0.00139314	-1.2371	wt * 35wt down vs HGPS * 35HGPS
6827944	NM_183031 // Gpr183 // G protein-coupled receptor 183 // 14 E5|14 // 321019 /// ENSMUST	Gpr183	NM_183031	9.72938e-05	0.00139314	-2.20526	wt * 35wt down vs HGPS * 35HGPS
6998301	NM_025835 // Pccb // propionyl Coenzyme A carboxylase, beta polypeptide // 9 E4|9 // 66	Pccb	NM_025835	9.73213e-05	0.00139314	1.54596	wt * 35wt up vs HGPS * 35HGPS
6778972	NM_207655 // Egfr // epidermal growth factor receptor // 11 A1-A4|11 9.0 cM // 13649 //	Egfr	NM_207655	9.76466e-05	0.00139687	1.38675	wt * 35wt up vs HGPS * 35HGPS
6929663	NM_053085 // Tcf23 // transcription factor 23 // 5 B1|5 // 69852 /// ENSMUST00000006818	Tcf23	NM_053085	9.77218e-05	0.00139709	-1.76128	wt * 35wt down vs HGPS * 35HGPS
6888311	NM_144887 // Zdhhc5 // zinc finger, DHHC domain containing 5 // 2 D|2 // 228136 /// ENS	Zdhhc5	NM_144887	9.7817e-05	0.00139759	-1.19214	wt * 35wt down vs HGPS * 35HGPS
6985925	NR_028354 // Mvd // mevalonate (diphospho) decarboxylase // 8 E1|8 // 192156 /// NM_138	Mvd	NR_028354	9.82559e-05	0.001403	-2.4267	wt * 35wt down vs HGPS * 35HGPS
6978296	NM_172410 // Nup93 // nucleoporin 93 // 8 C5|8 // 71805 /// ENSMUST00000079961 // Nup93	Nup93	NM_172410	9.83312e-05	0.00140322	-1.57955	wt * 35wt down vs HGPS * 35HGPS
6825704	NR_033241 // Bmp1 // bone morphogenetic protein 1 // 14 D2|14 32.5 cM // 12153 /// NM_0	Bmp1	NR_033241	9.85269e-05	0.00140515	1.51215	wt * 35wt up vs HGPS * 35HGPS
6877895	NM_172856 // Lass6 // LAG1 homolog, ceramide synthase 6 // 2 C2|2 // 241447 /// ENSMUST	Lass6	NM_172856	9.89039e-05	0.00140967	2.11279	wt * 35wt up vs HGPS * 35HGPS
6934024	BC051044 // Gm15800 // predicted gene 15800 // 5 F|5 // 269700 /// ENSMUST00000055859 /	Gm15800	BC051044	9.92698e-05	0.00141402	1.26288	wt * 35wt up vs HGPS * 35HGPS
6801823	NM_012024 // Ppp2r5e // protein phosphatase 2, regulatory subunit B (B56), epsilon isof	Ppp2r5e	NM_012024	9.94855e-05	0.00141623	1.66201	wt * 35wt up vs HGPS * 35HGPS
6866486	NM_001082553 // Rab27b // RAB27b, member RAS oncogene family // 18 E2|18 45.0 cM // 807	Rab27b	NM_001082553	9.98826e-05	0.00142101	-2.19487	wt * 35wt down vs HGPS * 35HGPS
6939675	NM_177162 // 9930032O22Rik // RIKEN cDNA 9930032O22 gene // 5 E1|5 // 320454 /// ENSMUS	9930032O22Rik	NM_177162	0.000100015	0.00142204	-3.0802	wt * 35wt down vs HGPS * 35HGPS
7013900	NM_001166377 // Armcx1 // armadillo repeat containing, X-linked 1 // X E3|X // 78248 //	Armcx1	NM_001166377	0.0001001	0.00142236	1.36948	wt * 35wt up vs HGPS * 35HGPS
6845159	NM_173439 // Fbxo45 // F-box protein 45 // 16 B2|16 // 268882 /// ENSMUST00000042732 //	Fbxo45	NM_173439	0.000100192	0.0014228	1.73348	wt * 35wt up vs HGPS * 35HGPS
6789311	NM_144824 // Wrap53 // WD repeat containing, antisense to TP53 // 11 B3|11 // 216853 //	Wrap53	NM_144824	0.000100311	0.00142361	-1.35849	wt * 35wt down vs HGPS * 35HGPS
6765977	NM_010146 // Epm2a // epilepsy, progressive myoclonic epilepsy, type 2 gene alpha // 10	Epm2a	NM_010146	0.00010037	0.00142361	1.10143	wt * 35wt up vs HGPS * 35HGPS
6771920	NM_172308 // Mthfd1l // methylenetetrahydrofolate dehydrogenase (NADP+ dependent) 1-lik	Mthfd1l	NM_172308	0.000100977	0.00143135	-1.48	wt * 35wt down vs HGPS * 35HGPS
6769033	NM_015790 // Icosl // icos ligand // 10 C1|10 // 50723 /// ENSMUST00000105393 // Icosl	Icosl	NM_015790	0.000101858	0.00144296	-1.74441	wt * 35wt down vs HGPS * 35HGPS
6867753	NR_024189 // AI837181 // expressed sequence AI837181 // 19 A|19 // 107242 /// NM_134149	AI837181	NR_024189	0.000102341	0.00144892	2.05671	wt * 35wt up vs HGPS * 35HGPS
6931001	NM_018764 // Pcdh7 // protocadherin 7 // 5 C3-D|5 // 54216 /// NM_001122758 // Pcdh7 //	Pcdh7	NM_018764	0.000102547	0.00145096	2.02187	wt * 35wt up vs HGPS * 35HGPS
6833232	NM_027334 // Mettl7a1 // methyltransferase like 7A1 // 15|15 F3 // 70152 /// NM_199477	Mettl7a1	NM_027334	0.000102693	0.00145213	2.26446	wt * 35wt up vs HGPS * 35HGPS
7018955	NM_025949 // Rps6ka6 // ribosomal protein S6 kinase polypeptide 6 // X E1|X // 67071 //	Rps6ka6	NM_025949	0.000103392	0.00146115	1.85826	wt * 35wt up vs HGPS * 35HGPS
6927238	NM_175556 // Plch2 // phospholipase C, eta 2 // 4 E2|4 // 269615 /// NM_001113360 // Pl	Plch2	NM_175556	0.00010367	0.00146418	1.61763	wt * 35wt up vs HGPS * 35HGPS
6869981	NM_178929 // Kazald1 // Kazal-type serine peptidase inhibitor domain 1 // 19 C3|19 // 1	Kazald1	NM_178929	0.000104318	0.00147244	1.36148	wt * 35wt up vs HGPS * 35HGPS
6983780	NM_178736 // Elmod2 // ELMO domain containing 2 // 8 C2|8 // 244548 /// NM_001170691 //	Elmod2	NM_178736	0.000104424	0.00147305	1.62192	wt * 35wt up vs HGPS * 35HGPS
6863571	NM_009280 // Ss18 // synovial sarcoma translocation, Chromosome 18 // 18|18 B1 // 26899	Ss18	NM_009280	0.000104758	0.00147687	1.52984	wt * 35wt up vs HGPS * 35HGPS
6920960	NM_134097 // Topors // topoisomerase I binding, arginine/serine-rich // 4 A5|4 // 10602	Topors	NM_134097	0.000104915	0.00147819	1.65296	wt * 35wt up vs HGPS * 35HGPS
6908528	NM_023245 // Palmd // palmdelphin // 3 G1|3 52.0 cM // 114301 /// ENSMUST00000040097 //	Palmd	NM_023245	0.00010511	0.00148004	-1.55464	wt * 35wt down vs HGPS * 35HGPS
6871109	NM_024176 // Drap1 // Dr1 associated protein 1 (negative cofactor 2 alpha) // 19 A|19 /	Drap1	NM_024176	0.000105529	0.00148504	-1.63193	wt * 35wt down vs HGPS * 35HGPS
6747343	NM_009826 // Rb1cc1 // RB1-inducible coiled-coil 1 // 1|1 A2 // 12421 /// ENSMUST000000	Rb1cc1	NM_009826	0.000105795	0.00148789	2.07267	wt * 35wt up vs HGPS * 35HGPS
6982214	NM_001114311 // Stox2 // storkhead box 2 // 8 B1.1|8 // 71069 /// NM_175162 // Stox2 //	Stox2	NM_001114311	0.000106252	0.00149342	1.40334	wt * 35wt up vs HGPS * 35HGPS
6966913	NM_029365 // Med25 // mediator of RNA polymerase II transcription, subunit 25 homolog (	Med25	NM_029365	0.000106718	0.00149907	-1.49052	wt * 35wt down vs HGPS * 35HGPS
6808948	NM_010049 // Dhfr // dihydrofolate reductase // 13 C3|13 43.0 cM // 13361 /// NM_010829	Dhfr	NM_010049	0.000107173	0.0015042	-1.37221	wt * 35wt down vs HGPS * 35HGPS
6783439	NM_009546 // Trim25 // tripartite motif-containing 25 // 11 C|11 // 217069 /// ENSMUST0	Trim25	NM_009546	0.000107212	0.0015042	-1.5848	wt * 35wt down vs HGPS * 35HGPS
6792421	NM_178035 // Fads6 // fatty acid desaturase domain family, member 6 // 11 E2|11 // 3280	Fads6	NM_178035	0.000107602	0.00150695	-1.6593	wt * 35wt down vs HGPS * 35HGPS
6795779	NM_178253 // Klhdc1 // kelch domain containing 1 // 12 C2|12 // 271005 /// ENSMUST00000	Klhdc1	NM_178253	0.00010755	0.00150695	1.65282	wt * 35wt up vs HGPS * 35HGPS
6971987	NM_009760 // Bnip3 // BCL2/adenovirus E1B interacting protein 3 // 7|7 F5 // 12176 ///	Bnip3	NM_009760	0.000108059	0.0015106	-1.77631	wt * 35wt down vs HGPS * 35HGPS
6856269	NM_133801 // Gtf2f1 // general transcription factor IIF, polypeptide 1 // 17|17 E1.1 //	Gtf2f1	NM_133801	0.000107965	0.0015106	-1.73792	wt * 35wt down vs HGPS * 35HGPS
6925236	NM_026031 // Utp11l // UTP11-like, U3 small nucleolar ribonucleoprotein, (yeast) // 4|4	Utp11l	NM_026031	0.000107996	0.0015106	-1.70679	wt * 35wt down vs HGPS * 35HGPS
6894925	NM_001042591 // Arrdc3 // arrestin domain containing 3 // 13 C3|13 // 105171 /// ENSMUS	Arrdc3	NM_001042591	0.000108122	0.0015106	1.91948	wt * 35wt up vs HGPS * 35HGPS
6865980	NM_133249 // Ppargc1b // peroxisome proliferative activated receptor, gamma, coactivato	Ppargc1b	NM_133249	0.000108366	0.00151311	-1.51275	wt * 35wt down vs HGPS * 35HGPS
6805902	NM_008592 // Foxc1 // forkhead box C1 // 13 A3.2|13 20.0 cM // 17300 /// ENSMUST0000006	Foxc1	NM_008592	0.000108462	0.00151353	1.6018	wt * 35wt up vs HGPS * 35HGPS
6966918	NM_007458 // Ap2a1 // adaptor protein complex AP-2, alpha 1 subunit // 7|7 B2 // 11771	Ap2a1	NM_007458	0.000109113	0.00151998	-1.35663	wt * 35wt down vs HGPS * 35HGPS
6962999	NM_199012 // Fchsd2 // FCH and double SH3 domains 2 // 7 E3|7 // 207278 /// NM_00114601	Fchsd2	NM_199012	0.000108994	0.00151998	2.13972	wt * 35wt up vs HGPS * 35HGPS
6850502	NM_178589 // Tnfrsf21 // tumor necrosis factor receptor superfamily, member 21 // 17|17	Tnfrsf21	NM_178589	0.000109119	0.00151998	1.65362	wt * 35wt up vs HGPS * 35HGPS
6966302	NM_025628 // Cox6b1 // cytochrome c oxidase, subunit VIb polypeptide 1 // 7 B1|7 10.0 c	Cox6b1	NM_025628	0.000109297	0.00152156	-2.30421	wt * 35wt down vs HGPS * 35HGPS
6813880	NM_172587 // Cdc14b // CDC14 cell division cycle 14 homolog B (S. cerevisiae) // 13 B3|	Cdc14b	NM_172587	0.000109528	0.00152385	1.54465	wt * 35wt up vs HGPS * 35HGPS
6815031	NM_010829 // Msh3 // mutS homolog 3 (E. coli) // 13 C3|13 51.0 cM // 17686 /// ENSMUST0	Msh3	NM_010829	0.000109821	0.00152702	1.43795	wt * 35wt up vs HGPS * 35HGPS
6957125	NM_013509 // Eno2 // enolase 2, gamma neuronal // 6 F2|6 60.21 cM // 13807 /// ENSMUST0	Eno2	NM_013509	0.000109993	0.0015285	-1.28179	wt * 35wt down vs HGPS * 35HGPS
6869070	NM_144873 // Uhrf2 // ubiquitin-like, containing PHD and RING finger domains 2 // 19 C1	Uhrf2	NM_144873	0.0001101	0.00152908	1.82267	wt * 35wt up vs HGPS * 35HGPS
6896667	NM_001113188 // Fxr1 // fragile X mental retardation gene 1, autosomal homolog // 3|3 B	Fxr1	NM_001113188	0.000110236	0.00153006	1.92854	wt * 35wt up vs HGPS * 35HGPS
6918049	NM_175438 // Aldh4a1 // aldehyde dehydrogenase 4 family, member A1 // 4 D3|4 66.1 cM //	Aldh4a1	NM_175438	0.000110462	0.00153202	1.63719	wt * 35wt up vs HGPS * 35HGPS
6998743	NM_172774 // Atrip // ATR interacting protein // 9 F2|9 // 235610 /// ENSMUST0000011205	Atrip	NM_172774	0.000110509	0.00153202	1.21057	wt * 35wt up vs HGPS * 35HGPS
6898873	NM_001177774 // Fbxw7 // F-box and WD-40 domain protein 7 // 3 E3.3|3 44.0 cM // 50754	Fbxw7	NM_001177774	0.000110879	0.00153624	2.53267	wt * 35wt up vs HGPS * 35HGPS
6916708	NM_020000 // Med8 // mediator of RNA polymerase II transcription, subunit 8 homolog (ye	Med8	NM_020000	0.000111161	0.00153832	-2.04928	wt * 35wt down vs HGPS * 35HGPS
6966145	NM_011756 // Zfp36 // zinc finger protein 36 // 7 A3|7 10.2 cM // 22695 /// ENSMUST0000	Zfp36	NM_011756	0.000111145	0.00153832	1.27665	wt * 35wt up vs HGPS * 35HGPS
6862133	NM_001042660 // Smad7 // MAD homolog 7 (Drosophila) // 18 E2|18 // 17131 /// ENSMUST000	Smad7	NM_001042660	0.000111259	0.00153876	1.47438	wt * 35wt up vs HGPS * 35HGPS
6954425	NM_020047 // Tacstd2 // tumor-associated calcium signal transducer 2 // 6 C1|6 // 56753	Tacstd2	NM_020047	0.000111503	0.00154032	1.31942	wt * 35wt up vs HGPS * 35HGPS
6905289	NM_008536 // Tm4sf1 // transmembrane 4 superfamily member 1 // 3 D|3 // 17112 /// ENSMU	Tm4sf1	NM_008536	0.000111447	0.00154032	2.33926	wt * 35wt up vs HGPS * 35HGPS
6772815	NM_007482 // Arg1 // arginase, liver // 10 A4|10 // 11846 /// ENSMUST00000020161 // Arg	Arg1	NM_007482	0.000111887	0.0015447	2.59697	wt * 35wt up vs HGPS * 35HGPS
6810066	NM_178683 // Depdc1b // DEP domain containing 1B // 13 D2.1|13 // 218581 /// ENSMUST000	Depdc1b	NM_178683	0.00011217	0.00154679	-1.19243	wt * 35wt down vs HGPS * 35HGPS
6747919	NM_009334 // Tcfap2b // transcription factor AP-2 beta // 1|1 A2-A4 // 21419 /// NM_001	Tcfap2b	NM_009334	0.000112158	0.00154679	1.43731	wt * 35wt up vs HGPS * 35HGPS
7020802	NM_133211 // Tlr7 // toll-like receptor 7 // X F5|X // 170743 /// ENSMUST00000112161 //	Tlr7	NM_133211	0.000112248	0.00154694	-1.26776	wt * 35wt down vs HGPS * 35HGPS
6866660	NM_025581 // Ska1 // spindle and kinetochore associated complex subunit 1 // 18 E2|18 /	Ska1	NM_025581	0.000112616	0.0015511	-1.12712	wt * 35wt down vs HGPS * 35HGPS
6989914	NM_008988 // Igdcc3 // immunoglobulin superfamily, DCC subclass, member 3 // 9 D-E1|9 4	Igdcc3	NM_008988	0.000113185	0.00155525	-1.14051	wt * 35wt down vs HGPS * 35HGPS
6968875	NM_007562 // Bnc1 // basonuclin 1 // 7 D3|7 // 12173 /// ENSMUST00000026096 // Bnc1 //	Bnc1	NM_007562	0.000113095	0.00155525	2.51948	wt * 35wt up vs HGPS * 35HGPS
6855062	NM_013484 // C2 // complement component 2 (within H-2S) // 17 B1|17 18.86 cM // 12263 /	C2	NM_013484	0.000113124	0.00155525	1.29069	wt * 35wt up vs HGPS * 35HGPS
6937081	NM_026298 // Ift172 // intraflagellar transport 172 homolog (Chlamydomonas) // 5 B1|5 /	Ift172	NM_026298	0.000113022	0.00155525	1.34158	wt * 35wt up vs HGPS * 35HGPS
6854403	NM_020608 // Cramp1l // Crm, cramped-like (Drosophila) // 17 A3.3|17 // 57354 /// ENSMU	Cramp1l	NM_020608	0.000113606	0.00155946	1.32826	wt * 35wt up vs HGPS * 35HGPS
6835938	NM_026346 // Fbxo32 // F-box protein 32 // 15|15 D2 // 67731 /// ENSMUST00000022986 //	Fbxo32	NM_026346	0.000113624	0.00155946	2.13487	wt * 35wt up vs HGPS * 35HGPS
6838483	NM_028015 // Lass5 // LAG1 homolog, ceramide synthase 5 // 15 F1|15 // 71949 /// ENSMUS	Lass5	NM_028015	0.000113824	0.00156128	1.85939	wt * 35wt up vs HGPS * 35HGPS
6816158	NM_027127 // Gpx8 // glutathione peroxidase 8 (putative) // 13 D2.2|13 // 69590 /// ENS	Gpx8	NM_027127	0.000113965	0.00156229	1.90365	wt * 35wt up vs HGPS * 35HGPS
6763937	NM_183355 // Pbx1 // pre B-cell leukemia transcription factor 1 // 1 H2.3|1 88.1 cM //	Pbx1	NM_183355	0.000114065	0.00156275	-1.33763	wt * 35wt down vs HGPS * 35HGPS
6971287	NM_009898 // Coro1a // coronin, actin binding protein 1A // 7 F3|7 62.5 cM // 12721 ///	Coro1a	NM_009898	0.000114495	0.00156773	-1.97929	wt * 35wt down vs HGPS * 35HGPS
7012591	NM_001039060 // Klhl15 // kelch-like 15 (Drosophila) // X C3|X // 236904 /// NM_0010390	Klhl15	NM_001039060	0.000114815	0.00157119	1.61897	wt * 35wt up vs HGPS * 35HGPS
6960291	NM_008422 // Kcnc3 // potassium voltage gated channel, Shaw-related subfamily, member 3	Kcnc3	NM_008422	0.000115489	0.00157855	-1.38218	wt * 35wt down vs HGPS * 35HGPS
7009797	NM_011591 // Timm17b // translocase of inner mitochondrial membrane 17b // X A1.1|X 2.0	Timm17b	NM_011591	0.00011543	0.00157855	-1.78452	wt * 35wt down vs HGPS * 35HGPS
6784591	NM_027346 // Taco1 // translational activator of mitochondrially encoded cytochrome c o	Taco1	NM_027346	0.000115572	0.00157876	-1.97153	wt * 35wt down vs HGPS * 35HGPS
6837122	NM_028792 // Josd1 // Josephin domain containing 1 // 15 E1|15 // 74158 /// BC086769 //	Josd1	NM_028792	0.000116015	0.001583	1.58252	wt * 35wt up vs HGPS * 35HGPS
6866511	NM_011972 // Poli // polymerase (DNA directed), iota // 18 E2|18 44.0 cM // 26447 /// N	Poli	NM_011972	0.000116018	0.001583	1.30723	wt * 35wt up vs HGPS * 35HGPS
6861632	NM_025468 // Sec11c // SEC11 homolog C (S. cerevisiae) // 18 E1|18 // 66286 /// ENSMUST	Sec11c	NM_025468	0.000116178	0.00158426	-1.77669	wt * 35wt down vs HGPS * 35HGPS
6792497	NM_024177 // Mrpl38 // mitochondrial ribosomal protein L38 // 11 E2|11 // 60441 /// ENS	Mrpl38	NM_024177	0.000117154	0.00159291	-1.83928	wt * 35wt down vs HGPS * 35HGPS
6809524	NM_011420 // Smn1 // survival motor neuron 1 // 13 D1/D2.1|13 54.0 cM // 20595 /// ENSM	Smn1	NM_011420	0.000116999	0.00159291	-1.7321	wt * 35wt down vs HGPS * 35HGPS
6966301	NM_026815 // Upk1a // uroplakin 1A // 7 B1|7 10.0 cM // 109637 /// ENSMUST00000006476 /	Upk1a	NM_026815	0.000117108	0.00159291	-1.54206	wt * 35wt down vs HGPS * 35HGPS
6899016	NM_001003912 // Arhgef11 // Rho guanine nucleotide exchange factor (GEF) 11 // 3 F1|3 /	Arhgef11	NM_001003912	0.000117142	0.00159291	1.25767	wt * 35wt up vs HGPS * 35HGPS
6942960	NM_025833 // Baiap2l1 // BAI1-associated protein 2-like 1 // 5 G2|5 // 66898 /// ENSMUS	Baiap2l1	NM_025833	0.000117057	0.00159291	1.70939	wt * 35wt up vs HGPS * 35HGPS
6796164	NM_138745 // Mthfd1 // methylenetetrahydrofolate dehydrogenase (NADP+ dependent), methe	Mthfd1	NM_138745	0.000117632	0.00159848	1.40212	wt * 35wt up vs HGPS * 35HGPS
6899213	NM_008094 // Gba // glucosidase, beta, acid // 3 F1|3 44.05 cM // 14466 /// NM_00107741	Gba	NM_008094	0.000117766	0.00159937	-1.90177	wt * 35wt down vs HGPS * 35HGPS
6969017	NM_133722 // Fam108c // family with sequence similarity 108, member C // 7 D3|7 // 7017	Fam108c	NM_133722	0.000118459	0.00160724	-1.4619	wt * 35wt down vs HGPS * 35HGPS
6786572	NM_008618 // Mdh1 // malate dehydrogenase 1, NAD (soluble) // 11 A3.1|11 12.0 cM // 174	Mdh1	NM_008618	0.000118621	0.00160724	-1.59316	wt * 35wt down vs HGPS * 35HGPS
6962752	NM_024220 // Ndufc2 // NADH dehydrogenase (ubiquinone) 1, subcomplex unknown, 2 // 7|7	Ndufc2	NM_024220	0.000118544	0.00160724	-2.24746	wt * 35wt down vs HGPS * 35HGPS
6953171	NM_013861 // Tpk1 // thiamine pyrophosphokinase // 6|6 B2 // 29807 /// ENSMUST000000678	Tpk1	NM_013861	0.000118566	0.00160724	1.40638	wt * 35wt up vs HGPS * 35HGPS
7014854	NM_178712 // Gpr64 // G protein-coupled receptor 64 // X F4|X // 237175 /// NM_00107985	Gpr64	NM_178712	0.000119065	0.00161231	1.35922	wt * 35wt up vs HGPS * 35HGPS
6975235	NM_010344 // Gsr // glutathione reductase // 8 A4|8 18.0 cM // 14782 /// ENSMUST0000003	Gsr	NM_010344	0.000119296	0.00161451	1.42131	wt * 35wt up vs HGPS * 35HGPS
6823221	NM_026965 // Comtd1 // catechol-O-methyltransferase domain containing 1 // 14|14 B // 6	Comtd1	NM_026965	0.000120628	0.0016297	-1.30238	wt * 35wt down vs HGPS * 35HGPS
6782288	NM_033321 // P2rx5 // purinergic receptor P2X, ligand-gated ion channel, 5 // 11|11 B5	P2rx5	NM_033321	0.000120622	0.0016297	-1.17936	wt * 35wt down vs HGPS * 35HGPS
6985924	NM_007806 // Cyba // cytochrome b-245, alpha polypeptide // 8 E1|8 // 13057 /// ENSMUST	Cyba	NM_007806	0.000120838	0.00163159	-1.49976	wt * 35wt down vs HGPS * 35HGPS
6962880	NM_177231 // Arrb1 // arrestin, beta 1 // 7 E2|7 50.0 cM // 109689 /// NM_178220 // Arr	Arrb1	NM_177231	0.000120913	0.00163166	1.50855	wt * 35wt up vs HGPS * 35HGPS
6908129	NM_026198 // Tmem167b // transmembrane protein 167B // 3 F3|3 // 67495 /// ENSMUST00000	Tmem167b	NM_026198	0.000121161	0.00163312	1.4104	wt * 35wt up vs HGPS * 35HGPS
6885381	NM_080854 // Slc34a3 // solute carrier family 34 (sodium phosphate), member 3 // 2 A3|2	Slc34a3	NM_080854	0.000121406	0.00163548	-1.43023	wt * 35wt down vs HGPS * 35HGPS
6903753	NM_007900 // Ect2 // ect2 oncogene // 3|3 B // 13605 /// NM_001177625 // Ect2 // ect2 o	Ect2	NM_007900	0.000121614	0.00163734	1.89692	wt * 35wt up vs HGPS * 35HGPS
6824610	NM_013864 // Ndrg2 // N-myc downstream regulated gene 2 // 14 C2|14 // 29811 /// NM_001	Ndrg2	NM_013864	0.000122506	0.0016484	-1.95758	wt * 35wt down vs HGPS * 35HGPS
6926267	NM_026880 // Pink1 // PTEN induced putative kinase 1 // 4 D3|4 // 68943 /// ENSMUST0000	Pink1	NM_026880	0.000123047	0.00165472	1.72003	wt * 35wt up vs HGPS * 35HGPS
6783674	NM_133807 // Lrrc59 // leucine rich repeat containing 59 // 11 D|11 // 98238 /// ENSMUS	Lrrc59	NM_133807	0.0001232	0.00165583	-1.62407	wt * 35wt down vs HGPS * 35HGPS
6985328	NM_029646 // Il34 // interleukin 34 // 8 E1|8 // 76527 /// NM_001135100 // Il34 // inte	Il34	NM_029646	0.000123371	0.00165717	2.11872	wt * 35wt up vs HGPS * 35HGPS
6792866	NM_025793 // Wdr45l // Wdr45 like // 11 E2|11 3.4 cM // 66840 /// ENSMUST00000026173 //	Wdr45l	NM_025793	0.000124023	0.00166496	1.44052	wt * 35wt up vs HGPS * 35HGPS
6792760	NM_001195023 // Nploc4 // nuclear protein localization 4 homolog (S. cerevisiae) // 11	Nploc4	NM_001195023	0.000124486	0.00167022	-1.39427	wt * 35wt down vs HGPS * 35HGPS
6922649	NM_025849 // 3110001D03Rik // RIKEN cDNA 3110001D03 gene // 4 C3|4 // 66928 /// ENSMUST	3110001D03Rik	NM_025849	0.000125375	0.00168117	-1.71729	wt * 35wt down vs HGPS * 35HGPS
6788672	NM_144521 // Snap47 // synaptosomal-associated protein, 47 // 11 B1.3|11 // 67826 /// E	Snap47	NM_144521	0.000126048	0.00168923	-2.40559	wt * 35wt down vs HGPS * 35HGPS
6929713	NM_025796 // Mrpl33 // mitochondrial ribosomal protein L33 // 5 B1|5 // 66845 /// ENSMU	Mrpl33	NM_025796	0.000126281	0.00169042	-1.62316	wt * 35wt down vs HGPS * 35HGPS
6782277	NM_018883 // Camkk1 // calcium/calmodulin-dependent protein kinase kinase 1, alpha // 1	Camkk1	NM_018883	0.000126275	0.00169042	2.07488	wt * 35wt up vs HGPS * 35HGPS
6917794	NM_178389 // Gale // galactose-4-epimerase, UDP // 4 D3|4 // 74246 /// ENSMUST000001025	Gale	NM_178389	0.000126467	0.00169194	-1.62073	wt * 35wt down vs HGPS * 35HGPS
6854514	NM_007523 // Bak1 // BCL2-antagonist/killer 1 // 17|17 B // 12018 /// ENSMUST0000007869	Bak1	NM_007523	0.000126661	0.00169355	-1.92131	wt * 35wt down vs HGPS * 35HGPS
6936747	NM_013853 // Abcf2 // ATP-binding cassette, sub-family F (GCN20), member 2 // 5 A3|5 //	Abcf2	NM_013853	0.000126941	0.00169633	-1.82356	wt * 35wt down vs HGPS * 35HGPS
6754701	NM_138314 // Nme7 // non-metastatic cells 7, protein expressed in (nucleoside-diphospha	Nme7	NM_138314	0.000127067	0.00169703	-1.52451	wt * 35wt down vs HGPS * 35HGPS
6875680	NM_001039386 // Nelf // nasal embryonic LHRH factor // 2 A3|2 // 56876 /// NM_001039387	Nelf	NM_001039386	0.000127313	0.00169889	-1.44111	wt * 35wt down vs HGPS * 35HGPS
6828793	NM_172958 // Mtmr12 // myotubularin related protein 12 // 15 A1|15 // 268783 /// ENSMUS	Mtmr12	NM_172958	0.000127351	0.00169889	1.56001	wt * 35wt up vs HGPS * 35HGPS
6833599	NM_134099 // Fbxo4 // F-box protein 4 // 15 A1|15 // 106052 /// ENSMUST00000022791 // F	Fbxo4	NM_134099	0.000127629	0.00170066	1.27408	wt * 35wt up vs HGPS * 35HGPS
6950674	NM_144920 // Plekha5 // pleckstrin homology domain containing, family A member 5 // 6 G	Plekha5	NM_144920	0.00012763	0.00170066	1.83648	wt * 35wt up vs HGPS * 35HGPS
6756985	NM_028173 // Tram1 // translocating chain-associating membrane protein 1 // 1 A3|1 // 7	Tram1	NM_028173	0.000127718	0.00170086	-1.27033	wt * 35wt down vs HGPS * 35HGPS
6959809	NM_021291 // Slc7a9 // solute carrier family 7 (cationic amino acid transporter, y+ sys	Slc7a9	NM_021291	0.000128401	0.00170899	-1.11512	wt * 35wt down vs HGPS * 35HGPS
6919879	NM_145947 // Slc26a7 // solute carrier family 26, member 7 // 4 A1|4 // 208890 /// ENSM	Slc26a7	NM_145947	0.000129065	0.00171685	1.58314	wt * 35wt up vs HGPS * 35HGPS
6968778	NM_172903 // Man2a2 // mannosidase 2, alpha 2 // 7 D2|7 // 140481 /// ENSMUST0000009834	Man2a2	NM_172903	0.000130098	0.00172959	1.61312	wt * 35wt up vs HGPS * 35HGPS
6750589	NM_170755 // Fam134a // family with sequence similarity 134, member A // 1 C3|1 // 2272	Fam134a	NM_170755	0.000130222	0.00173026	1.34742	wt * 35wt up vs HGPS * 35HGPS
6885487	NM_153125 // Sec16a // SEC16 homolog A (S. cerevisiae) // 2 A3|2 // 227648 /// ENSMUST0	Sec16a	NM_153125	0.000130417	0.00173187	-1.26635	wt * 35wt down vs HGPS * 35HGPS
6774311	NM_029770 // Unc5b // unc-5 homolog B (C. elegans) // 10 B4|10 32.0 cM // 107449 /// EN	Unc5b	NM_029770	0.000130704	0.00173469	1.87346	wt * 35wt up vs HGPS * 35HGPS
6996649	NM_033604 // Rnf111 // ring finger 111 // 9 D|9 39.0 cM // 93836 /// ENSMUST00000034739	Rnf111	NM_033604	0.000131436	0.00174341	-1.36949	wt * 35wt down vs HGPS * 35HGPS
6807323	NM_177809 // Slc25a48 // solute carrier family 25, member 48 // 13 B1|13 // 328258 ///	Slc25a48	NM_177809	0.000131618	0.00174484	-1.99425	wt * 35wt down vs HGPS * 35HGPS
6831689	NM_182805 // Gpt // glutamic pyruvic transaminase, soluble // 15 D3|15 40.3 cM // 76282	Gpt	NM_182805	0.00013209	0.0017501	1.64087	wt * 35wt up vs HGPS * 35HGPS
6992387	NM_172775 // Plxnb1 // plexin B1 // 9 F2|9 // 235611 /// ENSMUST00000072093 // Plxnb1 /	Plxnb1	NM_172775	0.000132426	0.00175256	1.37187	wt * 35wt up vs HGPS * 35HGPS
6856208	NM_080837 // D17Wsu104e // DNA segment, Chr 17, Wayne State University 104, expressed /	D17Wsu104e	NM_080837	0.000132602	0.0017539	-2.11323	wt * 35wt down vs HGPS * 35HGPS
6928719	NM_001080974 // Sri // sorcin // 5 A1-h|5 1.0 cM // 109552 /// NM_025618 // Sri // sorc	Sri	NM_001080974	0.000132678	0.0017539	1.20558	wt * 35wt up vs HGPS * 35HGPS
6798269	NM_198411 // Inf2 // inverted formin, FH2 and WH2 domain containing // 12 F1|12 // 7043	Inf2	NM_198411	0.000132837	0.00175501	1.36073	wt * 35wt up vs HGPS * 35HGPS
6854031	NM_172827 // Lnpep // leucyl/cystinyl aminopeptidase // 17 A3.2|17 // 240028 /// ENSMUS	Lnpep	NM_172827	0.000133113	0.00175766	2.12922	wt * 35wt up vs HGPS * 35HGPS
6787099	NM_001134458 // Il9r // interleukin 9 receptor // 11|11 A4 // 16199 /// NM_008374 // Il	Il9r	NM_001134458	0.000133685	0.00176258	-1.15506	wt * 35wt down vs HGPS * 35HGPS
6835222	NM_172814 // Lrp12 // low density lipoprotein-related protein 12 // 15 B3.1|15 // 23939	Lrp12	NM_172814	0.000133582	0.00176258	1.44194	wt * 35wt up vs HGPS * 35HGPS
6888744	NM_026721 // Slc39a13 // solute carrier family 39 (metal ion transporter), member 13 //	Slc39a13	NM_026721	0.000133712	0.00176258	1.41912	wt * 35wt up vs HGPS * 35HGPS
6844544	NM_001083894 // Liph // lipase, member H // 16 B1|16 14.8 cM // 239759 /// NM_153404 //	Liph	NM_001083894	0.000134126	0.00176604	-2.58516	wt * 35wt down vs HGPS * 35HGPS
6985288	NM_028584 // Marveld3 // MARVEL (membrane-associating) domain containing 3 // 8 D3|8 //	Marveld3	NM_028584	0.000134065	0.00176604	1.48757	wt * 35wt up vs HGPS * 35HGPS
6790536	NM_025638 // Gdpd1 // glycerophosphodiester phosphodiesterase domain containing 1 // 11	Gdpd1	NM_025638	0.000134584	0.00177064	-2.87424	wt * 35wt down vs HGPS * 35HGPS
6996942	NM_016963 // Tmod3 // tropomodulin 3 // 9 D|9 38.0 cM // 50875 /// ENSMUST00000072232 /	Tmod3	NM_016963	0.000134627	0.00177064	1.52088	wt * 35wt up vs HGPS * 35HGPS
6985808	NM_175185 // Hsdl1 // hydroxysteroid dehydrogenase like 1 // 8 E1|8 // 72552 /// ENSMUS	Hsdl1	NM_175185	0.000135238	0.00177745	1.99901	wt * 35wt up vs HGPS * 35HGPS
6992328	NM_025449 // Nicn1 // nicolin 1 // 9 F2|9 // 66257 /// ENSMUST00000035227 // Nicn1 // n	Nicn1	NM_025449	0.000135297	0.00177745	1.69821	wt * 35wt up vs HGPS * 35HGPS
6837102	NM_172608 // Tmem184b // transmembrane protein 184b // 15 E1|15 // 223693 /// ENSMUST00	Tmem184b	NM_172608	0.000136241	0.00178885	1.65049	wt * 35wt up vs HGPS * 35HGPS
6789325	NM_009853 // Cd68 // CD68 antigen // 11 B3|11 39.0 cM // 12514 /// ENSMUST00000108654 /	Cd68	NM_009853	0.000136461	0.00178972	-1.93501	wt * 35wt down vs HGPS * 35HGPS
6751699	NM_145519 // Farp2 // FERM, RhoGEF and pleckstrin domain protein 2 // 1 D|1 // 227377 /	Farp2	NM_145519	0.000136415	0.00178972	-1.36072	wt * 35wt down vs HGPS * 35HGPS
6865926	NM_008306 // Ndst1 // N-deacetylase/N-sulfotransferase (heparan glucosaminyl) 1 // 18|1	Ndst1	NM_008306	0.000137378	0.00180073	-1.35037	wt * 35wt down vs HGPS * 35HGPS
6784594	NM_011947 // Map3k3 // mitogen-activated protein kinase kinase kinase 3 // 11 E1|11 //	Map3k3	NM_011947	0.00013779	0.00180512	1.2255	wt * 35wt up vs HGPS * 35HGPS
6981099	NM_008324 // Ido1 // indoleamine 2,3-dioxygenase 1 // 8 A2|8 // 15930 /// ENSMUST000000	Ido1	NM_008324	0.00013854	0.00181393	-1.15522	wt * 35wt down vs HGPS * 35HGPS
6846437	NM_019678 // Tfg // Trk-fused gene // 16 C1.1|16 // 21787 /// ENSMUST00000065515 // Tfg	Tfg	NM_019678	0.000139207	0.00182164	-1.42443	wt * 35wt down vs HGPS * 35HGPS
6941856	NM_177876 // Vps37b // vacuolar protein sorting 37B (yeast) // 5 F|5 // 330192 /// ENSM	Vps37b	NM_177876	0.000139297	0.00182179	2.0283	wt * 35wt up vs HGPS * 35HGPS
6817617	NM_134084 // Ppif // peptidylprolyl isomerase F (cyclophilin F) // 14 A3|14 // 105675 /	Ppif	NM_134084	0.000139935	0.00182911	-2.99705	wt * 35wt down vs HGPS * 35HGPS
6993762	NM_001110300 // Ap1m2 // adaptor protein complex AP-1, mu 2 subunit // 9 A3|9 9.0 cM //	Ap1m2	NM_001110300	0.000140024	0.00182925	-1.79228	wt * 35wt down vs HGPS * 35HGPS
7010330	NM_009060 // Rgn // regucalcin // X A1.3|X // 19733 /// ENSMUST00000023832 // Rgn // re	Rgn	NM_009060	0.000140364	0.00183165	-1.25219	wt * 35wt down vs HGPS * 35HGPS
6989349	NM_139001 // Cspg4 // chondroitin sulfate proteoglycan 4 // 9 B|9 // 121021 /// ENSMUST	Cspg4	NM_139001	0.000140287	0.00183165	2.08549	wt * 35wt up vs HGPS * 35HGPS
6782682	NM_009143 // Sdf2 // stromal cell derived factor 2 // 11 B5|11 // 20316 /// ENSMUST0000	Sdf2	NM_009143	0.000140653	0.00183438	-1.82631	wt * 35wt down vs HGPS * 35HGPS
6850155	NM_001143689 // H2-gs10 // MHC class I like protein GS10 // 17 B1|17 // 436493 /// NM_2	H2-gs10	NM_001143689	0.000140767	0.00183484	1.73906	wt * 35wt up vs HGPS * 35HGPS
6916488	NM_001164557 // Pdzk1ip1 // PDZK1 interacting protein 1 // 4 D1|4 // 67182 /// NM_02601	Pdzk1ip1	NM_001164557	0.000141348	0.00183831	-1.82192	wt * 35wt down vs HGPS * 35HGPS
6983158	NM_001167939 // 9130404D08Rik // RIKEN cDNA 9130404D08 gene // 8|8 C1 // 74549 /// NM_0	9130404D08Rik	NM_001167939	0.000141284	0.00183831	1.30601	wt * 35wt up vs HGPS * 35HGPS
6846647	NM_026577 // Arl13b // ADP-ribosylation factor-like 13B // 16|16 C1.2 // 68146 /// ENSM	Arl13b	NM_026577	0.000141277	0.00183831	1.48741	wt * 35wt up vs HGPS * 35HGPS
6990416	NM_010890 // Nedd4 // neural precursor cell expressed, developmentally down-regulated 4	Nedd4	NM_010890	0.000141255	0.00183831	1.5117	wt * 35wt up vs HGPS * 35HGPS
6955291	NM_001039394 // Rab43 // RAB43, member RAS oncogene family // 6 D1|6 // 69834 /// NM_13	Rab43	NM_001039394	0.000142206	0.00184844	1.36148	wt * 35wt up vs HGPS * 35HGPS
6963442	NM_009627 // Adm // adrenomedullin // 7 F1|7 50.5 cM // 11535 /// ENSMUST00000033054 //	Adm	NM_009627	0.000142733	0.00185378	7.84081	wt * 35wt up vs HGPS * 35HGPS
6788866	NM_019921 // Akap10 // A kinase (PRKA) anchor protein 10 // 11 B2|11 // 56697 /// ENSMU	Akap10	NM_019921	0.000142776	0.00185378	1.35893	wt * 35wt up vs HGPS * 35HGPS
6996247	NM_011840 // Map2k5 // mitogen-activated protein kinase kinase 5 // 9 C|9 // 23938 ///	Map2k5	NM_011840	0.000142883	0.00185414	1.47759	wt * 35wt up vs HGPS * 35HGPS
6869570	NM_019588 // Plce1 // phospholipase C, epsilon 1 // 19 D1|19 // 74055 /// ENSMUST000000	Plce1	NM_019588	0.000142998	0.0018546	-1.0768	wt * 35wt down vs HGPS * 35HGPS
6965134	NM_011875 // Psmd13 // proteasome (prosome, macropain) 26S subunit, non-ATPase, 13 // 7	Psmd13	NM_011875	0.000143192	0.00185609	-1.63867	wt * 35wt down vs HGPS * 35HGPS
6842940	NM_007520 // Bach1 // BTB and CNC homology 1 // 16 C3.3|16 // 12013 /// ENSMUST00000026	Bach1	NM_007520	0.000144187	0.00186795	1.52008	wt * 35wt up vs HGPS * 35HGPS
6796691	NM_010234 // Fos // FBJ osteosarcoma oncogene // 12 D2|12 40.0 cM // 14281 /// ENSMUST0	Fos	NM_010234	0.000145395	0.00188101	1.74838	wt * 35wt up vs HGPS * 35HGPS
6807345	NM_001164041 // Smad5 // MAD homolog 5 (Drosophila) // 13 B1|13 35.0 cM // 17129 /// NM	Smad5	NM_001164041	0.000145437	0.00188101	1.41337	wt * 35wt up vs HGPS * 35HGPS
6968750	BC031379 // 2610034B18Rik // RIKEN cDNA 2610034B18 gene // 7|7 D2 // 70420 /// NM_02742	2610034B18Rik	BC031379	0.000145948	0.00188657	-1.34716	wt * 35wt down vs HGPS * 35HGPS
6932510	NM_015756 // Shroom3 // shroom family member 3 // 5 E3|5 52.0 cM // 27428 /// NM_001077	Shroom3	NM_015756	0.000146216	0.00188899	-1.38931	wt * 35wt down vs HGPS * 35HGPS
6811997	NM_144536 // Cdkal1 // CDK5 regulatory subunit associated protein 1-like 1 // 13|13 A3.	Cdkal1	NM_144536	0.000146718	0.00189338	1.31525	wt * 35wt up vs HGPS * 35HGPS
6766605	NM_021509 // Moxd1 // monooxygenase, DBH-like 1 // 10|10 A3 // 59012 /// ENSMUST0000009	Moxd1	NM_021509	0.00014683	0.00189378	1.85694	wt * 35wt up vs HGPS * 35HGPS
6922846	NM_001113209 // Nfib // nuclear factor I/B // 4 C4-C6|4 38.6 cM // 18028 /// NM_0011132	Nfib	NM_001113209	0.000147098	0.00189618	1.96695	wt * 35wt up vs HGPS * 35HGPS
6897844	NM_023383 // Aadac // arylacetamide deacetylase (esterase) // 3 D|3 // 67758 /// ENSMUS	Aadac	NM_023383	0.000147394	0.00189894	-1.84783	wt * 35wt down vs HGPS * 35HGPS
6856480	NM_207654 // Efna5 // ephrin A5 // 17 E1.1|17 33.5 cM // 13640 /// NM_010109 // Efna5 /	Efna5	NM_207654	0.000148575	0.00191311	1.35345	wt * 35wt up vs HGPS * 35HGPS
6994927	NM_011436 // Sorl1 // sortilin-related receptor, LDLR class A repeats-containing // 9 B	Sorl1	NM_011436	0.000148857	0.00191568	2.10726	wt * 35wt up vs HGPS * 35HGPS
6919741	NM_177861 // Tmem67 // transmembrane protein 67 // 4 A1|4 // 329795 /// ENSMUST00000050	Tmem67	NM_177861	0.000149167	0.00191861	1.17024	wt * 35wt up vs HGPS * 35HGPS
6784257	NM_011192 // Psme3 // proteaseome (prosome, macropain) 28 subunit, 3 // 11 D|11 60.0 cM	Psme3	NM_011192	0.000149482	0.00192161	-1.43576	wt * 35wt down vs HGPS * 35HGPS
6781989	NM_009659 // Alox12b // arachidonate 12-lipoxygenase, 12R type // 11 B3|11 37.0 cM // 1	Alox12b	NM_009659	0.00015025	0.00193041	-2.30116	wt * 35wt down vs HGPS * 35HGPS
6788147	NM_009458 // Ube2b // ubiquitin-conjugating enzyme E2B, RAD6 homology (S. cerevisiae) /	Ube2b	NM_009458	0.000150684	0.00193493	1.35246	wt * 35wt up vs HGPS * 35HGPS
6833902	NM_148938 // Slc1a3 // solute carrier family 1 (glial high affinity glutamate transport	Slc1a3	NM_148938	0.000150776	0.00193504	1.55179	wt * 35wt up vs HGPS * 35HGPS
6891065	NM_018824 // Slc23a2 // solute carrier family 23 (nucleobase transporters), member 2 //	Slc23a2	NM_018824	0.000151058	0.00193654	1.52488	wt * 35wt up vs HGPS * 35HGPS
6931243	NM_153391 // Wdr19 // WD repeat domain 19 // 5 C3.1|5 // 213081 /// ENSMUST00000113784	Wdr19	NM_153391	0.000150988	0.00193654	1.20696	wt * 35wt up vs HGPS * 35HGPS
6798180	NM_011632 // Traf3 // TNF receptor-associated factor 3 // 12 F|12 55.0 cM // 22031 ///	Traf3	NM_011632	0.000151208	0.00193739	-1.29801	wt * 35wt down vs HGPS * 35HGPS
6988728	NM_007503 // Fxyd2 // FXYD domain-containing ion transport regulator 2 // 9|9 B // 1193	Fxyd2	NM_007503	0.000151571	0.00193778	-1.24825	wt * 35wt down vs HGPS * 35HGPS
6781840	NM_177369 // Myh8 // myosin, heavy polypeptide 8, skeletal muscle, perinatal // 11 B3|1	Myh8	NM_177369	0.000151444	0.00193778	-1.10301	wt * 35wt down vs HGPS * 35HGPS
6925987	NM_080559 // Sh3bgrl3 // SH3 domain binding glutamic acid-rich protein-like 3 // 4 D3|4	Sh3bgrl3	NM_080559	0.000151653	0.00193778	-2.17929	wt * 35wt down vs HGPS * 35HGPS
6906978	NM_025984 // Lce1a1 // late cornified envelope 1A1 // 3 F1|3 // 67127 /// ENSMUST000000	Lce1a1	NM_025984	0.000151492	0.00193778	2.5613	wt * 35wt up vs HGPS * 35HGPS
6946900	NM_017399 // Fabp1 // fatty acid binding protein 1, liver // 6 C1|6 30.0 cM // 14080 //	Fabp1	NM_017399	0.000152062	0.00194194	-1.1682	wt * 35wt down vs HGPS * 35HGPS
6936729	NM_023229 // Fastk // Fas-activated serine/threonine kinase // 5 A3|5 // 66587 /// ENSM	Fastk	NM_023229	0.000153347	0.00195554	-1.40831	wt * 35wt down vs HGPS * 35HGPS
6789797	NM_026664 // Vps53 // vacuolar protein sorting 53 (yeast) // 11|11 B4 // 68299 /// ENSM	Vps53	NM_026664	0.000153245	0.00195554	-1.87922	wt * 35wt down vs HGPS * 35HGPS
6789047	NM_175003 // AU040829 // expressed sequence AU040829 // 11 B3|11 // 216831 /// NM_00109	AU040829	NM_175003	0.000153379	0.00195554	1.40323	wt * 35wt up vs HGPS * 35HGPS
6850763	NM_001097623 // Trerf1 // transcriptional regulating factor 1 // 17 C|17 // 224829 ///	Trerf1	NM_001097623	0.000153865	0.00196067	1.31433	wt * 35wt up vs HGPS * 35HGPS
6983838	NM_001007571 // D8Ertd738e // DNA segment, Chr 8, ERATO Doi 738, expressed // 8 C3|8 39	D8Ertd738e	NM_001007571	0.000154151	0.00196216	-1.80018	wt * 35wt down vs HGPS * 35HGPS
6998706	NM_031392 // Wdr6 // WD repeat domain 6 // 9 F2|9 // 83669 /// ENSMUST00000068700 // Wd	Wdr6	NM_031392	0.0001541	0.00196216	1.77226	wt * 35wt up vs HGPS * 35HGPS
6837335	NM_134095 // Pppde2 // PPPDE peptidase domain containing 2 // 15 E1|15 46.7 cM // 28075	Pppde2	NM_134095	0.000154635	0.00196717	-1.65265	wt * 35wt down vs HGPS * 35HGPS
6854792	NM_025290 // Rsph1 // radial spoke head 1 homolog (Chlamydomonas) // 17 A3.3|17 13.25 c	Rsph1	NM_025290	0.000154712	0.00196717	-1.23513	wt * 35wt down vs HGPS * 35HGPS
6911857	NM_028264 // Tmem55a // transmembrane protein 55A // 4 A1-A2|4 // 72519 /// ENSMUST0000	Tmem55a	NM_028264	0.000154906	0.00196856	1.81886	wt * 35wt up vs HGPS * 35HGPS
6915139	BC051923 // Acer2 // alkaline ceramidase 2 // 4 C4|4 // 230379	Acer2	BC051923	0.000156113	0.00198127	-1.34408	wt * 35wt down vs HGPS * 35HGPS
6882476	NM_029362 // Chmp4b // chromatin modifying protein 4B // 2|2 H2 // 75608 /// ENSMUST000	Chmp4b	NM_029362	0.000156031	0.00198127	-1.72616	wt * 35wt down vs HGPS * 35HGPS
6789358	NM_153143 // Kctd11 // potassium channel tetramerisation domain containing 11 // 11 B3|	Kctd11	NM_153143	0.000156161	0.00198127	-1.73403	wt * 35wt down vs HGPS * 35HGPS
6917549	NM_010208 // Fgr // Gardner-Rasheed feline sarcoma viral (Fgr) oncogene homolog // 4 D2	Fgr	NM_010208	0.000156431	0.00198361	-1.14482	wt * 35wt down vs HGPS * 35HGPS
6844468	NM_145939 // Alg3 // asparagine-linked glycosylation 3 homolog (yeast, alpha-1,3-mannos	Alg3	NM_145939	0.000156869	0.00198809	-1.86638	wt * 35wt down vs HGPS * 35HGPS
6986072	NM_145607 // Ttc13 // tetratricopeptide repeat domain 13 // 8 E2|8 // 234875 /// ENSMUS	Ttc13	NM_145607	0.000157102	0.00198888	-1.65386	wt * 35wt down vs HGPS * 35HGPS
6918205	NM_015733 // Casp9 // caspase 9 // 4 E1|4 // 12371 /// ENSMUST00000030747 // Casp9 // c	Casp9	NM_015733	0.000157077	0.00198888	1.34936	wt * 35wt up vs HGPS * 35HGPS
6968126	NM_001042592 // Arrdc4 // arrestin domain containing 4 // 7 D1|7 // 66412 /// NM_025549	Arrdc4	NM_001042592	0.000157592	0.001994	-1.89468	wt * 35wt down vs HGPS * 35HGPS
7005516	NM_016971 // Il22 // interleukin 22 // 10 D2|10 67.0 cM // 50929 /// NM_054079 // Iltif	Il22	NM_016971	0.000157764	0.0019951	-1.71656	wt * 35wt down vs HGPS * 35HGPS
6825302	NM_010191 // Fdft1 // farnesyl diphosphate farnesyl transferase 1 // 14 D1|14 3.0 cM //	Fdft1	NM_010191	0.000158337	0.00200126	-1.66351	wt * 35wt down vs HGPS * 35HGPS
6775457	NM_010440 // Hmg20b // high mobility group 20 B // 10 C1|10 43.0 cM // 15353 /// NM_001	Hmg20b	NM_010440	0.000160048	0.00201929	-1.31479	wt * 35wt down vs HGPS * 35HGPS
6784498	NM_001038609 // Mapt // microtubule-associated protein tau // 11 E1|11 64.0 cM // 17762	Mapt	NM_001038609	0.000160053	0.00201929	-1.43685	wt * 35wt down vs HGPS * 35HGPS
6972882	NM_027328 // Prpf31 // PRP31 pre-mRNA processing factor 31 homolog (yeast) // 7 A1|7 //	Prpf31	NM_027328	0.000160197	0.00201929	-1.8938	wt * 35wt down vs HGPS * 35HGPS
6825875	NM_009029 // Rb1 // retinoblastoma 1 // 14 D3|14 41.0 cM // 19645 /// ENSMUST0000002270	Rb1	NM_009029	0.000160181	0.00201929	1.67712	wt * 35wt up vs HGPS * 35HGPS
6899252	NM_026784 // Pmvk // phosphomevalonate kinase // 3 F1|3 // 68603 /// NM_027348 // Pmvk	Pmvk	NM_026784	0.000160336	0.00201996	-1.87294	wt * 35wt down vs HGPS * 35HGPS
6762106	NM_008825 // Pfkfb2 // 6-phosphofructo-2-kinase/fructose-2,6-biphosphatase 2 // 1 E4|1	Pfkfb2	NM_008825	0.000160465	0.00202048	1.54455	wt * 35wt up vs HGPS * 35HGPS
6785768	NM_207242 // Npc1l1 // NPC1-like 1 // 11 A1|11 // 237636 /// ENSMUST00000004505 // Npc1	Npc1l1	NM_207242	0.00016088	0.00202463	-1.24311	wt * 35wt down vs HGPS * 35HGPS
7014030	NM_146236 // Tceal1 // transcription elongation factor A (SII)-like 1 // X F1|X // 2370	Tceal1	NM_146236	0.000161174	0.00202723	1.71986	wt * 35wt up vs HGPS * 35HGPS
6870975	NM_016666 // Aip // aryl-hydrocarbon receptor-interacting protein // 19 A|19 0.0 cM //	Aip	NM_016666	0.000161389	0.00202879	-1.79189	wt * 35wt down vs HGPS * 35HGPS
7010338	NM_009457 // Uba1 // ubiquitin-like modifier activating enzyme 1 // X A2-A3|X 5.7 cM //	Uba1	NM_009457	0.000161472	0.00202879	-1.31331	wt * 35wt down vs HGPS * 35HGPS
6817367	NM_025366 // Chchd1 // coiled-coil-helix-coiled-coil-helix domain containing 1 // 14|14	Chchd1	NM_025366	0.0001619	0.00203245	-1.593	wt * 35wt down vs HGPS * 35HGPS
6791409	NM_008470 // Krt16 // keratin 16 // 11 D|11 // 16666 /// ENSMUST00000007280 // Krt16 //	Krt16	NM_008470	0.000161937	0.00203245	-5.28603	wt * 35wt down vs HGPS * 35HGPS
6973688	NM_001163749 // 2310057J16Rik // RIKEN cDNA 2310057J16 gene // 8 A1.1|8 // 69697 /// NM	2310057J16Rik	NM_001163749	0.000162827	0.00204251	1.68334	wt * 35wt up vs HGPS * 35HGPS
6996269	NM_008927 // Map2k1 // mitogen-activated protein kinase kinase 1 // 9 C|9 36.0 cM // 26	Map2k1	NM_008927	0.000163329	0.00204552	-1.51939	wt * 35wt down vs HGPS * 35HGPS
6854259	NM_001008425 // Thoc6 // THO complex 6 homolog (Drosophila) // 17 A3.3|17 // 386612 ///	Thoc6	NM_001008425	0.000163193	0.00204552	-1.58439	wt * 35wt down vs HGPS * 35HGPS
6760446	NM_001111314 // Ngef // neuronal guanine nucleotide exchange factor // 1 D|1 54.0 cM //	Ngef	NM_001111314	0.000163243	0.00204552	1.17606	wt * 35wt up vs HGPS * 35HGPS
6945011	NM_012057 // Irf5 // interferon regulatory factor 5 // 6 A3.3|6 7.1 cM // 27056 /// ENS	Irf5	NM_012057	0.000163797	0.00205028	-1.50023	wt * 35wt down vs HGPS * 35HGPS
6970650	NM_011965 // Psma1 // proteasome (prosome, macropain) subunit, alpha type 1 // 7 F1|7 5	Psma1	NM_011965	0.000164294	0.00205429	-1.32776	wt * 35wt down vs HGPS * 35HGPS
6894205	NM_178254 // Tcfl5 // transcription factor-like 5 (basic helix-loop-helix) // 2 H4|2 //	Tcfl5	NM_178254	0.000164276	0.00205429	-1.15925	wt * 35wt down vs HGPS * 35HGPS
6966887	NM_028021 // Myh14 // myosin, heavy polypeptide 14 // 7|7 B2 // 71960 /// ENSMUST000001	Myh14	NM_028021	0.00016453	0.00205454	1.39893	wt * 35wt up vs HGPS * 35HGPS
6819511	NM_145463 // Shisa2 // shisa homolog 2 (Xenopus laevis) // 14 D1|14 // 219134 /// ENSMU	Shisa2	NM_145463	0.000164578	0.00205454	1.45432	wt * 35wt up vs HGPS * 35HGPS
6849775	NM_153062 // Slc37a1 // solute carrier family 37 (glycerol-3-phosphate transporter), me	Slc37a1	NM_153062	0.000164454	0.00205454	1.69376	wt * 35wt up vs HGPS * 35HGPS
6873066	NM_016861 // Pdlim1 // PDZ and LIM domain 1 (elfin) // 19|19 D1 // 54132 /// ENSMUST000	Pdlim1	NM_016861	0.000164755	0.00205565	1.43851	wt * 35wt up vs HGPS * 35HGPS
6927085	NM_011067 // Per3 // period homolog 3 (Drosophila) // 4 E2|4 // 18628 /// ENSMUST000001	Per3	NM_011067	0.000164843	0.00205565	1.45486	wt * 35wt up vs HGPS * 35HGPS
6796807	NM_028105 // Adck1 // aarF domain containing kinase 1 // 12|12 E // 72113 /// ENSMUST00	Adck1	NM_028105	0.000165342	0.00206077	-1.36902	wt * 35wt down vs HGPS * 35HGPS
6978937	NM_009229 // Sntb2 // syntrophin, basic 2 // 8 D3|8 52.0 cM // 20650 /// ENSMUST0000004	Sntb2	NM_009229	0.000167228	0.00208316	1.51524	wt * 35wt up vs HGPS * 35HGPS
6917771	NM_174851 // Il28ra // interleukin 28 receptor alpha // 4 D3|4 // 242700 /// ENSMUST000	Il28ra	NM_174851	0.000167687	0.00208777	1.42223	wt * 35wt up vs HGPS * 35HGPS
6895532	NM_008862 // Pkia // protein kinase inhibitor, alpha // 3 A1|3 // 18767 /// ENSMUST0000	Pkia	NM_008862	0.000167874	0.00208898	1.46187	wt * 35wt up vs HGPS * 35HGPS
6867598	NM_001167885 // Suv420h1 // suppressor of variegation 4-20 homolog 1 (Drosophila) // 19	Suv420h1	NM_001167885	0.00016903	0.00210225	1.36396	wt * 35wt up vs HGPS * 35HGPS
6952818	NM_080467 // Atp6v0a4 // ATPase, H+ transporting, lysosomal V0 subunit A4 // 6 B1|6 //	Atp6v0a4	NM_080467	0.000170351	0.00211754	-1.31592	wt * 35wt down vs HGPS * 35HGPS
6785774	NM_026538 // Ddx56 // DEAD (Asp-Glu-Ala-Asp) box polypeptide 56 // 11 A1|11 3.0 cM // 5	Ddx56	NM_026538	0.000170956	0.00212281	-1.37855	wt * 35wt down vs HGPS * 35HGPS
6750105	NM_001039934 // Mtap2 // microtubule-associated protein 2 // 1 C3|1 33.7 cM // 17756 //	Mtap2	NM_001039934	0.000170942	0.00212281	-1.51701	wt * 35wt down vs HGPS * 35HGPS
6854871	NM_019774 // Akap8 // A kinase (PRKA) anchor protein 8 // 17|17 B2 // 56399 /// ENSMUST	Akap8	NM_019774	0.00017133	0.00212631	1.3085	wt * 35wt up vs HGPS * 35HGPS
6988230	NM_011734 // Siae // sialic acid acetylesterase // 9 A4|9 19.0 cM // 22619 /// ENSMUST0	Siae	NM_011734	0.000171449	0.00212667	1.56263	wt * 35wt up vs HGPS * 35HGPS
6978822	NM_148952 // E2f4 // E2F transcription factor 4 // 8 D3|8 // 104394 /// ENSMUST00000015	E2f4	NM_148952	0.000172898	0.00214349	-1.61993	wt * 35wt down vs HGPS * 35HGPS
6978784	NM_172759 // Ces2e // carboxylesterase 2E // 8 D3|8 // 234673 /// NM_001163756 // Ces2e	Ces2e	NM_172759	0.000173658	0.00215064	-1.19694	wt * 35wt down vs HGPS * 35HGPS
6775415	NM_024499 // Sgta // small glutamine-rich tetratricopeptide repeat (TPR)-containing, al	Sgta	NM_024499	0.000173605	0.00215064	-2.35794	wt * 35wt down vs HGPS * 35HGPS
6779355	NM_011663 // Zrsr1 // zinc finger (CCCH type), RNA binding motif and serine/arginine ri	Zrsr1	NM_011663	0.00017458	0.0021609	2.07058	wt * 35wt up vs HGPS * 35HGPS
6806078	NM_009068 // Ripk1 // receptor (TNFRSF)-interacting serine-threonine kinase 1 // 13 A3.	Ripk1	NM_009068	0.000175068	0.0021658	1.4251	wt * 35wt up vs HGPS * 35HGPS
6932379	NM_009140 // Cxcl2 // chemokine (C-X-C motif) ligand 2 // 5 E1|5 51.0 cM // 20310 /// N	Cxcl2	NM_009140	0.000175656	0.00217191	-3.47953	wt * 35wt down vs HGPS * 35HGPS
6970138	NM_018880 // Trim3 // tripartite motif-containing 3 // 7 E3|7 // 55992 /// ENSMUST00000	Trim3	NM_018880	0.000176014	0.00217519	1.41495	wt * 35wt up vs HGPS * 35HGPS
6771608	NM_027301 // Sdr9c7 // 4short chain dehydrogenase/reductase family 9C, member 7 // 10 D	Sdr9c7	NM_027301	0.000177586	0.00219346	-2.79558	wt * 35wt down vs HGPS * 35HGPS
6901059	NM_008939 // Prss12 // protease, serine, 12 neurotrypsin (motopsin) // 3|3 G3 // 19142	Prss12	NM_008939	0.000178177	0.00219726	-1.56747	wt * 35wt down vs HGPS * 35HGPS
6882374	NM_080463 // Pofut1 // protein O-fucosyltransferase 1 // 2|2 H2 // 140484 /// ENSMUST00	Pofut1	NM_080463	0.000178096	0.00219726	1.28521	wt * 35wt up vs HGPS * 35HGPS
6845444	NM_021301 // Slc15a2 // solute carrier family 15 (H+/peptide transporter), member 2 //	Slc15a2	NM_021301	0.000178054	0.00219726	1.91585	wt * 35wt up vs HGPS * 35HGPS
6957762	NM_026983 // Erp27 // endoplasmic reticulum protein 27 // 6 G1|6 // 69187 /// ENSMUST00	Erp27	NM_026983	0.000179462	0.00221194	-1.15983	wt * 35wt down vs HGPS * 35HGPS
6833640	NM_001136079 // Ptger4 // prostaglandin E receptor 4 (subtype EP4) // 15 A1|15 6.4 cM /	Ptger4	NM_001136079	0.000180657	0.0022255	3.06519	wt * 35wt up vs HGPS * 35HGPS
6901953	NM_018734 // Gbp3 // guanylate binding protein 3 // 3 H1|3 // 55932 /// ENSMUST00000029	Gbp3	NM_018734	0.000181323	0.00223017	-1.1382	wt * 35wt down vs HGPS * 35HGPS
6777932	NM_010296 // Gli1 // GLI-Kruppel family member GLI1 // 10 D3|10 69.0 cM // 14632 /// EN	Gli1	NM_010296	0.000181242	0.00223017	-2.19847	wt * 35wt down vs HGPS * 35HGPS
6833919	NM_145468 // Skp2 // S-phase kinase-associated protein 2 (p45) // 15 A2|15 // 27401 ///	Skp2	NM_145468	0.000181161	0.00223017	-1.61028	wt * 35wt down vs HGPS * 35HGPS
6926853	NM_133201 // Mfn2 // mitofusin 2 // 4 E2|4 // 170731 /// ENSMUST00000030884 // Mfn2 //	Mfn2	NM_133201	0.000181823	0.00223514	1.40572	wt * 35wt up vs HGPS * 35HGPS
6785750	NM_008894 // Pold2 // polymerase (DNA directed), delta 2, regulatory subunit // 11|11 A	Pold2	NM_008894	0.000182304	0.00223987	-1.68654	wt * 35wt down vs HGPS * 35HGPS
6965777	NM_145822 // Cd3eap // CD3E antigen, epsilon polypeptide associated protein // 7 A3|7 /	Cd3eap	NM_145822	0.000183498	0.00225336	-2.20784	wt * 35wt down vs HGPS * 35HGPS
6945704	NM_009430 // Prss2 // protease, serine, 2 // 6 B1|6 // 22072 /// ENSMUST00000070380 //	Prss2	NM_009430	0.000183884	0.00225691	-1.2631	wt * 35wt down vs HGPS * 35HGPS
6755729	NM_030131 // Cnih4 // cornichon homolog 4 (Drosophila) // 1 H4|1 // 98417 /// ENSMUST00	Cnih4	NM_030131	0.000184959	0.00226878	-1.67103	wt * 35wt down vs HGPS * 35HGPS
6872543	NM_001081213 // Ermp1 // endoplasmic reticulum metallopeptidase 1 // 19 C1|19 24.5 cM /	Ermp1	NM_001081213	0.000185046	0.00226878	-1.34494	wt * 35wt down vs HGPS * 35HGPS
6951453	NM_009169 // Shfm1 // split hand/foot malformation (ectrodactyly) type 1 // 6|6 A2 // 2	Shfm1	NM_009169	0.000185522	0.00227342	-1.89388	wt * 35wt down vs HGPS * 35HGPS
6790294	NM_011337 // Ccl3 // chemokine (C-C motif) ligand 3 // 11 C|11 47.59 cM // 20302 /// EN	Ccl3	NM_011337	0.00018563	0.00227355	-1.77747	wt * 35wt down vs HGPS * 35HGPS
6824743	NM_010590 // Jub // ajuba // 14 C3|14 // 16475 /// ENSMUST00000054487 // Jub // ajuba /	Jub	NM_010590	0.000186649	0.00228483	1.45674	wt * 35wt up vs HGPS * 35HGPS
6854658	NM_134115 // Stk38 // serine/threonine kinase 38 // 17 A3.3|17 // 106504 /// ENSMUST000	Stk38	NM_134115	0.000186877	0.00228642	-1.45918	wt * 35wt down vs HGPS * 35HGPS
6843393	NM_007890 // Dyrk1a // dual-specificity tyrosine-(Y)-phosphorylation regulated kinase 1	Dyrk1a	NM_007890	0.00018892	0.00231021	1.43338	wt * 35wt up vs HGPS * 35HGPS
6851734	NM_146081 // Ppp4r1 // protein phosphatase 4, regulatory subunit 1 // 17 E1.2|17 // 703	Ppp4r1	NM_146081	0.00018958	0.00231707	-1.57468	wt * 35wt down vs HGPS * 35HGPS
6996254	NM_016769 // Smad3 // MAD homolog 3 (Drosophila) // 9 D|9 // 17127 /// ENSMUST000000349	Smad3	NM_016769	0.000190671	0.00232919	2.73257	wt * 35wt up vs HGPS * 35HGPS
6814666	NM_001081176 // Polr3g // polymerase (RNA) III (DNA directed) polypeptide G // 13 C3|13	Polr3g	NM_001081176	0.000191256	0.00233511	-1.7334	wt * 35wt down vs HGPS * 35HGPS
6983898	NM_019652 // Asna1 // arsA arsenite transporter, ATP-binding, homolog 1 (bacterial) //	Asna1	NM_019652	0.000192278	0.00234636	-1.73638	wt * 35wt down vs HGPS * 35HGPS
6831821	NM_028195 // Cyth4 // cytohesin 4 // 15 E1|15 // 72318 /// ENSMUST00000043069 // Cyth4	Cyth4	NM_028195	0.000192802	0.00234969	-1.22473	wt * 35wt down vs HGPS * 35HGPS
6993833	NM_026282 // Spc24 // SPC24, NDC80 kinetochore complex component, homolog (S. cerevisia	Spc24	NM_026282	0.000192811	0.00234969	-1.34394	wt * 35wt down vs HGPS * 35HGPS
6991563	NM_178667 // Tfdp2 // transcription factor Dp 2 // 9 E3.3|9 // 211586 /// NM_001184706	Tfdp2	NM_178667	0.000192853	0.00234969	1.75136	wt * 35wt up vs HGPS * 35HGPS
6939986	NM_172713 // Sdad1 // SDA1 domain containing 1 // 5 E2|5 // 231452 /// ENSMUST000000313	Sdad1	NM_172713	0.000193069	0.00235109	-1.52299	wt * 35wt down vs HGPS * 35HGPS
6839059	NM_001136066 // Hmox2 // heme oxygenase (decycling) 2 // 16 B1|16 2.6 cM // 15369 /// N	Hmox2	NM_001136066	0.000194348	0.00236543	-1.66957	wt * 35wt down vs HGPS * 35HGPS
6806271	NR_033218 // Rreb1 // ras responsive element binding protein 1 // 13 A3.3|13 // 68750 /	Rreb1	NR_033218	0.000194481	0.00236581	1.2871	wt * 35wt up vs HGPS * 35HGPS
6771533	NM_010792 // Mettl1 // methyltransferase like 1 // 10 D3|10 // 17299 /// ENSMUST0000000	Mettl1	NM_010792	0.000195405	0.00237581	-1.60884	wt * 35wt down vs HGPS * 35HGPS
6924832	NM_013807 // Plk3 // polo-like kinase 3 (Drosophila) // 4 D1|4 // 12795 /// ENSMUST0000	Plk3	NM_013807	0.000195931	0.00238097	-2.21825	wt * 35wt down vs HGPS * 35HGPS
6768851	NM_001145826 // Specc1l // sperm antigen with calponin homology and coiled-coil domains	Specc1l	NM_001145826	0.000196276	0.00238392	1.48171	wt * 35wt up vs HGPS * 35HGPS
6991991	NM_013649 // Ryk // receptor-like tyrosine kinase // 9 F1|9 61.0 cM // 20187 /// NM_001	Ryk	NM_013649	0.00019643	0.00238455	1.32555	wt * 35wt up vs HGPS * 35HGPS
6806673	NM_021878 // Jarid2 // jumonji, AT rich interactive domain 2 // 13 A5|13 27.0 cM // 164	Jarid2	NM_021878	0.000196879	0.00238876	1.36889	wt * 35wt up vs HGPS * 35HGPS
6939590	NM_153801 // Tecrl // trans-2,3-enoyl-CoA reductase-like // 5 E1|5 // 243078 /// ENSMUS	Tecrl	NM_153801	0.00019719	0.00239129	-1.11923	wt * 35wt down vs HGPS * 35HGPS
6966308	NM_027215 // Tmem147 // transmembrane protein 147 // 7 B1|7 // 69804 /// ENSMUST0000000	Tmem147	NM_027215	0.000197306	0.00239145	-2.08333	wt * 35wt down vs HGPS * 35HGPS
6932615	NM_080708 // Bmp2k // BMP2 inducible kinase // 5 E3|5 // 140780 /// ENSMUST00000035635	Bmp2k	NM_080708	0.00019823	0.00239519	-1.45112	wt * 35wt down vs HGPS * 35HGPS
6867650	NM_031868 // Ppp1ca // protein phosphatase 1, catalytic subunit, alpha isoform // 19|19	Ppp1ca	NM_031868	0.000198108	0.00239519	-1.67082	wt * 35wt down vs HGPS * 35HGPS
6891648	NM_024281 // Rrbp1 // ribosome binding protein 1 // 2 G1|2 // 81910 /// NM_133626 // Rr	Rrbp1	NM_024281	0.000198057	0.00239519	-1.35235	wt * 35wt down vs HGPS * 35HGPS
6906821	NM_010107 // Efna1 // ephrin A1 // 3 F1|3 48.5 cM // 13636 /// NM_001162425 // Efna1 //	Efna1	NM_010107	0.000197991	0.00239519	1.74831	wt * 35wt up vs HGPS * 35HGPS
6876937	NM_172663 // Epc2 // enhancer of polycomb homolog 2 (Drosophila) // 2 C1.1|2 30.0 cM //	Epc2	NM_172663	0.000198228	0.00239519	1.51252	wt * 35wt up vs HGPS * 35HGPS
6817944	NM_001166531 // Sfmbt1 // Scm-like with four mbt domains 1 // 14 B|14 10.5 cM // 54650	Sfmbt1	NM_001166531	0.00019789	0.00239519	1.55891	wt * 35wt up vs HGPS * 35HGPS
6778583	NM_146014 // Ccm2 // cerebral cavernous malformation 2 homolog (human) // 11 A1|11 // 2	Ccm2	NM_146014	0.000199021	0.0024035	-1.535	wt * 35wt down vs HGPS * 35HGPS
6811724	NM_026825 // Lrrc16a // leucine rich repeat containing 16A // 13 A3.2|13 // 68732 /// E	Lrrc16a	NM_026825	0.000200158	0.00241598	-1.51385	wt * 35wt down vs HGPS * 35HGPS
6846576	NM_007938 // Epha6 // Eph receptor A6 // 16 C1.3|16 // 13840 /// ENSMUST00000068860 //	Epha6	NM_007938	0.000200568	0.00241967	-1.10425	wt * 35wt down vs HGPS * 35HGPS
6989732	NM_009672 // Anp32a // acidic (leucine-rich) nuclear phosphoprotein 32 family, member A	Anp32a	NM_009672	0.000201282	0.00242578	1.80069	wt * 35wt up vs HGPS * 35HGPS
6775182	NM_146007 // Col6a2 // collagen, type VI, alpha 2 // 10 B5-C1|10 41.1 cM // 12834 /// E	Col6a2	NM_146007	0.00020118	0.00242578	1.28621	wt * 35wt up vs HGPS * 35HGPS
6880549	NM_013720 // Mga // MAX gene associated // 2 E5|2 // 29808 /// NM_001164274 // Mga // M	Mga	NM_013720	0.000201591	0.00242825	1.99109	wt * 35wt up vs HGPS * 35HGPS
6994935	NM_172769 // Sc5d // sterol-C5-desaturase (fungal ERG3, delta-5-desaturase) homolog (S.	Sc5d	NM_172769	0.000201771	0.00242917	-1.84447	wt * 35wt down vs HGPS * 35HGPS
6945935	NM_012042 // Cul1 // cullin 1 // 6|6 B3 // 26965 /// ENSMUST00000031697 // Cul1 // cull	Cul1	NM_012042	0.000201942	0.00242997	1.37014	wt * 35wt up vs HGPS * 35HGPS
6767537	NM_009846 // Cd24a // CD24a antigen // 10 B2|10 26.0 cM // 12484 /// BC075622 // Cd24a	Cd24a	NM_009846	0.000202482	0.00243521	-1.66495	wt * 35wt down vs HGPS * 35HGPS
6839738	NM_023348 // Snap29 // synaptosomal-associated protein 29 // 16 A3|16 // 67474 /// ENSM	Snap29	NM_023348	0.00020288	0.0024378	-1.7776	wt * 35wt down vs HGPS * 35HGPS
6820573	NM_007920 // Elf1 // E74-like factor 1 // 14 D3|14 // 13709 /// NR_030739 // Gm6649 //	Elf1	NM_007920	0.000202906	0.0024378	1.33904	wt * 35wt up vs HGPS * 35HGPS
7010327	NM_199317 // Phf16 // PHD finger protein 16 // X A1.3|X // 382207 /// ENSMUST0000004369	Phf16	NM_199317	0.000203662	0.00244562	1.54312	wt * 35wt up vs HGPS * 35HGPS
6837783	NR_028449 // Hdac10 // histone deacetylase 10 // 15 E3|15 // 170787 /// NR_028448 // Hd	Hdac10	NR_028449	0.000203941	0.00244771	1.39805	wt * 35wt up vs HGPS * 35HGPS
6934401	NM_030210 // Aacs // acetoacetyl-CoA synthetase // 5|5 F // 78894 /// ENSMUST0000003144	Aacs	NM_030210	0.000204837	0.00245594	-1.72169	wt * 35wt down vs HGPS * 35HGPS
6813327	NM_028870 // Cltb // clathrin, light polypeptide (Lcb) // 13 B1|13 // 74325 /// ENSMUST	Cltb	NM_028870	0.000206417	0.00247234	-1.47858	wt * 35wt down vs HGPS * 35HGPS
6897592	NM_001144987 // Spg20 // spastic paraplegia 20, spartin (Troyer syndrome) homolog (huma	Spg20	NM_001144987	0.000206347	0.00247234	1.9584	wt * 35wt up vs HGPS * 35HGPS
6908474	NM_023214 // Slc30a7 // solute carrier family 30 (zinc transporter), member 7 // 3|3 G2	Slc30a7	NM_023214	0.000206615	0.00247344	-1.31225	wt * 35wt down vs HGPS * 35HGPS
6995066	NM_138955 // Abcg4 // ATP-binding cassette, sub-family G (WHITE), member 4 // 9|9 A5.3	Abcg4	NM_138955	0.000206979	0.00247653	-2.65457	wt * 35wt down vs HGPS * 35HGPS
6873510	NM_175360 // Obfc1 // oligonucleotide/oligosaccharide-binding fold containing 1 // 19 D	Obfc1	NM_175360	0.000207682	0.0024824	-1.56895	wt * 35wt down vs HGPS * 35HGPS
6837028	NM_009008 // Rac2 // RAS-related C3 botulinum substrate 2 // 15 E1|15 // 19354 /// ENSM	Rac2	NM_009008	0.000207662	0.0024824	-1.50615	wt * 35wt down vs HGPS * 35HGPS
6832542	NM_027905 // 1300018J18Rik // RIKEN cDNA 1300018J18 gene // 15 E3|15 // 223776 /// NM_0	1300018J18Rik	NM_027905	0.000208126	0.00248643	1.52319	wt * 35wt up vs HGPS * 35HGPS
6771560	NM_007837 // Ddit3 // DNA-damage inducible transcript 3 // 10 D3|10 // 13198 /// ENSMUS	Ddit3	NM_007837	0.000208894	0.0024942	-1.51543	wt * 35wt down vs HGPS * 35HGPS
6779832	NM_030093 // Snrnp25 // small nuclear ribonucleoprotein 25 (U11/U12) // 11 A4|11 // 783	Snrnp25	NM_030093	0.000208991	0.0024942	-2.67451	wt * 35wt down vs HGPS * 35HGPS
6959000	NM_013648 // Rtn2 // reticulon 2 (Z-band associated protein) // 7 A3|7 4.0 cM // 20167	Rtn2	NM_013648	0.000209945	0.00250431	-1.21118	wt * 35wt down vs HGPS * 35HGPS
6974113	NM_015804 // Atp11a // ATPase, class VI, type 11A // 8|8 A2 // 50770 /// ENSMUST0000009	Atp11a	NM_015804	0.000210287	0.00250712	-1.31581	wt * 35wt down vs HGPS * 35HGPS
6763853	NM_175170 // Pogk // pogo transposable element with KRAB domain // 1 H2.3|1 // 71592 //	Pogk	NM_175170	0.000210447	0.00250773	1.43614	wt * 35wt up vs HGPS * 35HGPS
6837114	NM_010059 // Dmc1 // DMC1 dosage suppressor of mck1 homolog, meiosis-specific homologou	Dmc1	NM_010059	0.000210772	0.00250985	-1.18091	wt * 35wt down vs HGPS * 35HGPS
6782680	NM_033475 // Rab34 // RAB34, member of RAS oncogene family // 11 B5|11 44.89 cM // 1937	Rab34	NM_033475	0.000210839	0.00250985	-1.72772	wt * 35wt down vs HGPS * 35HGPS
6839624	NM_011415 // Snai2 // snail homolog 2 (Drosophila) // 16 A1|16 9.4 cM // 20583 /// ENSM	Snai2	NM_011415	0.000211542	0.00251693	1.94929	wt * 35wt up vs HGPS * 35HGPS
6893131	NM_008420 // Kcnb1 // potassium voltage gated channel, Shab-related subfamily, member 1	Kcnb1	NM_008420	0.00021182	0.00251895	-1.15335	wt * 35wt down vs HGPS * 35HGPS
6935370	NM_007984 // Fscn1 // fascin homolog 1, actin bundling protein (Strongylocentrotus purp	Fscn1	NM_007984	0.000212893	0.00253042	-2.6245	wt * 35wt down vs HGPS * 35HGPS
6929960	NM_024478 // Grpel1 // GrpE-like 1, mitochondrial // 5 B3|5 // 17713 /// ENSMUST0000003	Grpel1	NM_024478	0.000213755	0.00253938	-1.41069	wt * 35wt down vs HGPS * 35HGPS
6873069	NM_019698 // Aldh18a1 // aldehyde dehydrogenase 18 family, member A1 // 19 C3|19 // 564	Aldh18a1	NM_019698	0.000214083	0.00254198	-1.74569	wt * 35wt down vs HGPS * 35HGPS
6893303	NM_009564 // Zfp64 // zinc finger protein 64 // 2 H3|2 98.0 cM // 22722 /// BC004695 //	Zfp64	NM_009564	0.000214537	0.00254607	-1.23597	wt * 35wt down vs HGPS * 35HGPS
6846497	NM_018784 // St3gal6 // ST3 beta-galactoside alpha-2,3-sialyltransferase 6 // 16 C1.2|1	St3gal6	NM_018784	0.000214913	0.00254794	1.38301	wt * 35wt up vs HGPS * 35HGPS
6757423	NM_028534 // Smap1 // stromal membrane-associated protein 1 // 1 A5|1 // 98366 /// NM_1	Smap1	NM_028534	0.000215378	0.00255215	-1.51779	wt * 35wt down vs HGPS * 35HGPS
6836779	NM_029663 // Eef1d // eukaryotic translation elongation factor 1 delta (guanine nucleot	Eef1d	NM_029663	0.000215788	0.00255457	-1.45805	wt * 35wt down vs HGPS * 35HGPS
6840775	NM_177128 // Iqcb1 // IQ calmodulin-binding motif containing 1 // 16 B3|16 // 320299 //	Iqcb1	NM_177128	0.000215801	0.00255457	1.80439	wt * 35wt up vs HGPS * 35HGPS
6915787	NM_145549 // Efcab7 // EF-hand calcium binding domain 7 // 4 C6|4 // 230500 /// ENSMUST	Efcab7	NM_145549	0.00021605	0.00255623	1.39143	wt * 35wt up vs HGPS * 35HGPS
6855003	NM_008202 // Slc39a7 // solute carrier family 39 (zinc transporter), member 7 // 17 B1|	Slc39a7	NM_008202	0.000216371	0.00255873	-1.51364	wt * 35wt down vs HGPS * 35HGPS
6957249	NM_025358 // Ndufa9 // NADH dehydrogenase (ubiquinone) 1 alpha subcomplex, 9 // 6 F3|6	Ndufa9	NM_025358	0.00021654	0.00255942	-1.54873	wt * 35wt down vs HGPS * 35HGPS
6881837	NM_019787 // Sec23b // SEC23B (S. cerevisiae) // 2|2 H1 // 27054 /// ENSMUST00000028916	Sec23b	NM_019787	0.000217457	0.00256767	-1.61288	wt * 35wt down vs HGPS * 35HGPS
6788743	NM_145427 // Atpaf2 // ATP synthase mitochondrial F1 complex assembly factor 2 // 11 B2	Atpaf2	NM_145427	0.000217874	0.00256991	-1.80439	wt * 35wt down vs HGPS * 35HGPS
6786262	NM_025443 // Pno1 // partner of NOB1 homolog (S. cerevisiae) // 11 A2|11 // 66249 /// E	Pno1	NM_025443	0.000217972	0.00256991	-1.89784	wt * 35wt down vs HGPS * 35HGPS
6840532	NM_026898 // Wdr53 // WD repeat domain 53 // 16 B2|16 // 68980 /// NM_001185162 // Wdr5	Wdr53	NM_026898	0.000217977	0.00256991	4.3213	wt * 35wt up vs HGPS * 35HGPS
6850198	NM_134122 // Nrm // nurim (nuclear envelope membrane protein) // 17 B1|17 // 106582 ///	Nrm	NM_134122	0.000218508	0.00257487	1.36424	wt * 35wt up vs HGPS * 35HGPS
6980990	NM_018743 // Agpat6 // 1-acylglycerol-3-phosphate O-acyltransferase 6 (lysophosphatidic	Agpat6	NM_018743	0.000218992	0.00257831	-1.50685	wt * 35wt down vs HGPS * 35HGPS
6949744	NM_020001 // Clec4n // C-type lectin domain family 4, member n // 6 F3|6 55.0 cM // 566	Clec4n	NM_020001	0.000219111	0.00257831	-1.31473	wt * 35wt down vs HGPS * 35HGPS
6994830	NM_172768 // Gramd1b // GRAM domain containing 1B // 9|9 B // 235283 /// ENSMUST0000004	Gramd1b	NM_172768	0.000219132	0.00257831	1.26045	wt * 35wt up vs HGPS * 35HGPS
6788411	NM_009720 // Atox1 // ATX1 (antioxidant protein 1) homolog 1 (yeast) // 11 B1.3 // 1192	Atox1	NM_009720	0.000219338	0.00257866	-1.93065	wt * 35wt down vs HGPS * 35HGPS
6831592	NM_011759 // Zfp41 // zinc finger protein 41 // 15 D3|15 // 22701 /// NM_001044718 // Z	Zfp41	NM_011759	0.000219383	0.00257866	1.15482	wt * 35wt up vs HGPS * 35HGPS
6785665	NM_197979 // Uqcr10 // ubiquinol-cytochrome c reductase, complex III subunit X // 11 A1	Uqcr10	NM_197979	0.000219578	0.00257965	-4.549	wt * 35wt down vs HGPS * 35HGPS
6812214	NM_009450 // Tubb2a // tubulin, beta 2A // 13 A3.3|13 16.0 cM // 22151 /// ENSMUST00000	Tubb2a	NM_009450	0.000220585	0.0025895	-2.68852	wt * 35wt down vs HGPS * 35HGPS
6759549	NM_011770 // Ikzf2 // IKAROS family zinc finger 2 // 1 C3|1 // 22779 /// ENSMUST0000002	Ikzf2	NM_011770	0.000220638	0.0025895	2.02365	wt * 35wt up vs HGPS * 35HGPS
6803946	NM_010178 // Srsf10 // serine/arginine-rich splicing factor 10 // 4 D3|4 // 14105 /// E	Srsf10	NM_010178	0.000221395	0.00259672	-1.13829	wt * 35wt down vs HGPS * 35HGPS
6916238	NM_007943 // Eps15 // epidermal growth factor receptor pathway substrate 15 // 4 C7|4 /	Eps15	NM_007943	0.000221476	0.00259672	1.21619	wt * 35wt up vs HGPS * 35HGPS
6926855	NM_011122 // Plod1 // procollagen-lysine, 2-oxoglutarate 5-dioxygenase 1 // 4 E2|4 76.5	Plod1	NM_011122	0.000222161	0.00260345	1.5481	wt * 35wt up vs HGPS * 35HGPS
6849771	NM_177823 // Ubash3a // ubiquitin associated and SH3 domain containing, A // 17 A3.3|17	Ubash3a	NM_177823	0.000225671	0.00264193	-1.10918	wt * 35wt down vs HGPS * 35HGPS
6946277	NM_025816 // Tax1bp1 // Tax1 (human T-cell leukemia virus type I) binding protein 1 //	Tax1bp1	NM_025816	0.000225915	0.00264345	1.68961	wt * 35wt up vs HGPS * 35HGPS
6768860	NM_133995 // Upb1 // ureidopropionase, beta // 10 C1|10 // 103149 /// ENSMUST0000003992	Upb1	NM_133995	0.000226294	0.00264656	1.28475	wt * 35wt up vs HGPS * 35HGPS
6831993	NM_178719 // Smcr7l // Smith-Magenis syndrome chromosome region, candidate 7-like (huma	Smcr7l	NM_178719	0.000226503	0.00264768	-1.3299	wt * 35wt down vs HGPS * 35HGPS
6772111	NM_001114333 // Grm1 // glutamate receptor, metabotropic 1 // 10|10 A2 // 14816 /// NM_	Grm1	NM_001114333	0.000226877	0.00265072	-1.14874	wt * 35wt down vs HGPS * 35HGPS
6955935	NM_025829 // Eif4e3 // eukaryotic translation initiation factor 4E member 3 // 6 D3|6 /	Eif4e3	NM_025829	0.000227609	0.00265795	1.46056	wt * 35wt up vs HGPS * 35HGPS
6996127	NM_145616 // Lrrc49 // leucine rich repeat containing 49 // 9 B|9 // 102747 /// NM_0011	Lrrc49	NM_145616	0.000227902	0.00266003	-1.2981	wt * 35wt down vs HGPS * 35HGPS
6790199	NM_011329 // Ccl1 // chemokine (C-C motif) ligand 1 // 11 C|11 47.32 cM // 20290 /// EN	Ccl1	NM_011329	0.000228674	0.00266771	-1.79806	wt * 35wt down vs HGPS * 35HGPS
6975904	NM_027973 // Mlf1ip // myeloid leukemia factor 1 interacting protein // 8|8 B2 // 71876	Mlf1ip	NM_027973	0.000228817	0.00266805	-1.18582	wt * 35wt down vs HGPS * 35HGPS
6929710	NM_009206 // Slc4a1ap // solute carrier family 4 (anion exchanger), member 1, adaptor p	Slc4a1ap	NM_009206	0.000229254	0.00267181	-1.33167	wt * 35wt down vs HGPS * 35HGPS
6791238	NM_028149 // Fbxl20 // F-box and leucine-rich repeat protein 20 // 11 D|11 // 72194 ///	Fbxl20	NM_028149	0.000229638	0.00267495	1.93913	wt * 35wt up vs HGPS * 35HGPS
6777180	NM_024454 // Rab21 // RAB21, member RAS oncogene family // 10|10 D1 // 216344 /// ENSMU	Rab21	NM_024454	0.000230791	0.00268569	-1.30336	wt * 35wt down vs HGPS * 35HGPS
6783020	NM_001035854 // Ap2b1 // adaptor-related protein complex 2, beta 1 subunit // 11|11 B5	Ap2b1	NM_001035854	0.000231092	0.00268786	1.46224	wt * 35wt up vs HGPS * 35HGPS
6784245	NM_134028 // Tubg2 // tubulin, gamma 2 // 11 D|11 // 103768 /// NM_134024 // Tubg1 // t	Tubg2	NM_134028	0.000232274	0.00269892	-1.33844	wt * 35wt down vs HGPS * 35HGPS
6892139	NM_175093 // Trib3 // tribbles homolog 3 (Drosophila) // 2 G3|2 86.0 cM // 228775 /// E	Trib3	NM_175093	0.000232795	0.00270362	-1.913	wt * 35wt down vs HGPS * 35HGPS
6830026	NM_011766 // Zfpm2 // zinc finger protein, multitype 2 // 15 C|15 19.3 cM // 22762 ///	Zfpm2	NM_011766	0.000233032	0.00270368	-1.10234	wt * 35wt down vs HGPS * 35HGPS
6978883	NM_133792 // Pla2g15 // phospholipase A2, group XV // 8 D3|8 // 192654 /// ENSMUST00000	Pla2g15	NM_133792	0.000233028	0.00270368	1.43451	wt * 35wt up vs HGPS * 35HGPS
6769917	NM_053072 // Fgd6 // FYVE, RhoGEF and PH domain containing 6 // 10|10 C3 // 13998 /// E	Fgd6	NM_053072	0.000233202	0.00270431	-1.72825	wt * 35wt down vs HGPS * 35HGPS
6902518	NM_133247 // Usp33 // ubiquitin specific peptidase 33 // 3 H3|3 // 170822 /// NM_001076	Usp33	NM_133247	0.000233513	0.00270657	1.59817	wt * 35wt up vs HGPS * 35HGPS
6990705	NM_026658 // Mto1 // mitochondrial translation optimization 1 homolog (S. cerevisiae) /	Mto1	NM_026658	0.000233892	0.00270828	-1.27583	wt * 35wt down vs HGPS * 35HGPS
6788274	NM_025352 // Uqcrq // ubiquinol-cytochrome c reductase, complex III subunit VII // 11 B	Uqcrq	NM_025352	0.000234716	0.00271646	-2.29938	wt * 35wt down vs HGPS * 35HGPS
6952231	NM_133931 // Pot1a // protection of telomeres 1A // 6 A3.1|6 // 101185 /// ENSMUST00000	Pot1a	NM_133931	0.000235018	0.00271861	1.43022	wt * 35wt up vs HGPS * 35HGPS
6845995	NM_172455 // Tmprss7 // transmembrane serine protease 7 // 16 B5|16 // 208171 /// ENSMU	Tmprss7	NM_172455	0.000235251	0.00271996	-1.20584	wt * 35wt down vs HGPS * 35HGPS
6992178	NM_145620 // Rrp9 // RRP9, small subunit (SSU) processome component, homolog (yeast) //	Rrp9	NM_145620	0.000235485	0.00272132	-1.3952	wt * 35wt down vs HGPS * 35HGPS
6848553	NM_145968 // Tagap // T-cell activation Rho GTPase-activating protein // 17 A1|17 // 72	Tagap	NM_145968	0.000235616	0.00272148	-1.30509	wt * 35wt down vs HGPS * 35HGPS
6926123	NM_011942 // Lypla2 // lysophospholipase 2 // 4 D3|4 // 26394 /// ENSMUST00000067567 //	Lypla2	NM_011942	0.000235828	0.00272258	-1.64746	wt * 35wt down vs HGPS * 35HGPS
6845146	NM_177326 // Pak2 // p21 protein (Cdc42/Rac)-activated kinase 2 // 16 B2|16 21.2 cM //	Pak2	NM_177326	0.000236781	0.00273224	1.36781	wt * 35wt up vs HGPS * 35HGPS
6996370	NM_172536 // Zfp609 // zinc finger protein 609 // 9 C|9 // 214812 /// ENSMUST0000015910	Zfp609	NM_172536	0.000237981	0.00274472	1.32593	wt * 35wt up vs HGPS * 35HGPS
6905296	NM_133784 // Wwtr1 // WW domain containing transcription regulator 1 // 3 D|3 // 97064	Wwtr1	NM_133784	0.000238532	0.00274972	2.10843	wt * 35wt up vs HGPS * 35HGPS
6771718	NM_008398 // Itga7 // integrin alpha 7 // 10 D3|10 72.0 cM // 16404 /// ENSMUST00000099	Itga7	NM_008398	0.000239383	0.00275659	-1.54291	wt * 35wt down vs HGPS * 35HGPS
6906971	NM_008412 // Ivl // involucrin // 3 F1|3 45.2 cM // 16447 /// ENSMUST00000053107 // Ivl	Ivl	NM_008412	0.000239719	0.00275659	-3.885	wt * 35wt down vs HGPS * 35HGPS
6799462	NM_010496 // Id2 // inhibitor of DNA binding 2 // 12 B|12 7.0 cM // 15902 /// ENSMUST00	Id2	NM_010496	0.000239407	0.00275659	1.86482	wt * 35wt up vs HGPS * 35HGPS
6754014	NM_054102 // Ivns1abp // influenza virus NS1A binding protein // 1 G2|1 // 117198 /// N	Ivns1abp	NM_054102	0.000239638	0.00275659	1.80594	wt * 35wt up vs HGPS * 35HGPS
6850196	NM_001010833 // Mdc1 // mediator of DNA damage checkpoint 1 // 17 B1|17 // 240087 /// E	Mdc1	NM_001010833	0.000239717	0.00275659	1.55923	wt * 35wt up vs HGPS * 35HGPS
6850705	NM_207161 // BC048355 // cDNA sequence BC048355 // 17 C|17 // 381101 /// ENSMUST0000004	BC048355	NM_207161	0.000240381	0.00276285	1.42619	wt * 35wt up vs HGPS * 35HGPS
6871332	NM_144785 // Slc22a19 // solute carrier family 22 (organic anion transporter), member 1	Slc22a19	NM_144785	0.00024081	0.00276642	-1.0868	wt * 35wt down vs HGPS * 35HGPS
6827132	NM_015822 // Fbxl3 // F-box and leucine-rich repeat protein 3 // 14|14 E2.2 // 50789 //	Fbxl3	NM_015822	0.00024109	0.00276827	1.49168	wt * 35wt up vs HGPS * 35HGPS
6834025	NM_008728 // Npr3 // natriuretic peptide receptor 3 // 15 A1|15 6.7 cM // 18162 /// NM_	Npr3	NM_008728	0.000241895	0.00277614	1.2995	wt * 35wt up vs HGPS * 35HGPS
6937069	NM_001127356 // Eif2b4 // eukaryotic translation initiation factor 2B, subunit 4 delta	Eif2b4	NM_001127356	0.000242649	0.00278343	-2.10529	wt * 35wt down vs HGPS * 35HGPS
6791656	NM_026551 // Dcakd // dephospho-CoA kinase domain containing // 11 E1|11 // 68087 /// E	Dcakd	NM_026551	0.000242832	0.00278415	-1.50458	wt * 35wt down vs HGPS * 35HGPS
6949962	BC016429 // D6Wsu163e // DNA segment, Chr 6, Wayne State University 163, expressed // 6	D6Wsu163e	BC016429	0.000243496	0.0027904	-1.77565	wt * 35wt down vs HGPS * 35HGPS
6979421	NM_028131 // Cenpn // centromere protein N // 8 E1|8 // 72155 /// ENSMUST00000034205 //	Cenpn	NM_028131	0.000243887	0.00279077	-1.4082	wt * 35wt down vs HGPS * 35HGPS
6775192	NM_021568 // Pcbp3 // poly(rC) binding protein 3 // 10|10 B5.1-B5.3 // 59093 /// ENSMUS	Pcbp3	NM_021568	0.000243824	0.00279077	-1.15286	wt * 35wt down vs HGPS * 35HGPS
6828642	NM_198024 // Ranbp3l // RAN binding protein 3-like // 15 A1|15 // 223332 /// ENSMUST000	Ranbp3l	NM_198024	0.000243755	0.00279077	-1.09389	wt * 35wt down vs HGPS * 35HGPS
6845471	NM_028812 // Gtf2e1 // general transcription factor II E, polypeptide 1 (alpha subunit)	Gtf2e1	NM_028812	0.000248348	0.00283902	-1.72082	wt * 35wt down vs HGPS * 35HGPS
6881031	NM_207680 // Bcl2l11 // BCL2-like 11 (apoptosis facilitator) // 2|2 F3-G1 // 12125 ///	Bcl2l11	NM_207680	0.000248547	0.00283991	1.62666	wt * 35wt up vs HGPS * 35HGPS
6750532	NM_001039509 // Pnkd // paroxysmal nonkinesiogenic dyskinesia // 1|1 C3 // 56695 /// NM	Pnkd	NM_001039509	0.000248773	0.00284003	2.13848	wt * 35wt up vs HGPS * 35HGPS
6783913	NM_138657 // Socs7 // suppressor of cytokine signaling 7 // 11 D|11 // 192157 /// ENSMU	Socs7	NM_138657	0.000248801	0.00284003	1.33504	wt * 35wt up vs HGPS * 35HGPS
6831254	NM_010158 // Khdrbs3 // KH domain containing, RNA binding, signal transduction associat	Khdrbs3	NM_010158	0.00024972	0.00284913	-1.23747	wt * 35wt down vs HGPS * 35HGPS
6784236	NM_016920 // Atp6v0a1 // ATPase, H+ transporting, lysosomal V0 subunit A1 // 11 D|11 55	Atp6v0a1	NM_016920	0.00025089	0.00286108	-1.35908	wt * 35wt down vs HGPS * 35HGPS
6785446	NM_013770 // Slc25a10 // solute carrier family 25 (mitochondrial carrier, dicarboxylate	Slc25a10	NM_013770	0.000251802	0.00286727	-1.73259	wt * 35wt down vs HGPS * 35HGPS
6957330	NM_011657 // Tulp3 // tubby-like protein 3 // 6 F3|6 62.5 cM // 22158 /// ENSMUST000000	Tulp3	NM_011657	0.000251741	0.00286727	-1.41895	wt * 35wt down vs HGPS * 35HGPS
7016711	NM_019680 // Elf4 // E74-like factor 4 (ets domain transcription factor) // X A3.2|X //	Elf4	NM_019680	0.000251629	0.00286727	1.87018	wt * 35wt up vs HGPS * 35HGPS
6867638	NM_008851 // Pitpnm1 // phosphatidylinositol transfer protein, membrane-associated 1 //	Pitpnm1	NM_008851	0.000252109	0.00286937	-1.45687	wt * 35wt down vs HGPS * 35HGPS
6885749	NM_172660 // D2Wsu81e // DNA segment, Chr 2, Wayne State University 81, expressed // 2	D2Wsu81e	NM_172660	0.000255785	0.00290837	-1.40097	wt * 35wt down vs HGPS * 35HGPS
6805270	NM_175665 // Hist1h2bk // histone cluster 1, H2bk // 13 A2-A3|13 // 319184 /// ENSMUST0	Hist1h2bk	NM_175665	0.00025656	0.00291507	-7.27005	wt * 35wt down vs HGPS * 35HGPS
6823284	NM_010610 // Kcnma1 // potassium large conductance calcium-activated channel, subfamily	Kcnma1	NM_010610	0.000256624	0.00291507	1.42324	wt * 35wt up vs HGPS * 35HGPS
6836646	NM_153053 // Sf3b4 // splicing factor 3b, subunit 4 // 3 F2.1|3 // 107701 /// ENSMUST00	Sf3b4	NM_153053	0.000258602	0.0029361	-1.65136	wt * 35wt down vs HGPS * 35HGPS
6983234	NM_026964 // Ccdc124 // coiled-coil domain containing 124 // 8|8 C1 // 234388 /// ENSMU	Ccdc124	NM_026964	0.000261127	0.00296045	-2.10144	wt * 35wt down vs HGPS * 35HGPS
6808271	NM_030711 // Erap1 // endoplasmic reticulum aminopeptidase 1 // 13 C1|13 // 80898 /// E	Erap1	NM_030711	0.000261047	0.00296045	1.50424	wt * 35wt up vs HGPS * 35HGPS
[truncated: 3,267 more rows]

## Sheet: °° 35d (WT UP vs HGPS)
Transcript ID	gene_assignment	Gene Symbol	RefSeq	p-value(WT * 35WT vs. HGPS * 35HGPS)	stepup(p-value(WT * 35WT vs. HGPS * 35HGPS))	Fold-Change(WT * 35WT vs. HGPS * 35HGPS)	Fold-Change(WT * 35WT vs. HGPS * 35HGPS) (Description)
6907010	NM_025420 // Lce1m // late cornified envelope 1M // 3 F2|3 // 66203 /// ENSMUST00000029	Lce1m	NM_025420	2.80305e-07	1.75337e-05	62.9313	wt * 35wt up vs HGPS * 35HGPS
6785865	NM_008343 // Igfbp3 // insulin-like growth factor binding protein 3 // 11 A1|11 1.35 cM	Igfbp3	NM_008343	4.72999e-09	1.00327e-06	18.3423	wt * 35wt up vs HGPS * 35HGPS
6969207	NM_029614 // Prss23 // protease, serine, 23 // 7 E1|7 // 76453 /// ENSMUST00000041761 /	Prss23	NM_029614	4.76614e-11	5.85282e-08	14.7647	wt * 35wt up vs HGPS * 35HGPS
6967203	NM_207537 // Mrgprb3 // MAS-related GPR, member B3 // 7 B4|7 // 404238 /// ENSMUST00000	Mrgprb3	NM_207537	2.3502e-07	1.54352e-05	13.6669	wt * 35wt up vs HGPS * 35HGPS
6978284	NM_008631 // Mt4 // metallothionein 4 // 8 C5|8 45.0 cM // 17752 /// ENSMUST00000034207	Mt4	NM_008631	2.29702e-06	7.96215e-05	9.68861	wt * 35wt up vs HGPS * 35HGPS
6928846	NM_028882 // Sema3d // sema domain, immunoglobulin domain (Ig), short basic domain, sec	Sema3d	NM_028882	4.95002e-07	2.60708e-05	9.53812	wt * 35wt up vs HGPS * 35HGPS
6972314	NR_001592 // H19 // H19 fetal liver mRNA // 7 F5|7 69.03 cM // 14955 /// NR_030416 // M	H19	NR_001592	3.43315e-05	0.000622924	8.49817	wt * 35wt up vs HGPS * 35HGPS
6963442	NM_009627 // Adm // adrenomedullin // 7 F1|7 50.5 cM // 11535 /// ENSMUST00000033054 //	Adm	NM_009627	0.000142733	0.00185378	7.84081	wt * 35wt up vs HGPS * 35HGPS
6910173	NM_010516 // Cyr61 // cysteine rich protein 61 // 3 H2|3 72.9 cM // 16007 /// ENSMUST00	Cyr61	NM_010516	1.65734e-12	6.44485e-09	7.81896	wt * 35wt up vs HGPS * 35HGPS
6770901	NM_146010 // Tspan8 // tetraspanin 8 // 10 D2|10 // 216350 /// NM_001168680 // Tspan8 /	Tspan8	NM_146010	7.09509e-07	3.42383e-05	7.79425	wt * 35wt up vs HGPS * 35HGPS
6955259	NM_054041 // Antxr1 // anthrax toxin receptor 1 // 6 D1|6 // 69538 /// ENSMUST000000420	Antxr1	NM_054041	7.6012e-11	6.8212e-08	7.667	wt * 35wt up vs HGPS * 35HGPS
6853934	NM_007865 // Dll1 // delta-like 1 (Drosophila) // 17 A2|17 8.2 cM // 13388 /// ENSMUST0	Dll1	NM_007865	4.44085e-10	2.28015e-07	7.65605	wt * 35wt up vs HGPS * 35HGPS
6881370	NM_007553 // Bmp2 // bone morphogenetic protein 2 // 2 F2|2 76.1 cM // 12156 /// ENSMUS	Bmp2	NM_007553	2.47544e-08	2.81741e-06	7.60762	wt * 35wt up vs HGPS * 35HGPS
6881870	NM_053195 // Slc24a3 // solute carrier family 24 (sodium/potassium/calcium exchanger),	Slc24a3	NM_053195	4.43528e-09	9.89434e-07	7.53132	wt * 35wt up vs HGPS * 35HGPS
6976790	NM_010934 // Npy1r // neuropeptide Y receptor Y1 // 8 B3-C2|8 33.0 cM // 18166 /// ENSM	Npy1r	NM_010934	1.19731e-06	4.90101e-05	7.4237	wt * 35wt up vs HGPS * 35HGPS
6899443	NM_028622 // Lce1c // late cornified envelope 1C // 3 F1|3 // 73719 /// ENSMUST00000047	Lce1c	NM_028622	3.2994e-06	0.00010417	7.06439	wt * 35wt up vs HGPS * 35HGPS
6928965	NM_013657 // Sema3c // sema domain, immunoglobulin domain (Ig), short basic domain, sec	Sema3c	NM_013657	3.94915e-10	2.09413e-07	6.83593	wt * 35wt up vs HGPS * 35HGPS
6784290	NM_025404 // Arl4d // ADP-ribosylation factor-like 4D // 11 D|11 // 80981 /// BC016113	Arl4d	NM_025404	3.51079e-07	2.05298e-05	6.78826	wt * 35wt up vs HGPS * 35HGPS
6766491	NM_178934 // Slc2a12 // solute carrier family 2 (facilitated glucose transporter), memb	Slc2a12	NM_178934	2.96952e-07	1.8185e-05	6.75981	wt * 35wt up vs HGPS * 35HGPS
6766353	NM_172786 // Il20ra // interleukin 20 receptor, alpha // 10 A3|10 // 237313 /// ENSMUST	Il20ra	NM_172786	4.40987e-07	2.40701e-05	6.68268	wt * 35wt up vs HGPS * 35HGPS
6779672	NM_146015 // Efemp1 // epidermal growth factor-containing fibulin-like extracellular ma	Efemp1	NM_146015	1.01456e-09	3.64181e-07	6.62221	wt * 35wt up vs HGPS * 35HGPS
6935402	NM_144915 // Daglb // diacylglycerol lipase, beta // 5 G2|5 // 231871 /// ENSMUST000001	Daglb	NM_144915	7.51219e-08	6.46769e-06	6.34403	wt * 35wt up vs HGPS * 35HGPS
6968842	NM_011983 // Homer2 // homer homolog 2 (Drosophila) // 7 D3|7 // 26557 /// NM_001164086	Homer2	NM_011983	2.59427e-05	0.000502659	6.22853	wt * 35wt up vs HGPS * 35HGPS
6901737	NM_007409 // Adh1 // alcohol dehydrogenase 1 (class I) // 3 G3|3 71.2 cM // 11522 /// E	Adh1	NM_007409	0.00114329	0.00871459	6.1507	wt * 35wt up vs HGPS * 35HGPS
6872584	NM_138595 // Gldc // glycine decarboxylase // 19 C|19 25.0 cM // 104174 /// ENSMUST0000	Gldc	NM_138595	1.28472e-06	5.1152e-05	6.06549	wt * 35wt up vs HGPS * 35HGPS
6853899	NM_011581 // Thbs2 // thrombospondin 2 // 17 A3-B|17 8.1 cM // 21826 /// ENSMUST0000002	Thbs2	NM_011581	2.0741e-06	7.35972e-05	5.97941	wt * 35wt up vs HGPS * 35HGPS
6924588	NM_177668 // Skint10 // selection and upkeep of intraepithelial T cells 10 // 4 D1|4 //	Skint10	NM_177668	1.76265e-06	6.52797e-05	5.91967	wt * 35wt up vs HGPS * 35HGPS
6800229	NM_001146196 // Scin // scinderin // 12 B1|12 // 20259 /// NM_009132 // Scin // scinder	Scin	NM_001146196	1.80682e-09	5.3637e-07	5.76121	wt * 35wt up vs HGPS * 35HGPS
6807336	NM_009369 // Tgfbi // transforming growth factor, beta induced // 13 B-C1|13 38.0 cM //	Tgfbi	NM_009369	1.66509e-11	2.98845e-08	5.71362	wt * 35wt up vs HGPS * 35HGPS
6978884	NM_178798 // Slc7a6 // solute carrier family 7 (cationic amino acid transporter, y+ sys	Slc7a6	NM_178798	3.20109e-09	7.77999e-07	5.71288	wt * 35wt up vs HGPS * 35HGPS
6880393	NM_011580 // Thbs1 // thrombospondin 1 // 2 F1-F3|2 65.0 cM // 21825 /// ENSMUST0000003	Thbs1	NM_011580	2.90288e-07	1.79655e-05	5.71183	wt * 35wt up vs HGPS * 35HGPS
6868676	NM_010638 // Klf9 // Kruppel-like factor 9 // 19|19 C1 // 16601 /// BC138724 // Klf9 //	Klf9	NM_010638	4.70527e-09	1.00327e-06	5.62449	wt * 35wt up vs HGPS * 35HGPS
6916774	NM_008190 // Guca2a // guanylate cyclase activator 2a (guanylin) // 4 D2.1|4 57.0 cM //	Guca2a	NM_008190	1.51048e-07	1.08106e-05	5.55265	wt * 35wt up vs HGPS * 35HGPS
6762094	NM_010016 // Cd55 // CD55 antigen // 1 E4|1 67.6 cM // 13136 /// NM_007827 // Daf2 // d	Cd55	NM_010016	4.34635e-08	4.26088e-06	5.55226	wt * 35wt up vs HGPS * 35HGPS
6841712	NM_001014423 // Abi3bp // ABI gene family, member 3 (NESH) binding protein // 16 C1.1|1	Abi3bp	NM_001014423	2.34619e-08	2.72327e-06	5.46852	wt * 35wt up vs HGPS * 35HGPS
6781612	NM_008885 // Pmp22 // peripheral myelin protein 22 // 11 B3|11 34.45 cM // 18858 /// EN	Pmp22	NM_008885	2.8509e-06	9.3292e-05	5.44213	wt * 35wt up vs HGPS * 35HGPS
6766623	NM_010217 // Ctgf // connective tissue growth factor // 10 A3-B1|10 17.0 cM // 14219 //	Ctgf	NM_010217	1.10072e-08	1.7696e-06	5.42236	wt * 35wt up vs HGPS * 35HGPS
6872029	NM_011921 // Aldh1a7 // aldehyde dehydrogenase family 1, subfamily A7 // 19 B|19 20.0 c	Aldh1a7	NM_011921	2.14094e-07	1.42315e-05	5.41949	wt * 35wt up vs HGPS * 35HGPS
6827123	NM_177715 // Kctd12 // potassium channel tetramerisation domain containing 12 // 14 E2.	Kctd12	NM_177715	5.11178e-07	2.66224e-05	5.37693	wt * 35wt up vs HGPS * 35HGPS
6850066	NM_031176 // Tnxb // tenascin XB // 17 B1|17 18.74 cM // 81877 /// ENSMUST00000087399 /	Tnxb	NM_031176	8.37246e-08	7.07776e-06	5.32542	wt * 35wt up vs HGPS * 35HGPS
6838563	NM_153407 // Csrnp2 // cysteine-serine-rich nuclear protein 2 // 15 F1|15 // 207785 ///	Csrnp2	NM_153407	2.65147e-05	0.000512969	5.21544	wt * 35wt up vs HGPS * 35HGPS
6756541	NM_001111059 // Cd34 // CD34 antigen // 1 H6|1 106.6 cM // 12490 /// NM_133654 // Cd34	Cd34	NM_001111059	5.50775e-09	1.08904e-06	5.12493	wt * 35wt up vs HGPS * 35HGPS
6807480	NM_001025074 // Ntrk2 // neurotrophic tyrosine kinase, receptor, type 2 // 13 B1-B2|13	Ntrk2	NM_001025074	1.60865e-08	2.2886e-06	4.95016	wt * 35wt up vs HGPS * 35HGPS
6787196	NM_146017 // Gabrp // gamma-aminobutyric acid (GABA) A receptor, pi // 11 A4|11 // 2166	Gabrp	NM_146017	5.0522e-05	0.000836014	4.90862	wt * 35wt up vs HGPS * 35HGPS
6971490	NM_010207 // Fgfr2 // fibroblast growth factor receptor 2 // 7 F3|7 // 14183 /// NM_201	Fgfr2	NM_010207	3.37396e-08	3.53686e-06	4.86908	wt * 35wt up vs HGPS * 35HGPS
6792129	NM_147219 // Abca5 // ATP-binding cassette, sub-family A (ABC1), member 5 // 11 E1|11 /	Abca5	NM_147219	2.9053e-08	3.18247e-06	4.83226	wt * 35wt up vs HGPS * 35HGPS
6792838	NM_026907 // Sectm1b // secreted and transmembrane 1B // 11 E2|11 // 58210 /// ENSMUST0	Sectm1b	NM_026907	2.72474e-05	0.000524103	4.82827	wt * 35wt up vs HGPS * 35HGPS
6803274	NM_026535 // Serpina12 // serine (or cysteine) peptidase inhibitor, clade A (alpha-1 an	Serpina12	NM_026535	1.92224e-06	6.95611e-05	4.81684	wt * 35wt up vs HGPS * 35HGPS
6899760	NM_001009935 // Txnip // thioredoxin interacting protein // 3 F2.2|3 47.1 cM // 56338 /	Txnip	NM_001009935	3.74471e-07	2.12067e-05	4.81038	wt * 35wt up vs HGPS * 35HGPS
6978291	NM_013602 // Mt1 // metallothionein 1 // 8 C5|8 45.0 cM // 17748 /// ENSMUST00000034215	Mt1	NM_013602	5.51604e-10	2.62654e-07	4.7325	wt * 35wt up vs HGPS * 35HGPS
6879646	NM_001111060 // Cd59a // CD59a antigen // 2 55.0 cM // 12509 /// NM_007652 // Cd59a //	Cd59a	NM_001111060	1.51972e-08	2.21613e-06	4.68998	wt * 35wt up vs HGPS * 35HGPS
6861458	NM_133237 // Apcdd1 // adenomatosis polyposis coli down-regulated 1 // 18 E1|18 // 4945	Apcdd1	NM_133237	7.80947e-10	3.25376e-07	4.62422	wt * 35wt up vs HGPS * 35HGPS
6935059	NM_009599 // Ache // acetylcholinesterase // 5 G2|5 77.0 cM // 11423 /// ENSMUST0000002	Ache	NM_009599	9.0707e-10	3.52157e-07	4.56444	wt * 35wt up vs HGPS * 35HGPS
6900994	NM_013867 // Bcar3 // breast cancer anti-estrogen resistance 3 // 3|3 G3 // 29815 /// E	Bcar3	NM_013867	1.24607e-06	5.02996e-05	4.49695	wt * 35wt up vs HGPS * 35HGPS
6837827	NM_009713 // Arsa // arylsulfatase A // 15|15 E // 11883 /// ENSMUST00000023292 // Arsa	Arsa	NM_009713	2.23354e-06	7.78967e-05	4.41938	wt * 35wt up vs HGPS * 35HGPS
6840532	NM_026898 // Wdr53 // WD repeat domain 53 // 16 B2|16 // 68980 /// NM_001185162 // Wdr5	Wdr53	NM_026898	0.000217977	0.00256991	4.3213	wt * 35wt up vs HGPS * 35HGPS
6874653	NM_028804 // Ccdc3 // coiled-coil domain containing 3 // 2 A1|2 // 74186 /// ENSMUST000	Ccdc3	NM_028804	1.38875e-09	4.50122e-07	4.28232	wt * 35wt up vs HGPS * 35HGPS
6917809	NM_008321 // Id3 // inhibitor of DNA binding 3 // 4 D3|4 66.0 cM // 15903 /// ENSMUST00	Id3	NM_008321	1.97802e-05	0.000407633	4.22311	wt * 35wt up vs HGPS * 35HGPS
6790699	NM_172563 // Hlf // hepatic leukemia factor // 11 C-D|11 52.0 cM // 217082 /// ENSMUST0	Hlf	NM_172563	2.02308e-09	5.55324e-07	4.17629	wt * 35wt up vs HGPS * 35HGPS
6873516	NM_007732 // Col17a1 // collagen, type XVII, alpha 1 // 19 D1|19 49.0 cM // 12821 /// E	Col17a1	NM_007732	3.34885e-09	8.0552e-07	4.0624	wt * 35wt up vs HGPS * 35HGPS
6748883	NM_010555 // Il1r2 // interleukin 1 receptor, type II // 1 B|1 19.5 cM // 16178 /// ENS	Il1r2	NM_010555	1.03425e-07	8.29251e-06	4.04533	wt * 35wt up vs HGPS * 35HGPS
6978290	NM_008630 // Mt2 // metallothionein 2 // 8 C5|8 45.0 cM // 17750 /// ENSMUST00000034214	Mt2	NM_008630	8.07307e-10	3.25837e-07	3.97859	wt * 35wt up vs HGPS * 35HGPS
7020772	NM_019397 // Egfl6 // EGF-like-domain, multiple 6 // X F5|X 71.5 cM // 54156 /// BC1177	Egfl6	NM_019397	2.2779e-08	2.71106e-06	3.92978	wt * 35wt up vs HGPS * 35HGPS
6788723	NM_009026 // Rasd1 // RAS, dexamethasone-induced 1 // 11|11 B2 // 19416 /// ENSMUST0000	Rasd1	NM_009026	0.000266039	0.00300156	3.88165	wt * 35wt up vs HGPS * 35HGPS
6791069	NM_008081 // B4galnt2 // beta-1,4-N-acetyl-galactosaminyl transferase 2 // 11 D|11 55.7	B4galnt2	NM_008081	2.96994e-05	0.000559731	3.82818	wt * 35wt up vs HGPS * 35HGPS
6768143	NM_144822 // Cbara1 // calcium binding atopy-related autoantigen 1 // 10 B4|10 // 21600	Cbara1	NM_144822	1.71634e-06	6.39706e-05	3.8154	wt * 35wt up vs HGPS * 35HGPS
6777190	NM_010195 // Lgr5 // leucine rich repeat containing G protein coupled receptor 5 // 10	Lgr5	NM_010195	0.000554655	0.00517442	3.79795	wt * 35wt up vs HGPS * 35HGPS
6854826	NM_144855 // Cbs // cystathionine beta-synthase // 17 A-C|17 17.4 cM // 12411 /// NM_17	Cbs	NM_144855	4.24584e-09	9.61786e-07	3.76035	wt * 35wt up vs HGPS * 35HGPS
6844447	NM_013790 // Abcc5 // ATP-binding cassette, sub-family C (CFTR/MRP), member 5 // 16 A3|	Abcc5	NM_013790	1.05426e-09	3.72696e-07	3.7565	wt * 35wt up vs HGPS * 35HGPS
6924721	NM_007823 // Cyp4b1 // cytochrome P450, family 4, subfamily b, polypeptide 1 // 4 D1|4	Cyp4b1	NM_007823	1.0527e-07	8.35427e-06	3.74872	wt * 35wt up vs HGPS * 35HGPS
6939677	NM_178730 // Tmprss11f // transmembrane protease, serine 11f // 5 E1|5 // 243083 /// EN	Tmprss11f	NM_178730	9.21268e-05	0.00134009	3.72474	wt * 35wt up vs HGPS * 35HGPS
6933812	NM_021344 // Tesc // tescalcin // 5 F|5 64.0 cM // 57816 /// ENSMUST00000031304 // Tesc	Tesc	NM_021344	7.88764e-05	0.00118645	3.7171	wt * 35wt up vs HGPS * 35HGPS
6974663	NM_013834 // Sfrp1 // secreted frizzled-related protein 1 // 8 A2|8 9.5 cM // 20377 ///	Sfrp1	NM_013834	2.81321e-08	3.09612e-06	3.71216	wt * 35wt up vs HGPS * 35HGPS
6781502	NM_007436 // Aldh3a1 // aldehyde dehydrogenase family 3, subfamily A1 // 11 B2|11 34.25	Aldh3a1	NM_007436	2.75548e-05	0.000526945	3.6973	wt * 35wt up vs HGPS * 35HGPS
6827284	NM_011897 // Spry2 // sprouty homolog 2 (Drosophila) // 14 E2.3|14 51.0 cM // 24064 ///	Spry2	NM_011897	1.05536e-06	4.47703e-05	3.69356	wt * 35wt up vs HGPS * 35HGPS
6787174	NM_008005 // Fgf18 // fibroblast growth factor 18 // 11 A4|11 // 14172 /// ENSMUST00000	Fgf18	NM_008005	6.8639e-07	3.35741e-05	3.6886	wt * 35wt up vs HGPS * 35HGPS
6991192	NM_011851 // Nt5e // 5' nucleotidase, ecto // 9|9 E3.2 // 23959 /// ENSMUST00000034992	Nt5e	NM_011851	6.80972e-10	3.05547e-07	3.64316	wt * 35wt up vs HGPS * 35HGPS
6818742	NM_033602 // Peli2 // pellino 2 // 14 C1|14 16.5 cM // 93834 /// ENSMUST00000073150 //	Peli2	NM_033602	4.39313e-07	2.40611e-05	3.622	wt * 35wt up vs HGPS * 35HGPS
6868371	NM_008137 // Gna14 // guanine nucleotide binding protein, alpha 14 // 19 A-B|19 9.0 cM	Gna14	NM_008137	9.91278e-11	7.4898e-08	3.59988	wt * 35wt up vs HGPS * 35HGPS
6764010	NM_022563 // Ddr2 // discoidin domain receptor family, member 2 // 1 H1-H5|1 90.0 cM //	Ddr2	NM_022563	2.62283e-06	8.74226e-05	3.57028	wt * 35wt up vs HGPS * 35HGPS
6846029	NM_021496 // Pvrl3 // poliovirus receptor-related 3 // 16 B5|16 // 58998 /// NM_021495	Pvrl3	NM_021496	1.1822e-06	4.86476e-05	3.5237	wt * 35wt up vs HGPS * 35HGPS
6752152	NM_027548 // Serpinb7 // serine (or cysteine) peptidase inhibitor, clade B, member 7 //	Serpinb7	NM_027548	9.37802e-06	0.00023065	3.51863	wt * 35wt up vs HGPS * 35HGPS
6948015	NM_009320 // Slc6a6 // solute carrier family 6 (neurotransmitter transporter, taurine),	Slc6a6	NM_009320	1.25583e-06	5.05097e-05	3.50604	wt * 35wt up vs HGPS * 35HGPS
6812375	NM_153529 // Nrn1 // neuritin 1 // 13 A3.3|13 // 68404 /// ENSMUST00000037623 // Nrn1 /	Nrn1	NM_153529	1.23609e-06	4.99833e-05	3.50523	wt * 35wt up vs HGPS * 35HGPS
6750868	NM_028817 // Acsl3 // acyl-CoA synthetase long-chain family member 3 // 1 C4|1 24.1 cM	Acsl3	NM_028817	6.26191e-06	0.000167357	3.5017	wt * 35wt up vs HGPS * 35HGPS
6963418	NM_009516 // Wee1 // WEE 1 homolog 1 (S. pombe) // 7 F1|7 // 22390 /// ENSMUST000000333	Wee1	NM_009516	3.46749e-09	8.17208e-07	3.45964	wt * 35wt up vs HGPS * 35HGPS
6932540	NM_007635 // Ccng2 // cyclin G2 // 5|5 E3.3-F1.3 // 12452 /// ENSMUST00000031331 // Ccn	Ccng2	NM_007635	1.74232e-08	2.34981e-06	3.42768	wt * 35wt up vs HGPS * 35HGPS
6782554	NM_010484 // Slc6a4 // solute carrier family 6 (neurotransmitter transporter, serotonin	Slc6a4	NM_010484	3.0147e-07	1.84134e-05	3.40692	wt * 35wt up vs HGPS * 35HGPS
6803917	NM_010588 // Jag2 // jagged 2 // 12 F1|12 57.9 cM // 16450 /// ENSMUST00000075827 // Ja	Jag2	NM_010588	1.67273e-08	2.3447e-06	3.40115	wt * 35wt up vs HGPS * 35HGPS
6814348	NM_028878 // Slc6a19 // solute carrier family 6 (neurotransmitter transporter), member	Slc6a19	NM_028878	9.78743e-06	0.000239371	3.37886	wt * 35wt up vs HGPS * 35HGPS
6848761	NM_022315 // Smoc2 // SPARC related modular calcium binding 2 // 17 A2|17 10.0 cM // 64	Smoc2	NM_022315	9.20701e-09	1.55665e-06	3.35518	wt * 35wt up vs HGPS * 35HGPS
6886908	NM_001139509 // Nr4a2 // nuclear receptor subfamily 4, group A, member 2 // 2 C1.1|2 34	Nr4a2	NM_001139509	0.00115317	0.00876941	3.35089	wt * 35wt up vs HGPS * 35HGPS
7002886	NM_008256 // Hmgcs2 // 3-hydroxy-3-methylglutaryl-Coenzyme A synthase 2 // 3 F2.2|3 48.	Hmgcs2	NM_008256	9.56781e-05	0.00137783	3.34031	wt * 35wt up vs HGPS * 35HGPS
6927362	NM_021604 // Agrn // agrin // 4 E2|4 80.0 cM // 11603 /// ENSMUST00000075787 // Agrn //	Agrn	NM_021604	2.41036e-06	8.23404e-05	3.33746	wt * 35wt up vs HGPS * 35HGPS
6786049	NM_172496 // Cobl // cordon-bleu // 11 A1|11 6.5 cM // 12808 /// ENSMUST00000109651 //	Cobl	NM_172496	8.15282e-07	3.73716e-05	3.33702	wt * 35wt up vs HGPS * 35HGPS
6878712	NM_001081349 // Slc43a1 // solute carrier family 43, member 1 // 2|2 E1 // 72401 /// NM	Slc43a1	NM_001081349	0.000262771	0.00297332	3.33394	wt * 35wt up vs HGPS * 35HGPS
6837925	NM_001109040 // Kif21a // kinesin family member 21A // 15 E3|15 55.1 cM // 16564 /// NM	Kif21a	NM_001109040	5.16955e-09	1.04883e-06	3.31707	wt * 35wt up vs HGPS * 35HGPS
6833516	NM_008800 // Pde1b // phosphodiesterase 1B, Ca2+-calmodulin dependent // 15 F3|15 // 18	Pde1b	NM_008800	2.43793e-05	0.000479916	3.31157	wt * 35wt up vs HGPS * 35HGPS
6982267	NM_133791 // Wwc2 // WW, C2 and coiled-coil domain containing 2 // 8 B1.1|8 30.0 cM //	Wwc2	NM_133791	1.7351e-07	1.21208e-05	3.29878	wt * 35wt up vs HGPS * 35HGPS
6815599	NM_001077495 // Pik3r1 // phosphatidylinositol 3-kinase, regulatory subunit, polypeptid	Pik3r1	NM_001077495	1.66821e-06	6.24761e-05	3.29673	wt * 35wt up vs HGPS * 35HGPS
6907204	NM_007899 // Ecm1 // extracellular matrix protein 1 // 3 F2.1|3 45.4 cM // 13601 /// EN	Ecm1	NM_007899	1.1933e-05	0.000279539	3.25355	wt * 35wt up vs HGPS * 35HGPS
6925369	NM_153177 // Eif2c4 // eukaryotic translation initiation factor 2C, 4 // 4 D2.2|4 // 76	Eif2c4	NM_153177	9.01891e-11	7.25618e-08	3.25001	wt * 35wt up vs HGPS * 35HGPS
6791344	NM_025720 // Krtap3-2 // keratin associated protein 3-2 // 11 D|11 // 66708 /// NM_0255	Krtap3-2	NM_025720	7.1669e-05	0.00109867	3.24717	wt * 35wt up vs HGPS * 35HGPS
6828522	NM_013584 // Lifr // leukemia inhibitory factor receptor // 15 A1|15 4.6 cM // 16880 //	Lifr	NM_013584	5.73843e-07	2.91697e-05	3.20859	wt * 35wt up vs HGPS * 35HGPS
6756478	NM_008484 // Lamb3 // laminin, beta 3 // 1 H2-H6|1 104.0 cM // 16780 /// ENSMUST0000001	Lamb3	NM_008484	3.2846e-08	3.49938e-06	3.2078	wt * 35wt up vs HGPS * 35HGPS
6824266	NM_007554 // Bmp4 // bone morphogenetic protein 4 // 14 C1|14 15.0 cM // 12159 /// ENSM	Bmp4	NM_007554	3.41827e-05	0.000621629	3.18854	wt * 35wt up vs HGPS * 35HGPS
7015007	NM_010216 // Figf // c-fos induced growth factor // X F5|X 70.0 cM // 14205 /// ENSMUST	Figf	NM_010216	1.31996e-06	5.23764e-05	3.17933	wt * 35wt up vs HGPS * 35HGPS
6964527	NM_019564 // Htra1 // HtrA serine peptidase 1 // 7 F3|7 // 56213 /// ENSMUST00000006367	Htra1	NM_019564	3.08765e-08	3.31986e-06	3.17412	wt * 35wt up vs HGPS * 35HGPS
6979483	NM_019707 // Cdh13 // cadherin 13 // 8 E1|8 64.0 cM // 12554 /// ENSMUST00000117160 //	Cdh13	NM_019707	9.04886e-07	3.98355e-05	3.14935	wt * 35wt up vs HGPS * 35HGPS
7019818	NM_001077364 // Tsc22d3 // TSC22 domain family, member 3 // X F1|X // 14605 /// NM_0102	Tsc22d3	NM_001077364	1.12788e-05	0.000266894	3.14462	wt * 35wt up vs HGPS * 35HGPS
6911679	NM_021897 // Trp53inp1 // transformation related protein 53 inducible nuclear protein 1	Trp53inp1	NM_021897	1.91923e-05	0.000398894	3.14451	wt * 35wt up vs HGPS * 35HGPS
6866021	NM_007420 // Adrb2 // adrenergic receptor, beta 2 // 18 E1|18 34.0 cM // 11555 /// ENSM	Adrb2	NM_007420	2.93691e-07	1.8128e-05	3.14177	wt * 35wt up vs HGPS * 35HGPS
6769535	NM_011595 // Timp3 // tissue inhibitor of metalloproteinase 3 // 10 C1-D1|10 47.0 cM //	Timp3	NM_011595	1.63241e-06	6.15098e-05	3.14031	wt * 35wt up vs HGPS * 35HGPS
6923520	NM_010008 // Cyp2j6 // cytochrome P450, family 2, subfamily j, polypeptide 6 // 4 C5|4	Cyp2j6	NM_010008	3.98296e-06	0.000118989	3.11125	wt * 35wt up vs HGPS * 35HGPS
6857483	NM_009994 // Cyp1b1 // cytochrome P450, family 1, subfamily b, polypeptide 1 // 17 E3|1	Cyp1b1	NM_009994	8.97433e-07	3.95821e-05	3.09673	wt * 35wt up vs HGPS * 35HGPS
6917656	NM_027995 // Paqr7 // progestin and adipoQ receptor family member VII // 4 D3|4 // 7190	Paqr7	NM_027995	0.00031807	0.00342781	3.08257	wt * 35wt up vs HGPS * 35HGPS
6833640	NM_001136079 // Ptger4 // prostaglandin E receptor 4 (subtype EP4) // 15 A1|15 6.4 cM /	Ptger4	NM_001136079	0.000180657	0.0022255	3.06519	wt * 35wt up vs HGPS * 35HGPS
6916784	NM_007902 // Edn2 // endothelin 2 // 4 D2.2|4 // 13615 /// ENSMUST00000030384 // Edn2 /	Edn2	NM_007902	2.69034e-07	1.70111e-05	3.06478	wt * 35wt up vs HGPS * 35HGPS
6815542	NM_001038602 // Marveld2 // MARVEL (membrane-associating) domain containing 2 // 13 D1|	Marveld2	NM_001038602	8.45856e-08	7.10105e-06	3.06016	wt * 35wt up vs HGPS * 35HGPS
6992613	NM_001114347 // Clasp2 // CLIP associating protein 2 // 9|9 F2 // 76499 /// NM_029633 /	Clasp2	NM_001114347	3.07049e-09	7.62134e-07	3.05361	wt * 35wt up vs HGPS * 35HGPS
6869979	NM_053197 // Sfxn3 // sideroflexin 3 // 19|19 D1 // 94280 /// NM_001178012 // Sfxn3 //	Sfxn3	NM_053197	1.56633e-10	1.10744e-07	3.04962	wt * 35wt up vs HGPS * 35HGPS
6791405	NM_008469 // Krt15 // keratin 15 // 11 D|11 58.5 cM // 16665 /// ENSMUST00000107411 //	Krt15	NM_008469	1.32201e-09	4.40646e-07	3.04566	wt * 35wt up vs HGPS * 35HGPS
6902204	NM_010318 // Gng5 // guanine nucleotide binding protein (G protein), gamma 5 // 3 H2|3	Gng5	NM_010318	0.00176107	0.0120285	3.04165	wt * 35wt up vs HGPS * 35HGPS
6868356	NM_008139 // Gnaq // guanine nucleotide binding protein, alpha q polypeptide // 19 A|19	Gnaq	NM_008139	1.12351e-08	1.78325e-06	3.03066	wt * 35wt up vs HGPS * 35HGPS
6925345	NM_001162533 // 1700029G01Rik // RIKEN cDNA 1700029G01 gene // 4 D2.2|4 // 66938 /// NM	1700029G01Rik	NM_001162533	4.55701e-06	0.000133163	3.027	wt * 35wt up vs HGPS * 35HGPS
6910610	NM_016867 // Gipc2 // GIPC PDZ domain containing family, member 2 // 3 H3|3 // 54120 //	Gipc2	NM_016867	6.93143e-06	0.000180496	3.02545	wt * 35wt up vs HGPS * 35HGPS
6790275	NM_080453 // Mmp28 // matrix metallopeptidase 28 (epilysin) // 11 C|11 // 118453 /// NM	Mmp28	NM_080453	6.14043e-06	0.000165246	3.0208	wt * 35wt up vs HGPS * 35HGPS
6806958	NM_025711 // Aspn // asporin // 13|13 B1 // 66695 /// NM_001172481 // Aspn // asporin /	Aspn	NM_025711	5.11334e-06	0.000144262	3.00298	wt * 35wt up vs HGPS * 35HGPS
6756238	NM_008976 // Ptpn14 // protein tyrosine phosphatase, non-receptor type 14 // 1 H6|1 103	Ptpn14	NM_008976	1.91943e-10	1.21038e-07	2.99055	wt * 35wt up vs HGPS * 35HGPS
6760177	NM_010570 // Irs1 // insulin receptor substrate 1 // 1 C5|1 57.0 cM // 16367 /// ENSMUS	Irs1	NM_010570	1.39534e-05	0.000314855	2.9898	wt * 35wt up vs HGPS * 35HGPS
6966039	NM_175641 // Ltbp4 // latent transforming growth factor beta binding protein 4 // 7 A3|	Ltbp4	NM_175641	8.08282e-09	1.41796e-06	2.98972	wt * 35wt up vs HGPS * 35HGPS
6844316	NM_011172 // Prodh // proline dehydrogenase // 16 A3|16 10.73 cM // 19125 /// ENSMUST00	Prodh	NM_011172	6.38135e-06	0.000169385	2.98907	wt * 35wt up vs HGPS * 35HGPS
6923525	NM_028979 // Cyp2j9 // cytochrome P450, family 2, subfamily j, polypeptide 9 // 4 C5|4	Cyp2j9	NM_028979	1.13172e-05	0.00026753	2.97973	wt * 35wt up vs HGPS * 35HGPS
6900975	NM_172525 // Arhgap29 // Rho GTPase activating protein 29 // 3 G1|3 // 214137 /// ENSMU	Arhgap29	NM_172525	4.15949e-08	4.11226e-06	2.96267	wt * 35wt up vs HGPS * 35HGPS
6988291	NM_172767 // Vwa5a // von Willebrand factor A domain containing 5A // 9 B|9 // 67776 //	Vwa5a	NM_172767	1.7845e-09	5.3637e-07	2.94301	wt * 35wt up vs HGPS * 35HGPS
6960404	NM_016974 // Dbp // D site albumin promoter binding protein // 7 B4|7 23.0 cM // 13170	Dbp	NM_016974	1.81171e-05	0.000381505	2.94095	wt * 35wt up vs HGPS * 35HGPS
6838287	NM_027052 // Slc38a4 // solute carrier family 38, member 4 // 15 F1|15 // 69354 /// ENS	Slc38a4	NM_027052	2.535e-07	1.62046e-05	2.94076	wt * 35wt up vs HGPS * 35HGPS
6952750	NM_008973 // Ptn // pleiotrophin // 6 B1|6 13.5 cM // 19242 /// ENSMUST00000101534 // P	Ptn	NM_008973	3.10172e-10	1.72308e-07	2.93188	wt * 35wt up vs HGPS * 35HGPS
6757898	NM_153408 // Neurl3 // neuralized homolog 3 homolog (Drosophila) // 1 B|1 // 214854 ///	Neurl3	NM_153408	7.09483e-07	3.42383e-05	2.92245	wt * 35wt up vs HGPS * 35HGPS
6850537	NM_018887 // Cyp39a1 // cytochrome P450, family 39, subfamily a, polypeptide 1 // 17 B3	Cyp39a1	NM_018887	8.46087e-08	7.10105e-06	2.92019	wt * 35wt up vs HGPS * 35HGPS
6970635	NM_025846 // Rras2 // related RAS viral (r-ras) oncogene homolog 2 // 7 F2|7 // 66922 /	Rras2	NM_025846	1.44618e-06	5.60504e-05	2.91946	wt * 35wt up vs HGPS * 35HGPS
6844806	NM_173379 // Leprel1 // leprecan-like 1 // 16 B1|16 // 210530 /// ENSMUST00000039990 //	Leprel1	NM_173379	2.62778e-09	6.78756e-07	2.91334	wt * 35wt up vs HGPS * 35HGPS
6876161	NM_145144 // Aif1l // allograft inflammatory factor 1-like // 2 B|2 // 108897 /// ENSMU	Aif1l	NM_145144	0.000447268	0.00442001	2.89373	wt * 35wt up vs HGPS * 35HGPS
6792708	NM_008730 // Nptx1 // neuronal pentraxin 1 // 11 E1-E2|11 75.0 cM // 18164 /// ENSMUST0	Nptx1	NM_008730	8.26145e-07	3.75012e-05	2.88568	wt * 35wt up vs HGPS * 35HGPS
6906998	NM_028628 // Lce1l // late cornified envelope 1L // 3 F1|3 // 73730 /// ENSMUST00000054	Lce1l	NM_028628	0.00230621	0.0148274	2.88485	wt * 35wt up vs HGPS * 35HGPS
6921916	NM_018761 // Ctnnal1 // catenin (cadherin associated protein), alpha-like 1 // 4|4 C1 /	Ctnnal1	NM_018761	7.68648e-07	3.61575e-05	2.88099	wt * 35wt up vs HGPS * 35HGPS
6921562	NM_025944 // 2810432L12Rik // RIKEN cDNA 2810432L12 gene // 4 B1|4 // 67063 /// ENSMUST	2810432L12Rik	NM_025944	1.45153e-06	5.60712e-05	2.87626	wt * 35wt up vs HGPS * 35HGPS
6980032	NM_010578 // Itgb1 // integrin beta 1 (fibronectin receptor beta) // 8 E2|8 // 16412 //	Itgb1	NM_010578	6.02632e-06	0.000164068	2.87387	wt * 35wt up vs HGPS * 35HGPS
6812973	NM_010617 // Kif13a // kinesin family member 13A // 13|13 B1 // 16553 /// ENSMUST000000	Kif13a	NM_010617	5.89113e-11	6.18328e-08	2.86831	wt * 35wt up vs HGPS * 35HGPS
6788410	NM_009242 // Sparc // secreted acidic cysteine rich glycoprotein // 11 B1|11 29.9 cM //	Sparc	NM_009242	0.00081777	0.0068486	2.86393	wt * 35wt up vs HGPS * 35HGPS
6784466	NM_009521 // Wnt3 // wingless-related MMTV integration site 3 // 11 E1|11 63.0 cM // 22	Wnt3	NM_009521	6.6552e-05	0.00103658	2.86106	wt * 35wt up vs HGPS * 35HGPS
6906441	NM_030706 // Trim2 // tripartite motif-containing 2 // 3 F1|3 // 80890 /// ENSMUST00000	Trim2	NM_030706	1.07396e-07	8.40862e-06	2.8607	wt * 35wt up vs HGPS * 35HGPS
6959250	NM_009999 // Cyp2b10 // cytochrome P450, family 2, subfamily b, polypeptide 10 // 7 A3|	Cyp2b10	NM_009999	4.87314e-05	0.000815634	2.85828	wt * 35wt up vs HGPS * 35HGPS
6759718	NM_027884 // Tns1 // tensin 1 // 1 C3|1 44.5 cM // 21961 /// BC055076 // Tns1 // tensin	Tns1	NM_027884	1.19167e-06	4.89507e-05	2.85075	wt * 35wt up vs HGPS * 35HGPS
6950413	NM_010128 // Emp1 // epithelial membrane protein 1 // 6 G1|6 65.0 cM // 13730 /// ENSMU	Emp1	NM_010128	1.74386e-10	1.1967e-07	2.84803	wt * 35wt up vs HGPS * 35HGPS
6870424	NM_001164099 // Add3 // adducin 3 (gamma) // 19 D2|19 47.0 cM // 27360 /// NM_013758 //	Add3	NM_001164099	5.12606e-08	4.82263e-06	2.83495	wt * 35wt up vs HGPS * 35HGPS
6935060	NM_027356 // Ufsp1 // UFM1-specific peptidase 1 // 5 G2|5 78.0 cM // 70240 /// ENSMUST0	Ufsp1	NM_027356	2.59757e-07	1.65141e-05	2.81701	wt * 35wt up vs HGPS * 35HGPS
6970735	NM_011445 // Sox6 // SRY-box containing gene 6 // 7 F1|7 55.0 cM // 20679 /// NM_001025	Sox6	NM_011445	6.2635e-08	5.66434e-06	2.81504	wt * 35wt up vs HGPS * 35HGPS
6838695	NM_212487 // Krt78 // keratin 78 // 15 F3|15 // 332131 /// ENSMUST00000062260 // Krt78	Krt78	NM_212487	0.00123743	0.00926268	2.80945	wt * 35wt up vs HGPS * 35HGPS
6847556	NM_009621 // Adamts1 // a disintegrin-like and metallopeptidase (reprolysin type) with	Adamts1	NM_009621	3.95711e-06	0.00011852	2.80676	wt * 35wt up vs HGPS * 35HGPS
6786473	NM_018861 // Slc1a4 // solute carrier family 1 (glutamate/neutral amino acid transporte	Slc1a4	NM_018861	1.06274e-06	4.50017e-05	2.8062	wt * 35wt up vs HGPS * 35HGPS
6772193	NM_011682 // Utrn // utrophin // 10 A1|10 3.0 cM // 22288 /// ENSMUST00000076817 // Utr	Utrn	NM_011682	1.90263e-06	6.92301e-05	2.79179	wt * 35wt up vs HGPS * 35HGPS
6959273	NM_007814 // Cyp2b19 // cytochrome P450, family 2, subfamily b, polypeptide 19 // 7 A3|	Cyp2b19	NM_007814	0.000501092	0.00480772	2.78483	wt * 35wt up vs HGPS * 35HGPS
6944372	NM_007616 // Cav1 // caveolin 1, caveolae protein // 6|6 A2 // 12389 /// ENSMUST0000000	Cav1	NM_007616	3.32179e-08	3.50697e-06	2.76893	wt * 35wt up vs HGPS * 35HGPS
6933389	NM_001163996 // Zfp605 // zinc finger protein 605 // 5 F|5 // 675812 /// ENSMUST0000008	Zfp605	NM_001163996	0.000508552	0.00484873	2.76435	wt * 35wt up vs HGPS * 35HGPS
6783044	NM_183249 // 1100001G20Rik // RIKEN cDNA 1100001G20 gene // 11 C|11 // 66107 /// ENSMUS	1100001G20Rik	NM_183249	0.000810322	0.00680332	2.76265	wt * 35wt up vs HGPS * 35HGPS
6855680	NM_028751 // Tjap1 // tight junction associated protein 1 // 17 C|17 // 74094 /// ENSMU	Tjap1	NM_028751	5.36035e-08	4.99502e-06	2.75959	wt * 35wt up vs HGPS * 35HGPS
6897557	NM_015784 // Postn // periostin, osteoblast specific factor // 3 C|3 // 50706 /// ENSMU	Postn	NM_015784	0.0107942	0.0452321	2.7545	wt * 35wt up vs HGPS * 35HGPS
6870697	NM_181415 // Atrnl1 // attractin like 1 // 19 D2|19 // 226255 /// ENSMUST00000077282 //	Atrnl1	NM_181415	3.65594e-07	2.10015e-05	2.74926	wt * 35wt up vs HGPS * 35HGPS
6751349	NM_177646 // Dgkd // diacylglycerol kinase, delta // 1 D|1 // 227333 /// ENSMUST0000002	Dgkd	NM_177646	8.3557e-07	3.76312e-05	2.74831	wt * 35wt up vs HGPS * 35HGPS
6935275	NM_021528 // Chst12 // carbohydrate sulfotransferase 12 // 5 G2|5 // 59031 /// ENSMUST0	Chst12	NM_021528	0.000952157	0.00766324	2.74437	wt * 35wt up vs HGPS * 35HGPS
6858743	NM_008058 // Fzd8 // frizzled homolog 8 (Drosophila) // 18 A1|18 2.0 cM // 14370 /// EN	Fzd8	NM_008058	5.56817e-07	2.85832e-05	2.7386	wt * 35wt up vs HGPS * 35HGPS
6775185	NM_009933 // Col6a1 // collagen, type VI, alpha 1 // 10 B5-C1|10 41.1 cM // 12833 /// E	Col6a1	NM_009933	3.80147e-07	2.147e-05	2.73406	wt * 35wt up vs HGPS * 35HGPS
6996254	NM_016769 // Smad3 // MAD homolog 3 (Drosophila) // 9 D|9 // 17127 /// ENSMUST000000349	Smad3	NM_016769	0.000190671	0.00232919	2.73257	wt * 35wt up vs HGPS * 35HGPS
6839919	NM_029436 // Klhl24 // kelch-like 24 (Drosophila) // 16|16 B1 // 75785 /// ENSMUST00000	Klhl24	NM_029436	7.03944e-06	0.0001829	2.72479	wt * 35wt up vs HGPS * 35HGPS
6933028	NM_001080798 // Aff1 // AF4/FMR2 family, member 1 // 5 E|5 56.0 cM // 17355 /// NM_1339	Aff1	NM_001080798	2.76384e-08	3.07075e-06	2.72034	wt * 35wt up vs HGPS * 35HGPS
6748525	NM_134448 // Dst // dystonin // 1 B|1 16.5 cM // 13518 /// NM_133833 // Dst // dystonin	Dst	NM_134448	8.69586e-06	0.000216769	2.69674	wt * 35wt up vs HGPS * 35HGPS
6896038	NM_009210 // Hltf // helicase-like transcription factor // 3 A2|3 12.0 cM // 20585 ///	Hltf	NM_009210	3.33179e-06	0.000104626	2.69118	wt * 35wt up vs HGPS * 35HGPS
6815268	NM_007974 // F2rl1 // coagulation factor II (thrombin) receptor-like 1 // 13 D1|13 46.9	F2rl1	NM_007974	6.31231e-05	0.000995127	2.68764	wt * 35wt up vs HGPS * 35HGPS
6822946	NM_011584 // Nr1d2 // nuclear receptor subfamily 1, group D, member 2 // 14 A2|14 // 35	Nr1d2	NM_011584	4.88212e-05	0.000815971	2.68704	wt * 35wt up vs HGPS * 35HGPS
6879054	NM_172668 // Lrp4 // low density lipoprotein receptor-related protein 4 // 2 E1|2 50.0	Lrp4	NM_172668	1.37789e-07	1.01416e-05	2.65597	wt * 35wt up vs HGPS * 35HGPS
6935197	NM_001038703 // Gpr146 // G protein-coupled receptor 146 // 5|5 G1 // 80290 /// NM_0302	Gpr146	NM_001038703	0.000578845	0.00530256	2.6466	wt * 35wt up vs HGPS * 35HGPS
6755845	NM_173378 // Trp53bp2 // transformation related protein 53 binding protein 2 // 1 H5|1	Trp53bp2	NM_173378	1.00499e-05	0.000245021	2.64542	wt * 35wt up vs HGPS * 35HGPS
6748889	NM_008365 // Il18r1 // interleukin 18 receptor 1 // 1 B|1 // 16182 /// NM_001161842 //	Il18r1	NM_008365	2.20186e-06	7.71378e-05	2.64341	wt * 35wt up vs HGPS * 35HGPS
6906104	NM_175193 // Golim4 // golgi integral membrane protein 4 // 3 E3|3 // 73124 /// ENSMUST	Golim4	NM_175193	4.46548e-08	4.30531e-06	2.6363	wt * 35wt up vs HGPS * 35HGPS
6852229	NM_019919 // Ltbp1 // latent transforming growth factor beta binding protein 1 // 17|17	Ltbp1	NM_019919	2.48171e-07	1.59794e-05	2.62956	wt * 35wt up vs HGPS * 35HGPS
6824942	NM_030004 // Cryl1 // crystallin, lambda 1 // 14 C3|14 20.0 cM // 68631 /// ENSMUST0000	Cryl1	NM_030004	3.39314e-05	0.000619474	2.62591	wt * 35wt up vs HGPS * 35HGPS
6772255	NM_001002268 // Gpr126 // G protein-coupled receptor 126 // 10 A2|10 // 215798 /// ENSM	Gpr126	NM_001002268	3.12437e-06	9.97234e-05	2.62586	wt * 35wt up vs HGPS * 35HGPS
6779185	BC040462 // Spred2 // sprouty-related, EVH1 domain containing 2 // 11|11 A3.2 // 114716	Spred2	BC040462	2.13998e-07	1.42315e-05	2.61812	wt * 35wt up vs HGPS * 35HGPS
7012730	NM_013476 // Ar // androgen receptor // X C3|X 36.0 cM // 11835 /// ENSMUST00000052837	Ar	NM_013476	6.57748e-09	1.25792e-06	2.61767	wt * 35wt up vs HGPS * 35HGPS
6981757	NM_015802 // Dlc1 // deleted in liver cancer 1 // 8 A4-B2|8 21.0 cM // 50768 /// NM_001	Dlc1	NM_015802	5.67179e-10	2.64669e-07	2.61613	wt * 35wt up vs HGPS * 35HGPS
6909509	NM_033525 // Npnt // nephronectin // 3 G3|3 // 114249 /// NM_001029836 // Npnt // nephr	Npnt	NM_033525	5.63567e-06	0.000155061	2.61427	wt * 35wt up vs HGPS * 35HGPS
6913315	NM_015743 // Nr4a3 // nuclear receptor subfamily 4, group A, member 3 // 4|4 B2 // 1812	Nr4a3	NM_015743	0.00100879	0.0079787	2.60483	wt * 35wt up vs HGPS * 35HGPS
6983744	NM_008357 // Il15 // interleukin 15 // 8 C2|8 38.0 cM // 16168 /// ENSMUST00000034148 /	Il15	NM_008357	7.9734e-05	0.0011956	2.60295	wt * 35wt up vs HGPS * 35HGPS
6772815	NM_007482 // Arg1 // arginase, liver // 10 A4|10 // 11846 /// ENSMUST00000020161 // Arg	Arg1	NM_007482	0.000111887	0.0015447	2.59697	wt * 35wt up vs HGPS * 35HGPS
6851669	NM_008549 // Man2a1 // mannosidase 2, alpha 1 // 17|17 E1.2 // 17158 /// ENSMUST0000008	Man2a1	NM_008549	5.05019e-07	2.64789e-05	2.59625	wt * 35wt up vs HGPS * 35HGPS
7013856	NM_026239 // Tmem35 // transmembrane protein 35 // X E3|X // 67564 /// ENSMUST000000376	Tmem35	NM_026239	5.24951e-06	0.000146858	2.58679	wt * 35wt up vs HGPS * 35HGPS
6834870	NM_008287 // Hrsp12 // heat-responsive protein 12 // 15|15 B3.3 // 15473 /// ENSMUST000	Hrsp12	NM_008287	4.82796e-08	4.57911e-06	2.58461	wt * 35wt up vs HGPS * 35HGPS
6945034	NM_021414 // Ahcyl2 // S-adenosylhomocysteine hydrolase-like 2 // 6 A3.3|6 // 74340 ///	Ahcyl2	NM_021414	3.50017e-08	3.61354e-06	2.58227	wt * 35wt up vs HGPS * 35HGPS
6861576	NM_031881 // Nedd4l // neural precursor cell expressed, developmentally down-regulated	Nedd4l	NM_031881	0.00114277	0.00871459	2.58204	wt * 35wt up vs HGPS * 35HGPS
6873068	NM_178362 // Sorbs1 // sorbin and SH3 domain containing 1 // 19 C3|19 36.5 cM // 20411	Sorbs1	NM_178362	3.09674e-07	1.87671e-05	2.57883	wt * 35wt up vs HGPS * 35HGPS
6916937	NM_008506 // Mycl1 // v-myc myelocytomatosis viral oncogene homolog 1, lung carcinoma d	Mycl1	NM_008506	3.06312e-05	0.000573162	2.57512	wt * 35wt up vs HGPS * 35HGPS
6837144	NM_011057 // Pdgfb // platelet derived growth factor, B polypeptide // 15 E|15 46.8 cM	Pdgfb	NM_011057	7.54232e-07	3.56952e-05	2.57313	wt * 35wt up vs HGPS * 35HGPS
6813084	NM_029361 // Wnk2 // WNK lysine deficient protein kinase 2 // 13 32.0 cM|13 B1 // 75607	Wnk2	NM_029361	3.6834e-08	3.75597e-06	2.57135	wt * 35wt up vs HGPS * 35HGPS
6940841	NM_011578 // Tgfbr3 // transforming growth factor, beta receptor III // 5 E5|5 // 21814	Tgfbr3	NM_011578	2.14529e-06	7.54962e-05	2.56861	wt * 35wt up vs HGPS * 35HGPS
6753917	NM_011198 // Ptgs2 // prostaglandin-endoperoxide synthase 2 // 1 H1|1 76.2 cM // 19225	Ptgs2	NM_011198	0.000611517	0.00552378	2.56794	wt * 35wt up vs HGPS * 35HGPS
7011394	NM_001077361 // Fhl1 // four and a half LIM domains 1 // X|X A6-A7.1 // 14199 /// NM_01	Fhl1	NM_001077361	1.26775e-06	5.05628e-05	2.56568	wt * 35wt up vs HGPS * 35HGPS
6906978	NM_025984 // Lce1a1 // late cornified envelope 1A1 // 3 F1|3 // 67127 /// ENSMUST000000	Lce1a1	NM_025984	0.000151492	0.00193778	2.5613	wt * 35wt up vs HGPS * 35HGPS
6974582	NM_007843 // Defb1 // defensin beta 1 // 8 A4|8 9.0 cM // 13214 /// ENSMUST00000051017	Defb1	NM_007843	0.000632301	0.00566764	2.55856	wt * 35wt up vs HGPS * 35HGPS
7011377	NM_172779 // Ddx26b // DEAD/H (Asp-Glu-Ala-Asp/His) box polypeptide 26B // X A5|X // 23	Ddx26b	NM_172779	7.55065e-05	0.00114546	2.5585	wt * 35wt up vs HGPS * 35HGPS
6833311	NM_010444 // Nr4a1 // nuclear receptor subfamily 4, group A, member 1 // 15|15 F // 153	Nr4a1	NM_010444	3.33754e-07	1.96645e-05	2.55691	wt * 35wt up vs HGPS * 35HGPS
6918858	NM_019741 // Slc2a5 // solute carrier family 2 (facilitated glucose transporter), membe	Slc2a5	NM_019741	9.18452e-06	0.000227246	2.55619	wt * 35wt up vs HGPS * 35HGPS
6978233	NM_009209 // Slc6a2 // solute carrier family 6 (neurotransmitter transporter, noradrena	Slc6a2	NM_009209	2.02223e-05	0.000413157	2.55411	wt * 35wt up vs HGPS * 35HGPS
6891125	NM_198029 // Fermt1 // fermitin family homolog 1 (Drosophila) // 2 F2|2 // 241639 /// E	Fermt1	NM_198029	3.16185e-09	7.76549e-07	2.54893	wt * 35wt up vs HGPS * 35HGPS
6766772	NM_176837 // Arhgap18 // Rho GTPase activating protein 18 // 10 A4|10 // 73910 /// ENSM	Arhgap18	NM_176837	1.80085e-07	1.24312e-05	2.54848	wt * 35wt up vs HGPS * 35HGPS
6785317	U72673 // Socs3 // suppressor of cytokine signaling 3 // 11 E2|11 // 12702	Socs3	U72673	0.00104029	0.00814708	2.54739	wt * 35wt up vs HGPS * 35HGPS
6888898	NM_007656 // Cd82 // CD82 antigen // 2 E1|2 49.6 cM // 12521 /// NM_001136055 // Cd82 /	Cd82	NM_007656	1.08844e-07	8.46513e-06	2.54267	wt * 35wt up vs HGPS * 35HGPS
6915817	NM_198037 // Cachd1 // cache domain containing 1 // 4 C6|4 // 320508 /// BC058676 // Ca	Cachd1	NM_198037	1.78059e-08	2.36049e-06	2.53658	wt * 35wt up vs HGPS * 35HGPS
6898873	NM_001177774 // Fbxw7 // F-box and WD-40 domain protein 7 // 3 E3.3|3 44.0 cM // 50754	Fbxw7	NM_001177774	0.000110879	0.00153624	2.53267	wt * 35wt up vs HGPS * 35HGPS
6900082	NM_027533 // Tspan2 // tetraspanin 2 // 3|3 F3 // 70747 /// ENSMUST00000029451 // Tspan	Tspan2	NM_027533	8.32084e-07	3.75516e-05	2.52455	wt * 35wt up vs HGPS * 35HGPS
6968875	NM_007562 // Bnc1 // basonuclin 1 // 7 D3|7 // 12173 /// ENSMUST00000026096 // Bnc1 //	Bnc1	NM_007562	0.000113095	0.00155525	2.51948	wt * 35wt up vs HGPS * 35HGPS
6903779	NM_173182 // Fndc3b // fibronectin type III domain containing 3B // 3 A3|3 // 72007 ///	Fndc3b	NM_173182	1.38903e-09	4.50122e-07	2.51671	wt * 35wt up vs HGPS * 35HGPS
6992378	NM_007738 // Col7a1 // collagen, type VII, alpha 1 // 9 F2|9 61.0 cM // 12836 /// NR_03	Col7a1	NM_007738	2.67419e-06	8.87541e-05	2.51368	wt * 35wt up vs HGPS * 35HGPS
6867930	NM_139269 // Pla2g16 // phospholipase A2, group XVI // 19 A|19 // 225845 /// ENSMUST000	Pla2g16	NM_139269	0.00458988	0.0246697	2.51299	wt * 35wt up vs HGPS * 35HGPS
6855981	NM_009122 // Satb1 // special AT-rich sequence binding protein 1 // 17 C|17 // 20230 //	Satb1	NM_009122	2.07556e-06	7.35972e-05	2.51139	wt * 35wt up vs HGPS * 35HGPS
6998429	NM_145700 // Ccrl1 // chemokine (C-C motif) receptor-like 1 // 9 F1|9 // 252837 /// NM_	Ccrl1	NM_145700	1.79485e-09	5.3637e-07	2.51069	wt * 35wt up vs HGPS * 35HGPS
6858868	NM_001081223 // Rbbp8 // retinoblastoma binding protein 8 // 18 A1|18 // 225182 /// ENS	Rbbp8	NM_001081223	2.09683e-06	7.41262e-05	2.50802	wt * 35wt up vs HGPS * 35HGPS
6989100	NM_009041 // Rdx // radixin // 9 A5.3|9 // 19684 /// NM_001104616 // Rdx // radixin //	Rdx	NM_009041	1.9281e-07	1.31156e-05	2.49759	wt * 35wt up vs HGPS * 35HGPS
6929828	NM_001001985 // Nat8l // N-acetyltransferase 8-like // 5 B2|5 // 269642 /// ENSMUST0000	Nat8l	NM_001001985	2.8309e-05	0.000537871	2.49162	wt * 35wt up vs HGPS * 35HGPS
6765202	NM_001081259 // Mfsd7b // major facilitator superfamily domain containing 7B // 1 H6|1	Mfsd7b	NM_001081259	0.000448329	0.00442862	2.47171	wt * 35wt up vs HGPS * 35HGPS
6862627	NM_183033 // Zfp516 // zinc finger protein 516 // 18 E3|18 // 329003 /// NM_001177464 /	Zfp516	NM_183033	1.41238e-06	5.52914e-05	2.46816	wt * 35wt up vs HGPS * 35HGPS
[truncated: 241 more rows]

## Sheet: °° 35d (WT DOWN vs HGPS)
Transcript ID	gene_assignment	Gene Symbol	RefSeq	p-value(WT * 35WT vs. HGPS * 35HGPS)	stepup(p-value(WT * 35WT vs. HGPS * 35HGPS))	Fold-Change(WT * 35WT vs. HGPS * 35HGPS)	Fold-Change(WT * 35WT vs. HGPS * 35HGPS) (Description)
[truncated: 398 more rows]

[truncated: 1 more sheets: DEG 35d (WT vs HGPS)]
