# Supplementary material for: Global genome splicing analysis reveals an increased number of alternatively spliced genes with aging
Source: Aging Cell. 2015 Dec 21;15(2):267–78. doi: 10.1111/acel.12433 (PMC4783335; doi:10.1111/acel.12433)
Supplement: Supplementary file 14 — File S5. Alternative splicing analysis of data generated by RNA sequencing of skeletal muscle from 18‐ and 28‐month‐old mice. [file ACEL-15-267-s014.xls]

## Sheet: AS per gene 18-28m SM
Ensembl gene id	P adj	Gene symbol
ENSMUSG00000030278	0	Cidec
ENSMUSG00000049775	0	Tmsb4x
ENSMUSG00000026202	0	Tuba4a
ENSMUSG00000024608	7.96877e-284	Rps14
ENSMUSG00000006457	1.28508e-272	Actn3
ENSMUSG00000031097	1.56104e-261	Tnni2
ENSMUSG00000038967	4.61822e-254	Pdk2
ENSMUSG00000032366	1.64359e-249	Tpm1
ENSMUSG00000021033	8.05896e-243	Gstz1
ENSMUSG00000037071	5.41559e-237	Scd1
ENSMUSG00000056900	2.38167e-232	Usp13
ENSMUSG00000024381	1.53771e-224	Bin1
ENSMUSG00000021622	1.82812e-208	Ckmt2
ENSMUSG00000022890	5.0269e-188	Atp5j
ENSMUSG00000027559	2.64618e-183	Car3
ENSMUSG00000020821	2.64618e-183	Kif1c
ENSMUSG00000030399	1.03588e-182	Ckm
ENSMUSG00000035674	5.8307e-175	Ndufa3
ENSMUSG00000013936	1.04047e-174	Myl2
ENSMUSG00000022878	9.08766e-169	Adipoq
ENSMUSG00000067653	4.98531e-155	Ankrd23
ENSMUSG00000068697	3.73643e-152	Myoz1
ENSMUSG00000032135	4.75849e-152	Mcam
ENSMUSG00000024914	2.30668e-149	Drap1
ENSMUSG00000031791	3.30841e-145	Tmem38a
ENSMUSG00000032399	3.60323e-143	Rpl4
ENSMUSG00000038690	1.3875e-142	Atp5j2
ENSMUSG00000021373	4.30709e-140	Cap2
ENSMUSG00000064373	6.23451e-139	Sepp1
ENSMUSG00000063229	3.38002e-137	Ldha
ENSMUSG00000041548	1.80058e-134	Hspb8
ENSMUSG00000045975	4.79404e-134	C2cd2
ENSMUSG00000060600	2.4247e-133	Eno3
ENSMUSG00000031972	1.23616e-131	Acta1
ENSMUSG00000030996	3.8053e-130	Art1
ENSMUSG00000005469	2.30091e-123	Prkaca
ENSMUSG00000015568	1.73462e-120	Lpl
ENSMUSG00000022548	9.26813e-120	Apod
ENSMUSG00000027868	7.98583e-119	Tbx15
ENSMUSG00000016349	1.32921e-118	Eef1a2
ENSMUSG00000006932	9.88884e-118	Ctnnb1
ENSMUSG00000057193	9.88884e-118	Slc44a2
ENSMUSG00000007122	1.02276e-115	Casq1
ENSMUSG00000022205	1.1589e-114	Sub1
ENSMUSG00000025130	6.6578e-113	P4hb
ENSMUSG00000029020	2.26627e-112	Mfn2
ENSMUSG00000028273	1.01311e-111	Pdlim5
ENSMUSG00000028161	1.76536e-110	Ppp3ca
ENSMUSG00000032402	1.43864e-108	Smad3
ENSMUSG00000053279	5.87574e-107	Aldh1a1
ENSMUSG00000038014	1.25013e-105	Fam120a
ENSMUSG00000023460	2.15197e-105	Rab12
ENSMUSG00000020390	4.58317e-105	Ube2b
ENSMUSG00000023944	2.1257e-104	Hsp90ab1
ENSMUSG00000025234	5.96616e-104	Arih1
ENSMUSG00000026087	6.92947e-104	Mrpl30
ENSMUSG00000032216	1.17698e-103	Nedd4
ENSMUSG00000026457	2.65835e-103	Adipor1
ENSMUSG00000020402	4.22165e-101	Vdac1
ENSMUSG00000006542	5.1761e-101	Prkag3
ENSMUSG00000073639	6.26523e-101	Rab18
ENSMUSG00000017774	1.05252e-99	Myo1c
ENSMUSG00000032527	3.86695e-97	Pccb
ENSMUSG00000058070	6.6452e-95	Eml1
ENSMUSG00000017817	9.31371e-94	Jph2
ENSMUSG00000020458	1.39738e-93	Rtn4
ENSMUSG00000031751	1.45896e-91	Amfr
ENSMUSG00000062929	2.1117e-91	Cfl2
ENSMUSG00000021375	4.32747e-91	Kif13a
ENSMUSG00000033022	8.17837e-91	Cdo1
ENSMUSG00000031722	3.32885e-89	Hp
ENSMUSG00000026385	5.36201e-89	Dbi
ENSMUSG00000052852	6.16433e-88	Reep1
ENSMUSG00000006024	3.25079e-87	Napa
ENSMUSG00000058076	3.67885e-87	Sdhc
ENSMUSG00000026208	9.13302e-87	Des
ENSMUSG00000037111	1.15738e-86	Setd7
ENSMUSG00000029580	1.52948e-86	Actb
ENSMUSG00000037712	1.8416e-85	Fermt2
ENSMUSG00000062580	2.54941e-85	Timm17a
ENSMUSG00000022365	2.14356e-84	Derl1
ENSMUSG00000062908	1.36341e-83	Acadm
ENSMUSG00000008540	1.47239e-83	Mgst1
ENSMUSG00000053768	2.32436e-83	Chchd3
ENSMUSG00000020029	4.21994e-83	Nudt4
ENSMUSG00000023089	5.16618e-83	Ndufa5
ENSMUSG00000034842	3.61242e-82	Art3
ENSMUSG00000030672	1.99126e-81	Mylpf
ENSMUSG00000032279	2.43393e-81	Idh3a
ENSMUSG00000031818	3.58197e-81	Cox4i1
ENSMUSG00000031299	1.05074e-80	Pdha1
ENSMUSG00000031198	1.27381e-80	Fundc2
ENSMUSG00000018593	2.23769e-80	Sparc
ENSMUSG00000030224	8.12054e-80	Strap
ENSMUSG00000021474	5.14847e-79	Sfxn1
ENSMUSG00000004558	3.04122e-78	Ndrg2
ENSMUSG00000034341	6.76175e-78	Wbp2
ENSMUSG00000026678	8.05652e-78	Rgs5
ENSMUSG00000021823	8.05652e-78	Vcl
ENSMUSG00000060992	1.50922e-77	Copz1
ENSMUSG00000028180	3.83206e-77	Zranb2
ENSMUSG00000001100	5.67665e-77	Poldip2
ENSMUSG00000020044	1.42514e-76	Timp3
ENSMUSG00000030629	3.757e-76	Zfand6
ENSMUSG00000027010	4.87238e-76	Slc25a12
ENSMUSG00000037373	6.93498e-76	Ctbp1
ENSMUSG00000030695	3.57535e-75	Aldoa
ENSMUSG00000042834	1.05664e-74	Nrep
ENSMUSG00000038708	1.48343e-74	Golga4
ENSMUSG00000026003	1.67503e-74	Acadl
ENSMUSG00000001175	1.97379e-74	Calm1
ENSMUSG00000021939	3.14601e-74	Ctsb
ENSMUSG00000035776	4.04768e-74	Cd99l2
ENSMUSG00000028879	4.04768e-74	Stx12
ENSMUSG00000035296	6.25163e-74	Sgcg
ENSMUSG00000030753	1.65839e-73	Prkrir
ENSMUSG00000031636	1.04047e-72	Pdlim3
ENSMUSG00000022610	3.46862e-72	Mapk12
ENSMUSG00000032010	1.1527e-71	Usp2
ENSMUSG00000005628	2.13167e-71	Tmod4
ENSMUSG00000030884	2.63613e-71	Uqcrc2
ENSMUSG00000057897	6.77947e-71	Camk2b
ENSMUSG00000001025	1.0253e-70	S100a6
ENSMUSG00000026489	1.31349e-70	Adck3
ENSMUSG00000042524	1.56312e-70	Sun2
ENSMUSG00000023044	1.64087e-70	Csad
ENSMUSG00000039844	3.56684e-70	Rapgef1
ENSMUSG00000021156	3.99141e-70	Zmynd11
ENSMUSG00000029128	6.39201e-70	Rab28
ENSMUSG00000022110	7.80096e-70	Sucla2
ENSMUSG00000021814	9.03522e-70	Anxa7
ENSMUSG00000041058	1.02168e-69	Wwp1
ENSMUSG00000028029	2.19381e-69	Aimp1
ENSMUSG00000027288	2.46509e-69	Zfp106
ENSMUSG00000025477	2.76327e-69	Inpp5a
ENSMUSG00000047187	9.93616e-69	Rab2a
ENSMUSG00000015671	1.50254e-67	Psma2
ENSMUSG00000022519	1.62374e-66	Srl
ENSMUSG00000002289	1.6495e-66	Angptl4
ENSMUSG00000027195	1.39241e-65	Hsd17b12
ENSMUSG00000028788	1.73111e-65	Ptp4a2
ENSMUSG00000038886	2.41851e-65	Man2a2
ENSMUSG00000057614	2.82072e-65	Gnai1
ENSMUSG00000038462	3.92279e-65	Uqcrfs1
ENSMUSG00000060675	5.15169e-65	Pla2g16
ENSMUSG00000058267	5.73871e-65	Mrps14
ENSMUSG00000052681	5.87604e-65	Rap1b
ENSMUSG00000028249	3.16913e-64	Sdcbp
ENSMUSG00000008658	4.85201e-64	Rbfox1
ENSMUSG00000038028	5.99419e-64	Tigar
ENSMUSG00000004364	6.18877e-64	Cul3
ENSMUSG00000033880	9.36335e-64	Lgals3bp
ENSMUSG00000001847	1.04738e-63	Rac1
ENSMUSG00000004789	1.21921e-63	Dlst
ENSMUSG00000024059	1.70552e-63	Clip4
ENSMUSG00000079477	1.72293e-63	Rab7
ENSMUSG00000027184	2.01056e-63	Caprin1
ENSMUSG00000060002	3.31485e-63	Chpt1
ENSMUSG00000002741	5.65495e-63	Ykt6
ENSMUSG00000034432	5.78743e-63	Cops8
ENSMUSG00000029432	6.46952e-63	Gbas
ENSMUSG00000022677	9.12847e-63	Fopnl
ENSMUSG00000005873	9.12847e-63	Reep5
ENSMUSG00000006010	3.25945e-62	BC003331
ENSMUSG00000028780	4.15309e-62	Sema3c
ENSMUSG00000028936	6.3878e-62	Rpl22
ENSMUSG00000031770	8.87358e-62	Herpud1
ENSMUSG00000002342	1.48968e-61	Tmem161a
ENSMUSG00000035048	3.08393e-61	Anapc13
ENSMUSG00000015733	1.35182e-60	Capza2
ENSMUSG00000021756	1.42372e-60	Il6st
ENSMUSG00000026773	2.23862e-60	Pfkfb3
ENSMUSG00000030846	7.10575e-60	Tial1
ENSMUSG00000016194	8.94304e-60	Hsd11b1
ENSMUSG00000060802	1.06528e-59	B2m
ENSMUSG00000020315	1.15657e-59	Sptbn1
ENSMUSG00000029772	5.69975e-59	Ahcyl2
ENSMUSG00000051223	1.25203e-58	Bzw1
ENSMUSG00000023456	1.62362e-58	Tpi1
ENSMUSG00000000420	3.40384e-58	Galnt1
ENSMUSG00000021290	5.27994e-58	2010107E04Rik
ENSMUSG00000067873	1.41399e-57	Htatsf1
ENSMUSG00000053436	1.48246e-57	Mapk14
ENSMUSG00000028639	1.48246e-57	Ybx1
ENSMUSG00000061780	1.75054e-57	Cfd
ENSMUSG00000058655	3.50588e-57	Eif4b
ENSMUSG00000031446	3.79827e-57	Cul4a
ENSMUSG00000002985	4.84341e-57	Apoe
ENSMUSG00000005882	7.07533e-57	Uqcc1
ENSMUSG00000031485	1.11169e-56	Prosc
ENSMUSG00000022390	6.09436e-56	Zc3h7b
ENSMUSG00000085779	1.09876e-55	Atcayos
ENSMUSG00000033623	1.10539e-55	Pcgf3
ENSMUSG00000020794	2.05145e-55	Ube2g1
ENSMUSG00000020149	3.74803e-55	Rab1
ENSMUSG00000029571	3.26526e-54	Tmem106b
ENSMUSG00000051989	4.24645e-54	Smim11
ENSMUSG00000046727	4.41157e-54	Cystm1
ENSMUSG00000021215	9.86006e-54	Net1
ENSMUSG00000025862	1.80738e-53	Stag2
ENSMUSG00000024581	2.74545e-53	Napg
ENSMUSG00000018326	2.98366e-53	Ywhab
ENSMUSG00000056328	1.94248e-52	Myh1
ENSMUSG00000063015	3.84448e-52	Ccni
ENSMUSG00000019818	7.98899e-52	Cd164
ENSMUSG00000037736	1.02081e-51	Limch1
ENSMUSG00000000563	1.03435e-51	Atp5f1
ENSMUSG00000031197	3.67853e-51	Vbp1
ENSMUSG00000045205	6.01803e-51	Dpy19l4
ENSMUSG00000027366	6.01803e-51	Sppl2a
ENSMUSG00000057098	7.12444e-51	Ebf1
ENSMUSG00000001833	8.94976e-51	septin 7
ENSMUSG00000026664	1.20495e-50	Phyh
ENSMUSG00000040006	1.24894e-50	Ginm1
ENSMUSG00000000058	1.40914e-50	Cav2
ENSMUSG00000052712	1.62606e-50	BC004004
ENSMUSG00000035783	1.67002e-50	Acta2
ENSMUSG00000044951	2.05806e-50	Mylk4
ENSMUSG00000027447	2.11611e-50	Cst3
ENSMUSG00000000440	3.14014e-50	Pparg
ENSMUSG00000048076	3.15235e-50	Arf1
ENSMUSG00000005625	4.59889e-50	Psmd4
ENSMUSG00000016382	5.14477e-50	Pls3
ENSMUSG00000020722	5.93098e-50	Cacng1
ENSMUSG00000053110	6.07914e-50	Yap1
ENSMUSG00000021987	6.33081e-50	Mtmr6
ENSMUSG00000078652	7.64059e-50	Psme3
ENSMUSG00000024997	1.08953e-49	Prdx3
ENSMUSG00000024972	1.47247e-49	Lgals12
ENSMUSG00000023883	2.11113e-49	Phf10
ENSMUSG00000039242	2.83798e-49	B3galnt2
ENSMUSG00000027193	6.34499e-49	Api5
ENSMUSG00000000171	7.0678e-49	Sdhd
ENSMUSG00000041028	8.00315e-49	Ghitm
ENSMUSG00000027287	9.4777e-49	Snap23
ENSMUSG00000019929	1.11747e-48	Dcn
ENSMUSG00000022255	1.31351e-48	Mtdh
ENSMUSG00000038976	1.35865e-48	Ppp1r9b
ENSMUSG00000058446	1.4255e-48	Znrf2
ENSMUSG00000032495	1.51179e-48	Lrrc2
ENSMUSG00000025911	2.01518e-48	Adhfe1
ENSMUSG00000020780	2.19711e-48	Srp68
ENSMUSG00000027406	3.83116e-48	Idh3b
ENSMUSG00000019528	4.28034e-48	Gyg
ENSMUSG00000024603	5.29363e-48	Dctn4
ENSMUSG00000055782	1.42666e-47	Abcd2
ENSMUSG00000025809	1.58715e-47	Itgb1
ENSMUSG00000032238	1.63514e-47	Rora
ENSMUSG00000074364	1.78601e-47	Ehd2
ENSMUSG00000004207	1.83021e-47	Psap
ENSMUSG00000039286	2.04868e-47	Fndc3b
ENSMUSG00000037852	3.63172e-47	Cpe
ENSMUSG00000036104	3.948e-47	Rab3gap1
ENSMUSG00000031479	4.036e-47	Vps36
ENSMUSG00000010392	5.40038e-47	Gosr1
ENSMUSG00000047343	5.40038e-47	Mettl21c
ENSMUSG00000040725	6.22012e-47	Hnrnpul1
ENSMUSG00000032966	6.52854e-47	Fkbp1a
ENSMUSG00000027513	1.89564e-46	Pck1
ENSMUSG00000006412	2.15897e-46	Pfdn2
ENSMUSG00000035575	2.25598e-46	Utp6
ENSMUSG00000019087	2.51628e-46	Atp6ap1
ENSMUSG00000001794	3.87859e-46	Capns1
ENSMUSG00000021476	3.87859e-46	Habp4
ENSMUSG00000022253	5.78704e-46	Nadk2
ENSMUSG00000021242	6.38451e-46	Npc2
ENSMUSG00000032875	6.49225e-46	Arhgef17
ENSMUSG00000028955	6.73904e-46	Vamp3
ENSMUSG00000025260	7.31936e-46	Hsd17b10
ENSMUSG00000048175	7.61474e-46	Asb8
ENSMUSG00000046603	7.61474e-46	Tcaim
ENSMUSG00000026781	1.039e-45	Acbd5
ENSMUSG00000045896	1.21148e-45	Paip2b
ENSMUSG00000002546	1.2362e-45	Golga2
ENSMUSG00000024286	1.55718e-45	Ccny
ENSMUSG00000024074	1.56174e-45	Crim1
ENSMUSG00000066621	1.94495e-45	Tecpr1
ENSMUSG00000032324	3.08909e-45	Tspan3
ENSMUSG00000047242	3.54951e-45	Taf9b
ENSMUSG00000031357	4.56359e-45	Syap1
ENSMUSG00000049960	4.5797e-45	Mrps16
ENSMUSG00000001383	4.84513e-45	Zmat2
ENSMUSG00000023175	6.00812e-45	Bsg
ENSMUSG00000024659	6.11947e-45	Anxa1
ENSMUSG00000038393	6.5944e-45	Txnip
ENSMUSG00000030103	1.13102e-44	Bhlhe40
ENSMUSG00000031451	1.7923e-44	Gas6
ENSMUSG00000021877	1.91424e-44	Arf4
ENSMUSG00000009112	3.19999e-44	Bcl2l13
ENSMUSG00000024454	3.39075e-44	Hdac3
ENSMUSG00000024099	3.57084e-44	Ndufv2
ENSMUSG00000024940	5.49485e-44	Ltbp3
ENSMUSG00000020954	8.75343e-44	Strn3
ENSMUSG00000006273	9.51126e-44	Atp6v1b2
ENSMUSG00000038205	9.58193e-44	Prkab2
ENSMUSG00000037151	1.11618e-43	Lrrc20
ENSMUSG00000034220	1.94891e-43	Gpc1
ENSMUSG00000061904	3.26363e-43	Slc25a3
ENSMUSG00000026554	4.00548e-43	Dcaf8
ENSMUSG00000026509	5.20823e-43	Capn2
ENSMUSG00000066705	5.21442e-43	Fxyd6
ENSMUSG00000034994	6.72048e-43	Eef2
ENSMUSG00000026028	8.33419e-43	Trak2
ENSMUSG00000026469	8.70677e-43	Xpr1
ENSMUSG00000030137	9.76654e-43	Tuba8
ENSMUSG00000024654	1.06111e-42	Asrgl1
ENSMUSG00000020988	1.21894e-42	L2hgdh
ENSMUSG00000053453	1.44356e-42	Thoc7
ENSMUSG00000031584	1.67511e-42	Gsr
ENSMUSG00000025246	1.86072e-42	Tbl1x
ENSMUSG00000027763	2.55205e-42	Mbnl1
ENSMUSG00000007655	3.23049e-42	Cav1
ENSMUSG00000021792	3.38871e-42	Fam213a
ENSMUSG00000020917	3.48918e-42	Acly
ENSMUSG00000036817	3.50981e-42	Sun1
ENSMUSG00000023809	3.67679e-42	Rps6ka2
ENSMUSG00000020547	3.74515e-42	Bzw2
ENSMUSG00000029998	3.82774e-42	Pcyox1
ENSMUSG00000047459	5.75469e-42	Dynlrb1
ENSMUSG00000038619	5.95449e-42	Ensa
ENSMUSG00000055322	7.16013e-42	Tns1
ENSMUSG00000019179	9.26631e-42	Mdh2
ENSMUSG00000074457	9.51307e-42	S100a16
ENSMUSG00000029649	1.06327e-41	Pomp
ENSMUSG00000022816	1.31669e-41	Fstl1
ENSMUSG00000002944	1.42331e-41	Cd36
ENSMUSG00000063428	3.17076e-41	Ddo
ENSMUSG00000024661	3.37019e-41	Fth1
ENSMUSG00000061315	3.40572e-41	Naca
ENSMUSG00000025190	3.83354e-41	Got1
ENSMUSG00000049643	4.20395e-41	2310022A10Rik
ENSMUSG00000045667	6.02691e-41	Smtnl2
ENSMUSG00000040147	8.013e-41	Maob
ENSMUSG00000032026	8.08658e-41	Rexo2
ENSMUSG00000041476	1.20781e-40	Smpx
ENSMUSG00000041997	1.27757e-40	Tlk1
ENSMUSG00000026353	1.29225e-40	Ubxn4
ENSMUSG00000020473	1.56514e-40	Aebp1
ENSMUSG00000055737	1.7232e-40	Ghr
ENSMUSG00000033417	1.85114e-40	Cacul1
ENSMUSG00000020610	1.91253e-40	Amz2
ENSMUSG00000001891	3.05638e-40	Ugp2
ENSMUSG00000015837	3.69701e-40	Sqstm1
ENSMUSG00000049313	3.89326e-40	Sorl1
ENSMUSG00000037062	1.23037e-39	Sh3glb1
ENSMUSG00000031543	1.62111e-39	Ank1
ENSMUSG00000031555	2.31237e-39	Adam9
ENSMUSG00000033352	3.44425e-39	Map2k4
ENSMUSG00000030894	3.52952e-39	Tpp1
ENSMUSG00000021520	5.73206e-39	Uqcrb
ENSMUSG00000029309	5.84516e-39	Sparcl1
ENSMUSG00000036372	5.9921e-39	Tmem258
ENSMUSG00000030934	6.41599e-39	Oat
ENSMUSG00000034424	7.33343e-39	Gcsh
ENSMUSG00000020844	7.6338e-39	Nxn
ENSMUSG00000026043	1.06427e-38	Col3a1
ENSMUSG00000067279	1.46568e-38	Ppp1r3c
ENSMUSG00000028328	2.52381e-38	Tmod1
ENSMUSG00000038762	2.56091e-38	Abcf1
ENSMUSG00000020671	2.88691e-38	Rab10
ENSMUSG00000001508	3.48304e-38	Sgca
ENSMUSG00000037351	4.06213e-38	Actr1b
ENSMUSG00000040118	4.64436e-38	Cacna2d1
ENSMUSG00000031502	4.91468e-38	Col4a1
ENSMUSG00000019923	5.30478e-38	Zwint
ENSMUSG00000036611	5.34007e-38	Eepd1
ENSMUSG00000026749	5.41362e-38	Nek6
ENSMUSG00000079428	6.13972e-38	Tceal7
ENSMUSG00000059495	8.57516e-38	Arhgef12
ENSMUSG00000031453	1.0456e-37	Rasa3
ENSMUSG00000027706	1.16915e-37	Sec62
ENSMUSG00000028798	1.37515e-37	Eif3i
ENSMUSG00000024359	1.42978e-37	Hspa9
ENSMUSG00000014313	1.54387e-37	Cox6c
ENSMUSG00000029472	1.58331e-37	Anapc5
ENSMUSG00000040242	1.63239e-37	Fgfr1op2
ENSMUSG00000039221	2.01375e-37	Rpl22l1
ENSMUSG00000023186	2.19701e-37	Vwa5a
ENSMUSG00000030770	2.32884e-37	Parva
ENSMUSG00000033174	2.35594e-37	Mgll
ENSMUSG00000025371	2.60759e-37	Chmp6
ENSMUSG00000036323	2.6836e-37	Srp72
ENSMUSG00000027937	2.68977e-37	Jtb
ENSMUSG00000020326	3.00319e-37	Ccng1
ENSMUSG00000036309	3.20372e-37	Skp1a
ENSMUSG00000019998	3.40347e-37	Stx7
ENSMUSG00000079017	4.11309e-37	Ifi27l2a
ENSMUSG00000029500	4.8284e-37	Pgam5
ENSMUSG00000029776	5.4186e-37	Hibadh
ENSMUSG00000024750	6.42295e-37	Zfand5
ENSMUSG00000028557	6.82742e-37	Rnf11
ENSMUSG00000042682	7.08629e-37	Selk
ENSMUSG00000032232	7.35699e-37	Cgnl1
ENSMUSG00000032285	7.55534e-37	Dnaja4
ENSMUSG00000005510	9.20969e-37	Ndufs3
ENSMUSG00000039263	1.04713e-36	Npepl1
ENSMUSG00000029455	1.1408e-36	Aldh2
ENSMUSG00000018217	1.27597e-36	Pmp22
ENSMUSG00000022477	1.379e-36	Aco2
ENSMUSG00000019326	1.79636e-36	Aoc3
ENSMUSG00000037242	2.10334e-36	Clic4
ENSMUSG00000024664	2.29656e-36	Fads3
ENSMUSG00000021508	2.72801e-36	Cxcl14
ENSMUSG00000052276	2.78034e-36	Ostn
ENSMUSG00000020264	3.21044e-36	Slc36a2
ENSMUSG00000015522	3.78611e-36	Arnt
ENSMUSG00000005716	3.78611e-36	Pvalb
ENSMUSG00000014748	3.97601e-36	Tex261
ENSMUSG00000069255	4.72554e-36	Dusp22
ENSMUSG00000037820	4.72554e-36	Tgm2
ENSMUSG00000040339	4.97933e-36	Fam102b
ENSMUSG00000026421	6.1915e-36	Csrp1
ENSMUSG00000029405	7.5413e-36	G3bp2
ENSMUSG00000032504	8.72702e-36	Pdcd6ip
ENSMUSG00000069729	8.93093e-36	Arid1b
ENSMUSG00000031441	9.57005e-36	Atp11a
ENSMUSG00000021577	9.57621e-36	Sdha
ENSMUSG00000023034	1.3453e-35	Nr4a1
ENSMUSG00000030554	1.3602e-35	Synm
ENSMUSG00000028517	1.45417e-35	Ppap2b
ENSMUSG00000021764	1.88751e-35	Ndufs4
ENSMUSG00000060904	1.99043e-35	Arl1
ENSMUSG00000025025	2.01315e-35	Mxi1
ENSMUSG00000024471	2.02551e-35	Myot
ENSMUSG00000037260	2.0835e-35	Hgsnat
ENSMUSG00000038248	2.09065e-35	Sobp
ENSMUSG00000005886	2.29074e-35	Ncoa2
ENSMUSG00000031065	2.32021e-35	Cdk16
ENSMUSG00000057181	2.57168e-35	5730455P16Rik
ENSMUSG00000019872	2.97287e-35	Smpdl3a
ENSMUSG00000027828	3.27352e-35	Ssr3
ENSMUSG00000001472	3.37405e-35	Tcf25
ENSMUSG00000025428	3.6335e-35	Atp5a1
ENSMUSG00000029428	3.80497e-35	Stx2
ENSMUSG00000031605	4.16385e-35	Klhl2
ENSMUSG00000033065	4.16909e-35	Pfkm
ENSMUSG00000051391	4.40585e-35	Ywhag
ENSMUSG00000029158	4.82065e-35	Yipf7
ENSMUSG00000000399	4.92722e-35	Ndufa9
ENSMUSG00000029152	6.88194e-35	Ociad1
ENSMUSG00000020176	7.29273e-35	Grb10
ENSMUSG00000021771	9.08058e-35	Vdac2
ENSMUSG00000032531	9.38284e-35	Amotl2
ENSMUSG00000027187	1.08778e-34	Cat
ENSMUSG00000023055	1.11174e-34	Calcoco1
ENSMUSG00000037493	1.22584e-34	Cib2
ENSMUSG00000003316	1.55025e-34	Glg1
ENSMUSG00000012422	1.71023e-34	Tmem167
ENSMUSG00000004937	1.91607e-34	Sgta
ENSMUSG00000031808	2.01991e-34	Slc27a1
ENSMUSG00000008730	2.12383e-34	Hipk1
ENSMUSG00000006333	2.23462e-34	Rps9
ENSMUSG00000039512	2.25543e-34	Uhrf1bp1
ENSMUSG00000021595	2.76584e-34	Nsun2
ENSMUSG00000021816	2.83082e-34	Ppp3cb
ENSMUSG00000032648	2.86367e-34	Pygm
ENSMUSG00000020993	3.41225e-34	Trappc6b
ENSMUSG00000021898	3.93397e-34	Asb14
ENSMUSG00000036737	4.4411e-34	Oxsr1
ENSMUSG00000019966	4.75069e-34	Kitl
ENSMUSG00000026308	5.26773e-34	Klhl30
ENSMUSG00000024640	6.39529e-34	Psat1
ENSMUSG00000028618	6.9914e-34	Tmem59
ENSMUSG00000068699	7.01321e-34	Flnc
ENSMUSG00000007097	7.5934e-34	Atp1a2
ENSMUSG00000029767	7.5934e-34	Calu
ENSMUSG00000073725	7.70693e-34	Lmbrd1
ENSMUSG00000030935	7.85159e-34	Acsm3
ENSMUSG00000036352	8.84879e-34	Ubac1
ENSMUSG00000034659	9.50091e-34	Tmem109
ENSMUSG00000023150	1.23081e-33	Ivns1abp
ENSMUSG00000002957	1.31501e-33	Ap2a2
ENSMUSG00000046139	1.31501e-33	Patl1
ENSMUSG00000042613	1.35805e-33	Pbxip1
ENSMUSG00000003813	1.75908e-33	Rad23a
ENSMUSG00000020386	1.80047e-33	Sar1b
ENSMUSG00000030120	2.15065e-33	Mlf2
ENSMUSG00000020154	2.15065e-33	Ptprb
ENSMUSG00000022337	2.19056e-33	Emc2
ENSMUSG00000023806	2.24105e-33	Rsph3b
ENSMUSG00000053477	2.43488e-33	Tcf4
ENSMUSG00000029661	3.59127e-33	Col1a2
ENSMUSG00000024045	4.17638e-33	Akap8
ENSMUSG00000028069	4.30996e-33	Gpatch4
ENSMUSG00000039959	4.67481e-33	Hip1
ENSMUSG00000024712	5.75526e-33	Rfk
ENSMUSG00000028657	5.77233e-33	Ppt1
ENSMUSG00000031703	6.44947e-33	Itfg1
ENSMUSG00000025153	6.83486e-33	Fasn
ENSMUSG00000014353	6.99035e-33	Tmem87b
ENSMUSG00000041737	8.24128e-33	Tmem45b
ENSMUSG00000049354	9.63338e-33	Dcaf7
ENSMUSG00000028284	9.78063e-33	Map3k7
ENSMUSG00000022186	9.89423e-33	Oxct1
ENSMUSG00000030105	1.00091e-32	Arl8b
ENSMUSG00000022037	1.20045e-32	Clu
ENSMUSG00000022403	1.22104e-32	St13
ENSMUSG00000025935	1.79205e-32	Tram1
ENSMUSG00000030189	1.88159e-32	Ybx3
ENSMUSG00000015846	2.02976e-32	Rxra
ENSMUSG00000025199	2.19256e-32	Chuk
ENSMUSG00000040181	2.42808e-32	Fmo1
ENSMUSG00000052997	2.56237e-32	Uba2
ENSMUSG00000003865	3.13543e-32	Gys1
ENSMUSG00000026663	3.22605e-32	Atf6
ENSMUSG00000030057	3.34825e-32	Cnbp
ENSMUSG00000022698	3.9906e-32	Naa50
ENSMUSG00000005683	5.13982e-32	Cs
ENSMUSG00000010663	5.53905e-32	Fads1
ENSMUSG00000070738	6.65095e-32	Dgkd
ENSMUSG00000031207	1.04934e-31	Msn
ENSMUSG00000028830	1.06019e-31	AU040320
ENSMUSG00000024858	1.18425e-31	Adrbk1
ENSMUSG00000025351	1.64577e-31	Cd63
ENSMUSG00000031010	1.7966e-31	Usp9x
ENSMUSG00000002831	2.65055e-31	Plin4
ENSMUSG00000030591	2.67327e-31	Psmd8
ENSMUSG00000031532	2.98035e-31	Saraf
ENSMUSG00000055762	3.01021e-31	Eef1d
ENSMUSG00000041459	3.06616e-31	Tardbp
ENSMUSG00000027523	3.23518e-31	Gnas
ENSMUSG00000031422	3.48956e-31	Morf4l2
ENSMUSG00000019804	3.89075e-31	Snx3
ENSMUSG00000031701	3.91798e-31	Dnaja2
ENSMUSG00000068036	4.37883e-31	Mllt4
ENSMUSG00000042608	4.59456e-31	Stk40
ENSMUSG00000018796	5.03447e-31	Acsl1
ENSMUSG00000033059	5.07535e-31	Pygb
ENSMUSG00000021111	5.1288e-31	Papola
ENSMUSG00000037851	5.15684e-31	Iars
ENSMUSG00000036241	5.36358e-31	Ube2r2
ENSMUSG00000030592	5.6443e-31	Ryr1
ENSMUSG00000039943	6.54968e-31	Plcb4
ENSMUSG00000028525	6.58185e-31	Pde4b
ENSMUSG00000013076	7.1044e-31	Amotl1
ENSMUSG00000032388	7.30393e-31	Spg21
ENSMUSG00000030317	7.60389e-31	Timp4
ENSMUSG00000045636	7.65911e-31	Mtus1
ENSMUSG00000026755	7.66221e-31	Arpc5l
ENSMUSG00000021843	8.43046e-31	Ktn1
ENSMUSG00000018334	9.22585e-31	Ksr1
ENSMUSG00000024687	9.31876e-31	Osbp
ENSMUSG00000024782	9.48057e-31	Ak3
ENSMUSG00000020130	1.0222e-30	Tbc1d15
ENSMUSG00000026426	1.02777e-30	Arl8a
ENSMUSG00000028926	1.22845e-30	Cdk14
ENSMUSG00000013662	1.30838e-30	Atad1
ENSMUSG00000026739	1.5077e-30	Bmi1
ENSMUSG00000012848	1.51922e-30	Rps5
ENSMUSG00000038301	1.52185e-30	Snx10
ENSMUSG00000040385	1.7045e-30	Ppp1ca
ENSMUSG00000020132	1.85621e-30	Rab21
ENSMUSG00000020363	1.96039e-30	Gfpt2
ENSMUSG00000039891	1.9701e-30	Txlnb
ENSMUSG00000026750	2.06975e-30	Psmb7
ENSMUSG00000030101	2.77666e-30	Sumf1
ENSMUSG00000003072	2.89528e-30	Atp5d
ENSMUSG00000042133	2.90075e-30	Ppig
ENSMUSG00000054452	3.05976e-30	Aes
ENSMUSG00000026878	3.2807e-30	Rab14
ENSMUSG00000026466	3.75225e-30	Tor1aip1
ENSMUSG00000042032	4.84398e-30	Mat2b
ENSMUSG00000026393	6.47316e-30	Nek7
ENSMUSG00000034327	8.61447e-30	Kctd9
ENSMUSG00000049807	8.9691e-30	Arhgap23
ENSMUSG00000075590	9.20135e-30	Nrbp2
ENSMUSG00000040848	9.20135e-30	Sft2d2
ENSMUSG00000009549	1.01548e-29	Srp14
ENSMUSG00000019795	1.10369e-29	Pcmt1
ENSMUSG00000011148	1.19203e-29	Adssl1
ENSMUSG00000079562	1.22643e-29	Maea
ENSMUSG00000036371	1.22987e-29	Serbp1
ENSMUSG00000004880	1.33057e-29	Lbr
ENSMUSG00000028552	1.34259e-29	Eps15
ENSMUSG00000079111	1.44684e-29	Kdelr2
ENSMUSG00000001016	1.45525e-29	Ilf2
ENSMUSG00000017707	1.67823e-29	Serinc3
ENSMUSG00000020483	1.73201e-29	Dynll2
ENSMUSG00000038342	1.79896e-29	Mlxip
ENSMUSG00000032349	1.83972e-29	Elovl5
ENSMUSG00000028439	1.9384e-29	Fam219a
ENSMUSG00000019494	1.94816e-29	Cops6
ENSMUSG00000025579	2.55128e-29	Gaa
ENSMUSG00000039156	2.61484e-29	Stim2
ENSMUSG00000023921	2.68578e-29	Mut
ENSMUSG00000027367	3.25588e-29	Stard7
ENSMUSG00000017493	3.32398e-29	Igfbp4
ENSMUSG00000028098	3.55994e-29	Rnf115
ENSMUSG00000024826	4.31616e-29	Dpf2
ENSMUSG00000020088	4.38233e-29	Sar1a
ENSMUSG00000044600	4.4023e-29	Smim7
ENSMUSG00000047409	4.56419e-29	Ctdspl
ENSMUSG00000032306	4.69997e-29	Mpi
ENSMUSG00000060147	5.55638e-29	Serpinb6a
ENSMUSG00000067194	5.78192e-29	Eif1ax
ENSMUSG00000062373	5.8526e-29	Tmem65
ENSMUSG00000025404	6.67741e-29	R3hdm2
ENSMUSG00000068823	6.69469e-29	Csde1
ENSMUSG00000000708	7.28262e-29	Kat2b
ENSMUSG00000030029	7.52065e-29	Lrig1
ENSMUSG00000020484	7.54153e-29	Xbp1
ENSMUSG00000008690	7.7147e-29	Ncaph2
ENSMUSG00000029064	8.28239e-29	Gnb1
ENSMUSG00000021978	8.3544e-29	Extl3
ENSMUSG00000015806	8.3544e-29	Qdpr
ENSMUSG00000033170	9.27909e-29	Card10
ENSMUSG00000028156	1.14271e-28	Eif4e
ENSMUSG00000027346	1.28664e-28	Gpcpd1
ENSMUSG00000040652	1.38885e-28	Oaz2
ENSMUSG00000039067	1.41619e-28	Psmd7
ENSMUSG00000023074	1.46227e-28	Mospd1
ENSMUSG00000028394	1.99673e-28	Pole3
ENSMUSG00000031841	2.15653e-28	Cdh13
ENSMUSG00000028402	2.23089e-28	Mpdz
ENSMUSG00000024983	2.36769e-28	Vti1a
ENSMUSG00000023020	2.44707e-28	Cox14
ENSMUSG00000034390	2.46285e-28	Cmip
ENSMUSG00000027742	2.51592e-28	Cog6
ENSMUSG00000025092	2.5523e-28	Hspa12a
ENSMUSG00000034457	2.60295e-28	Eda2r
ENSMUSG00000026603	2.66467e-28	Smyd2
ENSMUSG00000029195	2.79469e-28	Klb
ENSMUSG00000056973	2.89075e-28	Ces1d
ENSMUSG00000049470	2.94125e-28	Aff4
ENSMUSG00000028977	3.03396e-28	Casz1
ENSMUSG00000003464	3.49275e-28	Pex19
ENSMUSG00000007880	3.59823e-28	Arid1a
ENSMUSG00000018765	3.70427e-28	Fxr2
ENSMUSG00000023092	4.52978e-28	Fhl1
ENSMUSG00000038663	4.5513e-28	Fsd2
ENSMUSG00000068663	4.6001e-28	Clec16a
ENSMUSG00000027775	5.88453e-28	Mfsd1
ENSMUSG00000057666	6.13503e-28	Gapdh
ENSMUSG00000066568	6.26546e-28	Lsm14a
ENSMUSG00000041736	6.48543e-28	Tspo
ENSMUSG00000063077	6.56804e-28	Kif1b
ENSMUSG00000059811	6.74933e-28	Atl2
ENSMUSG00000022564	6.93532e-28	Grina
ENSMUSG00000020472	7.44241e-28	Zkscan17
ENSMUSG00000046275	9.05127e-28	Tusc5
ENSMUSG00000022270	9.61866e-28	Fam134b
ENSMUSG00000030301	9.83375e-28	Ccdc91
ENSMUSG00000027499	1.0795e-27	Pkia
ENSMUSG00000018567	1.10016e-27	Gabarap
ENSMUSG00000019194	1.10335e-27	Scn1b
ENSMUSG00000020700	1.14596e-27	Map3k3
ENSMUSG00000034462	1.24862e-27	Pkd2
ENSMUSG00000037234	1.25529e-27	Hook3
ENSMUSG00000024242	1.27294e-27	Map4k3
ENSMUSG00000030168	1.42726e-27	Adipor2
ENSMUSG00000032540	1.42813e-27	Abhd5
ENSMUSG00000026617	1.44058e-27	Bpnt1
ENSMUSG00000021556	1.57713e-27	Golm1
ENSMUSG00000030319	1.78767e-27	Cand2
ENSMUSG00000066571	2.15187e-27	4931406P16Rik
ENSMUSG00000051586	2.42409e-27	Mical3
ENSMUSG00000038615	2.52272e-27	Nfe2l1
ENSMUSG00000031158	2.52272e-27	Timm17b
ENSMUSG00000021460	2.59966e-27	Auh
ENSMUSG00000022680	2.63103e-27	Pdxdc1
ENSMUSG00000053604	2.69283e-27	Rpia
ENSMUSG00000032126	2.78466e-27	Hmbs
ENSMUSG00000023959	2.8495e-27	Clic5
ENSMUSG00000034254	2.91301e-27	Agpat1
ENSMUSG00000052428	2.97413e-27	Tmco1
ENSMUSG00000029434	3.00892e-27	Vps33a
ENSMUSG00000019920	3.47105e-27	Lims1
ENSMUSG00000018001	3.47225e-27	Cyth3
ENSMUSG00000023019	3.71363e-27	Gpd1
ENSMUSG00000029486	3.76044e-27	Mrpl1
ENSMUSG00000000594	4.67546e-27	Gm2a
ENSMUSG00000001785	4.89875e-27	Pwp1
ENSMUSG00000015714	5.07522e-27	Cers2
ENSMUSG00000019969	5.68064e-27	Psen1
ENSMUSG00000025479	6.08855e-27	Cyp2e1
ENSMUSG00000037395	6.13938e-27	Rcor3
ENSMUSG00000027091	6.22755e-27	Zc3h15
ENSMUSG00000045294	6.7512e-27	Insig1
ENSMUSG00000063358	7.33336e-27	Mapk1
ENSMUSG00000024747	7.41567e-27	Aldh1a7
ENSMUSG00000018287	7.49953e-27	Spag7
ENSMUSG00000058135	7.6161e-27	Gstm1
ENSMUSG00000026864	7.67185e-27	Hspa5
ENSMUSG00000027805	7.85068e-27	Pfn2
ENSMUSG00000052962	8.05685e-27	Mrpl35
ENSMUSG00000009905	8.27315e-27	Kdsr
ENSMUSG00000040842	9.4127e-27	Szrd1
ENSMUSG00000026103	9.65507e-27	Gls
ENSMUSG00000068742	1.00091e-26	Cry2
ENSMUSG00000026495	1.15795e-26	Efcab2
ENSMUSG00000063888	1.31997e-26	Rpl7l1
ENSMUSG00000035086	1.41685e-26	Becn1
ENSMUSG00000027634	1.5122e-26	Ndrg3
ENSMUSG00000018566	1.59053e-26	Slc2a4
ENSMUSG00000022100	1.66935e-26	Xpo7
ENSMUSG00000021477	1.79001e-26	Ctsl
ENSMUSG00000023939	2.10175e-26	Mrpl14
ENSMUSG00000029685	2.35339e-26	Asb15
ENSMUSG00000000743	2.66683e-26	Chmp1a
ENSMUSG00000034867	2.75139e-26	Ankrd27
ENSMUSG00000005674	3.01516e-26	Tomm40l
ENSMUSG00000002997	3.25077e-26	Prkar2b
ENSMUSG00000034868	3.47129e-26	Myl12b
ENSMUSG00000020694	3.53589e-26	Tlk2
ENSMUSG00000023075	3.80069e-26	Akirin1
ENSMUSG00000006494	4.38957e-26	Pdk1
ENSMUSG00000003970	4.65101e-26	Rpl8
ENSMUSG00000016487	4.70008e-26	Ppfibp1
ENSMUSG00000038403	5.75786e-26	Hfe2
ENSMUSG00000028427	5.77704e-26	Aqp7
ENSMUSG00000051236	5.80996e-26	Msrb3
ENSMUSG00000031839	6.0346e-26	Hsbp1
ENSMUSG00000015305	6.26464e-26	Sash1
ENSMUSG00000062963	6.29582e-26	Ufc1
ENSMUSG00000072720	6.47687e-26	Myo18b
ENSMUSG00000030304	6.86204e-26	Ergic2
ENSMUSG00000015363	6.99242e-26	Trabd
ENSMUSG00000041935	7.43452e-26	AW549877
ENSMUSG00000029063	7.87944e-26	Nadk
ENSMUSG00000040997	8.01927e-26	Abhd4
ENSMUSG00000032193	8.38333e-26	Ldlr
ENSMUSG00000006057	8.94018e-26	Atp5g1
ENSMUSG00000028140	8.99647e-26	Mrpl9
ENSMUSG00000000628	9.34923e-26	Hk2
ENSMUSG00000031137	9.5338e-26	Fgf13
ENSMUSG00000028945	9.70353e-26	Rheb
ENSMUSG00000020949	9.74517e-26	Fkbp3
ENSMUSG00000020593	9.96493e-26	Lpin1
ENSMUSG00000027427	1.0033e-25	Polr3f
ENSMUSG00000024048	1.07054e-25	Myl12a
ENSMUSG00000029512	1.08657e-25	Ulk1
ENSMUSG00000001552	1.14082e-25	Jup
ENSMUSG00000026766	1.2463e-25	Mmadhc
ENSMUSG00000070426	1.26585e-25	Rnf121
ENSMUSG00000024588	1.31618e-25	Fech
ENSMUSG00000018415	1.36602e-25	Gid4
ENSMUSG00000022419	1.49314e-25	Deptor
ENSMUSG00000020253	1.61049e-25	Ppm1m
ENSMUSG00000007817	1.66749e-25	Zmiz1
ENSMUSG00000035212	1.9176e-25	Leprot
ENSMUSG00000027452	1.92685e-25	Acss1
ENSMUSG00000059890	2.18452e-25	Ube4a
ENSMUSG00000029071	2.41815e-25	Dvl1
ENSMUSG00000015095	2.41815e-25	Fbxw5
ENSMUSG00000028603	2.86036e-25	Scp2
ENSMUSG00000026879	3.08566e-25	Gsn
ENSMUSG00000032336	3.13705e-25	Nptn
ENSMUSG00000027887	3.33921e-25	Sypl2
ENSMUSG00000014606	3.37403e-25	Slc25a11
ENSMUSG00000031782	3.44608e-25	Coq9
ENSMUSG00000016257	3.57374e-25	Slmo2
ENSMUSG00000022283	3.58316e-25	Pabpc1
ENSMUSG00000023723	4.06719e-25	Mrps23
ENSMUSG00000047989	4.42936e-25	Ino80c
ENSMUSG00000029076	4.48607e-25	Sdf4
ENSMUSG00000041740	4.50092e-25	Rnf10
ENSMUSG00000061136	4.53348e-25	Prpf40a
ENSMUSG00000029918	5.40572e-25	Mrps33
ENSMUSG00000075307	5.60523e-25	Klhl41
ENSMUSG00000030208	5.74925e-25	Emp1
ENSMUSG00000037706	5.9691e-25	Cd81
ENSMUSG00000027810	6.00478e-25	Eif2a
ENSMUSG00000029623	6.84481e-25	Pdap1
ENSMUSG00000061306	6.85617e-25	Slc38a10
ENSMUSG00000020166	6.91312e-25	Cnot2
ENSMUSG00000011179	6.95648e-25	Odc1
ENSMUSG00000029238	7.10723e-25	Clock
ENSMUSG00000055723	7.11353e-25	Rras2
ENSMUSG00000022475	7.31867e-25	Hdac7
ENSMUSG00000028076	7.66001e-25	Cd1d1
ENSMUSG00000020496	8.03122e-25	Rnf187
ENSMUSG00000001380	8.48359e-25	Hars
ENSMUSG00000030516	8.54737e-25	Tjp1
ENSMUSG00000015994	8.7602e-25	Fnta
ENSMUSG00000015536	8.78658e-25	Mocs2
ENSMUSG00000026112	9.72135e-25	Coa5
ENSMUSG00000024589	1.13199e-24	Nedd4l
ENSMUSG00000029705	1.14595e-24	Cux1
ENSMUSG00000032231	1.28542e-24	Anxa2
ENSMUSG00000025066	1.34591e-24	Sfr1
ENSMUSG00000029313	1.50593e-24	Aff1
ENSMUSG00000030536	1.58668e-24	Iqgap1
ENSMUSG00000032085	1.59368e-24	Tagln
ENSMUSG00000025940	1.60594e-24	Tmem70
ENSMUSG00000029361	1.61427e-24	Nos1
ENSMUSG00000036880	1.7184e-24	Acaa2
ENSMUSG00000040564	1.73516e-24	Apoc1
ENSMUSG00000022358	1.75536e-24	Fbxo32
ENSMUSG00000025369	1.84399e-24	Smarcc2
ENSMUSG00000023980	2.0169e-24	Taf8
ENSMUSG00000025240	2.01938e-24	Sacm1l
ENSMUSG00000014504	2.06176e-24	Srp19
ENSMUSG00000021981	2.26627e-24	Cab39l
ENSMUSG00000037257	2.40917e-24	Aagab
ENSMUSG00000004043	2.61885e-24	Stat5a
ENSMUSG00000004071	2.63121e-24	Cdip1
ENSMUSG00000040723	2.64191e-24	Rcsd1
ENSMUSG00000020451	3.21207e-24	Limk2
ENSMUSG00000005583	3.22038e-24	Mef2c
ENSMUSG00000053907	3.43466e-24	Mat2a
ENSMUSG00000022235	3.45558e-24	Cmbl
ENSMUSG00000032741	3.51054e-24	Tpcn1
ENSMUSG00000030824	3.53875e-24	Nucb1
ENSMUSG00000005813	3.66139e-24	Metap1
ENSMUSG00000032393	3.66723e-24	Dpp8
ENSMUSG00000028700	4.15776e-24	Pomgnt1
ENSMUSG00000020358	4.37407e-24	Hnrnpab
ENSMUSG00000028458	4.75498e-24	Tesk1
ENSMUSG00000014956	5.20218e-24	Ppp1cb
ENSMUSG00000058704	5.47076e-24	Memo1
ENSMUSG00000042572	5.86223e-24	Ube2q1
ENSMUSG00000001687	5.96208e-24	Ubl3
ENSMUSG00000033526	6.02385e-24	Ppip5k1
ENSMUSG00000073002	6.44154e-24	Vamp5
ENSMUSG00000058690	6.49025e-24	Ccser2
ENSMUSG00000005373	6.65435e-24	Mlxipl
ENSMUSG00000027465	7.17085e-24	Tbc1d20
ENSMUSG00000020184	7.43336e-24	Mdm2
ENSMUSG00000022747	7.50638e-24	St3gal6
ENSMUSG00000025340	7.60392e-24	Rabgef1
ENSMUSG00000036707	8.05299e-24	Cab39
ENSMUSG00000045838	8.32638e-24	A430105I19Rik
ENSMUSG00000022744	8.33387e-24	Cldnd1
ENSMUSG00000026926	8.7323e-24	Pmpca
ENSMUSG00000025648	1.07494e-23	Pfkfb4
ENSMUSG00000049339	1.10036e-23	Fam134a
ENSMUSG00000003746	1.12928e-23	Man1a
ENSMUSG00000041417	1.16528e-23	Pik3r1
ENSMUSG00000026260	1.17034e-23	Ndufa10
ENSMUSG00000026478	1.27814e-23	Lamc1
ENSMUSG00000007815	1.28244e-23	Rhoa
ENSMUSG00000020368	1.33202e-23	Canx
ENSMUSG00000071347	1.37355e-23	C1qtnf9
ENSMUSG00000001774	1.43376e-23	Chordc1
ENSMUSG00000020546	1.47145e-23	Stxbp4
ENSMUSG00000010122	1.49203e-23	Slc47a1
ENSMUSG00000031176	1.53813e-23	Dynlt3
ENSMUSG00000066979	1.56803e-23	Bub3
ENSMUSG00000024302	1.59671e-23	Dtna
ENSMUSG00000030088	1.69362e-23	Aldh1l1
ENSMUSG00000028381	1.70268e-23	Ugcg
ENSMUSG00000019577	1.72662e-23	Pdk4
ENSMUSG00000028300	1.84983e-23	3110043O21Rik
ENSMUSG00000055239	1.95069e-23	Kcmf1
ENSMUSG00000026753	2.00214e-23	Ppp6c
ENSMUSG00000022553	2.07265e-23	Maf1
ENSMUSG00000023088	2.0812e-23	Abcc1
ENSMUSG00000030201	2.10168e-23	Lrp6
ENSMUSG00000027820	2.20075e-23	Mme
ENSMUSG00000030663	2.30984e-23	1110004F10Rik
ENSMUSG00000029098	2.31195e-23	Acox3
ENSMUSG00000033400	2.31195e-23	Agl
ENSMUSG00000037235	2.37579e-23	Mxd4
ENSMUSG00000022425	2.3774e-23	Enpp2
ENSMUSG00000028060	2.67251e-23	2810403A07Rik
ENSMUSG00000062078	2.77624e-23	Qk
ENSMUSG00000004535	2.78751e-23	Tax1bp1
ENSMUSG00000037415	2.88293e-23	Ranbp10
ENSMUSG00000026342	3.25535e-23	Slc35f5
ENSMUSG00000016252	3.39353e-23	Atp5e
ENSMUSG00000042502	3.39353e-23	Cd2bp2
ENSMUSG00000003528	3.49813e-23	Slc25a1
ENSMUSG00000020708	3.61865e-23	Psmc5
ENSMUSG00000063801	4.26773e-23	Ap3s2
ENSMUSG00000024143	4.27556e-23	Rhoq
ENSMUSG00000009907	4.36673e-23	Vps4b
ENSMUSG00000028228	4.49412e-23	Cpne3
ENSMUSG00000068798	4.92312e-23	Rap1a
ENSMUSG00000020919	4.9839e-23	Stat5b
ENSMUSG00000048578	5.25788e-23	Mlec
ENSMUSG00000039987	5.40354e-23	Phtf2
ENSMUSG00000025026	5.63314e-23	Add3
ENSMUSG00000034055	5.77507e-23	Phka1
ENSMUSG00000035770	5.9282e-23	Dync1li2
ENSMUSG00000059201	6.10042e-23	Lep
ENSMUSG00000028278	6.5696e-23	Rragd
ENSMUSG00000036503	6.72481e-23	Rnf13
ENSMUSG00000050017	6.81293e-23	Pitpnb
ENSMUSG00000040548	6.8745e-23	Tex2
ENSMUSG00000031358	7.00668e-23	Msl3
ENSMUSG00000018893	7.10528e-23	Mb
ENSMUSG00000024725	7.10941e-23	Ostf1
ENSMUSG00000025423	7.72533e-23	Pias2
ENSMUSG00000021149	7.95501e-23	Gtpbp4
ENSMUSG00000028745	7.98754e-23	Capzb
ENSMUSG00000002996	8.31623e-23	Hbp1
ENSMUSG00000056870	8.57967e-23	Gulp1
ENSMUSG00000029415	9.07753e-23	Sdad1
ENSMUSG00000028600	9.18798e-23	Podn
ENSMUSG00000030802	9.25644e-23	Bckdk
ENSMUSG00000030979	9.37034e-23	Uros
ENSMUSG00000041685	9.55584e-23	Fcho2
ENSMUSG00000022765	1.05024e-22	Snap29
ENSMUSG00000009470	1.08017e-22	Tnpo1
ENSMUSG00000052337	1.14039e-22	Immt
ENSMUSG00000019861	1.16999e-22	Gopc
ENSMUSG00000020163	1.28884e-22	Uqcr11
ENSMUSG00000001440	1.29742e-22	Kpnb1
ENSMUSG00000036256	1.359e-22	Igfbp7
ENSMUSG00000010461	1.36621e-22	Eya4
ENSMUSG00000035798	1.37778e-22	Zdhhc17
ENSMUSG00000004591	1.38715e-22	Pkn2
ENSMUSG00000022040	1.59527e-22	Ephx2
ENSMUSG00000035248	1.60599e-22	Zcchc6
ENSMUSG00000019933	1.69593e-22	Mrln
ENSMUSG00000021218	1.90157e-22	Gdi2
ENSMUSG00000035934	1.95039e-22	Pknox2
ENSMUSG00000003948	1.9692e-22	Mmd
ENSMUSG00000034932	1.9874e-22	Mrpl54
ENSMUSG00000042271	2.08039e-22	Nxt2
ENSMUSG00000026970	2.23314e-22	Rbms1
ENSMUSG00000006301	2.26404e-22	Tmbim1
ENSMUSG00000022031	2.31204e-22	Elp3
ENSMUSG00000020741	2.57074e-22	Cluh
ENSMUSG00000053329	2.76399e-22	D10Jhu81e
ENSMUSG00000034560	2.7739e-22	A230046K03Rik
ENSMUSG00000025161	2.78984e-22	Slc16a3
ENSMUSG00000046671	2.8207e-22	Mtfr1l
ENSMUSG00000029578	2.85522e-22	Wipi2
ENSMUSG00000024247	2.90189e-22	Pkdcc
ENSMUSG00000015013	3.12579e-22	Trappc2l
ENSMUSG00000031078	3.23981e-22	Cttn
ENSMUSG00000028245	3.30902e-22	Nsmaf
ENSMUSG00000036810	3.48836e-22	Cnep1r1
ENSMUSG00000021009	3.67166e-22	Ptpn21
ENSMUSG00000014769	3.80564e-22	Psmb1
ENSMUSG00000044148	4.02305e-22	1810030O07Rik
ENSMUSG00000030286	4.2443e-22	Emc3
ENSMUSG00000025037	4.28487e-22	Maoa
ENSMUSG00000028974	4.53066e-22	Dffa
ENSMUSG00000031309	4.62321e-22	Rps6ka3
ENSMUSG00000029198	5.02845e-22	Grpel1
ENSMUSG00000024404	5.04074e-22	Riok3
ENSMUSG00000028792	5.14408e-22	Ak2
ENSMUSG00000024644	5.22845e-22	Cndp2
ENSMUSG00000000168	5.32552e-22	Dlat
ENSMUSG00000044502	5.54101e-22	Bod1
ENSMUSG00000028760	5.65455e-22	Eif4g3
ENSMUSG00000038302	5.68691e-22	Lace1
ENSMUSG00000024781	5.69332e-22	Lipa
ENSMUSG00000058587	5.80853e-22	Tmod3
ENSMUSG00000019082	5.82906e-22	Slc25a22
ENSMUSG00000022052	5.95178e-22	Ppp2r2a
ENSMUSG00000042404	6.17046e-22	Dennd4b
ENSMUSG00000001020	6.35807e-22	S100a4
ENSMUSG00000034636	6.51598e-22	Zyg11b
ENSMUSG00000079588	6.5346e-22	Tmem182
ENSMUSG00000017686	6.60349e-22	Rhot1
ENSMUSG00000024617	6.75282e-22	Camk2a
ENSMUSG00000029094	6.90152e-22	Afap1
ENSMUSG00000030541	7.46461e-22	Idh2
ENSMUSG00000004394	7.46461e-22	Tmed4
ENSMUSG00000024213	8.49631e-22	Nudt3
ENSMUSG00000021096	9.18398e-22	Ppm1a
ENSMUSG00000003721	9.31164e-22	Insig2
ENSMUSG00000025934	9.56874e-22	Gsta3
ENSMUSG00000000326	9.74401e-22	Comt
ENSMUSG00000030246	1.02574e-21	Ldhb
ENSMUSG00000028494	1.03157e-21	Plin2
ENSMUSG00000007827	1.08535e-21	Ankrd26
ENSMUSG00000068614	1.11828e-21	Actc1
ENSMUSG00000030513	1.28758e-21	Pcsk6
ENSMUSG00000034761	1.30639e-21	Map4k5
ENSMUSG00000023994	1.31623e-21	Nfya
ENSMUSG00000078812	1.39655e-21	Eif5a
ENSMUSG00000006740	1.39655e-21	Kif5b
ENSMUSG00000017858	1.43362e-21	Ift52
ENSMUSG00000001542	1.43958e-21	Ell2
ENSMUSG00000015711	1.4857e-21	Prune
ENSMUSG00000062609	1.49023e-21	Kcnj15
ENSMUSG00000004771	1.60455e-21	Rab11a
ENSMUSG00000029173	1.68575e-21	Sepsecs
ENSMUSG00000020321	1.70195e-21	Mdh1
ENSMUSG00000033557	1.79682e-21	Fam20b
ENSMUSG00000028841	1.81079e-21	Cnksr1
ENSMUSG00000037824	1.81079e-21	Tspan14
ENSMUSG00000031776	1.89804e-21	Arl2bp
ENSMUSG00000027206	1.91942e-21	Cops2
ENSMUSG00000028443	1.99416e-21	Nudt2
ENSMUSG00000016554	2.07811e-21	Eif3d
ENSMUSG00000028383	2.08212e-21	Hsdl2
ENSMUSG00000001576	2.09881e-21	Ergic1
ENSMUSG00000021794	2.10899e-21	Glud1
ENSMUSG00000032440	2.23008e-21	Tgfbr2
ENSMUSG00000039496	2.46653e-21	Cdnf
ENSMUSG00000004865	2.62532e-21	Srpk1
ENSMUSG00000025537	2.64073e-21	Phkg1
ENSMUSG00000021737	2.69143e-21	Psmd6
ENSMUSG00000017009	2.70606e-21	Sdc4
ENSMUSG00000073471	2.8615e-21	Rsph3a
ENSMUSG00000018845	2.91761e-21	Unc45b
ENSMUSG00000038909	3.11382e-21	Kat7
ENSMUSG00000037606	3.16969e-21	Osbpl5
ENSMUSG00000032042	3.57345e-21	Srpr
ENSMUSG00000003037	3.76196e-21	Rab8a
ENSMUSG00000031523	3.79873e-21	Dlc1
ENSMUSG00000039768	3.86593e-21	Dnajc11
ENSMUSG00000024241	4.22389e-21	Sos1
ENSMUSG00000056050	4.59693e-21	Mia3
ENSMUSG00000022556	4.62573e-21	Hsf1
ENSMUSG00000021871	4.77765e-21	Pnp
ENSMUSG00000031596	4.85814e-21	Slc7a2
ENSMUSG00000031537	5.05371e-21	Ikbkb
ENSMUSG00000024294	5.13878e-21	Mib1
ENSMUSG00000005656	5.66141e-21	Snx6
ENSMUSG00000024862	5.74015e-21	Klc2
ENSMUSG00000001211	6.40001e-21	Agpat3
ENSMUSG00000028690	6.46866e-21	Mmachc
ENSMUSG00000025795	6.59934e-21	Rassf3
ENSMUSG00000024587	6.64566e-21	Nars
ENSMUSG00000008206	7.28443e-21	Cers4
ENSMUSG00000030704	7.98012e-21	Rab6a
ENSMUSG00000055027	8.04985e-21	Smyd1
ENSMUSG00000001482	8.05116e-21	Def8
ENSMUSG00000040029	8.20142e-21	Ipo8
ENSMUSG00000038280	8.24346e-21	Ostm1
ENSMUSG00000027827	8.30874e-21	Kcnab1
ENSMUSG00000048537	8.54757e-21	Phldb1
ENSMUSG00000038482	8.6733e-21	Tfdp1
ENSMUSG00000061589	9.89208e-21	Dot1l
ENSMUSG00000031969	1.02265e-20	Acad8
ENSMUSG00000022370	1.06094e-20	Mrpl13
ENSMUSG00000007670	1.10716e-20	Khsrp
ENSMUSG00000009076	1.19405e-20	Zmat5
ENSMUSG00000030987	1.26585e-20	Stim1
ENSMUSG00000030826	1.31537e-20	Bcat2
ENSMUSG00000020585	1.34164e-20	Laptm4a
ENSMUSG00000020849	1.4137e-20	Ywhae
ENSMUSG00000024953	1.47409e-20	Prdx5
ENSMUSG00000041189	1.49417e-20	Chrnb1
ENSMUSG00000027011	1.51972e-20	Ube2e3
ENSMUSG00000068479	1.61949e-20	Mfap1a
ENSMUSG00000028015	1.69338e-20	Ctso
ENSMUSG00000028032	1.81267e-20	Papss1
ENSMUSG00000021930	1.82502e-20	Spryd7
ENSMUSG00000026819	1.83586e-20	Slc25a25
ENSMUSG00000039914	1.88185e-20	Coq10a
ENSMUSG00000035311	1.89764e-20	Gnptab
ENSMUSG00000027006	1.91919e-20	Dnajc10
ENSMUSG00000021238	1.95511e-20	Aldh6a1
ENSMUSG00000030711	1.9854e-20	Sult1a1
ENSMUSG00000020412	2.01694e-20	Ascc2
ENSMUSG00000052459	2.07204e-20	Atp6v1a
ENSMUSG00000016664	2.07204e-20	Pacsin2
ENSMUSG00000053617	2.11664e-20	Sh3pxd2a
ENSMUSG00000015759	2.15353e-20	Cnih1
ENSMUSG00000028779	2.19851e-20	Pef1
ENSMUSG00000036450	2.25683e-20	Hif1an
ENSMUSG00000005103	2.25877e-20	Wdr1
ENSMUSG00000029048	2.34937e-20	Rer1
ENSMUSG00000005312	2.36917e-20	Ubqln1
ENSMUSG00000041645	2.55792e-20	Ddx24
ENSMUSG00000060073	2.56329e-20	Psma3
ENSMUSG00000019927	2.56949e-20	Ube2d1
ENSMUSG00000017548	2.64176e-20	Suz12
ENSMUSG00000096054	2.6835e-20	Syne1
ENSMUSG00000036395	2.69037e-20	Glb1l2
ENSMUSG00000026456	2.73947e-20	Cyb5r1
ENSMUSG00000063457	2.74509e-20	Rps15
ENSMUSG00000034211	2.82265e-20	Mrps17
ENSMUSG00000057003	2.82544e-20	Myh4
ENSMUSG00000025377	2.87021e-20	Enthd2
ENSMUSG00000059119	2.89352e-20	Nap1l4
ENSMUSG00000005360	2.9085e-20	Slc1a3
ENSMUSG00000025027	2.95793e-20	Xpnpep1
ENSMUSG00000053898	2.96822e-20	Ech1
ENSMUSG00000067818	3.03259e-20	Myl9
ENSMUSG00000025968	3.23483e-20	Ndufs1
ENSMUSG00000021371	3.36165e-20	Mcur1
ENSMUSG00000018585	3.43957e-20	Atox1
ENSMUSG00000005575	3.49374e-20	Ube2m
ENSMUSG00000013698	3.54388e-20	Pea15a
ENSMUSG00000057554	3.55658e-20	Lgals8
ENSMUSG00000034210	3.64159e-20	Efcab14
ENSMUSG00000061032	3.88272e-20	Rrp1
ENSMUSG00000029992	4.46486e-20	Gfpt1
ENSMUSG00000024140	4.49322e-20	Epas1
ENSMUSG00000022234	4.73412e-20	Cct5
ENSMUSG00000024900	4.82089e-20	Cpt1a
ENSMUSG00000031974	4.96265e-20	Abcb10
ENSMUSG00000036966	5.0533e-20	Spryd3
ENSMUSG00000031353	5.2932e-20	Rbbp7
ENSMUSG00000041915	5.40675e-20	Ammecr1l
ENSMUSG00000044080	5.44912e-20	S100a1
ENSMUSG00000020392	5.61065e-20	Cdkn2aipnl
ENSMUSG00000037709	5.7738e-20	Fam13a
ENSMUSG00000031029	5.97877e-20	Eif3f
ENSMUSG00000021549	7.07207e-20	Rasa1
ENSMUSG00000025393	7.20048e-20	Atp5b
ENSMUSG00000030409	7.26422e-20	Dmpk
ENSMUSG00000047454	7.90534e-20	Gphn
ENSMUSG00000002233	8.61539e-20	Rhoc
ENSMUSG00000003435	8.98656e-20	Supt5
ENSMUSG00000001018	9.01447e-20	Snapin
ENSMUSG00000037503	9.03307e-20	Fam168b
ENSMUSG00000022629	9.14769e-20	Kif21a
ENSMUSG00000033624	1.00711e-19	Pdpr
ENSMUSG00000059263	1.01303e-19	Usp47
ENSMUSG00000000631	1.02095e-19	Myo18a
ENSMUSG00000022035	1.03079e-19	Ccdc25
ENSMUSG00000026727	1.04185e-19	Rsu1
ENSMUSG00000040370	1.12179e-19	Lyrm5
ENSMUSG00000027777	1.13014e-19	Schip1
ENSMUSG00000026950	1.13736e-19	Neb
ENSMUSG00000024870	1.14615e-19	Rab1b
ENSMUSG00000052949	1.15788e-19	Rnf157
ENSMUSG00000055943	1.17227e-19	Emc7
ENSMUSG00000028096	1.24264e-19	Gpr89
ENSMUSG00000027651	1.28261e-19	Rprd1b
ENSMUSG00000043284	1.28699e-19	Tmem11
ENSMUSG00000006800	1.3173e-19	Sulf2
ENSMUSG00000032557	1.32363e-19	Uba5
ENSMUSG00000027808	1.35641e-19	Serp1
ENSMUSG00000031729	1.41383e-19	Ist1
ENSMUSG00000021810	1.58944e-19	Ecd
ENSMUSG00000027404	1.58944e-19	Snrpb
ENSMUSG00000040374	1.61252e-19	Pex2
ENSMUSG00000061981	1.6855e-19	Flot2
ENSMUSG00000000346	1.71016e-19	Dazap2
ENSMUSG00000001729	1.7406e-19	Akt1
ENSMUSG00000020589	1.75937e-19	Fam49a
ENSMUSG00000031375	1.78528e-19	Bgn
ENSMUSG00000079018	1.98236e-19	Ly6c1
ENSMUSG00000028496	1.98691e-19	Mllt3
ENSMUSG00000004383	2.24027e-19	Large
ENSMUSG00000024393	2.24027e-19	Prrc2a
ENSMUSG00000039770	2.2798e-19	Ypel5
ENSMUSG00000018339	2.32424e-19	Gpx3
ENSMUSG00000032679	2.33927e-19	Cd59a
ENSMUSG00000026305	2.34374e-19	Lrrfip1
ENSMUSG00000054920	2.3445e-19	Klhl5
ENSMUSG00000022404	2.37703e-19	Slc25a17
ENSMUSG00000060376	2.66394e-19	Bckdha
ENSMUSG00000026574	2.77497e-19	Dpt
ENSMUSG00000021585	3.16626e-19	Cast
ENSMUSG00000024190	3.22377e-19	Dusp1
ENSMUSG00000032311	3.35605e-19	Nrg4
ENSMUSG00000023010	3.3989e-19	Tmbim6
ENSMUSG00000029322	3.41533e-19	Plac8
ENSMUSG00000005949	3.42439e-19	Ctns
ENSMUSG00000020657	3.45331e-19	Dnajc27
ENSMUSG00000026547	3.55964e-19	Tagln2
ENSMUSG00000022892	3.65663e-19	App
ENSMUSG00000020900	3.65666e-19	Myh10
ENSMUSG00000061130	3.81017e-19	Ppm1b
ENSMUSG00000031634	3.98583e-19	Ufsp2
ENSMUSG00000026748	4.2367e-19	Plxdc2
ENSMUSG00000020946	4.26467e-19	Gosr2
ENSMUSG00000040666	4.26467e-19	Sh3bgr
ENSMUSG00000001366	4.27125e-19	Fbxo9
ENSMUSG00000006299	4.30412e-19	Aamp
ENSMUSG00000037977	4.40105e-19	6430571L13Rik
ENSMUSG00000034472	4.44753e-19	Rasd2
ENSMUSG00000039852	4.49969e-19	Rere
ENSMUSG00000052419	4.52618e-19	2610001J05Rik
ENSMUSG00000026917	4.66842e-19	Wdr5
ENSMUSG00000024844	4.9787e-19	Banf1
ENSMUSG00000024259	5.17606e-19	Slc25a46
ENSMUSG00000028834	5.3937e-19	Trim63
ENSMUSG00000002103	5.44175e-19	Acp2
ENSMUSG00000020695	5.46911e-19	Mrc2
ENSMUSG00000042249	5.6595e-19	Adrbk2
ENSMUSG00000028127	5.69946e-19	Abcd3
ENSMUSG00000025374	6.05734e-19	Nabp2
ENSMUSG00000032478	6.14756e-19	Nme6
ENSMUSG00000030738	6.22134e-19	Eif3c
ENSMUSG00000010914	6.26325e-19	Pdhx
ENSMUSG00000062014	6.27848e-19	Gmfb
ENSMUSG00000014177	6.50272e-19	Tvp23b
ENSMUSG00000035325	6.56894e-19	Sec31a
ENSMUSG00000010453	6.73791e-19	Kansl3
ENSMUSG00000032078	6.9751e-19	Zpr1
ENSMUSG00000007656	7.68309e-19	Arpp19
ENSMUSG00000008475	7.80291e-19	Arpc5
ENSMUSG00000035105	8.08661e-19	Egln3
ENSMUSG00000022507	8.32479e-19	1810013L24Rik
ENSMUSG00000043542	8.44579e-19	Zc2hc1a
ENSMUSG00000032942	8.45721e-19	Ucp3
ENSMUSG00000029924	9.49975e-19	Slc37a3
ENSMUSG00000010277	9.58316e-19	2610507B11Rik
ENSMUSG00000039474	9.66347e-19	Wfs1
ENSMUSG00000031403	1.03775e-18	Dkc1
ENSMUSG00000033096	1.07708e-18	Apmap
ENSMUSG00000021069	1.08318e-18	Pygl
ENSMUSG00000008333	1.08411e-18	Snrpb2
ENSMUSG00000020629	1.0859e-18	Adi1
ENSMUSG00000028121	1.26897e-18	Bcar3
ENSMUSG00000028692	1.36705e-18	Akr1a1
ENSMUSG00000041203	1.38089e-18	2310036O22Rik
ENSMUSG00000039536	1.40653e-18	Stau1
ENSMUSG00000020676	1.56145e-18	Ccl11
ENSMUSG00000038160	1.66523e-18	Atg5
ENSMUSG00000020777	1.77408e-18	Acox1
ENSMUSG00000040234	1.7889e-18	Tm7sf3
ENSMUSG00000031691	1.86073e-18	Tnpo2
ENSMUSG00000028150	1.87087e-18	Rorc
ENSMUSG00000022898	1.91457e-18	Dscr3
ENSMUSG00000017615	1.9409e-18	Tnfaip1
ENSMUSG00000026860	2.02702e-18	Sh3glb2
ENSMUSG00000029338	2.10119e-18	Antxr2
ENSMUSG00000041329	2.10362e-18	Atp1b2
ENSMUSG00000022391	2.11649e-18	Rangap1
ENSMUSG00000027900	2.176e-18	Dram2
ENSMUSG00000033478	2.40722e-18	Fam160b1
ENSMUSG00000026399	2.54501e-18	Cd55
ENSMUSG00000030546	2.60894e-18	Plin1
ENSMUSG00000024012	2.6131e-18	Mtch1
ENSMUSG00000028809	2.67714e-18	Srrm1
ENSMUSG00000039285	2.73887e-18	Azi2
ENSMUSG00000024164	2.77558e-18	C3
ENSMUSG00000039826	2.96364e-18	Trub2
ENSMUSG00000071540	3.25889e-18	3425401B19Rik
ENSMUSG00000022594	3.44177e-18	Lynx1
ENSMUSG00000034021	3.63062e-18	Pds5b
ENSMUSG00000027531	3.78499e-18	Impa1
ENSMUSG00000022758	3.82976e-18	P2rx6
ENSMUSG00000061755	3.89441e-18	Bod1l
ENSMUSG00000004085	3.90031e-18	Zak
ENSMUSG00000004105	4.00918e-18	Angptl2
ENSMUSG00000038648	4.16203e-18	Creb3l2
ENSMUSG00000037519	4.205e-18	Ppfia1
ENSMUSG00000026553	4.3521e-18	Copa
ENSMUSG00000038412	4.4997e-18	Higd1a
ENSMUSG00000037072	4.59486e-18	septin 15
ENSMUSG00000046756	4.73083e-18	Mrps7
ENSMUSG00000027257	4.82154e-18	Pacsin3
ENSMUSG00000043241	4.82935e-18	Upf2
ENSMUSG00000060703	4.99755e-18	Cd302
ENSMUSG00000030357	5.06321e-18	Fkbp4
ENSMUSG00000027746	5.24227e-18	Ufm1
ENSMUSG00000039361	5.3621e-18	Picalm
ENSMUSG00000024614	5.40938e-18	Tmx3
ENSMUSG00000022797	5.4748e-18	Tfrc
ENSMUSG00000020427	5.60072e-18	Igfbp3
ENSMUSG00000029095	5.77669e-18	Ablim2
ENSMUSG00000006498	5.8891e-18	Ptbp1
ENSMUSG00000013593	6.37737e-18	Ndufs2
ENSMUSG00000025266	6.45785e-18	Gnl3l
ENSMUSG00000025917	6.60611e-18	Cops5
ENSMUSG00000038481	6.93295e-18	Cdk19
ENSMUSG00000006050	6.93769e-18	Sra1
ENSMUSG00000030861	6.96185e-18	Acadsb
ENSMUSG00000031785	7.01459e-18	Adgrg1
ENSMUSG00000027665	7.15375e-18	Pik3ca
ENSMUSG00000053819	7.36409e-18	Camk2d
ENSMUSG00000041571	7.37374e-18	Sepw1
ENSMUSG00000022389	7.59689e-18	Tef
ENSMUSG00000028266	7.71913e-18	Lmo4
ENSMUSG00000023249	8.00947e-18	Parp3
ENSMUSG00000024360	8.71124e-18	Etf1
ENSMUSG00000021061	9.25901e-18	Sptb
ENSMUSG00000040584	1.04809e-17	Abcb1a
ENSMUSG00000006736	1.05382e-17	Tspan31
ENSMUSG00000022490	1.06328e-17	Ppp1r1a
ENSMUSG00000021911	1.06492e-17	Parg
ENSMUSG00000033039	1.10072e-17	Micall1
ENSMUSG00000014668	1.17396e-17	Chfr
ENSMUSG00000014402	1.17781e-17	Tsg101
ENSMUSG00000038670	1.19564e-17	Mybpc2
ENSMUSG00000002222	1.19626e-17	Rmnd5a
ENSMUSG00000000184	1.20547e-17	Ccnd2
ENSMUSG00000035781	1.21183e-17	R3hdm4
ENSMUSG00000032497	1.21675e-17	Lrrfip2
ENSMUSG00000029545	1.21807e-17	Acads
ENSMUSG00000020859	1.24196e-17	Spag9
ENSMUSG00000021798	1.2433e-17	Ldb3
ENSMUSG00000041881	1.26974e-17	Ndufa7
ENSMUSG00000028927	1.27605e-17	Padi2
ENSMUSG00000020570	1.32452e-17	Sypl
ENSMUSG00000024529	1.3404e-17	Lox
ENSMUSG00000032350	1.37199e-17	Gclc
ENSMUSG00000021185	1.41813e-17	9030617O03Rik
ENSMUSG00000010517	1.42109e-17	Faf1
ENSMUSG00000054405	1.44463e-17	Dnajc8
ENSMUSG00000010608	1.44528e-17	Rbm25
ENSMUSG00000030056	1.48237e-17	Isy1
ENSMUSG00000029385	1.53997e-17	Ccng2
ENSMUSG00000033186	1.61656e-17	Mzt1
ENSMUSG00000005262	1.62551e-17	Ufd1l
ENSMUSG00000015488	1.66495e-17	Cacfd1
ENSMUSG00000001441	1.68241e-17	Npepps
ENSMUSG00000027712	1.70265e-17	Anxa5
ENSMUSG00000025939	1.71162e-17	Ube2w
ENSMUSG00000034024	1.71577e-17	Cct2
ENSMUSG00000031565	1.71577e-17	Fgfr1
ENSMUSG00000021488	1.71577e-17	Nsd1
ENSMUSG00000059895	1.73749e-17	Ptp4a3
ENSMUSG00000020869	1.78564e-17	Lrrc59
ENSMUSG00000031298	1.79104e-17	Adgrg2
ENSMUSG00000001419	1.89053e-17	Mef2d
ENSMUSG00000036825	1.91451e-17	Ssx2ip
ENSMUSG00000036257	1.92661e-17	Pnpla8
ENSMUSG00000061887	1.93545e-17	Ssbp3
ENSMUSG00000020263	1.93995e-17	Appl2
ENSMUSG00000062762	1.96927e-17	Ei24
ENSMUSG00000022665	2.00081e-17	Ccdc80
ENSMUSG00000032512	2.05382e-17	Wdr48
ENSMUSG00000029993	2.0969e-17	Nfu1
ENSMUSG00000045160	2.15784e-17	Bola3
ENSMUSG00000026701	2.18588e-17	Prdx6
ENSMUSG00000009291	2.28823e-17	Pttg1ip
ENSMUSG00000029145	2.39155e-17	Eif2b4
ENSMUSG00000030671	2.42712e-17	Pde3b
ENSMUSG00000033769	2.45895e-17	Exoc6b
ENSMUSG00000020612	2.4774e-17	Prkar1a
ENSMUSG00000004936	2.55502e-17	Map2k1
ENSMUSG00000006221	2.56757e-17	Hspb7
ENSMUSG00000060373	2.64138e-17	Hnrnpc
ENSMUSG00000021224	2.69701e-17	Numb
ENSMUSG00000026280	2.70646e-17	Atg4b
ENSMUSG00000033909	2.75213e-17	Usp36
ENSMUSG00000026004	2.79996e-17	Kansl1l
ENSMUSG00000034714	2.85422e-17	Ttyh2
ENSMUSG00000071650	2.85633e-17	Ganab
ENSMUSG00000056820	2.87059e-17	Tsnax
ENSMUSG00000033379	2.87828e-17	Atp6v0b
ENSMUSG00000027303	2.9992e-17	Ptpra
ENSMUSG00000008226	3.01371e-17	Scrn3
ENSMUSG00000038936	3.07186e-17	Sccpdh
ENSMUSG00000020620	3.24814e-17	Abca8b
ENSMUSG00000011382	3.29743e-17	Dhdh
ENSMUSG00000044018	3.29743e-17	Mrpl50
ENSMUSG00000025613	3.44209e-17	Cct8
ENSMUSG00000070436	3.46629e-17	Serpinh1
ENSMUSG00000022867	3.66187e-17	Usp25
ENSMUSG00000021868	3.67403e-17	Ppif
ENSMUSG00000029640	3.72187e-17	Usp12
ENSMUSG00000042406	3.78913e-17	Atf4
ENSMUSG00000030662	3.80581e-17	Ipo5
ENSMUSG00000001036	3.91773e-17	Epn2
ENSMUSG00000061778	4.07061e-17	Mospd2
ENSMUSG00000016933	4.32609e-17	Plcg1
ENSMUSG00000005804	4.33335e-17	Bloc1s6
ENSMUSG00000017831	4.4766e-17	Rab5a
ENSMUSG00000022905	4.74703e-17	Kpna1
ENSMUSG00000046312	4.79781e-17	AI464131
ENSMUSG00000024146	4.80693e-17	Cript
ENSMUSG00000064037	4.90388e-17	Gpn1
ENSMUSG00000024758	5.04334e-17	Rtn3
ENSMUSG00000017478	5.12228e-17	Zc3h18
ENSMUSG00000030401	5.33887e-17	Rtn2
ENSMUSG00000004460	5.5634e-17	Dnajb11
ENSMUSG00000038132	5.59715e-17	Rbm24
ENSMUSG00000024513	5.68962e-17	Mbd2
ENSMUSG00000040451	5.97422e-17	Sgms1
ENSMUSG00000021124	7.09819e-17	Vti1b
ENSMUSG00000018547	7.14337e-17	Pip4k2b
ENSMUSG00000025103	7.32064e-17	Btbd1
ENSMUSG00000025036	7.61424e-17	Sfxn2
ENSMUSG00000045038	7.99838e-17	Prkce
ENSMUSG00000031578	8.00601e-17	Mak16
ENSMUSG00000022214	8.03458e-17	Dcaf11
ENSMUSG00000039585	8.04164e-17	Myo9a
ENSMUSG00000029840	8.09869e-17	Mtpn
ENSMUSG00000026843	8.13819e-17	Fubp3
ENSMUSG00000021281	8.16266e-17	Tnfaip2
ENSMUSG00000028797	8.20487e-17	Tmem234
ENSMUSG00000020267	8.5968e-17	Hint1
ENSMUSG00000027488	8.94826e-17	Snta1
ENSMUSG00000031021	9.08536e-17	Tmem9b
ENSMUSG00000019883	9.39827e-17	Echdc1
ENSMUSG00000014349	9.62754e-17	Ube2z
ENSMUSG00000070730	9.79762e-17	Rmdn3
ENSMUSG00000028708	1.00888e-16	Mknk1
ENSMUSG00000031320	1.04496e-16	Rps4x
ENSMUSG00000026078	1.06746e-16	Pdcl3
ENSMUSG00000005397	1.07893e-16	Nid1
ENSMUSG00000005687	1.1101e-16	Bcas2
ENSMUSG00000031556	1.12145e-16	Tm2d2
ENSMUSG00000020792	1.14545e-16	Exoc7
ENSMUSG00000023952	1.23375e-16	Gtpbp2
ENSMUSG00000002147	1.2338e-16	Stat6
ENSMUSG00000030342	1.23609e-16	Cd9
ENSMUSG00000020864	1.2543e-16	Ankrd40
ENSMUSG00000038828	1.2655e-16	Tmem214
ENSMUSG00000027668	1.29876e-16	Mfn1
ENSMUSG00000030990	1.29876e-16	Pgap2
ENSMUSG00000041959	1.31236e-16	S100a10
ENSMUSG00000024576	1.34737e-16	Csnk1a1
ENSMUSG00000028426	1.37663e-16	Rad23b
ENSMUSG00000031672	1.40616e-16	Got2
ENSMUSG00000047843	1.41732e-16	Bri3
ENSMUSG00000040998	1.41769e-16	Npnt
ENSMUSG00000025034	1.42535e-16	Trim8
ENSMUSG00000078486	1.42877e-16	Perm1
ENSMUSG00000027599	1.43795e-16	Armc1
ENSMUSG00000069769	1.4613e-16	Msi2
ENSMUSG00000018770	1.46181e-16	Atp5g3
ENSMUSG00000032410	1.47203e-16	Xrn1
ENSMUSG00000031835	1.47973e-16	Mbtps1
ENSMUSG00000039100	1.49366e-16	membrane-associated ring finger (C3HC4) 6
ENSMUSG00000031913	1.5281e-16	Vps4a
ENSMUSG00000052395	1.56733e-16	Rft1
ENSMUSG00000024853	1.57008e-16	Sf3b2
ENSMUSG00000015189	1.57872e-16	Casd1
ENSMUSG00000034353	1.58057e-16	Ramp1
ENSMUSG00000019122	1.58216e-16	Ccl9
ENSMUSG00000031996	1.58386e-16	Aplp2
ENSMUSG00000036097	1.65747e-16	Fam178a
ENSMUSG00000028961	1.66189e-16	Pgd
ENSMUSG00000025525	1.6692e-16	Apool
ENSMUSG00000029761	1.70833e-16	Cald1
ENSMUSG00000058569	1.7135e-16	Tmed9
ENSMUSG00000055254	1.81609e-16	Ntrk2
ENSMUSG00000062515	1.81811e-16	Fabp4
ENSMUSG00000069135	1.81834e-16	Fgfr1op
ENSMUSG00000031503	1.8235e-16	Col4a2
ENSMUSG00000075701	1.82453e-16	Vimp
ENSMUSG00000022752	1.8261e-16	Tomm70a
ENSMUSG00000026470	1.82941e-16	Stx6
ENSMUSG00000015970	1.83052e-16	Chdh
ENSMUSG00000056211	1.86398e-16	R3hdm1
ENSMUSG00000022462	1.89121e-16	Slc38a2
ENSMUSG00000029470	1.90446e-16	P2rx4
ENSMUSG00000031447	1.95452e-16	Lamp1
ENSMUSG00000033308	1.95908e-16	Dpyd
ENSMUSG00000034354	1.97877e-16	Mtmr3
ENSMUSG00000025532	2.16744e-16	Crcp
ENSMUSG00000046985	2.20176e-16	Tapt1
ENSMUSG00000002733	2.23647e-16	Plekha3
ENSMUSG00000031924	2.30209e-16	Cyb5b
ENSMUSG00000036698	2.31945e-16	Ago2
ENSMUSG00000028849	2.40594e-16	Map7d1
ENSMUSG00000025162	2.52517e-16	Csnk1d
ENSMUSG00000053838	2.57654e-16	Nudcd3
ENSMUSG00000021136	2.59162e-16	Smoc1
ENSMUSG00000027782	2.60176e-16	Kpna4
ENSMUSG00000042042	2.62555e-16	Csgalnact2
ENSMUSG00000040481	2.6312e-16	Bptf
ENSMUSG00000028991	2.64599e-16	Mtor
ENSMUSG00000026174	2.67251e-16	Rqcd1
ENSMUSG00000002778	2.72273e-16	Kdelr1
ENSMUSG00000042506	2.75148e-16	Usp22
ENSMUSG00000029090	2.78512e-16	Adgra3
ENSMUSG00000018900	2.83119e-16	Slc22a5
ENSMUSG00000021950	2.85048e-16	Anxa8
ENSMUSG00000029397	2.89195e-16	Rchy1
ENSMUSG00000039356	3.07796e-16	Exosc2
ENSMUSG00000032562	3.1596e-16	Gnai2
ENSMUSG00000029156	3.21284e-16	Sgcb
ENSMUSG00000030298	3.26866e-16	Sec13
ENSMUSG00000028944	3.30934e-16	Prkag2
ENSMUSG00000058291	3.3359e-16	Zfp68
ENSMUSG00000074218	3.38174e-16	Cox7a1
ENSMUSG00000024952	3.43321e-16	Rps6ka4
ENSMUSG00000073411	3.59498e-16	H2-D1
ENSMUSG00000073542	3.6672e-16	Cep76
ENSMUSG00000041870	3.71025e-16	Ankrd13a
ENSMUSG00000035847	3.85442e-16	Ids
ENSMUSG00000001062	4.08423e-16	Vps9d1
ENSMUSG00000027439	4.14616e-16	Gzf1
ENSMUSG00000028675	4.16926e-16	Pnrc2
ENSMUSG00000022018	4.43823e-16	Rgcc
ENSMUSG00000029174	4.48474e-16	Tbc1d1
ENSMUSG00000031700	4.64943e-16	Gpt2
ENSMUSG00000028461	4.6722e-16	Ccdc107
ENSMUSG00000028822	4.70845e-16	Tmem50a
ENSMUSG00000031461	4.72039e-16	Myom2
ENSMUSG00000055493	4.8294e-16	Epm2a
ENSMUSG00000031513	4.95116e-16	Leprotl1
ENSMUSG00000027519	5.0986e-16	Rab22a
ENSMUSG00000018822	5.10047e-16	Sfrp5
ENSMUSG00000055850	5.21636e-16	Rnf181
ENSMUSG00000004897	5.52321e-16	Hdgf
ENSMUSG00000030327	5.67684e-16	Necap1
ENSMUSG00000026778	5.67684e-16	Prkcq
ENSMUSG00000030654	5.69589e-16	Arl6ip1
ENSMUSG00000012076	5.93568e-16	Brms1l
ENSMUSG00000049134	5.98039e-16	Nrap
ENSMUSG00000028608	5.98891e-16	0610037L13Rik
ENSMUSG00000030557	6.10634e-16	Mef2a
ENSMUSG00000070394	6.10634e-16	Tmem256
ENSMUSG00000027750	6.51025e-16	Postn
ENSMUSG00000031367	6.59448e-16	Ap1s2
ENSMUSG00000022812	6.72454e-16	Gsk3b
ENSMUSG00000025510	6.84332e-16	Cd151
ENSMUSG00000012114	7.12834e-16	Med15
ENSMUSG00000031133	7.14403e-16	Arhgef6
ENSMUSG00000035901	7.20366e-16	Dennd5a
ENSMUSG00000036112	7.22293e-16	Metap2
ENSMUSG00000078578	7.22293e-16	Ube2d3
ENSMUSG00000047963	7.38232e-16	Stbd1
ENSMUSG00000018501	7.53673e-16	Ncor1
ENSMUSG00000041889	7.62053e-16	Shisa4
ENSMUSG00000001119	7.81886e-16	Col6a1
ENSMUSG00000024899	8.13597e-16	Papss2
ENSMUSG00000038763	8.18851e-16	Alpk3
ENSMUSG00000035885	8.29463e-16	Cox8a
ENSMUSG00000028347	8.66523e-16	Tmeff1
ENSMUSG00000032328	8.82294e-16	Tmem30a
ENSMUSG00000029681	8.93922e-16	Bcl7b
ENSMUSG00000016534	9.0095e-16	Lamp2
ENSMUSG00000002102	9.38851e-16	Psmc3
ENSMUSG00000050315	9.40977e-16	Synpo2
ENSMUSG00000015755	9.47339e-16	Tab2
ENSMUSG00000017781	9.96728e-16	Pitpna
ENSMUSG00000055799	1.01813e-15	Tcf7l1
ENSMUSG00000038982	1.01847e-15	Bloc1s5
ENSMUSG00000028221	1.0303e-15	Tmem55a
ENSMUSG00000035297	1.05179e-15	Cops4
ENSMUSG00000034566	1.06441e-15	Atp5h
ENSMUSG00000022607	1.07769e-15	Ptk2
ENSMUSG00000029430	1.07869e-15	Ran
ENSMUSG00000021038	1.15706e-15	Vipas39
ENSMUSG00000025354	1.18444e-15	Dnajc14
ENSMUSG00000009013	1.2279e-15	Dynll1
ENSMUSG00000010554	1.24345e-15	Mettl16
ENSMUSG00000019362	1.24359e-15	D8Ertd738e
ENSMUSG00000031519	1.26925e-15	Asb5
ENSMUSG00000030499	1.27474e-15	Kctd15
ENSMUSG00000024937	1.28855e-15	Ehbp1l1
ENSMUSG00000020190	1.33153e-15	Mknk2
ENSMUSG00000040446	1.34225e-15	Rprd1a
ENSMUSG00000018574	1.34357e-15	Acadvl
ENSMUSG00000036745	1.35485e-15	Ttll7
ENSMUSG00000022799	1.44566e-15	Arhgap31
ENSMUSG00000029364	1.57413e-15	Wsb2
ENSMUSG00000037805	1.64312e-15	Rpl10a
ENSMUSG00000064120	1.6742e-15	Mocs1
ENSMUSG00000026608	1.76287e-15	Kctd3
ENSMUSG00000039166	1.9701e-15	Akap7
ENSMUSG00000028923	1.9971e-15	Necap2
ENSMUSG00000025584	2.03532e-15	Pde8a
ENSMUSG00000043733	2.05077e-15	Ptpn11
ENSMUSG00000022525	2.06154e-15	Hrasls
ENSMUSG00000032898	2.10112e-15	Fbxo21
ENSMUSG00000031958	2.15483e-15	Ldhd
ENSMUSG00000030847	2.22729e-15	Bag3
ENSMUSG00000041263	2.24728e-15	Rusc1
ENSMUSG00000024236	2.25833e-15	Svil
ENSMUSG00000041734	2.36258e-15	Kirrel
ENSMUSG00000004098	2.43691e-15	Col5a3
ENSMUSG00000027602	2.47494e-15	Map1lc3a
ENSMUSG00000032549	2.52455e-15	Rab6b
ENSMUSG00000003123	2.59307e-15	Lipe
ENSMUSG00000026571	2.6036e-15	Dcaf6
ENSMUSG00000055172	2.63034e-15	C1ra
ENSMUSG00000047419	2.66058e-15	Cmya5
ENSMUSG00000031386	2.71422e-15	Hcfc1
ENSMUSG00000030421	2.72954e-15	Uri1
ENSMUSG00000031490	2.74981e-15	Eif4ebp1
ENSMUSG00000037815	2.8075e-15	Ctnna1
ENSMUSG00000019370	2.81404e-15	Calm3
ENSMUSG00000030747	2.86297e-15	Dgat2
ENSMUSG00000037887	2.87522e-15	Dusp8
ENSMUSG00000021748	2.89037e-15	Pdhb
ENSMUSG00000029122	2.92433e-15	Evc
ENSMUSG00000069601	3.01411e-15	Ank3
ENSMUSG00000024960	3.1104e-15	Plcb3
ENSMUSG00000020085	3.12338e-15	Aifm2
ENSMUSG00000029669	3.13306e-15	Tspan12
ENSMUSG00000019797	3.158e-15	1700021F05Rik
ENSMUSG00000021693	3.16054e-15	Kif2a
ENSMUSG00000026418	3.2008e-15	Tnni1
ENSMUSG00000026203	3.29176e-15	Dnajb2
ENSMUSG00000024210	3.30408e-15	Ip6k3
ENSMUSG00000026042	3.35644e-15	Col5a2
ENSMUSG00000069565	3.37504e-15	Dazap1
ENSMUSG00000022407	3.39029e-15	Adsl
ENSMUSG00000032479	3.45576e-15	Map4
ENSMUSG00000042605	3.73144e-15	Atxn2
ENSMUSG00000030816	3.91611e-15	Rnf40
ENSMUSG00000034190	4.00624e-15	Chmp7
ENSMUSG00000063253	4.05295e-15	Scoc
ENSMUSG00000025780	4.06747e-15	Itih5
ENSMUSG00000049106	4.07778e-15	Dcaf5
ENSMUSG00000028173	4.15081e-15	Wls
ENSMUSG00000002107	4.23445e-15	Celf2
ENSMUSG00000038416	4.28628e-15	Cdc16
ENSMUSG00000037646	4.39402e-15	Vps13b
ENSMUSG00000021091	4.44058e-15	Serpina3n
ENSMUSG00000047213	4.44058e-15	Ythdf3
ENSMUSG00000022223	4.48683e-15	Sdr39u1
ENSMUSG00000050471	4.58096e-15	Fam118b
ENSMUSG00000029203	4.6205e-15	Ube2k
ENSMUSG00000032050	4.75771e-15	Rdx
ENSMUSG00000050891	4.7597e-15	Tatdn1
ENSMUSG00000021820	4.95387e-15	Camk2g
ENSMUSG00000036879	5.0159e-15	Phkb
ENSMUSG00000026761	5.0597e-15	Orc4
ENSMUSG00000022024	5.12856e-15	Sugt1
ENSMUSG00000052738	5.29552e-15	Suclg1
ENSMUSG00000038023	5.29979e-15	Atp6v0a2
ENSMUSG00000026643	5.35205e-15	Nmt2
ENSMUSG00000029103	5.38107e-15	Lrpap1
ENSMUSG00000037523	5.76915e-15	Mavs
ENSMUSG00000026771	5.84513e-15	Spopl
ENSMUSG00000018377	6.04874e-15	Vezf1
ENSMUSG00000009995	6.25978e-15	Taz
ENSMUSG00000022637	6.30644e-15	Cblb
ENSMUSG00000028341	6.33906e-15	Nr4a3
ENSMUSG00000006373	6.34107e-15	Pgrmc1
ENSMUSG00000022307	6.37485e-15	Oxr1
ENSMUSG00000019558	6.72916e-15	Slc6a8
ENSMUSG00000022587	6.73162e-15	Ly6e
ENSMUSG00000029575	7.41171e-15	Mmab
ENSMUSG00000026249	7.6764e-15	Serpine2
ENSMUSG00000027890	7.70697e-15	Gstm4
ENSMUSG00000028669	8.00467e-15	Pithd1
ENSMUSG00000033845	8.0764e-15	Mrpl15
ENSMUSG00000032547	8.12451e-15	Ryk
ENSMUSG00000026037	8.17882e-15	Orc2
ENSMUSG00000033713	8.21991e-15	Foxn3
ENSMUSG00000021832	8.27543e-15	Psmc6
ENSMUSG00000062203	8.44387e-15	Gspt1
ENSMUSG00000024735	8.88626e-15	Prpf19
ENSMUSG00000024845	8.94765e-15	Tmem134
ENSMUSG00000062070	9.05232e-15	Pgk1
ENSMUSG00000022023	9.11947e-15	Wbp4
ENSMUSG00000022685	9.23747e-15	Parn
ENSMUSG00000028572	1.01952e-14	Hook1
ENSMUSG00000022438	1.02628e-14	Parvb
ENSMUSG00000001127	1.04878e-14	Araf
ENSMUSG00000024515	1.05182e-14	Smad4
ENSMUSG00000027637	1.05878e-14	1110008F13Rik
ENSMUSG00000063406	1.08692e-14	Tmed5
ENSMUSG00000026670	1.09086e-14	Uap1
ENSMUSG00000021712	1.09112e-14	Trim23
ENSMUSG00000006705	1.0951e-14	Pknox1
ENSMUSG00000024387	1.11325e-14	Csnk2b
ENSMUSG00000036896	1.1218e-14	C1qc
ENSMUSG00000087260	1.12498e-14	Lamtor5
ENSMUSG00000046949	1.13527e-14	Nqo2
ENSMUSG00000066037	1.13857e-14	Hnrnpr
ENSMUSG00000068040	1.13965e-14	Tm9sf4
ENSMUSG00000028964	1.14733e-14	Park7
ENSMUSG00000021039	1.1509e-14	Snw1
ENSMUSG00000027332	1.17162e-14	Ivd
ENSMUSG00000074794	1.17412e-14	Arrdc3
ENSMUSG00000024811	1.18091e-14	Tnks2
ENSMUSG00000053931	1.18793e-14	Cnn3
ENSMUSG00000060477	1.1937e-14	Irak2
ENSMUSG00000037149	1.19856e-14	Ddx1
ENSMUSG00000042190	1.20839e-14	Cmklr1
ENSMUSG00000020216	1.21074e-14	Jsrp1
ENSMUSG00000033377	1.21436e-14	Palmd
ENSMUSG00000048264	1.24491e-14	Dip2c
ENSMUSG00000069919	1.26936e-14	Hba-a1
ENSMUSG00000021973	1.27151e-14	Micu2
ENSMUSG00000026880	1.2759e-14	Stom
ENSMUSG00000022791	1.29015e-14	Tnk2
ENSMUSG00000022770	1.29881e-14	Dlg1
ENSMUSG00000034781	1.31977e-14	Gna11
ENSMUSG00000028683	1.3706e-14	Eif2b3
ENSMUSG00000034708	1.40301e-14	Grn
ENSMUSG00000052374	1.42373e-14	Actn2
ENSMUSG00000038803	1.47109e-14	Ost4
ENSMUSG00000035203	1.49223e-14	Epn1
ENSMUSG00000001911	1.52854e-14	Nfix
ENSMUSG00000020634	1.52854e-14	Ubxn2a
ENSMUSG00000037316	1.55537e-14	Bag4
ENSMUSG00000006205	1.61079e-14	Htra1
ENSMUSG00000047037	1.61915e-14	Nipa1
ENSMUSG00000042444	1.62045e-14	Fam63b
ENSMUSG00000020840	1.6308e-14	Blmh
ENSMUSG00000026471	1.63581e-14	Mr1
ENSMUSG00000028478	1.67289e-14	Clta
ENSMUSG00000049940	1.69211e-14	Pgrmc2
ENSMUSG00000038495	1.73771e-14	Otud7b
ENSMUSG00000030621	1.73816e-14	Me3
ENSMUSG00000035960	1.81586e-14	Apex1
ENSMUSG00000017631	1.86599e-14	Abr
ENSMUSG00000034109	1.88458e-14	Golim4
ENSMUSG00000006818	1.8847e-14	Sod2
ENSMUSG00000021809	1.91868e-14	Nudt13
ENSMUSG00000019916	1.93181e-14	P4ha1
ENSMUSG00000021785	1.93447e-14	Ngly1
ENSMUSG00000036114	1.93497e-14	Rpp25l
ENSMUSG00000025212	2.02323e-14	Sfxn3
ENSMUSG00000022043	2.03438e-14	Trim35
ENSMUSG00000039682	2.03969e-14	Lap3
ENSMUSG00000051853	2.06246e-14	Arf3
ENSMUSG00000018042	2.06246e-14	Cyb5r3
ENSMUSG00000038844	2.09187e-14	Kif16b
ENSMUSG00000091898	2.09364e-14	Tnnc1
ENSMUSG00000040463	2.17681e-14	Mybbp1a
ENSMUSG00000024165	2.19532e-14	Hn1l
ENSMUSG00000018599	2.19615e-14	Mief2
ENSMUSG00000014470	2.23752e-14	Rnf166
ENSMUSG00000036438	2.2678e-14	Calm2
ENSMUSG00000021076	2.28874e-14	Actr10
ENSMUSG00000032812	2.29976e-14	Arap1
ENSMUSG00000033285	2.31493e-14	Wdr3
ENSMUSG00000020114	2.34915e-14	Cand1
ENSMUSG00000004655	2.41582e-14	Aqp1
ENSMUSG00000027263	2.46714e-14	Tubgcp4
ENSMUSG00000029146	2.554e-14	Snx17
ENSMUSG00000056770	2.5783e-14	Setd3
ENSMUSG00000021361	2.59265e-14	Tmem14c
ENSMUSG00000019970	2.66813e-14	Sgk1
ENSMUSG00000054808	2.70406e-14	Actn4
ENSMUSG00000030872	2.72829e-14	Gga2
ENSMUSG00000004040	2.79464e-14	Stat3
ENSMUSG00000038949	2.80428e-14	Cnst
ENSMUSG00000032667	2.82258e-14	Pon2
ENSMUSG00000027472	2.86769e-14	Pdrg1
ENSMUSG00000039349	2.88573e-14	C130074G19Rik
ENSMUSG00000031239	2.89053e-14	Itm2a
ENSMUSG00000026377	3.07083e-14	Nifk
ENSMUSG00000085438	3.26724e-14	1700020I14Rik
ENSMUSG00000030249	3.29252e-14	Abcc9
ENSMUSG00000026853	3.2953e-14	Crat
ENSMUSG00000036180	3.33604e-14	Gatad2a
ENSMUSG00000025920	3.34212e-14	Stau2
ENSMUSG00000027933	3.36454e-14	Ints3
ENSMUSG00000055436	3.64359e-14	Srsf11
ENSMUSG00000024091	3.82284e-14	Vapa
ENSMUSG00000018800	3.82798e-14	Abca5
ENSMUSG00000051007	3.86549e-14	Pddc1
ENSMUSG00000025016	3.97713e-14	Tm9sf3
ENSMUSG00000041354	4.0994e-14	Rgl2
ENSMUSG00000057561	4.09989e-14	Eif1a
ENSMUSG00000031352	4.1334e-14	Hccs
ENSMUSG00000033009	4.23805e-14	Ogfod1
ENSMUSG00000020925	4.29639e-14	Ccdc43
ENSMUSG00000023307	4.33873e-14	membrane-associated ring finger (C3HC4) 5
ENSMUSG00000059824	4.47381e-14	Dbp
ENSMUSG00000068747	4.49412e-14	Sort1
ENSMUSG00000041241	4.53969e-14	Mul1
ENSMUSG00000050552	4.59683e-14	Lamtor4
ENSMUSG00000029759	4.66779e-14	Pon3
ENSMUSG00000044017	4.75439e-14	Adgrd1
ENSMUSG00000041530	4.8455e-14	Ago1
ENSMUSG00000028464	4.91414e-14	Tpm2
ENSMUSG00000039367	4.98139e-14	Sec24c
ENSMUSG00000028757	5.15426e-14	Ddost
ENSMUSG00000051890	5.16794e-14	Klhdc1
ENSMUSG00000020198	5.20698e-14	Ap3d1
ENSMUSG00000041958	5.40191e-14	Pigs
ENSMUSG00000029314	5.42535e-14	Agpat9
ENSMUSG00000030061	5.45482e-14	Uba3
ENSMUSG00000038816	6.09493e-14	Ctnnal1
ENSMUSG00000021277	6.09493e-14	Traf3
ENSMUSG00000069763	6.23464e-14	Tmem100
ENSMUSG00000005615	6.33167e-14	Pcyt1a
ENSMUSG00000049550	6.34724e-14	Clip1
ENSMUSG00000006599	6.35706e-14	Gtf2h1
ENSMUSG00000040760	6.43306e-14	Appl1
ENSMUSG00000001761	6.46089e-14	Smo
ENSMUSG00000022636	6.67901e-14	Alcam
ENSMUSG00000026854	6.82944e-14	Usp20
ENSMUSG00000021770	6.83639e-14	Samd8
ENSMUSG00000025702	6.89229e-14	membrane-associated ring finger (C3HC4) 8
ENSMUSG00000038175	6.91424e-14	Mylip
ENSMUSG00000049755	6.95268e-14	Zfp672
ENSMUSG00000022412	7.02612e-14	Mief1
ENSMUSG00000021385	7.36949e-14	Ippk
ENSMUSG00000015002	7.40988e-14	Efr3a
ENSMUSG00000038806	7.86889e-14	Sde2
ENSMUSG00000042363	7.90402e-14	Lgalsl
ENSMUSG00000032788	8.04008e-14	Pdxk
ENSMUSG00000035357	8.09406e-14	Pdzrn3
ENSMUSG00000028343	8.16752e-14	Erp44
ENSMUSG00000022414	8.58571e-14	Tab1
ENSMUSG00000003617	8.64581e-14	Cp
ENSMUSG00000027680	8.88955e-14	Fxr1
ENSMUSG00000030890	8.89207e-14	Ilk
ENSMUSG00000030733	8.90681e-14	Sh2b1
ENSMUSG00000061838	8.93924e-14	Suclg2
ENSMUSG00000024193	9.07415e-14	Phf1
ENSMUSG00000031438	9.25632e-14	Rnf128
ENSMUSG00000025403	9.50144e-14	Shmt2
ENSMUSG00000068882	1.01122e-13	Ssb
ENSMUSG00000027180	1.01595e-13	Fbxo3
ENSMUSG00000017421	1.03932e-13	Zfp207
ENSMUSG00000032103	1.08682e-13	Pus3
ENSMUSG00000013033	1.09554e-13	Adgrl1
ENSMUSG00000000787	1.09844e-13	Ddx3x
ENSMUSG00000033732	1.10595e-13	Sf3b3
ENSMUSG00000002908	1.11119e-13	Kcnn1
ENSMUSG00000007041	1.14654e-13	Clic1
ENSMUSG00000006169	1.14698e-13	Clint1
ENSMUSG00000048000	1.15555e-13	Gigyf2
ENSMUSG00000029070	1.15968e-13	Mxra8
ENSMUSG00000031382	1.17163e-13	Asb11
ENSMUSG00000070385	1.17663e-13	Ampd1
ENSMUSG00000056515	1.18737e-13	Rab31
ENSMUSG00000031109	1.21152e-13	Enox2
ENSMUSG00000040550	1.21155e-13	Otud6b
ENSMUSG00000059173	1.25877e-13	Pde1a
ENSMUSG00000047284	1.26183e-13	Neurl4
ENSMUSG00000059734	1.26347e-13	Ndufs8
ENSMUSG00000032604	1.29347e-13	Qars
ENSMUSG00000031790	1.29716e-13	Mmp15
ENSMUSG00000045193	1.3114e-13	Cirbp
ENSMUSG00000041763	1.31758e-13	Tpp2
ENSMUSG00000030255	1.31852e-13	Sspn
ENSMUSG00000041355	1.32679e-13	Ssr2
ENSMUSG00000021774	1.32679e-13	Ube2e1
ENSMUSG00000030806	1.37269e-13	Stx1b
ENSMUSG00000039347	1.39829e-13	Atp6v0e2
ENSMUSG00000073155	1.41661e-13	1810058I24Rik
ENSMUSG00000028677	1.42559e-13	Rnf220
ENSMUSG00000039671	1.42872e-13	Zmynd8
ENSMUSG00000020590	1.44866e-13	Snx13
ENSMUSG00000037455	1.46398e-13	Slc18b1
ENSMUSG00000019790	1.56274e-13	Stxbp5
ENSMUSG00000028568	1.56858e-13	Btf3l4
ENSMUSG00000020101	1.57762e-13	4632428N05Rik
ENSMUSG00000039117	1.60712e-13	Taf4a
ENSMUSG00000023572	1.6121e-13	Ccndbp1
ENSMUSG00000062054	1.6258e-13	Iah1
ENSMUSG00000037926	1.62878e-13	Ssh2
ENSMUSG00000026626	1.63825e-13	Ppp2r5a
ENSMUSG00000041815	1.69364e-13	Poldip3
ENSMUSG00000017300	1.70462e-13	Tnnc2
ENSMUSG00000020061	1.72306e-13	Mybpc1
ENSMUSG00000040282	1.75421e-13	BC052040
ENSMUSG00000002768	1.89306e-13	Mea1
ENSMUSG00000027230	1.8947e-13	Creb3l1
ENSMUSG00000027423	1.89735e-13	Snx5
ENSMUSG00000031917	1.90272e-13	Nip7
ENSMUSG00000021578	2.01632e-13	Ccdc127
ENSMUSG00000071317	2.04769e-13	Bves
ENSMUSG00000021200	2.05176e-13	Asb2
ENSMUSG00000031825	2.06841e-13	Crispld2
ENSMUSG00000029004	2.07471e-13	Kmt2e
ENSMUSG00000029598	2.08122e-13	Plbd2
ENSMUSG00000026604	2.08472e-13	Ptpn14
ENSMUSG00000032702	2.09488e-13	Kank1
ENSMUSG00000015937	2.18221e-13	H2afy
ENSMUSG00000046822	2.22537e-13	Slc39a3
ENSMUSG00000039163	2.23516e-13	Cmc1
ENSMUSG00000031314	2.24419e-13	Taf1
ENSMUSG00000010054	2.34503e-13	Tusc2
ENSMUSG00000038116	2.37436e-13	Phf20
ENSMUSG00000070498	2.40119e-13	Tmem132b
ENSMUSG00000055053	2.40742e-13	Nfic
ENSMUSG00000073139	2.44614e-13	BC023829
ENSMUSG00000020003	2.45038e-13	Pex7
ENSMUSG00000038612	2.5002e-13	Mcl1
ENSMUSG00000007415	2.52979e-13	Gatad1
ENSMUSG00000020476	2.54217e-13	Dbnl
ENSMUSG00000079614	2.54775e-13	Seh1l
ENSMUSG00000051185	2.56565e-13	Fam174a
ENSMUSG00000038236	2.61114e-13	Hoxa7
ENSMUSG00000025950	2.62797e-13	Idh1
ENSMUSG00000036751	2.66581e-13	Cox6b1
ENSMUSG00000018286	2.70388e-13	Psmb6
ENSMUSG00000026374	2.78457e-13	Tsn
ENSMUSG00000031696	2.8022e-13	Vps35
ENSMUSG00000024978	2.8144e-13	Gpam
ENSMUSG00000034707	2.85358e-13	Gns
ENSMUSG00000031209	2.94927e-13	Heph
ENSMUSG00000035642	2.97654e-13	Aamdc
ENSMUSG00000052698	3.07384e-13	Tln2
ENSMUSG00000026083	3.08128e-13	Eif5b
ENSMUSG00000035606	3.09077e-13	Ky
ENSMUSG00000023861	3.10891e-13	Mpc1
ENSMUSG00000026254	3.13133e-13	Eif4e2
ENSMUSG00000017309	3.18031e-13	Cd300lg
ENSMUSG00000030682	3.19182e-13	Cdipt
ENSMUSG00000042719	3.20048e-13	Naa25
ENSMUSG00000020664	3.3114e-13	Dld
ENSMUSG00000036513	3.31249e-13	Commd2
ENSMUSG00000030470	3.3407e-13	Csrp3
ENSMUSG00000029502	3.35587e-13	Golga3
ENSMUSG00000032816	3.45782e-13	Igdcc4
ENSMUSG00000030774	3.51017e-13	Pak1
ENSMUSG00000006673	3.52305e-13	Qrich1
ENSMUSG00000040990	3.52536e-13	Sh3kbp1
ENSMUSG00000030127	3.56958e-13	Cops7a
ENSMUSG00000030527	3.61008e-13	Crtc3
ENSMUSG00000048490	3.67725e-13	Nrip1
ENSMUSG00000032601	3.685e-13	Prkar2a
ENSMUSG00000035258	3.70015e-13	Abi3bp
ENSMUSG00000021264	3.73568e-13	Yy1
ENSMUSG00000002812	3.75911e-13	Flii
ENSMUSG00000020532	3.76126e-13	Acaca
ENSMUSG00000022108	3.77412e-13	Itm2b
ENSMUSG00000021576	3.87698e-13	Pdcd6
ENSMUSG00000091537	3.88739e-13	Tma7
ENSMUSG00000056938	3.91108e-13	Acbd4
ENSMUSG00000025792	3.93723e-13	Slc25a10
ENSMUSG00000023832	3.98625e-13	Acat2
ENSMUSG00000038893	4.09205e-13	Fam117a
ENSMUSG00000062691	4.11505e-13	Cebpzos
ENSMUSG00000042626	4.24598e-13	Shc1
ENSMUSG00000066357	4.25369e-13	Wdr6
ENSMUSG00000021687	4.31107e-13	Scamp1
ENSMUSG00000001942	4.40899e-13	Siae
ENSMUSG00000001870	4.46342e-13	Ltbp1
ENSMUSG00000029153	4.58e-13	Ociad2
ENSMUSG00000026869	4.71656e-13	Psmd5
ENSMUSG00000021699	4.82499e-13	Pde4d
ENSMUSG00000019055	4.84583e-13	Plod1
ENSMUSG00000020109	4.96242e-13	Dnajb12
ENSMUSG00000024083	5.10857e-13	Pja2
ENSMUSG00000024949	5.17551e-13	Sf1
ENSMUSG00000039633	5.24929e-13	Lonrf1
ENSMUSG00000028776	5.24929e-13	Tinagl1
ENSMUSG00000027893	5.26554e-13	Ahcyl1
ENSMUSG00000001376	5.26835e-13	Ccdc132
ENSMUSG00000056692	5.3835e-13	D17Wsu92e
ENSMUSG00000030291	5.41777e-13	Med21
ENSMUSG00000022723	5.42968e-13	Crybg3
ENSMUSG00000050565	5.46144e-13	Tor1aip2
ENSMUSG00000020271	5.54894e-13	Fbxw11
ENSMUSG00000021140	5.73774e-13	Pcnx
ENSMUSG00000047539	5.80343e-13	Fbxo28
ENSMUSG00000027546	5.86031e-13	Atp9a
ENSMUSG00000000340	5.89867e-13	Dbt
ENSMUSG00000052031	5.90458e-13	Tagap1
ENSMUSG00000021710	6.08812e-13	Nln
ENSMUSG00000031242	6.3032e-13	2610002M06Rik
ENSMUSG00000026384	6.38301e-13	Ptpn4
ENSMUSG00000047731	6.47579e-13	Wbp1l
ENSMUSG00000026883	6.56601e-13	Dab2ip
ENSMUSG00000038740	6.59435e-13	Mvb12b
ENSMUSG00000040713	6.70407e-13	Creg1
ENSMUSG00000041765	6.7397e-13	Ubac2
ENSMUSG00000031516	6.83869e-13	Dctn6
ENSMUSG00000021065	6.97319e-13	Fut8
ENSMUSG00000021745	7.02313e-13	Ptprg
ENSMUSG00000026276	7.02446e-13	septin 2
ENSMUSG00000043639	7.1208e-13	Rbm20
ENSMUSG00000038212	7.34172e-13	Hiatl1
ENSMUSG00000024370	7.41767e-13	Cdc23
ENSMUSG00000020594	7.45784e-13	Pum2
ENSMUSG00000093930	7.52685e-13	Hmgcs1
ENSMUSG00000024049	7.61564e-13	Myom1
ENSMUSG00000055932	7.65006e-13	Fto
ENSMUSG00000021905	7.68637e-13	Dph3
ENSMUSG00000028274	7.78513e-13	Rngtt
ENSMUSG00000022096	7.89166e-13	Hr
ENSMUSG00000028953	8.00172e-13	Abcf2
ENSMUSG00000031153	8.01492e-13	Gripap1
ENSMUSG00000032437	8.11766e-13	Stt3b
ENSMUSG00000002372	8.14729e-13	Ranbp3
ENSMUSG00000025239	8.1573e-13	Limd1
ENSMUSG00000031613	8.43882e-13	Hpgd
ENSMUSG00000018169	8.44226e-13	Mfng
ENSMUSG00000023048	8.50461e-13	Prr13
ENSMUSG00000028684	8.62561e-13	Urod
ENSMUSG00000036893	8.63039e-13	Ehmt1
ENSMUSG00000025786	8.70325e-13	Zdhhc3
ENSMUSG00000022505	8.72696e-13	Emp2
ENSMUSG00000040018	8.86905e-13	Cox15
ENSMUSG00000038039	8.87177e-13	Gcc2
ENSMUSG00000045827	8.93663e-13	Serpinb9
ENSMUSG00000026676	8.97741e-13	Ccdc3
ENSMUSG00000020375	9.46459e-13	Rufy1
ENSMUSG00000020307	9.48358e-13	Cdc34
ENSMUSG00000031171	9.84726e-13	Ftsj1
ENSMUSG00000020717	9.96152e-13	Pecam1
ENSMUSG00000008763	1.01534e-12	Man1a2
ENSMUSG00000055835	1.02604e-12	Zfp1
ENSMUSG00000057778	1.02808e-12	Cyb5d2
ENSMUSG00000016128	1.04892e-12	Stard13
ENSMUSG00000067786	1.06433e-12	Nnat
ENSMUSG00000055489	1.07172e-12	Ano5
ENSMUSG00000001518	1.07433e-12	Itfg2
ENSMUSG00000039988	1.08092e-12	Ankrd13c
ENSMUSG00000005034	1.14015e-12	Prkacb
ENSMUSG00000020091	1.14039e-12	Eif4ebp2
ENSMUSG00000026027	1.15849e-12	Stradb
ENSMUSG00000005125	1.22529e-12	Ndrg1
ENSMUSG00000029199	1.22662e-12	Lias
ENSMUSG00000000876	1.23121e-12	Pxmp4
ENSMUSG00000031311	1.28891e-12	Nono
ENSMUSG00000030865	1.30481e-12	Chp2
ENSMUSG00000034681	1.32061e-12	Rnps1
ENSMUSG00000046034	1.32125e-12	Otulin
ENSMUSG00000020361	1.34283e-12	Hspa4
ENSMUSG00000021203	1.35045e-12	Otub2
ENSMUSG00000038705	1.35541e-12	Gmeb2
ENSMUSG00000026074	1.37506e-12	Map4k4
ENSMUSG00000021253	1.37506e-12	Tgfb3
ENSMUSG00000074793	1.39566e-12	Hspa12b
ENSMUSG00000075700	1.41089e-12	Selt
ENSMUSG00000034723	1.41388e-12	Tmx4
ENSMUSG00000050052	1.44689e-12	Tdrp
ENSMUSG00000030433	1.47036e-12	Sbk2
ENSMUSG00000024683	1.49188e-12	Mrpl16
ENSMUSG00000009535	1.49995e-12	Rnmt
ENSMUSG00000021610	1.51417e-12	Clptm1l
ENSMUSG00000030609	1.54068e-12	Aen
ENSMUSG00000007739	1.54933e-12	Cct4
ENSMUSG00000029634	1.57384e-12	Rnf6
ENSMUSG00000006304	1.59053e-12	Arpc2
ENSMUSG00000035199	1.70637e-12	Arl6ip5
ENSMUSG00000041879	1.72475e-12	Ipo9
ENSMUSG00000039395	1.72845e-12	Mreg
ENSMUSG00000022761	1.74259e-12	Lztr1
ENSMUSG00000041762	1.77625e-12	Gpr155
ENSMUSG00000041130	1.78131e-12	Zfp598
ENSMUSG00000028518	1.7889e-12	Prkaa2
ENSMUSG00000019173	1.82023e-12	Rab5c
ENSMUSG00000056429	1.82364e-12	Tgoln1
ENSMUSG00000053411	1.85521e-12	Cbx7
ENSMUSG00000025499	1.86936e-12	Hras
ENSMUSG00000018559	1.89912e-12	Ctdnep1
ENSMUSG00000026675	1.90192e-12	Hsd17b7
ENSMUSG00000024580	1.90502e-12	Grpel2
ENSMUSG00000026005	1.90839e-12	Rpe
ENSMUSG00000030505	2.04812e-12	Prmt3
ENSMUSG00000027215	2.04896e-12	Cd82
ENSMUSG00000027285	2.10202e-12	Haus2
ENSMUSG00000038235	2.10886e-12	F11r
[truncated: 12,035 more rows]

## Sheet: AS per exon features 18-28m SM
Ensembl_gene_id(s) with feature_id	groupID	featureID	exonBaseMean	dispersion	stat	pvalue	padj	Old	Young	log2fold_Young_Old	genomicData.seqnames	genomicData.start	genomicData.end	genomicData.width	genomicData.strand	countData.Month28_1	countData.Month28_3	countData.Month28_2	countData.Month18
ENSMUSG00000026202:E017	ENSMUSG00000026202	E017	2825.63912519326	0.000376311946438342	2905.73863152973	0	0	66.5996005810325	18.7235476419412	-1.83065970973076	1	75219193	75219243	51	-	4799	2839	4038	108
ENSMUSG00000030278:E002	ENSMUSG00000030278	E002	5272.78501381324	0.000112560285413383	1936.2826296117	0	0	69.5320431062389	80.487622826704	0.211088964644066	6	113424636	113425556	921	-	4639	6944	4058	5597
ENSMUSG00000049775:E007	ENSMUSG00000049775	E007	1684.64166977489	0.000546969616419062	1803.46282576311	0	0	56.0607690909445	8.77249490763042	-2.67593242639949	X	167209106	167209149	44	-	1704	4397	1859	20
ENSMUSG00000030730:E019	ENSMUSG00000030730	E019	81954.0448178055	5.09355833882221e-05	1465.67685268783	1.12449340993468e-320	5.50152778343491e-316	126.909057018499	126.909057018499	0	7	126457114	126457199	86	-	114153	58861	108034	42142
ENSMUSG00000024608:E002	ENSMUSG00000024608	E002	2991.20163951999	0.00126331450727537	1317.23066660012	2.03598754367885e-288	7.96877380645726e-284	60.6808494718663	12.1316076633272	-2.32247053501542	18	60774666	60774680	15	+	5008	3457	4165	29
ENSMUSG00000006457:E014	ENSMUSG00000006457	E014	36595.1709446165	4.32985435164652e-05	1265.29355855093	3.94000360444983e-277	1.2850847089727e-272	107.765886249417	101.246414167828	-0.0900297459511733	19	4868718	4868810	93	-	58442	15809	55363	12486
ENSMUSG00000031097:E005	ENSMUSG00000031097	E005	20845.9282162107	0.00270292914254902	1213.98066093907	5.58375141253248e-266	1.56104140561397e-261	60.7349850367203	122.310854754822	1.00995275138633	7	142442469	142442498	30	+	3202	1614	2302	58667
ENSMUSG00000038967:E001	ENSMUSG00000038967	E001	6303.41780930013	0.000142874775918742	1179.33700070939	1.88789470064339e-258	4.61821521408139e-254	72.3385676773605	85.2501766826264	0.236937791617294	11	95026258	95026953	696	-	6084	4256	5186	8083
ENSMUSG00000032366:E025	ENSMUSG00000032366	E025	10814.836726432	0.000322090137044247	1158.15992335648	7.55874469733758e-254	1.64359024419952e-249	78.7917368116349	99.5619198414294	0.337549713202711	9	67033778	67033875	98	-	9133	6761	7365	16441
ENSMUSG00000021033:E009	ENSMUSG00000021033	E009	4972.87751144438	0.000106501107842049	1127.16545850989	4.11805712965855e-247	8.05895544159919e-243	66.798316130525	78.4590549125662	0.232128222050452	12	87163704	87164721	1018	+	5363	7763	3581	4100
ENSMUSG00000037071:E005	ENSMUSG00000037071	E005	8372.70132663659	0.000714695221399467	1100.16302727762	3.04404947454957e-241	5.41558540064002e-237	80.8905446304008	74.4541512329021	-0.11961878525045	19	44406487	44406760	274	-	7772	22917	5185	3499
ENSMUSG00000056900:E031	ENSMUSG00000056900	E031	7666.73714893089	0.000107957975756008	1078.62584672361	1.46041507423703e-236	2.38166924331698e-232	78.1877231162479	88.1087963841503	0.172343962336136	3	32933295	32938071	4777	+	4794	7260	4804	12025
ENSMUSG00000024381:E019	ENSMUSG00000024381	E019	7353.71646644984	0.000157421697810228	1042.53338641433	1.02148274269475e-228	1.53770869061444e-224	73.9273887852317	87.7180712884656	0.246765134622517	18	32435135	32435736	602	+	8359	5818	6921	7287
ENSMUSG00000021622:E010	ENSMUSG00000021622	E010	1214.24944715583	0.00157669869701371	968.430044068849	1.30781558916793e-212	1.82812067977846e-208	55.4967271002671	15.2229873263175	-1.86615119354679	13	91876822	91876885	64	-	1490	2890	1187	86
ENSMUSG00000022890:E017	ENSMUSG00000022890	E017	2306.52095049712	0.000374270854859718	874.267694743322	3.85305084116656e-192	5.02689562343075e-188	61.2881590043705	38.7452695955088	-0.66158818654915	16	84834809	84834832	24	-	3234	4163	2233	556
ENSMUSG00000006457:E007	ENSMUSG00000006457	E007	849.684414268598	0.000399762328982713	861.46251848363	2.34212524264389e-189	2.86468266084328e-185	30.1018221648168	56.9646729164875	0.920216677251374	19	4863545	4863558	14	-	802	217	752	1243
ENSMUSG00000020821:E032	ENSMUSG00000020821	E032	2646.43412881791	0.000224224028339295	852.186093125425	2.43391721861592e-187	2.64618184360388e-183	52.8703381119404	71.976151915787	0.445060420103991	11	70730425	70731964	1540	+	2700	1196	2166	3596
ENSMUSG00000027559:E007	ENSMUSG00000027559	E007	137824.450427429	0.000568380579866272	852.29109563411	2.30928803946696e-187	2.64618184360388e-183	131.843120917079	148.67081110185	0.173299128689408	3	14871542	14872351	810	+	121727	135063	111290	165514
ENSMUSG00000030399:E001	ENSMUSG00000030399	E001	93438.8900308962	0.00481970783196538	849.351842420019	1.00572035032985e-186	1.03588137430974e-182	128.50369158302	62.4254859612863	-1.04160275275754	7	19411094	19411146	53	+	160262	86664	138870	1595
ENSMUSG00000064966+ENSMUSG00000030744:E018	ENSMUSG00000064966+ENSMUSG00000030744	E018	3286.51568462831	0.000284358859529657	821.50412714597	1.13960274871527e-180	1.11508989359041e-176	64.293427754473	42.9834303645816	-0.580890644906566	7	99483592	99483634	43	-	5154	3612	4323	609
ENSMUSG00000037071:E001	ENSMUSG00000037071	E001	220623.474551177	0.00125029631875392	820.255163880802	2.12957040790473e-180	1.98453652231495e-176	135.823501429938	164.557525272071	0.276858873379181	19	44394451	44398118	3668	-	129997	363242	79173	322243
ENSMUSG00000035674:E005	ENSMUSG00000035674	E005	1546.53163401409	0.000299525345199377	813.409810967138	6.55476093149705e-179	5.83069820350959e-175	46.2492451538349	7.03097529049016	-2.71763308978745	7	3617391	3617407	17	+	2353	2930	1677	8
ENSMUSG00000013936:E004	ENSMUSG00000013936	E004	886.151524799242	0.000224455761888937	812.164195355081	1.22284333132603e-178	1.04046954023409e-174	43.6738907869542	14.4244034789928	-1.59825940511065	5	122100983	122101029	47	+	914	1945	1138	52
ENSMUSG00000022878:E001	ENSMUSG00000022878	E001	2226.95848542424	0.000842301060361909	784.752982070139	1.11449218006968e-172	9.08766211063655e-169	58.2936999591037	32.3501487117214	-0.849567629622547	16	23146536	23146641	106	+	2673	5395	2008	297
ENSMUSG00000037742+ENSMUSG00000076138:E024	ENSMUSG00000037742+ENSMUSG00000076138	E024	1989.81138884214	0.0016340791054707	782.785271314354	2.98472119388592e-172	2.33641587280434e-168	63.9295719463932	27.5259602034122	-1.21569054300985	9	78481639	78481724	86	-	2406	3228	2693	317
ENSMUSG00000026202:E013	ENSMUSG00000026202	E013	3494.5352556458	0.000483417511881886	743.906549383249	8.47899330841885e-164	6.38200781719597e-160	68.6379692194136	50.95639219487	-0.429743732901596	1	75217415	75217434	20	-	5316	3161	4463	1237
ENSMUSG00000031097:E002	ENSMUSG00000031097	E002	14711.2146094905	0.00948179848404955	736.356423744948	3.71571545669503e-162	2.69317808683075e-158	24.8353001045349	116.818376305453	2.23380315235311	7	142441816	142441868	53	+	248	192	242	44601
ENSMUSG00000067653:E001	ENSMUSG00000067653	E001	59545.851379884	0.000650608523183736	721.257294140115	7.13285591468216e-159	4.98530584568382e-155	116.373011640534	128.228204646191	0.139957109246977	1	36530534	36531641	1108	-	77997	29238	60483	56564
ENSMUSG00000068697:E001	ENSMUSG00000068697	E001	45369.2174841386	0.00015996207652669	707.966873945027	5.53692884923753e-156	3.73643414461409e-152	114.191910469285	119.873282248313	0.0700496903788836	14	20649102	20649609	508	-	51558	37129	41964	44950
ENSMUSG00000032135:E027	ENSMUSG00000032135	E027	1078.20280987009	0.000391604463368313	707.41625092556	7.29463709214282e-156	4.75848629886055e-152	38.6718406832425	57.0421448210171	0.560744794311506	9	44141784	44142724	941	+	490	2209	516	1354
ENSMUSG00000089989+ENSMUSG00000065878+ENSMUSG00000065628+ENSMUSG00000065219+ENSMUSG00000074129:E033	ENSMUSG00000089989+ENSMUSG00000065878+ENSMUSG00000065628+ENSMUSG00000065219+ENSMUSG00000074129	E033	1102.78851840865	0.000378598624005072	695.616267103554	2.68522036114767e-153	1.6951363039867e-149	41.5907022871427	8.48910527470457	-2.29257663473879	7	45128700	45128720	21	-	1942	918	1664	13
ENSMUSG00000024914:E011	ENSMUSG00000024914	E011	326.154410864115	0.00105076835903598	694.937650405907	3.77182047603635e-153	2.30668038599801e-149	17.4616236426941	43.5892552073008	1.31978484110857	19	5423420	5423559	140	-	168	141	140	680
ENSMUSG00000031791:E006	ENSMUSG00000031791	E006	44703.3865188905	0.0001856915941654	675.762012127034	5.578871878234e-149	3.30840626917163e-145	113.145623206194	121.19514213651	0.0991510942953214	8	72585862	72587282	1421	+	48093	34205	40449	48357
ENSMUSG00000032399:E001	ENSMUSG00000032399	E001	1465.98252567781	0.00165798306437335	666.335246427271	6.26013962187382e-147	3.60322589329842e-143	52.9726452507972	18.3730596451351	-1.52765565624069	9	64173387	64173433	47	+	2538	1365	2072	94
ENSMUSG00000038690:E010	ENSMUSG00000038690	E010	2068.44822148651	0.00303121668889026	663.584883282382	2.4814941623948e-146	1.38749555597811e-142	56.7157998078639	13.210037265748	-2.1021161586587	5	145191512	145191592	81	-	3335	3383	2365	40
ENSMUSG00000037071:E003	ENSMUSG00000037071	E003	8714.07352780003	0.00118429630281739	655.571286698497	1.37237875454749e-144	7.46032715298428e-141	81.4147663001454	76.2705183887807	-0.0941649762912252	19	44401693	44401898	206	-	8068	23342	5485	3846
ENSMUSG00000038690:E009	ENSMUSG00000038690	E009	2583.53516245507	0.00167083568087294	653.892399227438	3.1812287422482e-144	1.68259487135267e-140	60.4017457140658	27.1336321638698	-1.15450806383894	5	145191503	145191511	9	-	4028	4270	2887	189
ENSMUSG00000021373:E017	ENSMUSG00000021373	E017	7651.9715016117	0.000198362306720901	651.962157948723	8.36337296308871e-144	4.30709305823825e-140	76.8769499353212	87.5275286714885	0.187185737882504	13	46648281	46649635	1355	+	8273	5280	6763	8678
ENSMUSG00000064373:E008	ENSMUSG00000064373	E008	542.786884674101	0.000420118079739305	646.573638697722	1.24245377693513e-142	6.23450562150388e-139	36.2270602096332	12.4009578365052	-1.54661618014229	15	3270999	3271051	53	+	551	1240	668	38
ENSMUSG00000064373:E009	ENSMUSG00000064373	E009	543.288462392004	0.000441205073646151	641.397496287102	1.65960705291933e-141	8.11954452605515e-138	36.2357273644195	12.4009578365052	-1.54696129690379	15	3271052	3271052	1	+	553	1240	668	38
ENSMUSG00000063229:E019	ENSMUSG00000063229	E019	334.655722864578	0.00551482230230782	638.500241259612	7.08135319224664e-141	3.38001623662508e-137	4.67073334934065	44.6815461834628	3.25795812084711	7	46851995	46852003	9	+	6	10	6	1011
ENSMUSG00000041548:E003	ENSMUSG00000041548	E003	3969.20604464743	0.000246687934808937	625.915919990293	3.864344751537e-138	1.80058223615783e-134	72.3305430269448	59.5068520418616	-0.281549182696985	5	116415407	116415470	64	-	5540	4778	3696	2331
ENSMUSG00000045975:E001	ENSMUSG00000045975	E001	4195.47446859568	0.000157449085378638	623.913528050771	1.05337580264102e-137	4.79403576337774e-134	67.1323355894582	76.0962401720823	0.180817337743012	16	97855210	97859576	4367	-	2774	4884	2620	6002
ENSMUSG00000060600:E002	ENSMUSG00000060600	E002	7514.64942411164	0.000542031301548713	620.630962771781	5.4516147891412e-137	2.42470479773944e-133	86.4340577580541	63.827312803943	-0.437425981868807	11	70657204	70657267	64	+	10349	8450	9195	2978
ENSMUSG00000031972:E007	ENSMUSG00000031972	E007	52812.5417664158	0.000812807420357031	612.735841998083	2.84249681283908e-135	1.23615764728663e-131	122.700415834402	99.0505073396403	-0.308903868561092	8	123894692	123894736	45	-	76116	46032	76180	15490
ENSMUSG00000030996:E001	ENSMUSG00000030996	E001	897.708729004627	0.00224230451515083	605.849207706317	8.94458100295082e-134	3.80529698503363e-130	45.9643783425491	10.1491008490635	-2.17916430988951	7	102101743	102101791	49	+	1380	1320	1165	29
ENSMUSG00000005469:E010	ENSMUSG00000005469	E010	2941.59342714107	0.000225169120405879	574.628915106116	5.52599280401909e-127	2.30090582927857e-123	58.7202708713271	69.3129169653007	0.239265610893478	8	83995292	83996445	1154	+	3026	2638	2381	3325
ENSMUSG00000037071:E002	ENSMUSG00000037071	E002	11928.7642497122	0.00126478922538393	571.658404739222	2.44663955840592e-126	9.97505142293585e-123	87.3059457714088	83.5910986413884	-0.0627305863065903	19	44400142	44400374	233	-	10607	32584	7111	5610
ENSMUSG00000015568:E003	ENSMUSG00000015568	E003	1708.80974896594	0.000511575369685062	561.31844424915	4.34323824432295e-124	1.73461844477044e-120	54.6250992893306	42.7636793207791	-0.35317801128388	8	68880657	68880840	184	+	1646	4100	1379	696
ENSMUSG00000022548:E016	ENSMUSG00000022548	E016	1074.61516140728	0.000586681878811907	557.932479928443	2.36796698592043e-123	9.26812806421312e-120	47.06519176067	23.51197980026	-1.00126444836458	16	31314552	31314594	43	-	1818	817	1556	165
ENSMUSG00000027868:E012	ENSMUSG00000027868	E012	10147.9613812117	0.000188006416478777	553.593310191835	2.08115169965432e-122	7.98582794743043e-119	84.6868965962025	92.0253379384435	0.119892380507011	3	99351839	99354259	2421	+	9128	8327	7406	13558
ENSMUSG00000016349:E008	ENSMUSG00000016349	E008	1716.38287363879	0.00179408268816084	552.537380211987	3.53190585347197e-122	1.32920559944761e-118	58.4150057686474	27.2538448152346	-1.09987924788588	2	181156724	181157014	291	-	2474	2035	2426	267
ENSMUSG00000006932:E049	ENSMUSG00000006932	E049	5218.45691733622	0.000127177927950826	548.455637474836	2.72867979212884e-121	9.88883662888942e-118	71.1012860955588	79.8683893009934	0.167748963406491	9	120959518	120960506	989	+	4222	5595	3589	6842
ENSMUSG00000057193:E022	ENSMUSG00000057193	E022	3977.88854419947	0.000494243864715053	548.483537622166	2.69081059137757e-121	9.88883662888942e-118	62.4852657169429	77.7293272168247	0.314942992657998	9	21353682	21355025	1344	+	3949	3284	3028	4914
ENSMUSG00000022884+ENSMUSG00000064382+ENSMUSG00000064880+ENSMUSG00000088524+ENSMUSG00000087935+ENSMUSG00000065208:E016	ENSMUSG00000022884+ENSMUSG00000064382+ENSMUSG00000064880+ENSMUSG00000088524+ENSMUSG00000087935+ENSMUSG00000065208	E016	933.582152343603	0.000241376913208275	547.546303614553	4.30299594662859e-121	1.5310685468424e-117	46.1645781359447	28.7161592321031	-0.684923500453985	16	23108588	23108633	46	+	1063	1748	1021	283
ENSMUSG00000037071:E004	ENSMUSG00000037071	E004	6472.52936518388	0.00167389305206175	544.618174349287	1.86537547638183e-120	6.5187544638745e-117	75.9997558856021	68.3951115794435	-0.152101569866746	19	44403165	44403295	131	-	6374	17144	4216	2544
ENSMUSG00000007122:E015	ENSMUSG00000007122	E015	7382.81703848784	0.000109172858282811	539.086963790262	2.97894110841808e-119	1.02275932813193e-115	78.4664217419772	85.2614518225468	0.119818210233545	1	172219716	172219868	153	-	7164	6973	5361	9012
ENSMUSG00000022205:E009	ENSMUSG00000022205	E009	543.234008220758	0.000446449185112029	534.206131074888	3.43470121134076e-118	1.15890372009822e-114	36.2049896017989	12.3943574695797	-1.54650505322629	15	11995951	11996012	62	-	806	931	625	39
ENSMUSG00000025130:E003	ENSMUSG00000025130	E003	4342.18068637349	0.000126481186188794	526.085404845054	2.00722535160994e-116	6.65779638744682e-113	66.6896930559733	75.9692984083221	0.187952688732345	11	120560551	120560944	394	-	4097	3732	3820	5019
ENSMUSG00000029020:E002	ENSMUSG00000029020	E002	10189.4508131337	0.000285913359675606	523.606631188393	6.94826990736373e-116	2.26627087388544e-112	81.8485760044658	94.7337437330355	0.210921081700173	4	147874016	147875458	1443	-	9986	6987	8385	12893
ENSMUSG00000028273:E014	ENSMUSG00000028273	E014	280.66901249901	0.00140805879684293	520.584383534782	3.1579238341498e-115	1.01311373523844e-111	29.7462059071894	0.00723454375001609	-12.0055160103173	3	142309528	142309544	17	-	348	462	421	0
ENSMUSG00000037071:E006	ENSMUSG00000037071	E006	4205.66360354496	0.00155412096907034	515.511792076162	4.00884279593257e-114	1.26535889915873e-110	67.8050205978807	60.8984134784134	-0.154987457519906	19	44407386	44407709	324	-	3789	11880	2553	1699
ENSMUSG00000028161:E025	ENSMUSG00000028161	E025	5038.88854951454	0.000355092101882344	514.815145415166	5.68311496775001e-114	1.76535592533134e-110	68.1449802802328	81.2843295922491	0.254369860366924	3	136935780	136937727	1948	+	4702	3647	3887	6677
ENSMUSG00000032402:E001	ENSMUSG00000032402	E001	3590.91705164676	0.000230315306824885	505.999826134142	4.70483742087087e-112	1.43863636498373e-108	65.2628128809023	71.9181108573901	0.140093954570942	9	63646767	63650385	3619	-	2811	4190	2054	4955
ENSMUSG00000053279:E013	ENSMUSG00000053279	E013	4546.55640071065	0.000104143497967196	498.564121176107	1.95159382224205e-110	5.87573858192501e-107	66.2981033312781	75.7368479131149	0.192027781007178	19	20642894	20643462	569	+	5218	3691	4573	4171
ENSMUSG00000038014:E001	ENSMUSG00000038014	E001	2860.38721571912	0.000317256562278366	492.43073768852	4.21612937181192e-109	1.25013346334068e-105	59.101961203871	69.3991244483023	0.231711456900986	13	48879219	48881095	1877	-	2146	2534	1937	4180
ENSMUSG00000023460:E001	ENSMUSG00000023460	E001	9205.30656296079	0.000407900357359888	491.31665281673	7.36756947248451e-109	2.1519680755616e-105	79.7700164817125	92.1045774444506	0.207426281644823	17	66494512	66495803	1292	-	9129	7738	8154	10342
ENSMUSG00000020390:E003	ENSMUSG00000020390	E003	5539.62508703377	0.000162740973873177	489.778132262423	1.59253149978804e-108	4.58316513890472e-105	75.3067546769206	70.3174589898568	-0.0988963361354267	11	51988612	51988700	89	-	6026	7953	5594	3535
ENSMUSG00000023944:E023	ENSMUSG00000023944	E023	145.832830622155	0.00442522882578234	486.6866503672	7.49487161740443e-108	2.1256976605548e-104	4.23269085185015	32.8335768759062	2.95552489929867	17	45571620	45571764	145	-	5	8	6	434
ENSMUSG00000022878:E005	ENSMUSG00000022878	E005	12044.4455978385	0.000662224530365657	485.156394900871	1.6133775194401e-107	4.5104964828484e-104	83.3159608318214	98.5269919417138	0.241926112900391	16	23157293	23158028	736	+	9432	21331	7635	12234
ENSMUSG00000025234:E001	ENSMUSG00000025234	E001	4137.87470266821	0.000210942228079355	484.569839139407	2.16454482810077e-107	5.96615625027695e-104	66.3890156391723	76.0693552740961	0.196370816595057	9	59388258	59393112	4855	-	2860	3813	2702	6243
ENSMUSG00000026087:E002	ENSMUSG00000026087	E002	558.651192829932	0.000331430697965242	484.243178062143	2.54944690479383e-107	6.92946750519921e-104	34.6417151624014	10.4307397696723	-1.73166888138481	1	37890533	37890584	52	+	897	828	679	24
ENSMUSG00000032216:E046	ENSMUSG00000032216	E046	5947.82085868951	0.000127212916747627	483.158320003848	4.39040856548778e-107	1.17697832253264e-103	70.9647109603091	84.0783180395234	0.244632023448135	9	72747264	72748158	895	+	4600	8123	4717	6533
ENSMUSG00000026457:E016	ENSMUSG00000026457	E016	7587.95849987718	0.000200655191928871	481.505009766729	1.00521269509494e-106	2.65835289195525e-103	78.2473810845251	86.1741381888407	0.139212499246482	1	134431530	134433348	1819	+	7859	5398	6465	8990
ENSMUSG00000020402:E008	ENSMUSG00000020402	E008	6566.01219887856	0.000151044401565637	471.363980207339	1.61792191865678e-104	4.22165444849725e-101	80.9880633384325	73.6893783534809	-0.136252604778206	11	52376648	52376700	53	+	7325	7695	6430	5112
ENSMUSG00000006542:E001	ENSMUSG00000006542	E001	4458.39920152658	0.000119558135809015	470.930757230695	2.01015507292049e-104	5.17609641395255e-101	67.1811224494146	75.8834171051598	0.175728746145536	1	74738922	74740060	1139	-	5219	3532	3555	4839
ENSMUSG00000073639:E007	ENSMUSG00000073639	E007	4961.8364066493	0.00022177197965132	470.523546669139	2.46513818719982e-104	6.26522873972247e-101	70.4779220016229	77.8307256587307	0.143168420321066	18	6788480	6790231	1752	+	4673	4955	3741	5911
ENSMUSG00000060600:E020	ENSMUSG00000060600	E020	50401.8185046401	2.56739514051492e-05	466.886276537576	1.5252549902003e-103	3.82678655220794e-100	118.423238921566	120.129104167266	0.0206335033114246	11	70661093	70661194	102	+	52216	44586	45754	52832
ENSMUSG00000017774:E050	ENSMUSG00000017774	E050	1190.90346722645	0.000573213020529914	464.841678708068	4.24883834391206e-103	1.05251793193279e-99	40.6675770426299	57.1366256798564	0.490536799298925	11	75672610	75673908	1299	+	914	1665	723	1480
ENSMUSG00000022890:E018	ENSMUSG00000022890	E018	1679.92929994361	0.000538271643613687	461.376073116299	2.41232019869914e-102	5.90107797806281e-99	55.2011471927798	37.1417515091215	-0.571656398818273	16	84834833	84834891	59	-	2294	2942	1626	499
ENSMUSG00000032527:E001	ENSMUSG00000032527	E001	1699.85516908961	0.000405233629119109	453.004457884945	1.60054242788017e-100	3.86695002532462e-97	47.4451284545695	60.7098536766739	0.355670733415061	9	100982032	100982806	775	-	1723	1990	1270	1790
ENSMUSG00000020402:E007	ENSMUSG00000020402	E007	7991.18842589612	0.00010911825784226	451.979845430106	2.67453639590838e-100	6.3829441903229e-97	84.3562388725525	78.6726778720699	-0.100632081115573	11	52376391	52376543	153	+	8752	9128	7643	6623
ENSMUSG00000058070:E035	ENSMUSG00000058070	E035	1332.91927195169	0.00027724397578177	442.685417159213	2.81838255562289e-98	6.64520276349745e-95	44.5054074482779	56.8630999284603	0.353512115093107	12	108538393	108539564	1172	+	985	1203	880	1967
ENSMUSG00000017817:E002	ENSMUSG00000017817	E002	1324.72580862605	0.000252442682636015	437.393083213877	3.99774944113002e-97	9.3137091682174e-94	52.1119999694089	38.8502989196635	-0.423689925025333	2	163338605	163338699	95	-	1963	1179	1503	678
ENSMUSG00000020458:E022	ENSMUSG00000020458	E022	13239.6257126341	7.54335787952081e-05	436.55991909347	6.06941750566866e-97	1.39737984355805e-93	90.559160931098	96.3392626455701	0.0892632909205506	11	29742348	29742435	88	+	12220	12568	9515	16694
ENSMUSG00000022878:E003	ENSMUSG00000022878	E003	5794.63534915292	0.000569631016224774	430.098283015988	1.54702295846195e-95	3.52034068517542e-92	74.5815753229301	64.2464786499148	-0.215201887903797	16	23155217	23155447	231	+	6310	13020	4883	2082
ENSMUSG00000031751:E001	ENSMUSG00000031751	E001	3556.17404814462	0.000192651215660694	427.238296285743	6.48600190214912e-95	1.45896275890434e-91	63.7165685668633	72.6046641468122	0.18839365726118	8	93971588	93972901	1314	-	3058	2988	2459	4938
ENSMUSG00000062929:E004	ENSMUSG00000062929	E004	766.72635052162	0.000443094203094516	426.477681420587	9.49571413978963e-95	2.11169575650972e-91	44.579541275528	28.1302571588966	-0.664259029884896	12	54862744	54862877	134	-	1088	880	874	324
ENSMUSG00000021375:E001	ENSMUSG00000021375	E001	1750.85371414389	0.000267429887725569	425.023499803984	1.96805575005335e-94	4.3274671255499e-91	49.3140815460703	60.642205309421	0.298322555021605	13	46749087	46750626	1540	-	1557	1154	1451	2353
ENSMUSG00000033022:E001	ENSMUSG00000033022	E001	6003.93641211152	0.000596336815225561	423.731163869662	3.7611683034412e-94	8.1783679405204e-91	68.6521116077986	82.5757495592849	0.266414064650547	18	46713205	46713961	757	-	7951	6728	5034	4582
ENSMUSG00000031097:E003	ENSMUSG00000031097	E003	136.486180239623	0.00418630328457993	419.526385275523	3.09409930429182e-93	6.65394555660771e-90	5.40675723806694	31.2074530337097	2.52905513152143	7	142441869	142441893	25	+	13	9	8	397
ENSMUSG00000031722:E002	ENSMUSG00000031722	E002	1214.10430787261	0.00020619178740968	416.29222604801	1.56493225867701e-92	3.32884905607145e-89	35.3415939260428	32.786343695484	-0.108272085120082	8	109576705	109576779	75	-	1237	3340	1087	132
ENSMUSG00000026385:E015	ENSMUSG00000026385	E015	3667.76022091236	0.000349656898613468	415.319506247353	2.54814733375973e-92	5.36201437550657e-89	68.7335927845672	55.7055253987098	-0.303194937930861	1	120120945	120121014	70	-	4526	7504	2794	1539
ENSMUSG00000015568:E014	ENSMUSG00000015568	E014	7101.21117313018	7.65921722709725e-05	413.616444144732	5.98312096864376e-92	1.24562213544856e-88	78.4430093183725	80.5791945168813	0.0387625012665474	8	68901148	68901330	183	+	5606	14951	4853	5657
ENSMUSG00000005610+ENSMUSG00000088948:E017	ENSMUSG00000005610+ENSMUSG00000088948	E017	117.265524333421	0.00497647456082933	412.849974758432	8.7854768178475e-92	1.80978972873591e-88	4.20242128547258	30.06072416197	2.83858706209598	7	111074939	111075025	87	-	8	6	5	346
ENSMUSG00000052852:E007	ENSMUSG00000052852	E007	3336.6625621867	0.000426583398604525	410.383858220983	3.02392133542956e-91	6.16432664063431e-88	63.809138677631	69.9965677526862	0.133521121897582	6	71807791	71810710	2920	+	3083	2996	2315	4363
ENSMUSG00000006024:E023	ENSMUSG00000006024	E023	1912.84017638711	0.000198870622691259	407.04585373977	1.61129049780563e-90	3.25078688494399e-87	50.114393375191	61.7772137692263	0.301849785092896	7	16116740	16117975	1236	+	2056	1554	1669	2076
ENSMUSG00000058076:E010	ENSMUSG00000058076	E010	459.392665671503	0.00318613062887481	406.778589067242	1.84226272284463e-90	3.67884826872701e-87	32.5361869891588	3.02990031285169	-3.42470295397603	1	171150589	171150591	3	-	696	786	553	2
ENSMUSG00000026208:E005	ENSMUSG00000026208	E005	232.841237989671	0.00473285759973533	404.944189002825	4.62022532806683e-90	9.13301875002044e-87	104.31904073128	104.015419516439	-0.00420509531220766	1	75362219	75362312	94	+	72	28	51	601
ENSMUSG00000022890:E011	ENSMUSG00000022890	E011	251.344824532347	0.00144991463127777	404.804701356483	4.95480949067973e-90	9.69646307707042e-87	16.4972266669042	38.0583680218796	1.20599018407443	16	84831508	84831607	100	-	117	169	74	531
ENSMUSG00000064966+ENSMUSG00000030744:E006	ENSMUSG00000064966+ENSMUSG00000030744	E006	5922.52256798939	0.000107201636420882	404.683086053059	5.26623599458008e-90	1.02038797194785e-86	70.6811151261697	79.8139901148879	0.175316848691701	7	99479274	99479470	197	-	7451	4957	6148	4693
ENSMUSG00000037111:E001	ENSMUSG00000037111	E001	11568.358679884	0.00026887795221944	404.412087776758	6.03242036329748e-90	1.15738490221234e-86	87.9241193662783	94.2141834392871	0.0996852860543377	3	51515319	51521487	6169	-	9644	11131	7771	15761
ENSMUSG00000029580:E001	ENSMUSG00000029580	E001	3026.39339531184	0.000473721722896261	403.836461242715	8.04998551871923e-90	1.52948161751681e-86	58.5663048768843	72.6674857546504	0.311239117543913	5	142903115	142903500	386	-	1685	3546	1602	4803
ENSMUSG00000037712:E001	ENSMUSG00000037712	E001	4548.06538380219	0.000148972421935956	398.852909379323	9.78684579181968e-89	1.84160206516108e-85	68.8612675484612	76.8325256737377	0.158024442123538	14	45458792	45460023	1232	-	3730	4546	3149	6077
ENSMUSG00000062580:E012	ENSMUSG00000062580	E012	415.255267472105	0.000491636412427648	398.184986374255	1.36786274342328e-88	2.54940955392808e-85	33.5571521588401	14.2047350220719	-1.24024836661945	1	135313694	135313778	85	-	609	633	499	58
ENSMUSG00000022365:E001	ENSMUSG00000022365	E001	3674.02898978225	0.000253497220141657	393.918367563707	1.16106004821239e-87	2.14355782372705e-84	64.9240963086084	70.7046692396407	0.123051463903123	15	57869502	57871906	2405	-	3785	4194	2914	3735
ENSMUSG00000060600:E025	ENSMUSG00000060600	E025	27402.1588598702	5.8331328237747e-05	392.005663638947	3.02861935918657e-87	5.53920328368311e-84	105.761330633018	108.902299835663	0.0422221884022514	11	70662363	70662510	148	+	27701	23413	24325	30142
ENSMUSG00000062908:E001	ENSMUSG00000062908	E001	5261.83366215827	0.000664544727985956	390.190227544051	7.5242725764655e-87	1.36341212469365e-83	67.1653358326879	84.18067421543	0.325772217269306	3	153922357	153923002	646	-	4414	5754	3606	6731
ENSMUSG00000008540:E003	ENSMUSG00000008540	E003	859.963734880687	0.000734038218315091	390.01843826532	8.2009323323036e-87	1.47239087666711e-83	42.4744299692019	23.7407386789028	-0.839229761485952	6	138140571	138140598	28	+	1077	1653	954	152
ENSMUSG00000028273:E012	ENSMUSG00000028273	E012	305.830436256769	0.00420910657526895	389.882199610199	8.78056693682707e-87	1.56212671673017e-83	30.9977521487204	0.00723471991857139	-12.0649388134736	3	142304705	142304722	18	-	377	534	442	0
ENSMUSG00000058076:E007	ENSMUSG00000058076	E007	1725.62790264501	0.00112430385782813	389.503528883987	1.06159728107967e-86	1.8716438262408e-83	51.9268715767867	36.8731555375962	-0.493910425480054	1	171145756	171145812	57	-	2516	2615	1922	388
ENSMUSG00000053768:E003	ENSMUSG00000053768	E003	3895.32091815531	0.000235332166245076	389.053483645023	1.3302572977341e-86	2.32436332724971e-83	64.0040620073099	75.0263063683851	0.229233066024508	6	32792224	32792636	413	-	3886	3064	3111	4753
ENSMUSG00000020029:E002	ENSMUSG00000020029	E002	1486.60185131246	0.000418338046770788	387.846047737078	2.43668036629072e-86	4.21994225064036e-83	51.5806532259829	46.6274617774845	-0.145650146814634	10	95549776	95549860	85	-	1884	1846	1391	985
ENSMUSG00000023089:E005	ENSMUSG00000023089	E005	94.6999561430935	0.00770243632071559	387.424882905493	3.00945652018073e-86	5.16618089549411e-83	1.330327575666	28.4529046553399	4.41872250037058	6	24522776	24522866	91	-	1	1	0	289
ENSMUSG00000049775:E008	ENSMUSG00000049775	E008	302.960135753251	0.000504819912230523	385.574183610995	7.61021257305012e-86	1.29504641749631e-82	29.6183212482156	7.09195104711597	-2.06223538866308	X	167209150	167209315	166	-	300	781	335	13
ENSMUSG00000062929:E001	ENSMUSG00000062929	E001	20762.5557055019	0.000136329983931491	385.016615257958	1.00643062832448e-85	1.69790052674004e-82	99.9894340043036	104.506114581935	0.0637397990343696	12	54858817	54861237	2421	-	20627	17373	16325	25079
ENSMUSG00000034842:E013	ENSMUSG00000034842	E013	824.980935691192	0.000560562854505993	383.493423201821	2.15971850836249e-85	3.61241532179079e-82	44.6888175814231	25.3251487586893	-0.819343129690102	5	92388134	92388142	9	+	1113	1071	1065	224
ENSMUSG00000008540:E004	ENSMUSG00000008540	E004	867.001247109444	0.000810385678608777	383.013720156169	2.74684236673047e-85	4.55552167359677e-82	42.6161091823984	23.6704349601184	-0.848312665393535	6	138140599	138140606	8	+	1084	1670	964	151
ENSMUSG00000030672:E001	ENSMUSG00000030672	E001	95329.7371239834	0.00264332578051076	380.054534478196	1.21084411104798e-84	1.99125857851989e-81	129.057909875348	96.7380281774528	-0.415863529407987	7	127211608	127211763	156	+	150194	109794	131024	9799
ENSMUSG00000032279:E002	ENSMUSG00000032279	E002	1458.42129173146	0.00100987729134686	379.63741020119	1.49246047570008e-84	2.43392941811296e-81	53.6736314425763	36.4451144467185	-0.558488070208351	9	54589858	54589920	63	+	1913	2475	1437	513
ENSMUSG00000031818:E005	ENSMUSG00000031818	E005	2906.08953021493	0.000465204285855394	378.850068652151	2.21472777882978e-84	3.5819652633176e-81	63.6745589537081	47.1112563544047	-0.434645255558383	8	120668352	120668355	4	+	3971	4250	3305	880
ENSMUSG00000031299:E001	ENSMUSG00000031299	E001	22662.6435282273	0.000562541254848314	376.686958685364	6.55044205880613e-84	1.05074459838053e-80	97.9596379887269	110.830993703785	0.178102037563718	X	160122209	160123947	1739	-	20039	19132	16321	30451
ENSMUSG00000031198:E008	ENSMUSG00000031198	E008	9275.75143229964	0.000634560635565601	376.286666445825	8.00612989388151e-84	1.27380781136002e-80	79.7902506817963	93.1392135667532	0.223176221748503	X	75394329	75396459	2131	+	8769	8526	7054	11354
ENSMUSG00000018593:E001	ENSMUSG00000018593	E001	9847.81169674017	0.000721982689412278	375.14662476606	1.41786528289923e-83	2.2376887107485e-80	78.9306137771361	97.2073700882662	0.300480732628488	11	55394500	55395385	886	-	3670	23265	3153	12705
ENSMUSG00000030224:E014	ENSMUSG00000030224	E014	2897.49386481134	0.000196635114946775	372.55953660689	5.18691069243696e-83	8.12054438950822e-80	59.4382013878372	68.797927045643	0.210974635364507	6	137750677	137751932	1256	+	2660	2704	2159	3624
ENSMUSG00000021474:E011	ENSMUSG00000021474	E011	1259.94451172376	0.000661850134702436	368.859752843588	3.31483774902574e-82	5.14846918895905e-79	42.6968619339103	54.6290023158238	0.355537034641541	13	54106507	54108346	1840	+	1242	1599	1004	1237
ENSMUSG00000020402:E002	ENSMUSG00000020402	E002	1347.78762339855	0.00153747396553105	368.336227989157	4.30973949460691e-82	6.6410031465794e-79	54.707989560492	33.0644621984224	-0.726470103760998	11	52361135	52361152	18	+	1749	1796	1656	466
ENSMUSG00000031198:E002	ENSMUSG00000031198	E002	897.397129163794	0.00233374438195321	368.17129245016	4.68126312692594e-82	7.15713930791525e-79	45.4785707023283	22.1597697526483	-1.03724402262787	X	75382422	75382451	30	+	1216	1329	1162	152
ENSMUSG00000024608:E003	ENSMUSG00000024608	E003	3160.03711741125	0.00281676781522156	367.29841615419	7.25134218388774e-82	1.10005671527323e-78	61.2827044880447	34.16138562068	-0.843113473408254	18	60774681	60774686	6	+	5020	3464	4464	282
ENSMUSG00000004558:E013	ENSMUSG00000004558	E013	6250.67344998201	8.36592357442231e-05	365.254730864794	2.02024526325065e-81	3.04121505790481e-78	75.7663840865274	71.7692142311995	-0.0781927722435947	14	51910680	51910785	106	-	8201	7037	6907	3410
ENSMUSG00000034842:E014	ENSMUSG00000034842	E014	1041.72580330386	0.00062241766244926	363.762008420245	4.27001203654402e-81	6.37887645440909e-78	48.3898216095728	29.6525907110305	-0.706545463888173	5	92388143	92388211	69	+	1341	1364	1350	322
ENSMUSG00000034341:E001	ENSMUSG00000034341	E001	1583.33721762842	0.000258097175813678	363.630578776327	4.56085987041155e-81	6.76175117363484e-78	48.4823361404312	57.3030072965514	0.241151637165476	11	116078573	116079251	679	-	1585	1329	1314	1843
ENSMUSG00000021823:E021	ENSMUSG00000021823	E021	1897.87585371332	0.000353365388432198	363.251142294491	5.51652750278581e-81	8.05651790477744e-78	52.0125807607004	61.9645461511245	0.252582370811578	14	21031587	21033673	2087	+	1152	2850	1168	2478
ENSMUSG00000026678:E007	ENSMUSG00000026678	E007	8301.1801881267	0.000195841983818174	363.260170195075	5.49161441845282e-81	8.05651790477744e-78	82.4754422681949	87.2182558023445	0.0806655304254007	1	169692179	169695813	3635	+	4555	13715	4429	11138
ENSMUSG00000060992:E009	ENSMUSG00000060992	E009	2037.51142325455	0.00113000148050985	361.984358684576	1.04111527364252e-80	1.50921612460218e-77	49.8029542909566	65.5476087611355	0.39631182561143	15	103298693	103299862	1170	+	2016	1800	1644	2383
ENSMUSG00000079037+ENSMUSG00000098754+ENSMUSG00000027338:E007	ENSMUSG00000079037+ENSMUSG00000098754+ENSMUSG00000027338	E007	5394.54529991305	0.000404983598331857	360.305089822828	2.41630418501902e-80	3.47695512058715e-77	74.7403080039322	77.5217257087649	0.0527141778404006	2	131936420	131938429	2010	+	4084	7399	3299	6801
ENSMUSG00000028180:E021	ENSMUSG00000028180	E021	2006.87514320789	0.000240090808246129	360.096522192836	2.68266558548278e-80	3.8320605091081e-77	53.1702931959962	62.1865071693836	0.225981165696781	3	157546924	157548336	1413	+	1590	2425	1353	2539
ENSMUSG00000001100:E022	ENSMUSG00000001100	E022	1556.25706345235	0.000357993539979629	359.2982661226	4.00299364810495e-80	5.6766510938177e-77	46.7594440715889	59.1837320678165	0.339942896723618	11	78522172	78522736	565	+	1531	1182	1160	2007
ENSMUSG00000020044:E011	ENSMUSG00000020044	E011	7989.0042194344	0.00104544614201209	357.447971121948	1.01224659955206e-79	1.42514125927438e-76	77.3346785090182	90.1425965320017	0.221093512795786	10	86345705	86349506	3802	+	5508	12222	4600	10075
ENSMUSG00000030996:E005	ENSMUSG00000030996	E005	4495.0434291764	0.000453766005277986	357.0320856144	1.24694160563945e-79	1.74302841671735e-76	67.1773389383174	76.2895938287083	0.18351163379626	7	102110695	102111148	454	+	4444	4061	4218	4716
ENSMUSG00000028273:E022	ENSMUSG00000028273	E022	663.928462243965	0.000452074089614455	356.678284505835	1.48897412000351e-79	2.06659047756346e-76	39.8993763950835	26.9598772353979	-0.565552271035027	3	142395586	142395696	111	-	804	901	840	245
ENSMUSG00000030629:E001	ENSMUSG00000030629	E001	3100.75608279664	0.000407336422788572	355.472075656934	2.72611132885583e-79	3.75700376643964e-76	60.8789098941166	70.3198129322819	0.207988706585669	7	84615054	84615968	915	-	2544	3503	2128	3950
ENSMUSG00000027010:E002	ENSMUSG00000027010	E002	3051.64628305935	0.000474241068767401	354.939611073488	3.56033206600651e-79	4.8723766758975e-76	58.300568038818	72.7049235143828	0.318543125432876	2	71274690	71275076	387	-	2277	2505	2098	4545
ENSMUSG00000037373:E001	ENSMUSG00000037373	E001	1710.37602921855	0.000258420019743906	354.2216932722	5.10295322017153e-79	6.93498430056338e-76	50.0205999492474	58.7195177549417	0.231317758456426	5	33247724	33248686	963	-	1704	1117	1413	2167
ENSMUSG00000030695:E027	ENSMUSG00000030695	E027	12395.6926668205	0.0110704887003775	350.93697961005	2.64910876941471e-78	3.575346813496e-75	96.0846540591543	30.0435032101615	-1.6772529851429	7	126800002	126800036	35	-	19891	10547	20134	314
ENSMUSG00000042834:E001	ENSMUSG00000042834	E001	2532.62294161003	0.000506293560114999	348.762184136712	7.88302475993352e-78	1.05663847908868e-74	59.557198315122	65.8387039997537	0.144660048972739	18	33437019	33438839	1821	-	963	4469	615	4199
ENSMUSG00000022884+ENSMUSG00000064382+ENSMUSG00000064880+ENSMUSG00000088524+ENSMUSG00000087935+ENSMUSG00000065208:E010	ENSMUSG00000022884+ENSMUSG00000064382+ENSMUSG00000064880+ENSMUSG00000088524+ENSMUSG00000087935+ENSMUSG00000065208	E010	268.199937936208	0.000581763249442281	348.110624666308	1.09290141713144e-77	1.45495660904618e-74	29.0504297306807	9.55053062635704	-1.60490670850881	16	23107778	23107778	1	+	315	543	324	27
ENSMUSG00000038708:E015	ENSMUSG00000038708	E015	12861.6906746769	0.000121092878775944	348.05845050775	1.12187075602871e-77	1.48343150819802e-74	89.7964536428934	95.4381164826603	0.0879071017080958	9	118555573	118559783	4211	+	12872	7854	11544	15759
ENSMUSG00000026003:E001	ENSMUSG00000026003	E001	2754.50479445377	0.000175257953429758	347.802768411995	1.27532877469257e-77	1.67502879563616e-74	58.9395547292398	68.1045270247896	0.208514538467758	1	66830839	66831527	689	-	2050	3231	1883	3615
ENSMUSG00000001175:E011	ENSMUSG00000001175	E011	22398.3970589994	0.000314285912431267	347.462115046058	1.51288416751626e-77	1.97378937209731e-74	99.4264835612619	108.071334908215	0.120281821002915	12	100206496	100209806	3311	+	21066	25505	15590	26178
ENSMUSG00000020390:E001	ENSMUSG00000020390	E001	16920.339987543	0.00056919930088495	347.198377914518	1.7267895749985e-77	2.23794216058315e-74	91.2953713162858	105.626813470342	0.210362488336032	11	51985497	51986666	1170	-	13960	17767	12461	21476
ENSMUSG00000021939:E002	ENSMUSG00000021939	E002	1587.37395654141	0.000289673618976842	346.506001759502	2.44353176340422e-77	3.1460149936492e-74	50.5019450052429	43.6931273201403	-0.208932582264219	14	63133316	63133466	151	+	1841	3101	1446	633
ENSMUSG00000028879:E001	ENSMUSG00000028879	E001	1964.87429245505	0.000433889450068616	345.977358708934	3.18523164617398e-77	4.04768482268153e-74	53.0024071352571	61.4261425062266	0.212794904493369	4	132853501	132855558	2058	-	1620	2314	1350	2447
ENSMUSG00000035776:E001	ENSMUSG00000035776	E001	3429.0752148875	0.000267468536037549	345.97775880613	3.18459267790287e-77	4.04768482268153e-74	63.4588276710352	70.961966331779	0.161225117410595	X	71420060	71422623	2564	-	3211	3257	2573	4196
ENSMUSG00000035296:E001	ENSMUSG00000035296	E001	1882.24043660935	0.00024004026766332	345.097551419661	4.95151949114278e-77	6.25162878308167e-74	51.0114962380697	61.9257238626631	0.279716409926761	14	61221059	61221443	385	-	1520	1722	1419	2518
ENSMUSG00000030753:E012	ENSMUSG00000030753	E012	11789.9460880479	0.000245322593980964	343.139168484381	1.32197930190916e-76	1.65838913733987e-73	88.2276359177158	93.635498525556	0.0858249512784659	7	98715368	98718062	2695	+	12432	8491	9785	13964
ENSMUSG00000008540:E012	ENSMUSG00000008540	E012	2841.46990073986	0.000173359387130705	339.55790977047	7.96434690920961e-76	9.92743160151912e-73	61.3973113037228	53.8571393213156	-0.189037877216877	6	138150797	138150862	66	+	3332	4849	2875	1226
ENSMUSG00000031636:E007	ENSMUSG00000031636	E007	9859.63696425844	0.000312265230301455	339.451611388996	8.40040379822287e-76	1.04046976107887e-72	82.7762263685619	88.8696054748736	0.102473603543631	8	45918825	45919546	722	+	12394	6367	10592	8493
ENSMUSG00000031198:E005	ENSMUSG00000031198	E005	2108.17841926906	0.00015930417153872	339.418996674067	8.53892308160056e-76	1.0509749491969e-72	57.2183012250677	51.3066482150121	-0.157330886056131	X	75390784	75390859	76	+	2634	2619	2201	1233
ENSMUSG00000022610:E001	ENSMUSG00000022610	E001	2804.25876067745	0.000174717400284871	337.025415098966	2.83589748348783e-75	3.46862166077251e-72	58.4277323797417	66.6773556503586	0.19054359139268	15	89130585	89131218	634	-	3101	2262	2587	2867
ENSMUSG00000032010:E031	ENSMUSG00000032010	E031	1834.78501020522	0.000285730404633153	334.618216992068	9.48318788999121e-75	1.15269621347547e-71	50.6448373295299	61.2718580158129	0.27480939043163	9	44094478	44095627	1150	+	1722	1338	1271	2540
ENSMUSG00000005628:E003	ENSMUSG00000005628	E003	1084.96155119205	0.000829234531299684	333.379913435706	1.76461059079737e-74	2.13167137899916e-71	48.190441740636	29.5240870296611	-0.706854577690732	3	95124515	95124578	64	+	1591	1352	1315	298
ENSMUSG00000030884:E010	ENSMUSG00000030884	E010	81.7334756371209	0.00633738470604334	332.944095898564	2.19567386630778e-74	2.63612873796748e-71	3.47931071696357	26.5295448003194	2.93072649319459	7	120643151	120643217	67	+	4	6	4	241
ENSMUSG00000041548:E001	ENSMUSG00000041548	E001	10157.2971962476	0.00027239633478849	332.678797537697	2.50812231635393e-74	2.99289342113312e-71	83.8293441600952	92.9996927868614	0.149770607923099	5	116408491	116408939	449	-	9750	8957	6658	13413
ENSMUSG00000057897:E005	ENSMUSG00000057897	E005	3863.61842065481	0.0003701522755496	331.036244026915	5.71601134435104e-74	6.7794665943443e-71	62.9143883809403	74.7791697839558	0.249246458151641	11	5970162	5971567	1406	-	4695	1617	3739	4252
ENSMUSG00000001025:E001	ENSMUSG00000001025	E001	1196.66040960415	0.0010275931816308	330.199328737891	8.69707733492685e-74	1.02530159053645e-70	47.7399133988481	28.2893215651155	-0.754938370927127	3	90612894	90613226	333	+	1484	1829	1609	229
ENSMUSG00000026489:E018	ENSMUSG00000026489	E018	2052.67354094422	0.000147537778972523	329.693432551614	1.12087775344468e-73	1.31349421912346e-70	57.4090831756451	49.4360212149011	-0.215716381184131	1	180171564	180171686	123	-	2743	1882	2426	1170
ENSMUSG00000042524:E003	ENSMUSG00000042524	E003	3140.53650843063	0.000641855626890099	329.334583105586	1.3418886570187e-73	1.56312456191217e-70	59.3901298847998	71.6810906814764	0.271369401478388	15	79724073	79725560	1488	-	2460	3778	2573	3620
ENSMUSG00000023044:E001	ENSMUSG00000023044	E001	398.203025509787	0.00108308848177847	329.225958384284	1.41701760321716e-73	1.64087284564729e-70	24.9841912416064	40.6912434998568	0.703702851346323	15	102176998	102177786	789	-	234	723	211	490
ENSMUSG00000039844:E038	ENSMUSG00000039844	E038	4665.76164620578	0.0004702382969976	327.665976395395	3.09846221674787e-73	3.56684034643015e-70	66.2911582270662	78.4437636676937	0.242842296930457	2	29738328	29740353	2026	+	5509	2530	4574	4911
ENSMUSG00000021156:E004	ENSMUSG00000021156	E004	1996.65513154574	0.000308758034904108	327.430035180377	3.48767223850627e-73	3.99140632591345e-70	51.7966936154152	62.8921962988489	0.280021009739599	13	9685095	9686861	1767	-	1868	1700	1523	2525
ENSMUSG00000029128:E001	ENSMUSG00000029128	E001	2396.79830301949	0.000237343028205117	326.47945405368	5.61796797092283e-73	6.39200637193986e-70	56.0485909534727	64.6901819361575	0.20686866570585	5	41624976	41625862	887	-	2473	2267	1783	2775
ENSMUSG00000022110:E027	ENSMUSG00000022110	E027	1726.54490104546	0.00031392503721458	326.070707414946	6.89616836800159e-73	7.80096160278136e-70	49.1418556826085	61.3247993866125	0.319518271843074	14	73595784	73596142	359	+	1209	1543	950	2767
ENSMUSG00000021814:E001	ENSMUSG00000021814	E001	1895.65152320456	0.000208513407712027	325.766340601329	8.03344514191768e-73	9.03522498495981e-70	52.1951768869731	60.3577548989376	0.209622643335414	14	20455261	20456601	1341	-	1661	2232	1422	2185
ENSMUSG00000041058:E002	ENSMUSG00000041058	E002	4133.77513660948	0.000238622613954024	325.509849100666	9.13625593796162e-73	1.02168400831269e-69	65.6770506319795	76.5612175108694	0.221224431118006	4	19609673	19611813	2141	-	3327	3548	2783	5940
ENSMUSG00000064358+ENSMUSG00000064356+ENSMUSG00000064357:E001	ENSMUSG00000064358+ENSMUSG00000064356+ENSMUSG00000064357	E001	7723.79588819933	0.00858029134738059	325.286573866691	1.02188012844882e-72	1.13624941691578e-69	65.2067392246454	72.0269791951462	0.143516321974309	MT	7766	7926	161	+	56	1160	846	22322
ENSMUSG00000028029:E007	ENSMUSG00000028029	E007	232.273103673198	0.000700119042400997	323.9634796991	1.98420195368099e-72	2.1938099092173e-69	27.4591952296915	7.40333020260965	-1.8910430617209	3	132683793	132683879	87	-	363	284	320	17
ENSMUSG00000027288:E005	ENSMUSG00000027288	E005	1827.7535053272	0.000289467754692523	323.719780259433	2.24216179905914e-72	2.4650931446757e-69	58.068873576458	48.1546295046872	-0.270090545826884	2	120512703	120512774	72	-	2394	1470	1968	1347
ENSMUSG00000025477:E026	ENSMUSG00000025477	E026	848.808354586388	0.00047973051079519	323.480939501102	2.5274923842813e-72	2.76326929954795e-69	35.3044302340214	50.6824524264396	0.521637101610178	7	139579226	139579652	427	+	812	558	691	1108
ENSMUSG00000047187:E008	ENSMUSG00000047187	E008	9371.82588790698	0.00110454441231581	320.918171013955	9.13912456697529e-72	9.93615777504405e-69	78.1632829736478	95.0467657714685	0.282146472121203	4	8606408	8607778	1371	+	9245	7472	7803	11196
ENSMUSG00000015671:E001	ENSMUSG00000015671	E001	550.444643724349	0.000986462612353905	315.491738582201	1.38969555112034e-70	1.50254497217209e-67	35.4385224006654	13.6293514069032	-1.37860154352283	13	14613242	14613315	74	+	876	778	674	45
ENSMUSG00000022884+ENSMUSG00000064382+ENSMUSG00000064880+ENSMUSG00000088524+ENSMUSG00000087935+ENSMUSG00000065208:E009	ENSMUSG00000022884+ENSMUSG00000064382+ENSMUSG00000064880+ENSMUSG00000088524+ENSMUSG00000087935+ENSMUSG00000065208	E009	257.936479099439	0.000835299134922583	311.881048911449	8.50070179313167e-70	9.1404963709466e-67	28.5595706264932	9.55053062635703	-1.58032149314768	16	23107777	23107777	1	+	294	528	315	27
ENSMUSG00000022519:E002	ENSMUSG00000022519	E002	47424.0693284222	0.000281130650506917	310.724579434933	1.51838017487175e-69	1.62373750525712e-66	116.096638466223	122.448263764932	0.0768461174643263	16	4480228	4483284	3057	-	36765	40506	32457	68881
ENSMUSG00000002289:E002	ENSMUSG00000002289	E002	870.923459765882	0.000638092514378005	310.682328799397	1.55090242482939e-69	1.64950273225142e-66	37.9743959806831	50.9772928160552	0.42482774263241	17	33774908	33775568	661	-	109	1499	270	1585
ENSMUSG00000026087:E009	ENSMUSG00000026087	E009	52.6574335203381	0.00931939576234077	309.826593756407	2.38232006278659e-69	2.52008254944438e-66	1.77441253910058	25.3557365991158	3.83689881541617	1	37897256	37897687	432	+	2	2	1	158
ENSMUSG00000047187:E003	ENSMUSG00000047187	E003	855.756456988302	0.000376818690275473	306.523814796967	1.24882567140873e-68	1.31393917335132e-65	41.194777064279	33.4749913503647	-0.299377752183915	4	8572526	8572593	68	+	1192	1030	978	352
ENSMUSG00000027195:E002	ENSMUSG00000027195	E002	1080.06258599867	0.00102550235536759	306.397486345968	1.3305237443668e-68	1.39241088623045e-65	38.5337990464576	54.0353871412238	0.487780092557893	2	94032702	94033521	820	-	1246	1049	850	1096
ENSMUSG00000064966+ENSMUSG00000030744:E019	ENSMUSG00000064966+ENSMUSG00000030744	E019	394.683942010714	0.000732406853814728	305.982266259347	1.6386232147696e-68	1.70571960576585e-65	30.476672507386	8.80354273783956	-1.79154927794154	7	99483635	99483650	16	-	689	430	523	18
ENSMUSG00000028788:E018	ENSMUSG00000028788	E018	2447.63978511139	0.000287212764793913	305.938289958359	1.67517215703415e-68	1.73111109509671e-65	61.6993923974978	56.8671141507399	-0.117661688738578	4	129846502	129846539	38	+	2859	2456	2304	2098
ENSMUSG00000031299:E006	ENSMUSG00000031299	E006	2200.05578566937	0.000212347875658428	305.93171345433	1.68070755995654e-68	1.73111109509671e-65	58.9235881003571	53.4417039818794	-0.140879276009553	X	160128465	160128557	93	-	2680	2589	2152	1536
ENSMUSG00000068697:E006	ENSMUSG00000068697	E006	7599.63317710513	0.00201841727966882	305.378195179675	2.21859395469768e-68	2.27316439657815e-65	84.9037214060886	58.294124744379	-0.542477303081683	14	20656432	20656540	109	-	11478	9169	9318	1896
ENSMUSG00000038886:E001	ENSMUSG00000038886	E001	4780.48832614171	0.00047739303102571	305.244225591418	2.37281359002265e-68	2.41851496843882e-65	68.3798670011785	79.1938735056408	0.211817209975013	7	80349098	80351851	2754	-	4225	4180	3460	6336
ENSMUSG00000031972:E001	ENSMUSG00000031972	E001	138849.78622384	0.000113739483790672	304.927752486357	2.78104926190094e-68	2.81992631324088e-65	136.735397458746	141.675814151708	0.0512067231907245	8	123891767	123892152	386	-	148157	96852	156236	130223
ENSMUSG00000057614:E001	ENSMUSG00000057614	E001	1788.86682757439	0.00173938221796691	304.916886107804	2.79624985336307e-68	2.82072424640951e-65	47.329144429864	63.5816475670665	0.425881558291091	5	18265135	18267209	2075	-	847	4271	833	1927
ENSMUSG00000038462:E001	ENSMUSG00000038462	E001	13927.5919231981	0.00104119782888101	304.24916023127	3.90880292178885e-68	3.92279443173453e-65	90.8280266992484	98.3092805182842	0.114190078244827	13	30540308	30541341	1034	-	12562	13721	9996	17540
ENSMUSG00000060675:E007	ENSMUSG00000060675	E007	2965.19570666631	0.000434904195971003	303.695696273712	5.15964428163366e-68	5.15169421748542e-65	64.1556255326137	55.4435567599037	-0.210555963842823	19	7574937	7575039	103	+	3333	5441	2597	1533
ENSMUSG00000058267:E002	ENSMUSG00000058267	E002	291.769057998223	0.000931249430197391	303.470437434801	5.77689103304218e-68	5.73871076844817e-65	29.7825646991567	9.7099741178835	-1.61692864044228	1	160195303	160195311	9	+	474	423	337	28
ENSMUSG00000052681:E001	ENSMUSG00000052681	E001	2135.82881751102	0.000344010546662551	303.413201666847	5.94515877871589e-68	5.87603880139971e-65	54.2965795883672	62.529491134672	0.203675458281841	10	117814471	117815780	1310	-	1477	3404	1581	2324
ENSMUSG00000024608:E001	ENSMUSG00000024608	E001	1178.92403378706	0.00534609653495917	302.114576789795	1.1404640768159e-67	1.12154039650612e-64	44.5135550689036	12.3328033201708	-1.85174395577733	18	60774510	60774665	156	+	2163	1119	1596	30
ENSMUSG00000060675:E006	ENSMUSG00000060675	E006	2047.89881454358	0.000517369561057753	302.081256280076	1.15968719431181e-67	1.13474232276217e-64	57.7842744699548	47.2312716578469	-0.290934548948852	19	7557932	7557995	64	+	2314	3855	1851	951
ENSMUSG00000028249:E023	ENSMUSG00000028249	E023	2597.66048622292	0.000613220271124371	300.023968323376	3.25498866564377e-67	3.169128218354e-64	56.2091762258857	68.7271896318159	0.29007529475229	4	6394510	6395655	1146	+	1789	3313	1810	3354
ENSMUSG00000008658:E016	ENSMUSG00000008658	E016	5919.47115598927	0.000777012330743778	299.165018495418	5.00825632365878e-67	4.85200864369988e-64	71.6244068129287	84.2993362490197	0.235069986162815	16	7409814	7412479	2666	+	4719	6351	4135	7759
ENSMUSG00000038028:E001	ENSMUSG00000038028	E001	5071.98951942694	0.000453128945175975	298.733777808728	6.21785301419609e-67	5.99419408459186e-64	71.670870894187	78.3709631279045	0.128932341664651	6	127085116	127088302	3187	-	3964	5841	3264	6738
ENSMUSG00000004364:E001	ENSMUSG00000004364	E001	2382.19888701951	0.000321858399516413	298.660303047097	6.45131660936332e-67	6.18877332264305e-64	55.2557749063985	66.4523718321972	0.266195441683202	1	80264923	80266822	1900	-	1805	1840	1542	3667
ENSMUSG00000033880:E001	ENSMUSG00000033880	E001	773.379996328414	0.000406237734901317	297.825171693048	9.80841572634172e-67	9.36335288201766e-64	35.9731017920026	47.0591334000847	0.387556191724727	11	118392751	118393405	655	-	658	1018	528	895
ENSMUSG00000001847:E008	ENSMUSG00000001847	E008	499.065253591846	0.000492523129695027	297.592063492233	1.10252024295594e-66	1.04738352672811e-63	34.8184612867106	25.0565049757012	-0.474667254805669	5	143517158	143517229	72	-	631	766	541	194
ENSMUSG00000004789:E015	ENSMUSG00000004789	E015	6242.20545090348	0.00109304158701127	297.279599691475	1.28962616022381e-66	1.2192138178912e-63	70.7965796814135	86.9065679112231	0.295785549336941	12	85132619	85134091	1473	+	5546	6228	4628	7761
ENSMUSG00000038462:E002	ENSMUSG00000038462	E002	764.49428385633	0.00109039267540102	296.601858628951	1.81186473574826e-66	1.70470338969454e-63	43.6928282941998	30.5348640873555	-0.516939072683892	13	30545034	30545362	329	-	989	1010	816	375
ENSMUSG00000024059:E016	ENSMUSG00000024059	E016	2123.13680317601	0.000318659496324086	296.591343997364	1.82144743578645e-66	1.70551971429922e-63	54.2090804032865	62.9619383265489	0.215945422471938	17	71856228	71858351	2124	+	1806	1940	1564	2802
ENSMUSG00000079477:E009	ENSMUSG00000079477	E009	649.021666739698	0.000406575819957725	296.561589457143	1.84884030458734e-66	1.72292547584349e-63	41.5442987525657	27.0714947592178	-0.617875956744198	6	88013638	88013698	61	-	762	886	781	289
ENSMUSG00000027184:E002	ENSMUSG00000027184	E002	1888.12719622053	0.000265813941943414	296.244374983801	2.16776649469981e-66	2.01055719184722e-63	51.1502294604687	61.8681816538094	0.274456920896618	2	103765018	103766863	1846	-	1479	2808	1197	2194
ENSMUSG00000060002:E022	ENSMUSG00000060002	E022	2078.23874149006	0.000138775379014986	295.238297684479	3.59098181721798e-66	3.3148488663487e-63	56.4218409475523	49.691429676728	-0.183256688949492	10	88489581	88489728	148	-	2598	3455	1863	1022
ENSMUSG00000002741:E009	ENSMUSG00000002741	E009	2258.52466863622	0.000278267266321319	294.164268707198	6.15491047085946e-66	5.65494680434861e-63	55.7557354848064	63.0741640589068	0.177928960933147	11	5966009	5967780	1772	+	2149	2497	1609	2628
ENSMUSG00000034432:E024	ENSMUSG00000034432	E024	1735.41512537666	0.000236657431182905	294.108771560199	6.32868513849739e-66	5.78743469268067e-63	49.6837725049654	59.9798463401798	0.271703104212268	1	90612623	90613124	502	+	1607	1396	1335	2240
ENSMUSG00000047187:E002	ENSMUSG00000047187	E002	578.898189052378	0.000428153732170958	293.967522476444	6.79342762575535e-66	6.18353581165149e-63	35.7158051768749	26.208496658873	-0.446528043949077	4	8561152	8561223	72	+	827	717	678	198
ENSMUSG00000029432:E017	ENSMUSG00000029432	E017	5725.42275973432	0.000165185956177062	293.868154789798	7.1406754394314e-66	6.46951806549003e-63	72.1718229258102	81.7539995584525	0.179853616661728	5	129757253	129757651	399	+	5174	5429	4475	7004
ENSMUSG00000005873:E004	ENSMUSG00000005873	E004	1422.14319011104	0.000259854920147165	293.163513852425	1.01687586540258e-65	9.12846665630979e-63	49.8616171411481	44.9189928283048	-0.150604093862114	18	34372405	34372498	94	-	1719	2203	1315	794
ENSMUSG00000022677:E007	ENSMUSG00000022677	E007	265.85889786377	0.000538146227964312	293.164421565639	1.01641289130112e-65	9.12846665630979e-63	28.7946937243422	10.7151812257484	-1.42614672633784	16	14317294	14317332	39	-	357	528	278	34
ENSMUSG00000006010:E002	ENSMUSG00000006010	E002	953.056371309711	0.000416064347735807	290.617531091378	3.6475593372261e-65	3.2594523615364e-62	38.8959590252556	50.4010831101635	0.373834458633369	1	150361313	150362520	1208	-	790	919	829	1142
ENSMUSG00000028780:E025	ENSMUSG00000028780	E025	2067.90160318741	0.000301918375103058	290.12551494614	4.66882681569648e-65	4.15309122808259e-62	53.9109156132776	62.8198845219791	0.220643878722938	5	17727343	17730265	2923	+	1302	2689	1478	2706
ENSMUSG00000018593:E011	ENSMUSG00000018593	E011	1300.66954967417	0.000336278944483553	290.016048002452	4.93241489927762e-65	4.36770918985897e-62	49.9267685174671	41.7070350345991	-0.259522777792334	11	55405180	55405301	122	-	707	4474	603	627
ENSMUSG00000026814+ENSMUSG00000026817:E010	ENSMUSG00000026814+ENSMUSG00000026817	E010	5761.34458712862	7.97356871305418e-05	289.350978992512	6.88608936552644e-65	6.07024286781438e-62	75.1485411980856	72.3191315629553	-0.0553677450651788	2	32631076	32631135	60	+	7405	5940	5933	3908
ENSMUSG00000028936:E004	ENSMUSG00000028936	E004	710.787373902711	0.00198180250372352	289.240385927301	7.27897254312506e-65	6.38780434414568e-62	40.491343195194	20.3381396417932	-0.993425781582589	4	152325869	152325895	27	+	1031	900	956	117
ENSMUSG00000022884+ENSMUSG00000064382+ENSMUSG00000064880+ENSMUSG00000088524+ENSMUSG00000087935+ENSMUSG00000065208:E011	ENSMUSG00000022884+ENSMUSG00000064382+ENSMUSG00000064880+ENSMUSG00000088524+ENSMUSG00000087935+ENSMUSG00000065208	E011	672.539255866141	0.000320307239090247	288.593859329442	1.00680221954989e-64	8.79594556970866e-62	40.4925053199744	27.4986173211971	-0.558295827833022	16	23107779	23107820	42	+	728	1230	726	256
ENSMUSG00000031770:E016	ENSMUSG00000031770	E016	1199.53560247296	0.000301332501260191	288.567466067012	1.0202230072068e-64	8.87358231397136e-62	43.1148217038659	54.7291596954915	0.344125791834539	8	94394910	94395358	449	+	832	1310	845	1650
ENSMUSG00000002342:E035	ENSMUSG00000002342	E035	971.966012455055	0.000479795617760521	287.526049350708	1.72034522089862e-64	1.4896819426523e-61	40.3276891932615	49.4367126756175	0.29381207293663	8	70182033	70182850	818	+	918	793	800	1191
ENSMUSG00000023460:E004	ENSMUSG00000023460	E004	1956.48970029728	0.000192953943896788	286.571344520743	2.77743814927978e-64	2.39444533452755e-61	55.3082558035905	49.133098789755	-0.170799614350991	17	66498019	66498108	90	-	2537	2107	2278	1042
ENSMUSG00000035048:E002	ENSMUSG00000035048	E002	275.291362633477	0.000694908366764305	286.058229239377	3.59296055720186e-64	3.0839262944004e-61	26.7742425052961	4.61921534535777	-2.5351260484001	9	102626324	102626346	23	+	467	447	296	5
ENSMUSG00000062908:E020	ENSMUSG00000062908	E020	500.476896404216	0.000424847311352787	285.940518231262	3.81155182293842e-64	3.25726230849521e-61	35.2362142121589	20.426388285913	-0.786624794135381	3	153944396	153944442	47	-	682	878	520	119
ENSMUSG00000015733:E011	ENSMUSG00000015733	E011	1498.63272401374	0.000334647031701315	283.095437536719	1.58876500171411e-63	1.35181797089325e-60	53.6105155224201	44.1235855364053	-0.28096597736997	6	17654106	17654169	64	+	1837	2070	1420	918
ENSMUSG00000021756:E034	ENSMUSG00000021756	E034	5080.26214682893	0.000553565540581615	282.983507609214	1.68054526801474e-63	1.42372012060584e-60	68.7771251168577	81.1137032527943	0.238016849734205	13	112504546	112506860	2315	+	4057	5003	3913	6578
ENSMUSG00000032279:E001	ENSMUSG00000032279	E001	916.885130243684	0.00103082071355683	282.269487640008	2.40459788997622e-63	2.02834050807141e-60	45.6502611913936	30.7592683891745	-0.569601925591034	9	54586511	54586543	33	+	1218	1497	906	339
ENSMUSG00000026773:E004	ENSMUSG00000026773	E004	7125.25407695879	0.000858159106636511	282.064325058501	2.66532232767306e-63	2.23861909390971e-60	72.9997563876024	88.2179734919257	0.273180970310138	2	11471922	11474392	2471	-	3825	9649	7925	7250
ENSMUSG00000015568:E013	ENSMUSG00000015568	E013	5260.03986744687	0.00035863430881027	281.835155953417	2.99011879985498e-63	2.5006849098035e-60	73.1653211108206	72.0986694991289	-0.0211873657329742	8	68899417	68899537	121	+	4244	11751	3749	3641
ENSMUSG00000021939:E004	ENSMUSG00000021939	E004	2570.84692893022	0.000122837441942171	280.181779219243	6.85461934823296e-63	5.7082353072787e-60	58.0911848372601	56.7116025294012	-0.034675331735164	14	63135608	63135722	115	+	2836	4691	2279	1361
ENSMUSG00000030846:E001	ENSMUSG00000030846	E001	539.993493623246	0.000642676150170569	279.73687695556	8.56910180746655e-63	7.10574612507453e-60	30.1340050509007	43.5618092523404	0.531671443327964	7	128439777	128441402	1626	-	349	642	293	809
ENSMUSG00000030730:E020	ENSMUSG00000030730	E020	80798.284143346	0.000419151414853234	279.360313504362	1.03513136268501e-62	8.54738976433461e-60	126.909057018499	126.909057018499	0	7	126457908	126457988	81	-	113456	61368	106275	39322
ENSMUSG00000016194:E002	ENSMUSG00000016194	E002	816.510161975085	0.000350810048922099	279.261744577985	1.08761585431341e-62	8.94303560745489e-60	34.9924883340847	48.2743768788534	0.464212378101392	1	193221636	193221835	200	-	1009	514	702	871
ENSMUSG00000060802:E001	ENSMUSG00000060802	E001	3870.76010551403	0.000441493636967524	278.904740585227	1.3009894692772e-62	1.06527630610297e-59	71.5632224756862	60.5851020299819	-0.240255276709332	2	122147686	122147804	119	+	4045	6870	3311	2423
ENSMUSG00000020315:E002	ENSMUSG00000020315	E002	3075.30250300225	0.000510168657372852	278.732557697354	1.41839102065032e-62	1.15656785816345e-59	60.1176661380349	72.1726064270909	0.263662354244798	11	30099396	30100714	1319	-	1432	5123	1238	4640
ENSMUSG00000033022:E003	ENSMUSG00000033022	E003	2712.94602717896	0.0002272541738702	278.113346049645	1.93524342495179e-62	1.57146584139509e-59	57.2526615424072	50.4127058431465	-0.18355537089076	18	46720287	46720441	155	-	4264	3825	2679	809
ENSMUSG00000022265+ENSMUSG00000098416:E015	ENSMUSG00000022265+ENSMUSG00000098416	E015	4769.7920073917	0.00055056983317299	276.844389360754	3.65823890711934e-62	2.95830594068364e-59	68.4225696253671	79.1607746539495	0.210313444556234	15	27593164	27594909	1746	+	4307	3765	3382	6520
ENSMUSG00000037742+ENSMUSG00000076138:E022	ENSMUSG00000037742+ENSMUSG00000076138	E022	5830.02494674886	0.00016397554499105	276.073709467595	5.38547622001041e-62	4.33714784075555e-59	79.1912521202187	71.7219482423646	-0.142926393616357	9	78480511	78480688	178	-	5768	7001	5924	4837
ENSMUSG00000029772:E062	ENSMUSG00000029772	E062	1611.93001858013	0.00103770045349728	275.521074711618	7.1065569210018e-62	5.69974990297627e-59	46.7024248884178	61.1743507546127	0.389429425366675	6	29909216	29912304	3089	+	1113	2492	977	1977
ENSMUSG00000027559:E004	ENSMUSG00000027559	E004	36124.0116528487	0.000368535241962792	275.199347002666	8.3516719186079e-62	6.67104282092951e-59	111.061498663571	105.798495829339	-0.0700396525504457	3	14868349	14868441	93	+	42242	48300	40167	19520
ENSMUSG00000005628:E004	ENSMUSG00000005628	E004	534.518346536195	0.000400559821419587	274.889162248097	9.75825876981783e-62	7.76289318998296e-59	36.9384472242362	21.3910747401724	-0.788114252379049	3	95124579	95124601	23	+	804	713	604	144
ENSMUSG00000051223:E018	ENSMUSG00000051223	E018	2476.63360940377	0.000247092865323551	273.928531017969	1.58024885459471e-61	1.25203052771853e-58	57.8714175161423	65.1463641368722	0.170833680990121	1	58405488	58407353	1866	+	1847	3235	1654	3110
ENSMUSG00000031818:E013	ENSMUSG00000031818	E013	294.182655896589	0.00094255603949104	273.878103353193	1.62074766355289e-61	1.27893982363699e-58	20.9330739759022	36.9639197520241	0.820333568325984	8	120673152	120673220	69	+	230	241	167	460
ENSMUSG00000023456:E001	ENSMUSG00000023456	E001	42484.057368268	0.000469297032047726	273.394550311221	2.06584906301992e-61	1.62362461821234e-58	110.342819432428	123.420419036897	0.16158834876193	6	124810586	124811258	673	-	40655	31725	32094	55585
ENSMUSG00000022960+ENSMUSG00000022956:E033	ENSMUSG00000022960+ENSMUSG00000022956	E033	2494.86749753673	0.000204776213434988	271.924753830548	4.31939538360054e-61	3.38118815111943e-58	61.5308616712926	51.1100023527386	-0.267704538270613	16	91930354	91930404	51	-	3388	3042	2622	1266
ENSMUSG00000000420:E027	ENSMUSG00000000420	E027	2462.34960474335	0.0001825584601067	271.90349192212	4.36572907786398e-61	3.40384242661285e-58	57.1513506878122	65.1672807933979	0.189360202695322	18	24284710	24286810	2101	+	2252	2289	1780	3137
ENSMUSG00000021290:E004	ENSMUSG00000021290	E004	2322.44754373663	0.000154616397723971	271.020746494866	6.79897634591028e-61	5.27994473389663e-58	55.9101801481189	45.667815181363	-0.291933222866701	12	111966924	111966977	54	-	3045	4681	2051	636
ENSMUSG00000058076:E009	ENSMUSG00000058076	E009	1158.89978200524	0.00241693649963345	270.175544250888	1.03908289058533e-60	8.03740883485248e-58	45.5764751790757	27.9538915292014	-0.705240214764721	1	171150559	171150588	30	-	1707	1851	1290	199
ENSMUSG00000067873:E016	ENSMUSG00000067873	E016	5455.09065017126	0.000146102582818502	269.042047136731	1.83523740736072e-60	1.41398539427432e-57	73.538464095156	78.2900815120086	0.0903305004672475	X	57065646	57067183	1538	+	5241	3577	4623	6955
ENSMUSG00000028639:E018	ENSMUSG00000028639	E018	494.363440382705	0.000510698764180806	268.933342975874	1.93813567210278e-60	1.4824635506453e-57	37.8536618591088	23.2276472517234	-0.704589839579861	4	119294204	119294480	277	-	681	555	585	213
ENSMUSG00000053436:E022	ENSMUSG00000053436	E022	4316.15174955693	0.000676953834236001	268.932180192463	1.93926697751227e-60	1.4824635506453e-57	65.6497925204531	77.6276885438943	0.241780878614871	17	28746358	28748404	2047	+	3891	4526	3208	5203
ENSMUSG00000061780:E002	ENSMUSG00000061780	E002	7286.274253415	0.000555600729121497	268.593197066394	2.29889287132202e-60	1.75053983319835e-57	79.0486699314782	68.2960601324878	-0.210938833449894	10	79891456	79891612	157	+	10417	8005	8978	2638
ENSMUSG00000058655:E015	ENSMUSG00000058655	E015	7489.19731064444	0.000483901684745184	267.201553404646	4.62200128422618e-60	3.50587754775386e-57	77.559919316648	87.2015465238625	0.16904241884766	15	102095253	102097172	1920	+	6449	5104	6554	9848
ENSMUSG00000031446:E032	ENSMUSG00000031446	E032	916.26015316481	0.000351684725506716	267.034227110723	5.02689170164084e-60	3.79827278852397e-57	38.440710160667	50.3335934794484	0.388886611249073	8	13147363	13147940	578	+	739	787	636	1299
ENSMUSG00000002985:E013	ENSMUSG00000002985	E013	2354.29231443446	0.00115571859414075	266.542206970475	6.43484170915424e-60	4.84340635691564e-57	53.2454834986053	41.5904366557837	-0.356407323345711	7	19698188	19698247	60	-	2588	5259	2502	407
ENSMUSG00000005882:E036	ENSMUSG00000005882	E036	148.472562613822	0.000866507254920905	265.779381639928	9.43628489388887e-60	7.07533364430752e-57	22.0367082474233	3.2853235571973	-2.74580136876529	2	155930019	155930032	14	-	224	270	167	3
ENSMUSG00000018593:E009	ENSMUSG00000018593	E009	1550.83016544065	0.000315302065724968	265.075803379153	1.34323643974765e-59	1.00331559078525e-56	52.6316999279596	45.848789935053	-0.199048334581159	11	55401951	55402071	121	-	770	5289	737	812
ENSMUSG00000031485:E009	ENSMUSG00000031485	E009	1335.1809954706	0.000318808748911149	264.863832669463	1.49401083185731e-59	1.11169175579016e-56	46.4053698553483	54.1172700708563	0.221797306568039	8	27053286	27056131	2846	+	1269	1378	935	1619
ENSMUSG00000022548:E014	ENSMUSG00000022548	E014	1564.91558270853	0.000315897087896317	263.377316827335	3.15035591170471e-59	2.33529678488178e-56	51.9272558555068	40.1065257440876	-0.372654989773175	16	31314399	31314468	70	-	2385	1087	2152	591
ENSMUSG00000022390:E023	ENSMUSG00000022390	E023	1097.14562007712	0.000412554508437239	261.458562107715	8.25254284892163e-59	6.09436275640855e-56	42.8688374761831	51.5046925846832	0.264774587552837	15	81793501	81796269	2769	+	933	1115	762	1429
ENSMUSG00000031722:E001	ENSMUSG00000031722	E001	4838.64744689659	0.00567523784783834	260.451958145793	1.36773002785352e-58	1.00624823680782e-55	53.3188198821356	88.9917170358999	0.739026213238767	8	109575130	109576049	920	-	4110	10217	3743	3249
ENSMUSG00000085779:E003	ENSMUSG00000085779	E003	209.639702929528	0.0023075512980133	260.269242931147	1.49909006798442e-58	1.09876003042852e-55	24.6502170269831	4.36873738844356	-2.49631205765251	10	81194691	81194722	32	+	406	205	261	5
ENSMUSG00000033623:E019	ENSMUSG00000033623	E019	2145.08072156601	0.000380830664833188	260.249816682862	1.51377792959636e-58	1.10538549726175e-55	55.4886871549677	61.824173987876	0.155977389699641	5	108500357	108506976	6620	+	1925	2001	1600	2716
ENSMUSG00000026087:E007	ENSMUSG00000026087	E007	1030.09242462899	0.000215061495324683	260.117906169946	1.61739253367471e-58	1.17665607455417e-55	42.8000285773993	31.0724189599342	-0.461977201562088	1	37893985	37894015	31	+	1539	1455	1153	253
ENSMUSG00000020794:E009	ENSMUSG00000020794	E009	3786.54047719772	0.000392114106048443	259.003011606798	2.83033197524703e-58	2.05144558108108e-55	65.8812146885882	73.3134427252276	0.154210599553107	11	72683524	72686481	2958	+	2484	4601	2459	5253
ENSMUSG00000020149:E007	ENSMUSG00000020149	E007	531.838143725234	0.000484641967724365	257.794887874766	5.19021871315513e-58	3.74802738644661e-55	36.5432011413559	24.1951594493353	-0.594884571087245	11	20218813	20218908	96	+	662	988	509	183
ENSMUSG00000020149:E006	ENSMUSG00000020149	E006	304.005222368351	0.000575768084685435	257.404649543935	6.31322528172142e-58	4.54222632787617e-55	29.5732366034706	14.9564889743944	-0.983520602643289	11	20215630	20215702	73	+	390	585	315	65
ENSMUSG00000065947+ENSMUSG00000064363:E001	ENSMUSG00000065947+ENSMUSG00000064363	E001	186.02559743134	0.00297358478097851	256.428751466006	1.03034673044969e-57	7.3859631668697e-55	10.5828868511356	26.8348964871429	1.34237709659422	MT	9877	10166	290	+	24	16	22	525
ENSMUSG00000021939:E003	ENSMUSG00000021939	E003	1935.96858873582	0.000479075592977583	256.142158170333	1.18975436932615e-57	8.49753834191204e-55	53.6301249662627	48.256066530069	-0.152333292314808	14	63133965	63134050	86	+	2291	3643	1731	836
ENSMUSG00000030278:E007	ENSMUSG00000030278	E007	1596.56265407427	0.000239114785875345	255.04454845712	2.06407550943214e-57	1.46885617834491e-54	53.3739164139383	38.9625628169302	-0.45404629991766	6	113433060	113433213	154	-	1909	2921	1637	541
ENSMUSG00000020390:E004	ENSMUSG00000020390	E004	4577.99630801458	0.000281870102579736	254.433417300522	2.80509749529621e-57	1.98895641171912e-54	71.4750704418165	67.6129348418259	-0.0801408658242307	11	51991394	51991483	90	-	4950	6685	4413	3063
ENSMUSG00000031972:E006	ENSMUSG00000031972	E006	110489.249498352	0.000591854651820657	253.90352767669	3.65983279211871e-57	2.58563883664999e-54	136.09834216909	123.798507524921	-0.136655571311822	8	123893569	123893709	141	-	147044	96301	145490	53475
ENSMUSG00000029571:E020	ENSMUSG00000029571	E020	3209.06282339488	0.000221153840585712	253.431434267213	4.63848361619528e-57	3.26525887310138e-54	63.6805930576595	68.9349382527256	0.114381596767306	6	13084188	13089269	5082	+	2032	4761	2233	3938
ENSMUSG00000060002:E003	ENSMUSG00000060002	E003	1438.64659662455	0.000414763178428259	252.93676812927	5.94582859202662e-57	4.17056187742805e-54	44.1807345053307	59.6606659046503	0.433362676737295	10	88469514	88471387	1874	-	1307	1657	891	1800
ENSMUSG00000051989:E002	ENSMUSG00000051989	E002	313.659747276057	0.00179722744009064	252.893717832834	6.07571387735043e-57	4.24644662274901e-54	28.5944738290507	8.13938407272204	-1.81274482710955	16	92301296	92301343	48	+	511	544	323	16
ENSMUSG00000046727:E004	ENSMUSG00000046727	E004	910.802545030363	0.000495383116872792	252.81061724209	6.33451238992286e-57	4.41157083872998e-54	42.0998721518432	30.314881247922	-0.473789681147284	18	36348774	36348816	43	+	1452	906	1118	267
ENSMUSG00000017817:E001	ENSMUSG00000017817	E001	12812.926870493	0.000156221118830576	252.444327506949	7.61315018020197e-57	5.28325625519562e-54	89.9489989898892	94.76750864679	0.0752852848086095	2	163336242	163337924	1683	-	14511	8427	10856	14633
ENSMUSG00000021215:E001	ENSMUSG00000021215	E001	2993.76660148884	0.00128858059886453	251.194274174695	1.42586882374156e-56	9.86005926037369e-54	57.7763385006093	72.7683389534518	0.332832101502214	13	3882565	3884473	1909	-	1764	3336	2110	4323
ENSMUSG00000022884+ENSMUSG00000064382+ENSMUSG00000064880+ENSMUSG00000088524+ENSMUSG00000087935+ENSMUSG00000065208:E018	ENSMUSG00000022884+ENSMUSG00000064382+ENSMUSG00000064880+ENSMUSG00000088524+ENSMUSG00000087935+ENSMUSG00000065208	E018	1859.65355224905	0.000161319331383522	250.145899376656	2.41341682781776e-56	1.66303114919113e-53	56.0683083962316	48.6944735591892	-0.203427496735156	16	23108719	23108851	133	+	1882	3073	1866	1097
ENSMUSG00000025862:E046	ENSMUSG00000025862	E046	1482.64609950069	0.000577296365189598	249.973078418274	2.63213905115674e-56	1.80738367730973e-53	46.4201000859629	58.5003844275916	0.333696471940507	X	42275263	42277175	1913	+	1053	1643	1091	1969
ENSMUSG00000031818:E004	ENSMUSG00000031818	E004	2595.7325977105	0.00056625817905652	249.376445977972	3.55124589492399e-56	2.42997104596096e-53	61.3626987596727	47.0545854345587	-0.383026615257196	8	120668336	120668351	16	+	3489	3729	2938	877
ENSMUSG00000024581:E028	ENSMUSG00000024581	E028	870.326098621392	0.000461416692582583	249.126325908385	4.02633417545616e-56	2.7454548622593e-53	39.4226514152324	47.0992112047929	0.256678088730064	18	62996933	62999450	2518	+	753	1105	596	1017
ENSMUSG00000018326:E007	ENSMUSG00000018326	E007	907.571704403676	0.000283055446709219	248.953651384226	4.39091459193656e-56	2.98365695768334e-53	41.7373611072923	36.5223104510004	-0.192561352268037	2	164016103	164016198	96	+	941	1872	812	409
ENSMUSG00000065947+ENSMUSG00000064363:E003	ENSMUSG00000065947+ENSMUSG00000064363	E003	466335.147355799	0.00223226834513479	247.458971609612	9.29860707699567e-56	6.29660487112075e-53	168.935678298476	161.459079077477	-0.0653054816205495	MT	10174	11544	1371	+	340722	289328	290561	773631
ENSMUSG00000049775:E004	ENSMUSG00000049775	E004	4290.2595329686	0.000139354194382135	247.27855192182	1.01801143432183e-55	6.86975178185909e-53	69.7737463923547	64.9895622788012	-0.102476267880971	X	167207937	167208051	115	-	3411	9323	3928	2411
ENSMUSG00000026208:E014	ENSMUSG00000026208	E014	69584.6302850416	0.000484925659805448	245.934574077331	1.99879271946316e-55	1.34419153819073e-52	109.415989327995	110.791796559291	0.0180274833483194	1	75367009	75368579	1571	+	82841	33393	79825	65186
ENSMUSG00000056328:E005	ENSMUSG00000056328	E005	742.864465189118	0.00918079284914651	245.194362451037	2.89835780777352e-55	1.94247543241665e-52	42.1993060344535	9.26380564344619	-2.18754238335971	11	67200410	67200442	33	+	911	644	1451	23
ENSMUSG00000026208:E007	ENSMUSG00000026208	E007	11530.2095243971	0.000819552213971892	244.868272587424	3.41387946004779e-55	2.28016854120284e-52	103.706116743061	103.144638892963	-0.00783215219002532	1	75362404	75362408	5	+	17942	7422	15937	4305
ENSMUSG00000021939:E001	ENSMUSG00000021939	E001	437.056474786548	0.001159876255529	243.996775102015	5.2876105896693e-55	3.51964223529627e-52	31.7768115305534	18.4583424801419	-0.783701364789659	14	63122462	63122565	104	+	539	864	471	83
ENSMUSG00000022677:E002	ENSMUSG00000022677	E002	2577.65634496282	0.000227004351268564	243.908905115868	5.52608772694809e-55	3.66591293555352e-52	58.1448159262668	64.934721341987	0.159339540494943	16	14299442	14300209	768	-	2362	3467	1875	2718
ENSMUSG00000063015:E001	ENSMUSG00000063015	E001	4388.27763463043	0.000214939494534112	243.807426785878	5.81491205781374e-55	3.84448195908795e-52	69.4236284902108	74.4940970716854	0.101699339708777	5	93181933	93183420	1488	-	3448	4333	3611	5525
ENSMUSG00000023456:E007	ENSMUSG00000023456	E007	14311.4269039993	0.000190113119859228	243.369910015847	7.24328538398206e-55	4.77271536388728e-52	93.994911251745	90.6364846227874	-0.0524907468247772	6	124811887	124811967	81	-	18118	13416	14605	10723
ENSMUSG00000079477:E008	ENSMUSG00000079477	E008	1180.53429258368	0.000339568677287905	243.358358825454	7.28541221524332e-55	4.78436442851909e-52	50.3876262166614	39.3146607538856	-0.35800208647852	6	88012307	88012433	127	-	1298	1553	1312	715
ENSMUSG00000008540:E011	ENSMUSG00000008540	E011	1996.21349858335	0.000160769753099233	242.481338965757	1.13155122709417e-54	7.40609739263792e-52	54.9593136504697	48.1457605430875	-0.190955219740305	6	138150768	138150796	29	+	2344	3359	2025	879
ENSMUSG00000019818:E012	ENSMUSG00000019818	E012	8526.20577797106	0.000954421656443507	242.323783617309	1.22469213272728e-54	7.98899336634879e-52	78.249890805417	91.5903020790802	0.227106109683004	10	41529047	41531048	2002	+	6467	11250	5712	10550
ENSMUSG00000017817:E003	ENSMUSG00000017817	E003	893.026265535723	0.000262895614785649	242.120354890764	1.35638134743539e-54	8.81864175848544e-52	44.9670424933858	34.7644345941999	-0.371255874445299	2	163339233	163339972	740	-	1299	764	989	512
ENSMUSG00000037736:E056	ENSMUSG00000037736	E056	980.598101672611	0.000739670425081445	241.822321357581	1.57530357995284e-54	1.02080715228348e-51	38.3732799993352	52.9256149845622	0.463864041949402	5	67056074	67057159	1086	+	704	780	644	1520
ENSMUSG00000000563:E002	ENSMUSG00000000563	E002	5126.97035213887	0.000205267926515283	241.78948161263	1.60149125597344e-54	1.03435193337125e-51	71.6926195623453	78.4814286669014	0.130526696944162	3	105942702	105943063	362	-	4449	4902	3572	6759
ENSMUSG00000029020:E031	ENSMUSG00000029020	E031	361.11765115311	0.00391589785303794	241.417047586086	1.9307658675231e-54	1.24291782481097e-51	32.7944313595072	10.6400396756293	-1.62394732908444	4	147904659	147904687	29	-	539	472	493	34
ENSMUSG00000020029:E003	ENSMUSG00000020029	E003	1087.46958204547	0.000773990546779779	240.155176027868	3.63806345400454e-54	2.33430079285829e-51	46.4030505854238	41.4153701457122	-0.16405337011538	10	95551449	95551493	45	-	1417	1354	990	712
ENSMUSG00000026208:E008	ENSMUSG00000026208	E008	30127.0942837744	0.000166743994826816	239.785539272345	4.37993455475396e-54	2.80112559639294e-51	105.761428568884	105.193698014581	-0.00776529156652779	1	75362565	75362726	162	+	43444	17649	40026	16150
ENSMUSG00000031197:E009	ENSMUSG00000031197	E009	1639.88485903988	0.000266967063756356	239.23630476742	5.7706702219534e-54	3.67852971040989e-51	49.8622605083513	57.0508550451529	0.194300219981302	X	75533908	75534942	1035	+	1581	1990	1211	1765
ENSMUSG00000027366:E001	ENSMUSG00000027366	E001	2701.93280254361	0.000584849894349242	238.242951850373	9.50224444441759e-54	6.01802664493085e-51	58.3246481981111	67.805770179387	0.217302349777916	2	126890391	126894263	3873	-	1961	3414	1922	3395
ENSMUSG00000045205:E001	ENSMUSG00000045205	E001	1288.24498190762	0.000361899264558453	238.249147392354	9.47273205668138e-54	6.01802664493085e-51	46.0403267711201	53.9592056630652	0.228971037404649	4	11261315	11265942	4628	-	1040	1380	833	1736
ENSMUSG00000057098:E028	ENSMUSG00000057098	E028	689.911767972518	0.000678506727461525	237.900372426302	1.12856420984249e-53	7.12444383025019e-51	35.5535863072269	45.8982615047169	0.368444416976725	11	45005530	45008091	2562	+	247	1251	314	1015
ENSMUSG00000005610+ENSMUSG00000088948:E003	ENSMUSG00000005610+ENSMUSG00000088948	E003	5568.23776017818	0.000314043662753343	237.617049327204	1.30108518584186e-53	8.18713082633057e-51	71.7114179370195	81.6754845647289	0.187700264890186	7	111072369	111072591	223	-	4713	5667	3933	7210
ENSMUSG00000001833:E015	ENSMUSG00000001833	E015	2567.02578187155	0.000574988763820284	237.433270220219	1.42685382714832e-53	8.94975770081002e-51	56.7709008833083	67.6146873373775	0.252185028802837	9	25307513	25308571	1059	+	1921	3105	1766	3303
ENSMUSG00000026664:E013	ENSMUSG00000026664	E013	2472.91670185166	0.000184526277883268	236.834574981035	1.9272063121118e-53	1.20495342130241e-50	57.703116680407	65.2042299808779	0.176316314845503	2	4938344	4938730	387	+	1819	3210	1717	3080
ENSMUSG00000040006:E003	ENSMUSG00000040006	E003	2515.97084962519	0.000196322933122343	236.756805390758	2.0039477231063e-53	1.2489444634282e-50	57.0757701335712	64.7422796961227	0.181829745294604	10	7767956	7768585	630	-	2598	2505	2065	2684
ENSMUSG00000015568:E015	ENSMUSG00000015568	E015	5815.99775406501	0.00020732314714744	236.721108827088	2.04018838017246e-53	1.2674945575333e-50	74.5089890775284	76.3042069146879	0.0343481111503335	8	68902284	68902385	102	+	4598	12469	3948	4535
ENSMUSG00000000058:E007	ENSMUSG00000000058	E007	3465.05181456903	0.000660549989615828	236.503807930974	2.27538207794853e-53	1.40913836041257e-50	62.6563459875036	72.4898291776297	0.210317952655717	6	17287439	17289115	1677	+	1865	8101	1377	3848
ENSMUSG00000052712:E003	ENSMUSG00000052712	E003	240.132047175383	0.00195384147077036	236.212352893656	2.63395612842491e-53	1.62605661331387e-50	27.1791633314162	7.44821092519261	-1.8675352115147	17	29268951	29269002	52	+	369	309	329	16
ENSMUSG00000035783:E009	ENSMUSG00000035783	E009	168.688882991015	0.000837330177314085	236.15295298511	2.71369617688539e-53	1.67001545416389e-50	24.0623192069269	6.07553086299265	-1.98569332297652	19	34255290	34255336	47	-	218	346	190	11
ENSMUSG00000044951:E010	ENSMUSG00000044951	E010	1792.10338034925	0.000250082072707202	235.730590406666	3.35476097552317e-53	2.05805646830073e-50	57.5384020918731	53.3427600694381	-0.109232681347126	13	32721961	32722067	107	-	1328	3723	808	1871
ENSMUSG00000027447:E002	ENSMUSG00000027447	E002	151.220823096932	0.00160875927877471	235.668956734287	3.46020217470464e-53	2.11610826620421e-50	13.8203022839798	29.6629643931612	1.10187361057523	2	148872472	148872816	345	-	89	89	62	297
ENSMUSG00000000440:E009	ENSMUSG00000000440	E009	533.155907716809	0.0011464359374811	234.876678659709	5.15071625372339e-53	3.14013978012822e-50	28.3635479539283	43.6947348964229	0.623421440706303	6	115489948	115490401	454	+	445	936	315	544
ENSMUSG00000048076:E007	ENSMUSG00000048076	E007	371.977779122226	0.00548371929571445	234.86275471814	5.18685296854854e-53	3.15235016223296e-50	32.3317195525942	9.70380010120873	-1.7363285025144	11	59228173	59228270	98	-	643	539	406	26
ENSMUSG00000058267:E001	ENSMUSG00000058267	E001	270.910945669111	0.00179958833435366	234.197111881948	7.24532052988941e-53	4.38976698779658e-50	28.8719934275542	9.70997411786945	-1.57213136470177	1	160195215	160195302	88	+	447	385	309	28
ENSMUSG00000005625:E025	ENSMUSG00000005625	E025	728.254715701763	0.000452715527444846	234.098268587877	7.61398561146787e-53	4.59889430923777e-50	38.8430793456674	24.0069777673683	-0.694203782719953	3	95042508	95042543	36	-	1146	659	1016	156
ENSMUSG00000022548:E003	ENSMUSG00000022548	E003	3317.85657026767	0.000507961191339974	233.974453588159	8.10236970652958e-53	4.87882322101054e-50	60.3156550616065	71.7268872203039	0.24998151711148	16	31297156	31297419	264	-	3725	1845	3277	3596
ENSMUSG00000016382:E003	ENSMUSG00000016382	E003	691.509189744502	0.000419933324228608	233.862630635141	8.57032000141312e-53	5.14476835471333e-50	34.870374154343	45.5626806885359	0.385850786648016	X	75785668	75786770	1103	-	473	996	423	886
ENSMUSG00000020722:E001	ENSMUSG00000020722	E001	8164.24979520541	0.000141089356254527	233.573315137727	9.91031937411129e-53	5.93097761735422e-50	78.5486931317387	83.4701277267717	0.0876727059138057	11	107703218	107703890	673	-	11492	4651	9163	6078
ENSMUSG00000053110:E001	ENSMUSG00000053110	E001	2224.94777813263	0.000782496182792473	233.518096003946	1.01889456206852e-52	6.07913500023431e-50	54.734777161472	64.7310567401041	0.242000278092447	9	7931999	7934496	2498	-	1573	2690	1405	3040
ENSMUSG00000021987:E014	ENSMUSG00000021987	E014	2563.39706938877	0.000450460228401805	233.431244775523	1.06431173074613e-52	6.33081085360351e-50	57.7548536487517	66.3616245657761	0.200407010635159	14	60300273	60302370	2098	+	2222	2544	1785	3334
ENSMUSG00000025733+ENSMUSG00000093593+ENSMUSG00000025735+ENSMUSG00000073434:E018	ENSMUSG00000025733+ENSMUSG00000093593+ENSMUSG00000025735+ENSMUSG00000073434	E018	800.953840547951	0.000378102530756504	233.153677415871	1.22348323992856e-52	7.25555221477393e-50	35.8790276463506	47.9087306579372	0.417147797299582	17	25838840	25839273	434	-	793	614	634	995
ENSMUSG00000078652:E019	ENSMUSG00000078652	E019	1331.03495584031	0.000350020380050494	233.044675187887	1.29231458916815e-52	7.6405855127199e-50	45.2445544256305	54.9792442272304	0.281142913175259	11	101322100	101323537	1438	+	1237	1241	1064	1593
ENSMUSG00000026208:E006	ENSMUSG00000026208	E006	15739.1531428619	0.000535528789229482	232.348106555737	1.83345711662598e-52	1.0807346108719e-49	103.715096644669	103.083693916093	-0.00880976540968533	1	75362313	75362403	91	+	23741	9893	21483	6805
ENSMUSG00000024997:E007	ENSMUSG00000024997	E007	674.631884015245	0.000789417707593932	232.325977383755	1.85394375030516e-52	1.08952878092258e-49	40.5925561934819	27.2818700677693	-0.573272653279413	19	60874432	60874556	125	-	893	1026	708	256
ENSMUSG00000024972:E003	ENSMUSG00000024972	E003	1153.75525064916	0.00202987582673232	231.720180230018	2.51307764203365e-52	1.47246786943324e-49	39.1729987493637	56.2474131464656	0.521927174517381	19	7596714	7598171	1458	-	733	2514	621	1153
ENSMUSG00000023883:E007	ENSMUSG00000023883	E007	1305.50495148722	0.000335006725120849	230.99673899735	3.61386921611373e-52	2.11112530702992e-49	45.5098444562781	54.5764190871916	0.262099082960232	17	14947738	14950559	2822	-	1168	1071	928	1770
ENSMUSG00000039242:E012	ENSMUSG00000039242	E012	2651.59449175324	0.000567396075200474	230.401590127758	4.87262288533159e-52	2.83798378992149e-49	58.1399464527137	68.3060898089374	0.232484464549969	13	13996893	13999068	2176	+	1657	3706	1178	3950
ENSMUSG00000090639+ENSMUSG00000032553+ENSMUSG00000032554:E047	ENSMUSG00000090639+ENSMUSG00000032553+ENSMUSG00000032554	E047	1982.14479186501	0.00108530722307273	229.893071867551	6.29016228726493e-52	3.65273643707173e-49	57.1190431364726	43.687640720442	-0.386746613907295	9	103226838	103226946	109	-	1767	4869	1752	730
ENSMUSG00000027193:E001	ENSMUSG00000027193	E001	1596.17979292742	0.000795911289022227	228.787545982127	1.09587636985625e-51	6.34499449195648e-49	48.6394501588676	58.6126031717617	0.269083993393516	2	94411682	94413781	2100	-	1243	2054	1054	1990
ENSMUSG00000000171:E004	ENSMUSG00000000171	E004	1012.9403916041	0.000237906517335941	228.563269183423	1.2265176371931e-51	7.06779922905975e-49	44.2570164778549	39.6807604318804	-0.157466523811168	9	50603738	50603849	112	-	1283	1283	1033	587
ENSMUSG00000064966+ENSMUSG00000030744:E017	ENSMUSG00000064966+ENSMUSG00000030744	E017	6731.8864695366	0.000121349139337604	228.560963079206	1.22793883324322e-51	7.06779922905975e-49	76.1816530902263	70.078356334248	-0.120474656366646	7	99482570	99482700	131	-	9772	6697	8128	2825
ENSMUSG00000041028:E007	ENSMUSG00000041028	E007	3420.63308653733	0.000204443368992151	228.307617963051	1.39453266175893e-51	8.00314524460115e-49	64.7452622701058	64.2695108130481	-0.0106401362033415	14	37133171	37133270	100	-	4167	3898	3291	2500
ENSMUSG00000027287:E025	ENSMUSG00000027287	E025	1524.53541018594	0.000373559759123516	227.965036946246	1.65631331994571e-51	9.47769602592795e-49	48.4578478713025	57.0170024820641	0.234661862716257	2	120599276	120601255	1980	+	1174	2017	1057	1840
ENSMUSG00000060002:E021	ENSMUSG00000060002	E021	2572.37142797327	0.000169944838250542	227.640377182201	1.94961241189596e-51	1.11234766700646e-48	59.9251494728983	54.9627691671	-0.124706909720283	10	88488382	88488523	142	-	3196	4176	2243	1385
ENSMUSG00000019929:E007	ENSMUSG00000019929	E007	8107.35403026874	7.20761036924145e-05	227.625432938947	1.96429863796216e-51	1.11746893852302e-48	81.6031514125321	79.3324969836711	-0.0407129099594375	10	97509965	97510058	94	+	5772	15778	8350	5243
ENSMUSG00000022255:E035	ENSMUSG00000022255	E035	2503.98204617805	0.000536365900414029	227.29777998943	2.31561606098518e-51	1.31351139681935e-48	55.498672240565	67.3818837045195	0.27990750390423	15	34141284	34142386	1103	+	2277	2321	1983	3058
ENSMUSG00000038976:E014	ENSMUSG00000038976	E014	719.520800428963	0.000430734482274023	227.224731259197	2.40213869968625e-51	1.3586524255815e-48	36.0659053161706	45.7312174095854	0.34254368721371	11	95005305	95006899	1595	+	492	992	402	977
ENSMUSG00000058446:E010	ENSMUSG00000058446	E010	2670.37791299037	0.00136977032496299	227.123349212899	2.52760370915086e-51	1.42549565035563e-48	58.416475972196	67.5755933338741	0.210126945225689	6	54888456	54893500	5045	+	2042	3321	1587	3566
ENSMUSG00000032495:E009	ENSMUSG00000032495	E009	2474.7481971112	0.000246850959838846	227.000575290598	2.68834748596148e-51	1.51179375375773e-48	57.9791567393626	64.8336932148434	0.161209406868351	9	110981630	110984066	2437	+	1766	2320	1991	3355
ENSMUSG00000025911:E022	ENSMUSG00000025911	E022	636.087137164321	0.000754586421359253	226.422536118939	3.59379986789822e-51	2.01518466059584e-48	32.0597834654981	45.5583190211838	0.506949835040548	1	9576470	9576901	432	+	571	793	388	775
ENSMUSG00000020780:E001	ENSMUSG00000020780	E001	1767.61513949016	0.000408306885560244	226.24472931913	3.92946350166245e-51	2.19710899528097e-48	48.968572382092	58.5236418662999	0.257163413027136	11	116245166	116245930	765	-	2223	1121	1777	1635
ENSMUSG00000020402:E017	ENSMUSG00000020402	E017	19085.8374860778	0.000263912279550606	226.204030129625	4.01060327504786e-51	2.23608843225161e-48	96.3034348891462	105.65590790974	0.133714278781076	11	52388524	52388791	268	+	16183	16708	13526	26055
ENSMUSG00000031446:E031	ENSMUSG00000031446	E031	1699.90088384799	0.000350083502523938	225.251585771092	6.47051227349617e-51	3.5973474741439e-48	49.7734675576136	59.3093850810561	0.25288351557641	8	13146620	13147362	743	+	1502	1581	1282	2161
ENSMUSG00000027406:E015	ENSMUSG00000027406	E015	142.953529470698	0.00192648221503926	225.120546346188	6.91064809385887e-51	3.83116150332009e-48	13.2865637775645	28.9000486001228	1.12110388136286	2	130283830	130283937	108	-	78	78	57	290
ENSMUSG00000044951:E013	ENSMUSG00000044951	E013	1759.91461355669	0.000267088709522658	225.013135125069	7.29366075059764e-51	4.03207576714819e-48	57.1346163182345	53.0604901011065	-0.106727099086181	13	32729076	32729154	79	-	1282	3603	842	1841
ENSMUSG00000060675:E012	ENSMUSG00000060675	E012	3652.12288940848	0.00151610203585459	225.005891577645	7.3202414351135e-51	4.03537072779955e-48	59.313823439471	78.8089714645861	0.409991500090485	19	7586712	7588545	1834	+	2557	3952	2176	5358
ENSMUSG00000019528:E011	ENSMUSG00000019528	E011	1939.85359892487	0.00021187048740483	224.882939644233	7.78649010014354e-51	4.28033859443228e-48	56.9885243540379	49.4055669481597	-0.205997824625136	3	20152730	20152865	136	-	2535	1983	2085	1219
ENSMUSG00000024603:E013	ENSMUSG00000024603	E013	1119.19122220069	0.000429035796954394	224.454278245268	9.65684094013329e-51	5.29362593361962e-48	43.09696606696	51.5666192908042	0.258851155220936	18	60556228	60558762	2535	+	816	1606	837	1270
ENSMUSG00000015568:E004	ENSMUSG00000015568	E004	3416.0901373042	0.0013455520248623	224.255580199065	1.06701972494248e-50	5.83278285284339e-48	66.2220982518318	58.3293662244872	-0.183090324664086	8	68887443	68887603	161	+	2883	8406	2591	1736
ENSMUSG00000005882:E037	ENSMUSG00000005882	E037	129.943040004094	0.00119650629754314	223.540939336342	1.5277130050241e-50	8.32786572861299e-48	20.7137852053101	3.2853235571973	-2.656483846123	2	155930033	155930036	4	-	203	232	142	3
ENSMUSG00000004558:E016	ENSMUSG00000004558	E016	599.052080309824	0.00585244237282756	222.465741487864	2.6215358496528e-50	1.42508145195932e-47	38.0572826605903	12.3924180297779	-1.61871483892291	14	51913323	51913488	166	-	952	681	847	40
ENSMUSG00000055782:E001	ENSMUSG00000055782	E001	3321.64461507157	0.00147981177906672	222.458008104795	2.63173748361172e-50	1.42666416085276e-47	58.1602269998327	75.3288058942827	0.373168759915974	15	91145884	91149205	3322	-	2294	6235	1683	3784
ENSMUSG00000025809:E022	ENSMUSG00000025809	E022	1670.408499848	0.000234061285883902	222.240241201821	2.93589723010845e-50	1.5871525307673e-47	50.1963006399587	59.2464848092566	0.239148514542574	8	128732390	128732617	228	+	1152	1936	1001	2393
ENSMUSG00000032238:E022	ENSMUSG00000032238	E022	4878.45737407236	0.000307276711705781	222.175442961244	3.03301370944102e-50	1.63513696118509e-47	71.559714504465	76.4923109300041	0.0961671025946798	9	69379810	69388246	8437	+	4215	4334	3817	6264
ENSMUSG00000074364:E001	ENSMUSG00000074364	E001	3272.5680794078	0.00228865967356317	221.994236162565	3.32199173010274e-50	1.78600861977375e-47	58.2065730222088	75.0537542347835	0.366742158356319	7	15946977	15950792	3816	-	2056	6589	1349	3915
ENSMUSG00000004207:E005	ENSMUSG00000004207	E005	1625.17876514139	0.000262506402816917	221.940098860529	3.41355423736919e-50	1.83020749902651e-47	52.1536609742406	45.2202763066749	-0.205798720278839	10	60292505	60292579	75	+	1757	2939	1591	775
ENSMUSG00000039286:E001	ENSMUSG00000039286	E001	792.556995013648	0.000762544202568821	221.710123068753	3.83149759179803e-50	2.04867873147457e-47	38.0909425185137	46.9708625049767	0.302318099157541	3	27416162	27419602	3441	-	346	1545	410	1021
ENSMUSG00000037852:E001	ENSMUSG00000037852	E001	5398.42207095642	0.000514128631544186	220.56477543987	6.81070969072676e-50	3.6317227930677e-47	71.5290200978206	81.0962390447122	0.181106331271968	8	64592558	64593221	664	-	3998	4459	3462	8259
ENSMUSG00000036104:E037	ENSMUSG00000036104	E037	520.386282601486	0.000635657845541037	220.393103269927	7.42400207654883e-50	3.94799553906645e-47	29.9462692216587	42.2857022109963	0.497793656934986	1	127942912	127943868	957	+	340	571	347	747
ENSMUSG00000031479:E019	ENSMUSG00000031479	E019	1065.51619472474	0.00135336044247469	220.34380651241	7.61010912818898e-50	4.03599765899276e-47	39.6365424802859	54.3483143535736	0.455404169024828	8	22218633	22220843	2211	+	875	972	734	1474
ENSMUSG00000010392:E001	ENSMUSG00000010392	E001	902.768359746068	0.000579569398701819	219.758577781891	1.02104306819718e-49	5.40037515164172e-47	39.7623387780796	47.2917895251466	0.250187117356435	11	76726602	76730233	3632	-	744	1355	657	943
ENSMUSG00000047343:E010	ENSMUSG00000047343	E010	324.077208011078	0.00101763471473282	219.75322588294	1.02379134240466e-49	5.40037515164172e-47	33.212715994944	17.5980088676334	-0.916323501239107	1	44019908	44020006	99	-	298	808	276	115
ENSMUSG00000040725:E001	ENSMUSG00000040725	E001	815.269424607741	0.000418358705638823	219.466496312855	1.18237428797036e-49	6.2201151453555e-47	36.7841279282474	47.1298592204863	0.357557983351039	7	25721498	25722363	866	-	766	667	727	954
ENSMUSG00000026489:E012	ENSMUSG00000026489	E012	1789.67546151255	0.000179573105625996	219.460455149247	1.18596732306244e-49	6.22229043401267e-47	54.700929858979	48.2414204397898	-0.181292970386618	1	180169633	180169714	82	-	2340	1620	2092	1090
ENSMUSG00000032966:E026	ENSMUSG00000032966	E026	2869.05963972729	0.000475395412666183	219.359466286327	1.24767430868294e-49	6.52853922087256e-47	59.6466045883601	69.0845736007797	0.211923582509545	2	151560943	151561690	748	+	2200	2993	1803	4041
ENSMUSG00000022205:E007	ENSMUSG00000022205	E007	925.347832621571	0.000340619847372928	218.318348242808	2.10475224955701e-49	1.09838881529015e-46	42.8317392790585	32.6522959394787	-0.391495824150092	15	11993789	11993861	73	-	1192	1481	987	325
ENSMUSG00000001175:E009	ENSMUSG00000001175	E009	5833.77787968767	9.42762801139421e-05	218.207698772798	2.22503735714731e-49	1.15807276786972e-46	76.4895476711193	74.046555884251	-0.0468299831612322	12	100206098	100206233	136	+	6570	7908	4888	4636
ENSMUSG00000023456:E006	ENSMUSG00000023456	E006	8041.48954862376	0.000114646310345079	217.740670699476	2.81327538798269e-49	1.46035110577569e-46	82.1800214274192	80.0420598468263	-0.0380294118335257	6	124811882	124811886	5	-	10058	7493	8092	6239
ENSMUSG00000004558:E001	ENSMUSG00000004558	E001	37437.642604237	0.00128574899928326	217.372423795429	3.38485677074202e-49	1.75240661460495e-46	105.883883397535	122.143423412243	0.206093173235299	14	51905271	51906306	1036	-	36351	30280	32495	43833
ENSMUSG00000027513:E017	ENSMUSG00000027513	E017	5372.5539397164	0.00386048018046527	217.210740288191	3.67121269015352e-49	1.89564374943975e-46	61.3894905850578	89.3359259878989	0.541248766211423	2	173158192	173159271	1080	+	1077	5387	2139	11060
ENSMUSG00000006412:E002	ENSMUSG00000006412	E002	155.901612452826	0.000813816227556356	216.946533588816	4.19221175321342e-49	2.15896698863253e-46	22.5262820465006	5.53563236127533	-2.02478917964248	1	171345730	171345786	57	+	266	191	197	9
ENSMUSG00000035575:E002	ENSMUSG00000035575	E002	1069.36829502628	0.000516128597735667	216.853794738998	4.39210995572169e-49	2.25597672996017e-46	41.2545714125285	51.9567392245849	0.332756897880781	11	79933953	79935849	1897	-	994	984	809	1325
ENSMUSG00000019087:E034	ENSMUSG00000019087	E034	2195.25212963545	0.000571740704372155	216.631169056878	4.91175601826362e-49	2.51628489335643e-46	53.6472412718072	64.9337369682494	0.275464255077808	X	74304016	74304689	674	+	1753	2717	1464	2747
ENSMUSG00000001794:E002	ENSMUSG00000001794	E002	1735.18087400025	0.000594043892511067	215.759345231123	7.61059600455327e-49	3.87858962734131e-46	48.6344794025093	60.8772063002916	0.323922679163454	7	30186990	30187167	178	-	1753	1437	1361	2084
ENSMUSG00000021476:E008	ENSMUSG00000021476	E008	948.490709193492	0.00036385945789477	215.759855841199	7.60864430745102e-49	3.87858962734131e-46	40.1366983213948	48.5622099712499	0.274912133046296	13	64185273	64186536	1264	+	954	696	791	1149
ENSMUSG00000021139+ENSMUSG00000090935+ENSMUSG00000091803:E031	ENSMUSG00000021139+ENSMUSG00000090935+ENSMUSG00000091803	E031	2473.31973442309	0.0017289029048168	215.516543614527	8.59774685844481e-49	4.37029055767255e-46	52.528176882174	70.929001721591	0.433284129635003	12	81499142	81501795	2654	-	2095	2112	1681	3466
ENSMUSG00000022253:E026	ENSMUSG00000022253	E026	1308.74528879764	0.000282573222835265	214.952370432624	1.14145112670565e-48	5.78703892730678e-46	45.6618287550041	54.1393938688002	0.24569009497116	15	9108219	9109860	1642	+	1082	1355	1064	1585
ENSMUSG00000021242:E001	ENSMUSG00000021242	E001	4421.61290242495	0.000436987948652297	214.751613881017	1.2625602365036e-48	6.38450938406412e-46	68.4947048752907	74.0482340663595	0.112472868059731	12	84754560	84757212	2653	-	3885	6653	3333	4328
ENSMUSG00000032875:E001	ENSMUSG00000032875	E001	1018.047191394	0.000376799849771488	214.713161290019	1.28718364344302e-48	6.49224908903381e-46	40.9252282328905	49.6598577076925	0.279089665329318	7	100869746	100873596	3851	-	1107	671	889	1175
ENSMUSG00000028955:E001	ENSMUSG00000028955	E001	2588.93503576893	0.000570811793494048	214.633761956192	1.33955775088291e-48	6.73904300082993e-46	59.4236328884924	64.9706598721378	0.12875155030792	4	151047300	151049046	1747	-	2196	3251	1637	3192
ENSMUSG00000025260:E001	ENSMUSG00000025260	E001	266.205118093224	0.000707805548832822	214.464200974205	1.45865032037068e-48	7.31935770245899e-46	26.36017371863	9.16120660542703	-1.52475034739499	X	152001845	152001934	90	+	434	297	366	21
ENSMUSG00000046603:E016	ENSMUSG00000046603	E016	937.156430442701	0.000709055886337534	214.375255032586	1.52529839639798e-48	7.6147409586299e-46	39.7535463761691	49.7789917327975	0.324453441414379	9	122834736	122836327	1592	+	707	938	663	1287
ENSMUSG00000048175:E006	ENSMUSG00000048175	E006	120.003008562729	0.00121472682082892	214.379262137017	1.52223134383415e-48	7.6147409586299e-46	21.2863920596511	6.83560097216582	-1.63879135334944	15	98145601	98145659	59	-	182	166	150	16
ENSMUSG00000029432:E006	ENSMUSG00000029432	E006	2636.60091781547	0.00016297962292991	214.180918363814	1.68170427135492e-48	8.37420260803092e-46	62.4338632566206	56.1635120916969	-0.152695584044919	5	129745216	129745286	71	+	3136	3287	2592	1793
ENSMUSG00000026781:E022	ENSMUSG00000026781	E022	1662.63709473448	0.000919754669192085	213.746464590489	2.09183273641338e-48	1.03900376358027e-45	48.8904757336684	60.0197953076535	0.295884955054443	2	23112505	23114508	2004	+	1235	1797	1171	2234
ENSMUSG00000045896:E001	ENSMUSG00000045896	E001	6434.60650339947	0.000180090448961576	213.435680673436	2.44526477744059e-48	1.21147702890018e-45	77.4426109309814	81.1475585675446	0.0674200969962392	6	83805401	83808655	3255	-	5958	4892	5042	8375
ENSMUSG00000002546:E047	ENSMUSG00000002546	E047	1221.42980795253	0.00078124073292696	213.3904318446	2.50148077430043e-48	1.23619895093193e-45	42.4994678295188	54.7395913709835	0.365139888875383	2	32306406	32307910	1505	+	1170	947	1094	1435
ENSMUSG00000024286:E001	ENSMUSG00000024286	E001	3852.33741242008	0.000428245138143458	212.92587684148	3.15895119245738e-48	1.55717992559578e-45	65.5551092455445	73.0639283185288	0.156451097156445	18	9314044	9316672	2629	-	3843	3273	3045	4602
ENSMUSG00000024074:E017	ENSMUSG00000024074	E017	1144.26150438841	0.000614053861481446	212.915051224749	3.17617635145599e-48	1.56173708449054e-45	44.3543091537672	52.4193591098767	0.24102544160809	17	78374056	78376592	2537	+	570	1543	676	1704
ENSMUSG00000066621:E001	ENSMUSG00000066621	E001	307.892722839295	0.00097211770478998	212.473212231876	3.96547914858821e-48	1.94495322912385e-45	23.0258538275079	35.3009002988035	0.616450323584225	5	144194442	144195350	909	-	239	276	192	456
ENSMUSG00000019528:E003	ENSMUSG00000019528	E003	6877.36285594361	0.000428286607397159	212.342136983543	4.23536717210949e-48	2.07213221211871e-45	75.5488885122303	85.6215051549234	0.180562666760255	3	20122147	20122555	409	-	6764	5217	5498	8561
ENSMUSG00000029020:E030	ENSMUSG00000029020	E030	369.370048445621	0.004557546718468	211.786864606161	5.59796620270399e-48	2.73194710707423e-45	33.0625564537538	11.5178310419262	-1.52132921657478	4	147904658	147904658	1	-	544	484	504	40
ENSMUSG00000032324:E001	ENSMUSG00000032324	E001	3129.9024955172	0.000715701877368092	211.537327895205	6.34556241306014e-48	3.08908923659463e-45	61.0463515209143	70.5709037085664	0.209168410720683	9	56135885	56136735	851	-	2474	3787	2080	3987
ENSMUSG00000041028:E006	ENSMUSG00000041028	E006	3462.00847920405	0.000277329405247521	211.345832806742	6.98630585832e-48	3.39257092769605e-45	65.0945910090637	64.1280249951145	-0.0215826926407135	14	37131538	37131649	112	-	4198	3831	3477	2481
ENSMUSG00000047242:E001	ENSMUSG00000047242	E001	817.522641002221	0.00048560268730036	211.250879035985	7.3276248023569e-48	3.54950870933574e-45	38.3162460191041	45.5862015463951	0.250640980214752	X	106206883	106208657	1775	-	756	883	663	911
ENSMUSG00000031722:E003	ENSMUSG00000031722	E003	1093.71265154901	0.00187788697184181	210.879397325449	8.8309637165829e-48	4.26716527755022e-45	33.5037810142762	30.4982052078243	-0.13559957388444	8	109577130	109577231	102	-	1095	3143	924	111
ENSMUSG00000031357:E001	ENSMUSG00000031357	E001	2034.47723220914	0.0011596977714359	210.740796317638	9.46774104511238e-48	4.56359110109951e-45	50.7982604412604	64.7277750157234	0.349605819281077	X	162857057	162857908	852	-	1615	2994	1304	2352
ENSMUSG00000049960:E003	ENSMUSG00000049960	E003	221.391696352585	0.000767092131640779	210.728887002376	9.52455302101152e-48	4.5796952754445e-45	26.8104419571875	11.8312681648035	-1.18019028071572	14	20393481	20393555	75	-	319	322	264	45
ENSMUSG00000001383:E006	ENSMUSG00000001383	E006	1888.99991106416	0.00070855634142773	210.611847013907	1.01013410322948e-47	4.84512803269126e-45	50.6825004393071	61.056534782243	0.268658010684064	18	36797879	36799660	1782	+	1988	1571	1660	2054
ENSMUSG00000023175:E003	ENSMUSG00000023175	E003	499.205711757871	0.0080353592480744	210.178713898217	1.25567016678999e-47	6.00812078974247e-45	37.9231883004159	9.58794383186761	-1.98378689791205	10	79704508	79704569	62	+	763	564	742	28
ENSMUSG00000005610+ENSMUSG00000088948:E043	ENSMUSG00000005610+ENSMUSG00000088948	E043	621.964891536183	0.00253942578024868	210.152171701146	1.27252496090558e-47	6.07391682437319e-45	41.3281845051154	21.4970808989795	-0.94298522061322	7	111080899	111080916	18	-	780	1124	671	162
ENSMUSG00000024659:E024	ENSMUSG00000024659	E024	316.478071724214	0.00122447522771355	210.13245008575	1.28519490088996e-47	6.11946646506965e-45	29.2895865594601	11.6382445675719	-1.33151436033261	19	20390612	20390651	40	-	246	857	362	34
ENSMUSG00000038393:E009	ENSMUSG00000038393	E009	3228.32323185277	0.000132715861437013	209.97882175533	1.38830951267488e-47	6.59440279154002e-45	63.6850690084056	61.5103680384188	-0.0501255635328388	3	96559723	96559845	123	+	1592	6058	4218	1995
ENSMUSG00000056328:E002	ENSMUSG00000056328	E002	413.894168013943	0.0098727423359508	209.203281085962	2.04969304212527e-47	9.71236873989907e-45	33.5510914368964	5.14354786721233	-2.7055239626437	11	67200111	67200124	14	+	489	343	842	7
ENSMUSG00000030103:E009	ENSMUSG00000030103	E009	3693.52011138553	0.000224315567324423	208.89530275091	2.39266772442351e-47	1.13101518921312e-44	65.6068511534091	69.43757547081	0.0818700949354845	6	108664479	108666925	2447	+	3023	6356	2852	3317
ENSMUSG00000031451:E001	ENSMUSG00000031451	E001	1403.92454811091	0.000229922022841771	207.974084866767	3.80078272821589e-47	1.79230259842504e-44	45.0759474444869	54.4002976151059	0.271256728481099	8	13465374	13465900	527	-	1635	926	1481	1322
ENSMUSG00000058076:E002	ENSMUSG00000058076	E002	5283.90092051234	0.00156619093081771	207.877694340763	3.98936433014976e-47	1.87670822279242e-44	64.8725803540301	86.0846274690322	0.408146807680089	1	171129407	171129905	499	-	5345	4837	4079	6158
ENSMUSG00000021877:E013	ENSMUSG00000021877	E013	2074.04264527053	0.000296174377304249	207.833498178152	4.07893244749031e-47	1.91424201944594e-44	54.5954609124885	61.8890152606144	0.180902356951793	14	26655896	26656801	906	+	1443	3444	1258	2412
ENSMUSG00000020029:E001	ENSMUSG00000020029	E001	17556.0014620333	0.00144526820275688	207.757810346358	4.23701759243443e-47	1.98367432728285e-44	92.0913125316209	106.590995779266	0.210948601634186	10	95547007	95549490	2484	-	15585	16409	11645	23563
ENSMUSG00000078681+ENSMUSG00000030515:E024	ENSMUSG00000078681+ENSMUSG00000030515	E024	1009.76524350551	0.000533938220237805	207.115164321685	5.85161135652356e-47	2.73305164498556e-44	40.4305085689581	51.3383055143694	0.344591327570776	7	65691291	65692091	801	+	805	892	758	1378
ENSMUSG00000009112:E007	ENSMUSG00000009112	E007	3400.68858817456	0.000551660027270488	206.796461423081	6.86771351458071e-47	3.19999476042004e-44	63.4276794674265	70.5818800829966	0.154185298128607	6	120886678	120892842	6165	+	3288	3194	2609	4052
ENSMUSG00000024454:E003	ENSMUSG00000024454	E003	1416.0846683327	0.000480405534665939	206.676476482517	7.2944307480246e-47	3.39074942642973e-44	45.546699157689	55.9408548431798	0.296555796695429	18	37936978	37937683	706	-	1489	1456	1146	1480
ENSMUSG00000024099:E008	ENSMUSG00000024099	E008	2471.379483647	0.000147442570410432	206.568749296036	7.7000972644775e-47	3.57083799635952e-44	60.7476240853146	52.6147168906166	-0.207361591268272	17	66089431	66089493	63	-	3160	3338	2467	1347
ENSMUSG00000024940:E028	ENSMUSG00000024940	E028	291.64592395362	0.000802217856471143	205.70613866238	1.1877083352154e-46	5.49484978215092e-44	22.1052242791589	35.0339303846321	0.664365478289614	19	5757941	5758532	592	+	224	364	190	374
ENSMUSG00000002985:E022	ENSMUSG00000002985	E022	1660.90722070614	0.00210989066947891	205.023302944314	1.67378951662472e-46	7.72540709491566e-44	47.4708034072746	33.4027619310473	-0.507073068597739	7	19699011	19699038	28	-	1831	3827	1753	233
ENSMUSG00000020954:E001	ENSMUSG00000020954	E001	6658.21394003394	0.00104625199957123	204.76995354996	1.90099468819029e-46	8.75343196445795e-44	73.4943768511873	87.0065563420219	0.243490247000425	12	51608541	51610272	1732	-	5869	5709	4832	8884
ENSMUSG00000006273:E026	ENSMUSG00000006273	E026	1821.70622484807	0.00108855310200853	204.600014555145	2.07043334218006e-46	9.51125972295664e-44	49.2470844538299	62.5661311982949	0.3453435811	8	69112430	69113711	1282	+	1508	2055	1319	2254
ENSMUSG00000038205:E011	ENSMUSG00000038205	E011	929.499577329377	0.000331939968958153	204.580613739259	2.09071329790412e-46	9.58192999937333e-44	47.600443880698	39.6968362306344	-0.261950995282063	3	97667359	97667427	69	+	911	1253	700	913
ENSMUSG00000037151:E005	ENSMUSG00000037151	E005	5720.57609726627	0.00071655464106343	204.272192175203	2.44113533725484e-46	1.11618061502359e-43	73.6321215442121	80.7110188330266	0.132430376493722	10	61580130	61582226	2097	+	5259	5494	3993	7296
ENSMUSG00000034220:E018	ENSMUSG00000034220	E018	5390.87623776496	0.00128986736810858	203.158229627802	4.27230042858808e-46	1.94890594236324e-43	69.3742977907456	82.2206056174584	0.245098735079617	1	92858332	92860779	2448	+	5778	3435	4638	6406
ENSMUSG00000090639+ENSMUSG00000032553+ENSMUSG00000032554:E048	ENSMUSG00000090639+ENSMUSG00000032553+ENSMUSG00000032554	E048	1016.7234424048	0.000980867169392752	203.056841434373	4.49557560399317e-46	2.04598873151222e-43	45.8813871853186	33.1769074655897	-0.46772959672821	9	103227896	103227904	9	-	906	2488	922	360
ENSMUSG00000020722:E003	ENSMUSG00000020722	E003	2796.05213413007	0.000136643736742473	202.97831610841	4.67649039243628e-46	2.12338704598375e-43	60.2755953006891	53.13571656993	-0.181892061881449	11	107705777	107705851	75	-	4443	1792	3600	1200
ENSMUSG00000061904:E023	ENSMUSG00000061904	E023	595.766705295764	0.00373786268329528	202.118231167246	7.20440814824096e-46	3.26363024489458e-43	42.0554953225938	19.6452103730112	-1.0981167102463	10	91123558	91123706	149	-	764	1048	657	145
ENSMUSG00000016194:E003	ENSMUSG00000016194	E003	2174.48383814198	0.000456855235254028	201.86943032694	8.1637482838176e-46	3.68967485368715e-43	52.46533839988	61.7832266302006	0.23585060699565	1	193221836	193222228	393	-	2961	1481	2080	1874
ENSMUSG00000026554:E014	ENSMUSG00000026554	E014	5973.17870440197	0.00105829641378258	201.701389391553	8.88297245262166e-46	4.00548373970773e-43	71.2257351159913	84.4197737411808	0.245182356057966	1	172194556	172196393	1838	+	5685	4675	5172	7173
ENSMUSG00000002985:E014	ENSMUSG00000002985	E014	1732.77036671289	0.00188147850889764	201.197224328909	1.1443913166368e-45	5.14839291685491e-43	48.1089391793063	35.195743527031	-0.450904023804691	7	19698248	19698253	6	-	1896	3958	1837	265
ENSMUSG00000026509:E001	ENSMUSG00000026509	E001	2044.80815051519	0.00101538833540668	201.169658391399	1.16035234878344e-45	5.2082255493629e-43	51.0960358900191	64.7678875315702	0.342067320951558	1	182467256	182468235	980	-	1652	2594	1420	2464
ENSMUSG00000066705:E008	ENSMUSG00000066705	E008	1805.75994587815	0.00037053914866248	201.16273335046	1.16439690356704e-45	5.21441979941104e-43	52.1198159403324	58.5727507463162	0.168397660105347	9	45394983	45396158	1176	+	1918	1414	1346	2198
ENSMUSG00000020458:E020	ENSMUSG00000020458	E020	10660.284217402	0.000138479042892214	201.012915089483	1.25543397228217e-45	5.60926752300631e-43	86.6521160552053	91.6118897849553	0.0802998690352539	11	29742112	29742285	174	+	9951	10242	7839	13143
ENSMUSG00000026385:E011	ENSMUSG00000026385	E011	788.755747563357	0.00374084702476176	200.843210102317	1.36718242953796e-45	6.09464389739681e-43	30.8355361933016	54.6512800882661	0.825661355025073	1	120120013	120120120	108	-	397	806	293	1450
ENSMUSG00000034994:E014	ENSMUSG00000034994	E014	8631.27859709801	0.000318255224749495	200.64414263697	1.51100763746158e-45	6.72048119627174e-43	80.6185477038807	88.2826630128707	0.131018354506443	10	81181889	81182507	619	+	8500	5606	9006	9449
ENSMUSG00000026028:E001	ENSMUSG00000026028	E001	3180.89573914132	0.00041651500889989	200.211328310327	1.8780858876082e-45	8.33418712093311e-43	62.2068192775479	70.2113161011751	0.174630830269639	1	58900449	58903503	3055	-	2277	2516	1804	5183
ENSMUSG00000026469:E001	ENSMUSG00000026469	E001	1808.41392783305	0.000234864437228863	200.119780842396	1.96649603535153e-45	8.70677242367023e-43	51.8926047987651	60.1163759064411	0.21222908438995	1	155275701	155278981	3281	-	1379	1831	1085	2625
ENSMUSG00000030137:E001	ENSMUSG00000030137	E001	298.418415770178	0.00577406760160868	199.886692650335	2.21084416442348e-45	9.76654133835994e-43	30.33697955088	8.19549158355113	-1.88817506024409	6	121210734	121210836	103	+	522	276	417	20
ENSMUSG00000024654:E001	ENSMUSG00000024654	E001	3294.82768866126	0.000319817757445121	199.717143647547	2.40745233750551e-45	1.0611117287053e-42	63.0765157787845	68.841245473984	0.126170228088469	19	9109868	9113208	3341	-	3565	2162	3019	3702
ENSMUSG00000020988:E001	ENSMUSG00000020988	E001	1440.17550485199	0.000352570272785318	199.436703005231	2.77176722873123e-45	1.21894225422078e-42	48.1771090577531	55.2390787130397	0.197341433260552	12	69690436	69692496	2061	-	1262	1225	1035	1941
ENSMUSG00000053453:E008	ENSMUSG00000053453	E008	142.541528599326	0.00117496726004374	199.095646842993	3.28991124016161e-45	1.44356289210122e-42	21.0390591269462	1.96055625333315	-3.42373524617445	14	13961185	13961225	41	-	202	260	174	1
ENSMUSG00000031584:E017	ENSMUSG00000031584	E017	680.629431286545	0.000959674501235976	198.795140011898	3.82616058615194e-45	1.67510508811804e-42	33.952614193102	45.2572488668117	0.414626228048093	8	33697146	33698163	1018	+	562	574	562	885
ENSMUSG00000025246:E023	ENSMUSG00000025246	E023	1314.0085481851	0.000410490709961856	198.581556757836	4.25964436174561e-45	1.86072295157342e-42	47.0366824961743	53.8013666185632	0.193856509135051	X	77659744	77662983	3240	+	925	2147	722	1601
ENSMUSG00000001847:E005	ENSMUSG00000001847	E005	1106.7413337555	0.00053211099973869	198.23669729998	5.06561684901077e-45	2.20786433433788e-42	45.6808193706199	41.9530572466403	-0.122812580293537	5	143508096	143508158	63	-	1268	1557	1111	679
ENSMUSG00000027763:E009	ENSMUSG00000027763	E009	704.353425412304	0.000431265128923476	197.943971280435	5.86833247949653e-45	2.55204651016114e-42	39.8177355374421	35.462193239402	-0.167129410584301	3	60625124	60625198	75	+	697	1032	710	493
ENSMUSG00000007655:E011	ENSMUSG00000007655	E011	836.166427873829	0.000435986240583379	197.470427029985	7.44489389864499e-45	3.23048968110206e-42	42.0788589920329	34.3859997961244	-0.291274291589506	6	17307881	17307913	33	+	607	2660	425	366
ENSMUSG00000021792:E001	ENSMUSG00000021792	E001	2501.0179166396	0.000713282609839686	197.370867216658	7.82683317645228e-45	3.38870707735699e-42	55.5865581894754	66.0812960356669	0.249505926238137	14	40993740	40994525	786	-	2479	2687	2111	2597
ENSMUSG00000026087:E004	ENSMUSG00000026087	E004	874.278015984241	0.000334963960521736	197.309910141104	8.07029016790437e-45	3.48640098295486e-42	40.2601835449641	29.3430148705714	-0.456336640041968	1	37892943	37893023	81	+	1279	1261	980	221
ENSMUSG00000020917:E003	ENSMUSG00000020917	E003	6977.1867045838	0.00361765337473514	197.303935597522	8.09455570334979e-45	3.48918141417213e-42	59.5245118438834	84.5137139303144	0.505701580527669	11	100476358	100477225	868	-	15246	1639	7837	2224
ENSMUSG00000036817:E070	ENSMUSG00000036817	E070	880.826045325627	0.000559015119970306	197.287827726499	8.16034178672681e-45	3.50980783951399e-42	38.2789729341051	48.7526857674513	0.348929577300329	5	139248644	139249795	1152	+	695	1006	698	1059
ENSMUSG00000023809:E021	ENSMUSG00000023809	E021	3071.89375797118	0.00103492614274571	197.19096331501	8.56737496735279e-45	3.67679418061624e-42	59.2162442158867	71.7421120473428	0.276827227414865	17	7300216	7303313	3098	+	2866	2600	2147	4064
ENSMUSG00000060600:E019	ENSMUSG00000060600	E019	39038.7210655369	3.69979066544242e-05	197.170150856692	8.65744689170227e-45	3.707319566329e-42	113.62471864422	114.458816339051	0.0105518705891623	11	70660997	70661092	96	+	41043	35103	35871	39803
ENSMUSG00000020547:E001	ENSMUSG00000020547	E001	1184.23968411387	0.000282981226451871	197.145600048381	8.76491580678792e-45	3.74514518243839e-42	43.333792083878	52.6388591044715	0.280635729911365	12	36091846	36092309	464	-	1136	1003	1004	1394
ENSMUSG00000089989+ENSMUSG00000065878+ENSMUSG00000065628+ENSMUSG00000065219+ENSMUSG00000074129:E024	ENSMUSG00000089989+ENSMUSG00000065878+ENSMUSG00000065628+ENSMUSG00000065219+ENSMUSG00000074129	E024	1921.95591318729	0.000771052065669309	197.121219669831	8.87295891250253e-45	3.78305079141377e-42	50.2934909445073	36.8658073767099	-0.448088343512952	7	45127209	45127274	66	-	3284	1473	2720	317
ENSMUSG00000029998:E001	ENSMUSG00000029998	E001	2630.37453215915	0.000284339131533852	197.093517648086	8.99733942248317e-45	3.82774202239372e-42	59.2922096815528	65.5984231773348	0.145818572876454	6	86386006	86388988	2983	-	2240	3026	1812	3254
ENSMUSG00000028936:E021	ENSMUSG00000028936	E021	2469.40210388983	0.000945561076686456	197.067096282726	9.11759410451756e-45	3.8704879198826e-42	53.7451645142055	68.6292685001421	0.352689017114262	4	152332481	152334070	1590	+	2360	1991	2081	2976
ENSMUSG00000064725+ENSMUSG00000020372+ENSMUSG00000064500+ENSMUSG00000064780:E020	ENSMUSG00000064725+ENSMUSG00000020372+ENSMUSG00000064500+ENSMUSG00000064780	E020	529.317285965368	0.000665934792775549	196.781550609356	1.05244027526487e-44	4.4580185495408e-42	29.6492134301512	41.5741509116535	0.487692967240435	11	48803500	48803857	358	+	535	290	483	655
ENSMUSG00000031818:E017	ENSMUSG00000031818	E017	6404.781805009	0.00019707585311795	196.574246544508	1.1679912093887e-44	4.93679360032289e-42	74.3150033379953	80.6768894739294	0.118501957824787	8	120674046	120674113	68	+	7186	7488	5637	5499
ENSMUSG00000047459:E007	ENSMUSG00000047459	E007	408.242993720016	0.000526495522074936	196.264894212938	1.36443603343369e-44	5.75468540670058e-42	32.0910321707673	18.7595032592435	-0.774548566344032	2	155242731	155242734	4	+	633	620	412	98
ENSMUSG00000038619:E004	ENSMUSG00000038619	E004	7977.27636764408	0.000353637280606482	196.192689271529	1.41485323384729e-44	5.95449350876229e-42	80.5723527390029	86.2752793091675	0.0986623559666836	3	95628708	95630493	1786	+	7962	5575	6586	9911
ENSMUSG00000031246+ENSMUSG00000048621:E008	ENSMUSG00000031246+ENSMUSG00000048621	E008	3021.93036070061	0.000531813719357391	196.153374672508	1.44308374140672e-44	6.06027042973845e-42	61.8872703003599	67.9760309144746	0.135383436599165	X	109160130	109162471	2342	+	1783	5315	2044	3429
ENSMUSG00000055322:E002	ENSMUSG00000055322	E002	8961.0253987542	0.00126900762016261	195.817238424772	1.70864294110713e-44	7.16012861432086e-42	78.0720935293903	93.0792148354011	0.253652084475431	1	73910232	73913910	3679	-	7355	11223	6931	10188
ENSMUSG00000019179:E006	ENSMUSG00000019179	E006	49.5356942123536	0.0113413157214555	195.299865903975	2.21598129287309e-44	9.26630570625381e-42	2.52757281534592	20.7503120405829	3.03730847210403	5	135783474	135783752	279	+	1	3	3	147
ENSMUSG00000074457:E003	ENSMUSG00000074457	E003	190.82740999148	0.000814949226295405	195.243319890239	2.27985461515959e-44	9.51307011679108e-42	26.5694907660217	12.1095874937853	-1.13362085594818	3	90537325	90537417	93	+	262	327	191	54
ENSMUSG00000060802:E004	ENSMUSG00000060802	E004	9405.99115557119	0.000222556865079529	195.187784138818	2.34437858767324e-44	9.76149363511654e-42	83.8280313169759	89.4860735123466	0.0942304284681284	2	122152651	122153083	433	+	7394	12895	6532	10995
ENSMUSG00000049775:E002	ENSMUSG00000049775	E002	4657.4001067396	0.000797652334934476	195.104998393094	2.44396870589311e-44	1.01545602506554e-41	66.5949762879459	79.0079130502027	0.246583804778431	X	167207095	167207291	197	-	2857	7891	3528	5038
ENSMUSG00000029649:E001	ENSMUSG00000029649	E001	642.033354608914	0.000539431971124285	195.009227059682	2.56447029369733e-44	1.06326632952538e-41	36.9166472179971	23.3133229295406	-0.66311688139847	5	147860628	147860691	64	+	1013	837	731	142
ENSMUSG00000008540:E016	ENSMUSG00000008540	E016	1806.19461688758	0.000632596440058713	194.905977125784	2.70104588472194e-44	1.11752489967931e-41	48.17162677997	62.6982823290773	0.380242274471653	6	138156560	138156605	46	+	1658	2247	1306	2003
ENSMUSG00000020149:E005	ENSMUSG00000020149	E005	130.915302365006	0.00109962715997061	194.87885867999	2.73810797597483e-44	1.13046889173486e-41	20.8037794993712	5.35268773132969	-1.958510256594	11	20201609	20201652	44	+	182	261	141	8
ENSMUSG00000022816:E024	ENSMUSG00000022816	E024	1590.01133009986	0.000290719495108114	194.571229457686	3.19588411503194e-44	1.31669079903899e-41	50.1562642062311	58.4345958643397	0.220392865549326	16	37835625	37836514	890	+	566	2450	838	2469
ENSMUSG00000089989+ENSMUSG00000065878+ENSMUSG00000065628+ENSMUSG00000065219+ENSMUSG00000074129:E034	ENSMUSG00000089989+ENSMUSG00000065878+ENSMUSG00000065628+ENSMUSG00000065219+ENSMUSG00000074129	E034	316.491875116792	0.00285269163614275	194.515149156584	3.28723441081373e-44	1.35148151203241e-41	25.0649209924384	0.0724199246047021	-8.43506729639937	7	45128721	45128735	15	-	583	235	476	0
ENSMUSG00000002944:E015	ENSMUSG00000002944	E015	1714.62715419065	0.000245156647854139	194.40793622741	3.46920677413431e-44	1.42330571757764e-41	52.0880698986279	44.8297859335566	-0.216495369224671	5	17829456	17829549	94	-	1390	4572	1385	662
ENSMUSG00000023460:E002	ENSMUSG00000023460	E002	2317.69672897342	0.000183275392046984	194.350496203075	3.57080926353218e-44	1.46192516998896e-41	57.8296369612433	54.305537514063	-0.0907097287320058	17	66497344	66497448	105	-	2915	2436	2614	1406
ENSMUSG00000063229:E020	ENSMUSG00000063229	E020	16600.932491286	4.56786166866741e-05	194.240592758653	3.77357928351945e-44	1.54171590527388e-41	97.4687271169117	95.5757216021327	-0.0282952162494206	7	46853983	46854106	124	+	18398	15511	15549	15650
ENSMUSG00000023456:E008	ENSMUSG00000023456	E008	13367.160860329	0.000152251020740738	193.956702651499	4.35225008451654e-44	1.77443049383274e-41	92.2588342097997	90.2544174027237	-0.0316895176634381	6	124812404	124812448	45	-	16591	12370	13447	10517
ENSMUSG00000020821:E017	ENSMUSG00000020821	E017	2842.23431913167	0.000186519384891292	193.839265046791	4.61684495672377e-44	1.8783936056984e-41	61.5643493770419	54.9366455310575	-0.164326337128437	11	70706681	70706759	79	+	4252	1986	3554	1427
ENSMUSG00000022548:E012	ENSMUSG00000022548	E012	2930.79308341959	0.000148372355101259	193.213969843574	6.32151195283691e-44	2.56661254387195e-41	62.1800985950206	55.5408542917277	-0.162903536386948	16	31311014	31311164	151	-	4216	1985	3828	1496
ENSMUSG00000000171:E003	ENSMUSG00000000171	E003	1694.32185779951	0.000433232207075574	193.019102308429	6.97192673336586e-44	2.82482840137936e-41	52.6359908262632	49.3577875688099	-0.0927718781267662	9	50600548	50600664	117	-	2149	2031	1691	1070
ENSMUSG00000007655:E012	ENSMUSG00000007655	E012	1431.83549597148	0.000977861262124634	192.89995485792	7.40215342261842e-44	2.99294756301566e-41	50.2560227616551	42.1475256334187	-0.253848564567463	6	17307914	17308045	132	+	1064	4496	753	617
ENSMUSG00000063428:E005	ENSMUSG00000063428	E005	941.646172982455	0.000595616286168035	192.781010317708	7.85812881468291e-44	3.17076307788828e-41	42.0085425475497	47.682554402685	0.182778790949768	10	40647474	40649931	2458	+	699	974	604	1338
ENSMUSG00000089989+ENSMUSG00000065878+ENSMUSG00000065628+ENSMUSG00000065219+ENSMUSG00000074129:E028	ENSMUSG00000089989+ENSMUSG00000065878+ENSMUSG00000065628+ENSMUSG00000065219+ENSMUSG00000074129	E028	1680.7668933491	0.000799357920386927	192.7172726714	8.11391916723104e-44	3.26723817528556e-41	48.0327199228681	34.3110166833733	-0.485345630001581	7	45127496	45127568	73	-	2837	1298	2419	265
ENSMUSG00000019179:E014	ENSMUSG00000019179	E014	7346.37471734531	9.02508377870125e-05	192.68270469078	8.2561120371848e-44	3.31766861078643e-41	78.9484380439648	83.002963882344	0.0722521299955928	5	135790077	135790391	315	+	7826	6873	6404	7565
ENSMUSG00000024661:E004	ENSMUSG00000024661	E004	38086.2037457394	9.53714351439451e-05	192.647367397605	8.40404555840875e-44	3.37019448297024e-41	112.320877074058	114.637517568544	0.0294531677482798	19	9984781	9985092	312	+	40663	39896	32705	37367
ENSMUSG00000061315:E001	ENSMUSG00000061315	E001	218.266442237107	0.00246164511941085	192.622431100066	8.51002960849006e-44	3.40571732990243e-41	25.5036473197912	11.5430709690367	-1.14367648815814	10	128035346	128035683	338	+	225	351	329	38
ENSMUSG00000024381:E001	ENSMUSG00000024381	E001	1564.8312989978	0.000246042310027835	192.603575326995	8.59105684238995e-44	3.43112784069802e-41	50.4925328452165	39.7090122352984	-0.346603574621225	18	32377217	32377490	274	+	2356	1655	1925	511
ENSMUSG00000025190:E009	ENSMUSG00000025190	E009	1533.30433693472	0.000262007277415689	192.378855576177	9.61822212046699e-44	3.83353733713065e-41	54.0257656855287	46.5034492174598	-0.216309887331053	19	43506922	43507026	105	-	1711	2134	1394	1110
ENSMUSG00000049643:E025	ENSMUSG00000049643	E025	920.101767404538	0.000456052644151897	192.191279198983	1.05690554581213e-43	4.20394921756794e-41	38.5937452666748	48.2997581785537	0.323648911320802	7	27581351	27582094	744	+	1070	575	840	994
ENSMUSG00000045667:E003	ENSMUSG00000045667	E003	1345.3373613811	0.000277918340339762	191.470517338521	1.51829169594408e-43	6.02690970208651e-41	49.6273189529562	46.2981552646526	-0.100179806239272	11	72399874	72400025	152	-	1196	2621	1107	920
ENSMUSG00000028273:E019	ENSMUSG00000028273	E019	950.156765392566	0.000388115016393447	191.229631171848	1.71369511828968e-43	6.78879974208611e-41	44.2631430444157	37.9066414928133	-0.223655257700078	3	142314406	142314448	43	-	1021	1228	1113	557
ENSMUSG00000040147:E001	ENSMUSG00000040147	E001	893.79035250403	0.000461667073763348	190.895733161865	2.02681543071283e-43	8.01300456888161e-41	39.0399377717681	48.9786266388824	0.327201567987978	X	16709282	16710038	757	-	700	1138	573	1132
ENSMUSG00000032026:E001	ENSMUSG00000032026	E001	1097.8380774092	0.000290485688949485	190.873532384939	2.04955716923899e-43	8.08657739729299e-41	41.9871290778061	50.4021060888245	0.263536873574208	9	48468514	48468946	433	-	1140	1229	919	1081
ENSMUSG00000041476:E007	ENSMUSG00000041476	E007	4248.73856933982	0.00049476437556655	190.071291018316	3.06739544675799e-43	1.20781318740371e-40	72.8134586482832	62.6390111351616	-0.217143701651553	X	157702956	157703012	57	+	4805	6151	4149	2663
ENSMUSG00000041997:E001	ENSMUSG00000041997	E001	1601.76367105106	0.00093994070384843	189.95557464231	3.25108365254969e-43	1.2775714229652e-40	47.4744086309816	59.5634645576962	0.32727764246625	2	70712407	70714140	1734	-	1416	1460	1290	1982
ENSMUSG00000026353:E020	ENSMUSG00000026353	E020	1915.82117179155	0.000278208954660395	189.9288574637	3.2950342736332e-43	1.29224773002298e-40	53.0402930635663	60.3792024005814	0.186962952414776	1	128277021	128279378	2358	+	1693	1616	1377	2578
ENSMUSG00000020473:E025	ENSMUSG00000020473	E025	1136.84854706411	0.00043242210377301	189.543680634474	3.99886107288887e-43	1.56513822848441e-40	42.1384168276659	51.893528752841	0.300418530252637	11	5871245	5872088	844	+	1042	1213	1038	1184
ENSMUSG00000055737:E018	ENSMUSG00000055737	E018	508.546476259546	0.00109735555035211	189.348288670677	4.41150525080298e-43	1.72319911092144e-40	34.7913522077556	23.9773769515034	-0.537054910973403	15	3457930	3458008	79	-	568	1079	478	163
ENSMUSG00000033417:E001	ENSMUSG00000033417	E001	1765.70855669942	0.000329301061149847	189.201833105193	4.74848985445844e-43	1.85113539350161e-40	52.6652897112349	57.9737179731992	0.138546578352676	19	60524696	60529087	4392	-	1423	1928	1248	2273
ENSMUSG00000020610:E003	ENSMUSG00000020610	E003	150.656831408595	0.00264144817596641	189.132961805105	4.915740750713e-43	1.91252611020484e-40	23.113853944189	5.06848425915963	-2.18913155523526	11	109425982	109426030	49	+	255	232	164	8
ENSMUSG00000001891:E012	ENSMUSG00000001891	E012	5841.75269277456	0.000172218034375294	188.1962924029	7.87138382966299e-43	3.05637712836783e-40	79.5156812713613	73.215394770477	-0.119092370702453	11	21332416	21332549	134	-	5381	8140	4820	5512
ENSMUSG00000015837:E021	ENSMUSG00000015837	E021	656.876779256578	0.000309970792673958	187.813753472482	9.54015913817505e-43	3.69701002578729e-40	39.6007356233639	29.5276718630171	-0.423459619748112	11	50207821	50207916	96	-	792	833	785	314
ENSMUSG00000049313:E001	ENSMUSG00000049313	E001	1473.57051402636	0.000561672813562376	187.70691425095	1.0066482430335e-42	3.8932618155172e-40	47.699232371877	56.8023201933583	0.251983811424168	9	41964720	41968670	3951	-	1269	1759	906	1871
ENSMUSG00000000058:E004	ENSMUSG00000000058	E004	656.757048030497	0.000375377222598145	186.720681054165	1.65259933930521e-42	6.37890306712725e-40	40.1188116189748	30.4262188977165	-0.398963812163665	6	17281895	17282082	188	+	455	2061	349	306
ENSMUSG00000067653:E009	ENSMUSG00000067653	E009	7178.28521845126	0.0136358389164654	186.572374689743	1.78050268610294e-42	6.85907115482229e-40	81.5417418482729	33.1247876838588	-1.29962756766946	1	36535682	36535729	48	-	14319	6221	8858	329
ENSMUSG00000031722:E005	ENSMUSG00000031722	E005	675.448325886661	0.00564465419566253	185.903152168496	2.4924966710741e-42	9.58303759402473e-40	27.5412941430706	13.9394208504411	-0.982425730208303	8	109579010	109579172	163	-	675	2069	551	20
ENSMUSG00000092870+ENSMUSG00000020349:E009	ENSMUSG00000092870+ENSMUSG00000020349	E009	4787.05214566876	0.000384059537588493	185.408856156392	3.19552099326489e-42	1.22619032811755e-39	69.5925028258838	77.0557982970825	0.146971627333793	11	52121902	52126745	4844	+	4505	5649	3493	5355
ENSMUSG00000037062:E004	ENSMUSG00000037062	E004	3954.2729761074	0.00010678941322968	185.398195185549	3.2126915463584e-42	1.23036655624119e-39	67.412869219666	64.6797430330618	-0.0597100832626971	3	144697378	144697467	90	-	4875	4622	4202	2451
ENSMUSG00000031543:E070	ENSMUSG00000031543	E070	2839.07613833377	0.00014286479726437	184.845637835474	4.24127724091181e-42	1.62111225291398e-39	62.3996043700522	57.0072745913546	-0.130390851417401	8	23148281	23148305	25	+	4037	2711	2938	1727
ENSMUSG00000047459:E003	ENSMUSG00000047459	E003	359.188980160083	0.000545723095892752	184.771289478137	4.40278664200317e-42	1.67956440597804e-39	30.4696093439685	17.2544422655142	-0.820403162410818	2	155236608	155236617	10	+	556	551	365	82
ENSMUSG00000023944:E027	ENSMUSG00000023944	E027	2882.0302610211	0.00133856126336936	184.751715477014	4.44632130503035e-42	1.69287195866115e-39	66.4778559864798	51.9504442979814	-0.355737766111425	17	45573167	45573253	87	-	3549	3669	3245	1481
ENSMUSG00000019818:E009	ENSMUSG00000019818	E009	570.422302020248	0.000372817956391478	184.632577998082	4.72073708258954e-42	1.79386175842448e-39	36.7173026520475	30.6655522573405	-0.259841145764082	10	41526827	41526876	50	+	591	1064	505	320
ENSMUSG00000026489:E019	ENSMUSG00000026489	E019	1725.90537857118	0.000335793835051974	184.372488018676	5.3801020301617e-42	2.04045582771044e-39	54.3243604482289	47.1335833396884	-0.204843918205665	1	180174251	180174325	75	-	2268	1520	2070	1020
ENSMUSG00000001383:E001	ENSMUSG00000001383	E001	173.956360124869	0.000759011650638857	184.141553796451	6.04235893989995e-42	2.28719063795076e-39	22.6683798472186	7.89185524633081	-1.52224488329525	18	36793923	36793959	37	+	277	206	234	17
ENSMUSG00000031555:E002	ENSMUSG00000031555	E002	1850.92443520174	0.00152843437597152	184.115929842408	6.12069291338175e-42	2.31236942425286e-39	48.7995180110603	64.1643556982656	0.394905181768594	8	24949653	24951010	1358	-	1429	2051	1184	2520
ENSMUSG00000028737+ENSMUSG00000041025+ENSMUSG00000094439+ENSMUSG00000028738:E044	ENSMUSG00000028737+ENSMUSG00000041025+ENSMUSG00000094439+ENSMUSG00000028738	E044	1448.87604614319	0.000293763613857706	184.048594111731	6.33141745202138e-42	2.38737135361403e-39	48.3207136964289	54.8886226670747	0.183865374474953	4	139648509	139649107	599	+	1344	1284	1116	1806
ENSMUSG00000062929:E002	ENSMUSG00000062929	E002	3150.74565631354	0.000128105521932052	183.577790259096	8.02204320240626e-42	3.01903425120096e-39	66.1427982652637	61.891145434494	-0.0958510595872337	12	54861337	54861413	77	-	3665	3136	2900	2781
ENSMUSG00000033352:E001	ENSMUSG00000033352	E001	2935.06938285164	0.000598575173180235	183.311846459593	9.16949503379597e-42	3.44424537259847e-39	60.0342797450645	69.2029436588	0.205046887539609	11	65688243	65690332	2090	-	2534	2693	2047	3936
ENSMUSG00000030894:E001	ENSMUSG00000030894	E001	1349.02725535136	0.000373558620502061	183.25937967539	9.41455802502842e-42	3.52952141069351e-39	46.6350610675309	54.5215093258624	0.225410494428794	7	105744847	105746772	1926	-	1132	1503	965	1677
ENSMUSG00000022548:E004	ENSMUSG00000022548	E004	3408.34416387843	0.000189032426789458	183.12544070081	1.00702787479661e-41	3.76813271590721e-39	61.6144028511774	69.6961204676077	0.177810721170458	16	31297420	31297512	93	-	4111	1952	3622	3231
ENSMUSG00000062580:E009	ENSMUSG00000062580	E009	565.661306133948	0.000520029997774355	182.650564031973	1.27854930158594e-41	4.77499124469016e-39	36.7088738281968	25.9555656541055	-0.500084926477427	1	135309840	135309870	31	-	763	765	641	213
ENSMUSG00000021520:E004	ENSMUSG00000021520	E004	231.703750513696	0.00147464496109186	182.283376486438	1.53774227806413e-41	5.73205882538275e-39	28.4363196737684	13.7591642827187	-1.0473419135785	13	66902730	66902786	57	-	302	395	245	68
ENSMUSG00000029309:E001	ENSMUSG00000029309	E001	1186.62551742525	0.000274524393436089	182.240724840342	1.57106992298943e-41	5.84515668800732e-39	44.763720312928	53.1427316254669	0.247542442991023	5	104079111	104079577	467	-	692	1776	715	1587
ENSMUSG00000036372:E002	ENSMUSG00000036372	E002	347.24168574801	0.000683484057873964	182.187556285204	1.61362867950867e-41	5.99210446532235e-39	26.3557144312386	9.04212268849994	-1.54338240192588	19	10204218	10204264	47	+	581	540	385	15
ENSMUSG00000030934:E010	ENSMUSG00000030934	E010	640.688629553648	0.00348795397917403	182.047821876111	1.731057029214e-41	6.41599239589244e-39	38.8480506843752	19.2487860621572	-1.01307474483847	7	132576295	132576398	104	-	789	806	996	103
ENSMUSG00000020044:E009	ENSMUSG00000020044	E009	270.036213446816	0.000684265760493765	181.836724719936	1.92486283827361e-41	7.1208281233359e-39	27.896718262888	19.6595706569056	-0.504863599917211	10	86343982	86344044	63	+	281	579	228	121
ENSMUSG00000034424:E001	ENSMUSG00000034424	E001	1928.54973740505	0.000318395536864881	181.774448876855	1.98607845731771e-41	7.33342607434265e-39	53.842129719115	59.1297243094415	0.135148073886354	8	116981810	116982726	917	-	1888	2030	1412	2224
ENSMUSG00000029432:E019	ENSMUSG00000029432	E019	570.778404305252	0.000670635743275214	181.735541005028	2.02530821347313e-41	7.46419523089011e-39	30.4693037398961	44.1177848714445	0.534003822770591	5	129758251	129758327	77	+	436	423	372	883
ENSMUSG00000020844:E001	ENSMUSG00000020844	E001	1420.93709764312	0.000356916026467987	181.687106498648	2.0752279259967e-41	7.63379614025756e-39	48.1558709985534	54.2389833360153	0.171618439405777	11	76257198	76258747	1550	-	1303	944	1215	1844
ENSMUSG00000002416+ENSMUSG00000046947:E028	ENSMUSG00000002416+ENSMUSG00000046947	E028	317.984203509293	0.000506755156313055	181.608332314859	2.15905924364489e-41	7.92727159217293e-39	30.0855998411292	17.0326461725107	-0.820770533354176	6	39592588	39592712	125	+	452	536	312	88
ENSMUSG00000026043:E064	ENSMUSG00000026043	E064	1365.07461398255	0.000476020026949197	181.018666970549	2.90407202013622e-41	1.06427169699741e-38	44.5782023787084	59.3908071020606	0.41390119760135	1	45347767	45347878	112	+	213	4148	278	1646
ENSMUSG00000022548:E002	ENSMUSG00000022548	E002	613.949773898263	0.000431895847780168	180.642020848071	3.50947755398317e-41	1.2837340903914e-38	31.4650188017186	43.7988411737139	0.477143894636451	16	31297122	31297155	34	-	647	307	568	748
ENSMUSG00000067279:E001	ENSMUSG00000067279	E001	22681.3174046408	0.000391796605083384	180.374655816784	4.01437752949837e-41	1.46568218986525e-38	103.277331091157	105.780933691116	0.034555990820092	19	36731737	36734354	2618	-	20236	17185	13669	33594
ENSMUSG00000001847:E007	ENSMUSG00000001847	E007	1121.6247150064	0.000366004793817038	179.626446059245	5.84766863884489e-41	2.13105597259715e-38	45.5028710467445	43.4207094412331	-0.067574278376861	5	143514669	143514786	118	-	1251	1520	1125	745
ENSMUSG00000041028:E008	ENSMUSG00000041028	E008	3092.54672037129	0.000236601161556122	179.438754815427	6.42634363556124e-41	2.33758846987372e-38	62.7740683571118	62.703638438002	-0.00161955311896868	14	37133633	37133803	171	-	3790	3449	2957	2297
ENSMUSG00000028328:E002	ENSMUSG00000028328	E002	200.636572108347	0.00133234663560427	179.282602117283	6.95118858122233e-41	2.52381020958822e-38	24.9594218090118	11.4318667789684	-1.12652350498443	4	46039209	46039309	101	+	258	311	258	39
ENSMUSG00000038762:E001	ENSMUSG00000038762	E001	795.480015594498	0.000830399907878197	179.249891944713	7.06644831023723e-41	2.56090703966075e-38	35.7345694257172	47.6252853814645	0.414407332582211	17	35956819	35957286	468	-	829	456	703	974
ENSMUSG00000022110:E011	ENSMUSG00000022110	E011	2383.95915927435	0.000179600246920769	179.055058582062	7.79367518361727e-41	2.81923594470154e-38	62.4461776046177	55.0137833821248	-0.182820142931989	14	73568654	73568733	80	+	2540	3225	2069	1949
ENSMUSG00000020671:E003	ENSMUSG00000020671	E003	1516.55187482411	0.000734601155086031	179.004203610388	7.99551294217488e-41	2.88691123940542e-38	52.6396238456572	48.0880853394659	-0.130469694390145	12	3253269	3253358	90	-	1698	2016	1359	1159
ENSMUSG00000001508:E016	ENSMUSG00000001508	E016	456.275730889869	0.00254779615067683	178.627163144287	9.66434685324295e-41	3.48304484435716e-38	34.3741232219744	16.6664120983926	-1.04437935715163	11	94973402	94973463	62	-	704	394	682	80
ENSMUSG00000027104+ENSMUSG00000099302:E003	ENSMUSG00000027104+ENSMUSG00000099302	E003	591.300230275654	0.00118580618833303	178.546144864849	1.0066137130587e-40	3.62118180915737e-38	31.6115434333093	44.2203858830367	0.484260138152542	2	73816524	73818265	1742	-	470	703	345	798
ENSMUSG00000037351:E001	ENSMUSG00000037351	E001	3989.93846533926	0.00085344380871562	178.313944592251	1.13126407021901e-40	4.06213056905907e-38	64.5446786136662	75.0391317760743	0.217344978125351	1	36698116	36700178	2063	-	4375	2576	3598	4509
ENSMUSG00000025911:E021	ENSMUSG00000025911	E021	958.776356185776	0.000352998537723261	178.246065974536	1.17053774611213e-40	4.19545596774087e-38	39.4229988071712	49.2938548704377	0.322370284140917	1	9576191	9576469	279	+	935	1328	671	970
ENSMUSG00000040118:E027	ENSMUSG00000040118	E027	495.25851035013	0.000361010137926765	178.040245286345	1.29815622863798e-40	4.64436156548438e-38	34.3422060466401	28.494083421516	-0.269320331201356	5	16340707	16340783	77	+	598	704	505	270
ENSMUSG00000000171:E001	ENSMUSG00000000171	E001	9985.05902170768	0.00130947475959548	178.003697273042	1.32223106014866e-40	4.7218608395798e-38	81.4135070702649	94.0659173330204	0.208403922021665	9	50596338	50597250	913	-	9744	9916	7633	11574
ENSMUSG00000031502:E001	ENSMUSG00000031502	E001	1450.05395585133	0.00366470224576566	177.920466371226	1.37873614860792e-40	4.91467954117072e-38	40.3929122956968	65.0211624060696	0.686807180908056	8	11198423	11199882	1460	-	664	2860	629	1929
ENSMUSG00000060600:E024	ENSMUSG00000060600	E024	23852.9865154795	0.000135984881753126	177.839210991993	1.43622886656492e-40	5.11031121325496e-38	103.213347658693	106.017613513088	0.0386744169430679	11	70662265	70662272	8	+	24352	20322	21175	26084
ENSMUSG00000037742+ENSMUSG00000076138:E002	ENSMUSG00000037742+ENSMUSG00000076138	E002	6553.07073329875	8.10167229122164e-05	177.798186281376	1.46616080063441e-40	5.20734548752366e-38	76.8876127334574	82.4378105369801	0.100555002771563	9	78478528	78478635	108	-	5136	6161	5376	8434
ENSMUSG00000019923:E020	ENSMUSG00000019923	E020	1099.73892721231	0.000273848018938438	177.757709429807	1.4963043551413e-40	5.30477843645729e-38	42.4382312403925	50.9427134997751	0.263511279617996	10	72674325	72674964	640	+	1097	1031	887	1249
ENSMUSG00000036611:E010	ENSMUSG00000036611	E010	3034.74007915363	0.0001609073938086	177.740921838097	1.50898736452764e-40	5.34006888360453e-38	60.752249596613	66.1772422929781	0.123397342292235	9	25603409	25604110	702	+	3142	3691	2748	2669
ENSMUSG00000026749:E019	ENSMUSG00000026749	E019	659.437880850493	0.000488022376756559	177.710120832032	1.53253773836984e-40	5.41362040295127e-38	34.8186312027091	43.7739728687351	0.330213838465589	2	38585767	38587480	1714	+	525	695	429	898
ENSMUSG00000060002:E018	ENSMUSG00000060002	E018	2244.18592986946	0.000423492408849189	177.613438264235	1.60887538254675e-40	5.67303954258801e-38	57.7145209632958	51.501831404885	-0.164310610922385	10	88482231	88482315	85	-	2730	3816	1990	1136
ENSMUSG00000079428:E006	ENSMUSG00000079428	E006	1311.36364765935	0.000396754083715172	177.452626617862	1.74436253600911e-40	6.13971689877539e-38	44.1910342519285	50.8743066734737	0.20318353165263	X	136225388	136226100	713	+	2094	484	1345	1028
ENSMUSG00000038205:E009	ENSMUSG00000038205	E009	1242.97815446208	0.000340964374598402	177.426434841125	1.7674857629115e-40	6.20993588564193e-38	51.9892756983769	45.3438734503025	-0.19730641911863	3	97666582	97666715	134	+	1160	1640	910	1306
ENSMUSG00000064725+ENSMUSG00000020372+ENSMUSG00000064500+ENSMUSG00000064780:E024	ENSMUSG00000064725+ENSMUSG00000020372+ENSMUSG00000064500+ENSMUSG00000064780	E024	33.8009885650088	0.0156427809743074	177.235937579895	1.94514772145683e-40	6.82189101780751e-38	1.25398151997848	18.788440538508	3.90525733412972	11	48805448	48805544	97	+	1	0	1	102
ENSMUSG00000059495:E002	ENSMUSG00000059495	E002	1855.14730015997	0.000735005312416448	176.777453347325	2.44944362829344e-40	8.57515597799229e-38	51.3257037691423	61.7374921693248	0.266465376161306	9	42963843	42968181	4339	-	1275	2318	1130	2559
ENSMUSG00000028161:E020	ENSMUSG00000028161	E020	943.823605400757	0.000244650529056447	176.380878789573	2.98995623936214e-40	1.04487224309052e-37	44.7136965169597	36.239745374293	-0.303144000725574	3	136921833	136921917	85	+	1275	1019	1036	515
ENSMUSG00000031453:E001	ENSMUSG00000031453	E001	776.443629831571	0.00410139704731995	176.375944605028	2.9973833071646e-40	1.04560056763903e-37	31.5171544912316	52.5419014577512	0.737331123871243	8	13566950	13568766	1817	-	675	835	618	910
ENSMUSG00000027706:E001	ENSMUSG00000027706	E001	213.912771356867	0.0018035734427593	176.150276187437	3.35753464066952e-40	1.16915091478602e-37	25.8861505681921	10.6682117666108	-1.27886207531547	3	30792876	30793383	508	+	312	324	255	34
ENSMUSG00000001175:E008	ENSMUSG00000001175	E008	3846.03419953584	0.000428562839222693	175.848418855429	3.90783575824246e-40	1.35835815669011e-37	69.4373553872504	63.450821260133	-0.130073164539523	12	100205613	100205719	107	+	4594	5264	3444	2642
ENSMUSG00000084523+ENSMUSG00000025810:E019	ENSMUSG00000084523+ENSMUSG00000025810	E019	1492.12468547982	0.00127876890587728	175.825418769034	3.95329112265107e-40	1.37172192574569e-37	46.9307433136049	59.145370835003	0.333731946031169	8	128502525	128505462	2938	+	698	2672	630	2128
ENSMUSG00000028798:E019	ENSMUSG00000028798	E019	234.334132735654	0.00234746651827322	175.816929785244	3.97020127874621e-40	1.37515123866916e-37	24.4237175585832	5.14320699972963	-2.24754268667963	4	129600600	129600616	17	-	378	305	314	6
ENSMUSG00000024359:E006	ENSMUSG00000024359	E006	136.141961626821	0.027288619678899	175.735939485572	4.13521686058112e-40	1.42977680067492e-37	2.92193661095295	33.3824216559203	3.51409183020929	18	34938725	34938932	208	-	2	6	2	411
ENSMUSG00000014313:E014	ENSMUSG00000014313	E014	2983.23371214422	0.00225961570037349	175.579738562033	4.47309215637527e-40	1.54387158521751e-37	67.4851859976805	49.7963306963775	-0.438531404434406	15	35938125	35938207	83	-	3714	4334	3288	1285
ENSMUSG00000029472:E016	ENSMUSG00000029472	E016	1786.93140642067	0.000550025717957377	175.526067136377	4.59545058085908e-40	1.58331071791014e-37	53.6311891081411	45.093812560354	-0.250142749970377	5	122819608	122819687	80	-	2565	1679	2211	778
ENSMUSG00000040242:E014	ENSMUSG00000040242	E014	2341.4867947013	0.000433966767224529	175.461856227302	4.74624215638585e-40	1.63239032956133e-37	56.5731930025479	63.5449332595624	0.167658497581454	6	146597332	146599198	1867	+	2125	2541	1792	2724
ENSMUSG00000039221:E001	ENSMUSG00000039221	E001	277.055095357293	0.00063659803165225	175.040816972044	5.86534156848106e-40	2.01374669169931e-37	23.0258554525733	2.47978203750544	-3.21496953164458	3	28805436	28805543	108	+	419	509	313	1
ENSMUSG00000023186:E033	ENSMUSG00000023186	E033	771.380221486602	0.000425135198001148	174.864106542053	6.41035943282401e-40	2.19701317037617e-37	36.530882669718	46.4822038008674	0.347561858071468	9	38741921	38742762	842	+	545	907	629	948
ENSMUSG00000030770:E024	ENSMUSG00000030770	E024	924.54903129801	0.000927170058180013	174.744737838026	6.80690358959192e-40	2.32884164104189e-37	39.560087981338	50.1118496947382	0.341106155891406	7	112589630	112591692	2063	+	591	1353	509	1253
ENSMUSG00000033174:E012	ENSMUSG00000033174	E012	575.561224569809	0.000339494229470712	174.718253546197	6.89815799636286e-40	2.35594367115571e-37	34.8554484458366	31.7809277075244	-0.133222950696836	6	88809336	88809446	111	+	613	1194	456	293
ENSMUSG00000025371:E020	ENSMUSG00000025371	E020	380.658377226143	0.000644868808046996	174.512960630668	7.64829059473914e-40	2.60758740907537e-37	25.2124430606559	36.4965549673789	0.53362436889602	11	119919049	119919548	500	+	463	261	321	406
ENSMUSG00000036323:E037	ENSMUSG00000036323	E037	932.985047532793	0.000648487288938343	174.452358364158	7.88494331422272e-40	2.6835958899248e-37	38.9793220059048	50.3548539229745	0.369421855544088	5	76998817	76999937	1121	+	741	884	676	1265
ENSMUSG00000060675:E003	ENSMUSG00000060675	E003	1379.06007927642	0.000437897008528321	174.444487741647	7.91621074193339e-40	2.68956008641472e-37	50.3870247281451	43.0414910807546	-0.227324212170938	19	7557485	7557564	80	+	1500	2479	1259	735
ENSMUSG00000027937:E013	ENSMUSG00000027937	E013	1460.5244583777	0.000323270030729034	174.440879844332	7.93058516504384e-40	2.68977409987651e-37	46.3811996847937	55.3172700511253	0.254189823295606	3	90235545	90235838	294	+	1604	1595	1215	1398
ENSMUSG00000020326:E004	ENSMUSG00000020326	E004	3872.252105358	0.000400408200895477	174.218240559969	8.87002753750858e-40	3.00319489452484e-37	70.992280220182	65.94273431049	-0.106448443387458	11	40751261	40751359	99	-	4077	3742	3651	3731
ENSMUSG00000002985:E003	ENSMUSG00000002985	E003	1488.03798591653	0.00308331879396325	174.133171474332	9.25768411341443e-40	3.12903327396715e-37	39.1328524429713	66.1613361660393	0.757608096922558	7	19696272	19696337	66	-	1221	1970	1106	1675
ENSMUSG00000036309:E011	ENSMUSG00000036309	E011	2400.7995803434	0.000184010338292282	174.082830185877	9.49502065949143e-40	3.20371819486406e-37	59.5846163199166	53.7685083723798	-0.148178451343789	11	52242587	52242660	74	+	2748	3644	2344	1393
ENSMUSG00000019998:E010	ENSMUSG00000019998	E010	1177.0832238517	0.00031329405971858	173.959123301598	1.01044146923128e-39	3.40346600078526e-37	44.7837116057442	51.6215666645106	0.204999824981188	10	24187628	24188959	1332	+	998	1342	851	1432
ENSMUSG00000079017:E004	ENSMUSG00000079017	E004	2489.46558824572	0.000557680606416521	173.579086508978	1.2232203386134e-39	4.11308889735335e-37	56.8520117943325	46.8406479518615	-0.279450369027387	12	103443627	103443680	54	-	2747	5947	2116	669
ENSMUSG00000067279:E002	ENSMUSG00000067279	E002	545.465175602541	0.000440813104238336	173.460731055636	1.29823019728257e-39	4.35782252397606e-37	39.6847004886737	30.6051659144945	-0.374807727908748	19	36736553	36736653	101	-	677	551	441	496
ENSMUSG00000022110:E026	ENSMUSG00000022110	E026	1548.67020439813	0.000564803345794135	173.388629397307	1.34616300130727e-39	4.51098299708614e-37	47.9521742489816	58.7131689747034	0.29208789511671	14	73595698	73595783	86	+	1151	1435	861	2397
ENSMUSG00000029500:E002	ENSMUSG00000029500	E002	1106.9557578282	0.000602584738416998	173.249997715136	1.44335405452948e-39	4.82840173954377e-37	43.6167688133461	50.6372329810201	0.215315675126235	5	110259155	110260437	1283	-	994	1111	830	1357
ENSMUSG00000018593:E012	ENSMUSG00000018593	E012	859.503880707643	0.0012094271415825	173.049080414707	1.59680048207931e-39	5.3326051321153e-37	42.913546760076	33.6215303413915	-0.352047750462908	11	55406510	55406597	88	-	492	2963	434	362
ENSMUSG00000029776:E005	ENSMUSG00000029776	E005	1241.99660171434	0.000226322529230888	173.013877951273	1.625318407617e-39	5.41859560023563e-37	48.2372775317843	43.0926821027073	-0.162705590078739	6	52556438	52556514	77	-	1515	1533	1281	773
ENSMUSG00000024750:E011	ENSMUSG00000024750	E011	1606.28592121479	0.000210193946468014	172.672345161605	1.92985911909858e-39	6.42295186886656e-37	53.3453418844682	50.1611775784879	-0.0887910833176322	19	21277655	21277758	104	+	1211	2367	1730	1315
ENSMUSG00000028557:E004	ENSMUSG00000028557	E004	1270.94930908329	0.000243871198211802	172.547522176831	2.05487701534194e-39	6.82742482425104e-37	50.1443752051711	46.7358316292156	-0.10155881409844	4	109456898	109457067	170	-	1294	1757	971	1177
ENSMUSG00000042682:E007	ENSMUSG00000042682	E007	1210.83286675644	0.000771628595588987	172.470144726039	2.13640918374612e-39	7.08628821086014e-37	43.6756881850445	52.5865018493116	0.267862093841701	14	29974476	29975074	599	+	1250	1215	1001	1281
ENSMUSG00000032232:E001	ENSMUSG00000032232	E001	620.516011972686	0.000517241490610785	172.392225455597	2.22178182697653e-39	7.35699255457956e-37	34.4839088547616	42.7566177530253	0.310224416178851	9	71626509	71628858	2350	-	350	731	387	930
ENSMUSG00000045667:E004	ENSMUSG00000045667	E004	874.186103203253	0.000277082747551451	172.344567455837	2.27567152295773e-39	7.5227088800639e-37	42.8838932980953	38.5668598948481	-0.15307420279237	11	72400329	72400446	118	-	798	1740	719	563
ENSMUSG00000032285:E013	ENSMUSG00000032285	E013	1952.6968227805	0.000245700637343661	172.332604396316	2.28940287426596e-39	7.55533834212648e-37	54.0536007870587	60.075249691127	0.152380013186614	9	54714762	54716315	1554	+	1721	1424	1329	2809
ENSMUSG00000026095+ENSMUSG00000101838+ENSMUSG00000099913:E017	ENSMUSG00000026095+ENSMUSG00000101838+ENSMUSG00000099913	E017	422.996277071739	0.000587033830804234	172.040710845499	2.65136828979657e-39	8.73514261913483e-37	35.096452260478	23.3162859694936	-0.589987201243937	1	53349987	53350062	76	-	546	479	495	213
ENSMUSG00000005510:E013	ENSMUSG00000005510	E013	1025.80111874563	0.000472171494377014	171.932166676395	2.80011341038376e-39	9.20969065857615e-37	46.2901494295485	37.5035385112896	-0.303678497486536	2	90902847	90902944	98	-	1402	1180	1064	562
ENSMUSG00000039263:E019	ENSMUSG00000039263	E019	1344.04903244775	0.00115718529388723	171.673539461666	3.18903287226037e-39	1.04712643462351e-36	43.3886513123703	55.5061187969161	0.355329075501974	2	174122091	174122702	612	+	1688	867	1284	1294
ENSMUSG00000020458:E014	ENSMUSG00000020458	E014	6673.28759917471	0.000242861353279036	171.660240835716	3.21043134696677e-39	1.05238692418543e-36	81.7897916452848	73.7619926967697	-0.149043157598436	11	29740981	29740997	17	+	7907	7898	5996	5254
ENSMUSG00000029455:E013	ENSMUSG00000029455	E013	470.381886079719	0.000579380125085352	171.496490888796	3.48598992792607e-39	1.14080477745029e-36	31.3576554914898	21.5336703485542	-0.542223454492029	5	121578343	121578422	80	-	619	741	565	108
ENSMUSG00000018217:E013	ENSMUSG00000018217	E013	2317.15459357686	0.000760670985469285	171.270512771837	3.90552772198096e-39	1.27596655114562e-36	55.6463559425298	65.3134129342945	0.231092083518839	11	63158567	63159546	980	+	1715	2156	1392	3500
ENSMUSG00000022477:E002	ENSMUSG00000022477	E002	483.663276191762	0.000390360242542606	171.112781051484	4.2279372679849e-39	1.37899811245018e-36	34.4978077149385	23.9108441377343	-0.528839620442512	15	81872484	81872548	65	+	696	536	582	181
ENSMUSG00000041028:E010	ENSMUSG00000041028	E010	916.821177153884	0.00286222405755026	170.983200993548	4.51262370688148e-39	1.46940338467436e-36	44.5591680649512	30.9757048616786	-0.52458518560679	14	37135195	37135322	128	-	1333	1277	957	321
ENSMUSG00000019326:E007	ENSMUSG00000019326	E007	3288.02853713172	0.00525769134358247	170.580391028849	5.52591922534345e-39	1.7963643530918e-36	52.7227441399528	81.5279843065869	0.628869883926323	11	101337574	101339430	1857	+	1494	7757	896	4173
ENSMUSG00000038393:E006	ENSMUSG00000038393	E006	2790.08314621796	0.000557991521652935	170.534621499543	5.65458669885332e-39	1.83514313066699e-36	61.5231525790048	56.388060192296	-0.125739718398269	3	96559333	96559435	103	+	1432	5596	3636	1503
ENSMUSG00000020390:E005	ENSMUSG00000020390	E005	2714.22931836084	0.000432261540232416	170.460906029905	5.8681444025464e-39	1.90129821736676e-36	61.8413341812514	57.4928344319902	-0.105189286426897	11	51995374	51995399	26	-	2959	4023	2616	1767
ENSMUSG00000037242:E001	ENSMUSG00000037242	E001	4028.79470428126	0.000732147879068198	170.25680632171	6.50245967420056e-39	2.10333612119289e-36	67.0159702917458	74.2453151041097	0.147795055327152	4	135213969	135217265	3297	-	2663	6244	2332	5117
ENSMUSG00000024664:E012	ENSMUSG00000024664	E012	802.665476154489	0.00151805878270132	170.078761752776	7.1115482022231e-39	2.2965606601958e-36	35.5781176232168	48.9935906286852	0.461602845209266	19	10057885	10059671	1787	+	504	1841	304	867
ENSMUSG00000093156+ENSMUSG00000021957:E012	ENSMUSG00000093156+ENSMUSG00000021957	E012	1327.93264272906	0.000527726398415499	169.903025991787	7.76866890968679e-39	2.50463421464232e-36	42.120217650665	28.2102275427964	-0.578294588616442	14	30560607	30560684	78	+	2795	511	1794	148
ENSMUSG00000025138+ENSMUSG00000098282+ENSMUSG00000051510:E042	ENSMUSG00000025138+ENSMUSG00000098282+ENSMUSG00000051510	E042	1678.84592161444	0.00117047325560975	169.887846300178	7.82820194193128e-39	2.51967674939485e-36	50.552002644279	58.6213996396165	0.213659167718089	11	120625241	120629006	3766	-	1300	1738	1151	2281
ENSMUSG00000021508:E001	ENSMUSG00000021508	E001	1984.41914405198	0.00034045771804161	169.726615034723	8.48939547580676e-39	2.7280093855902e-36	54.4850316968494	59.2974610797436	0.12211039218574	13	56288647	56289807	1161	-	1234	4534	1034	1924
ENSMUSG00000052276:E005	ENSMUSG00000052276	E005	1585.04065382378	0.000397556135683347	169.685572813893	8.66644299363715e-39	2.78033698519476e-36	51.4303505212566	57.8133186985255	0.168781904420759	16	27350408	27351212	805	+	538	3278	364	2447
ENSMUSG00000062580:E008	ENSMUSG00000062580	E008	687.381598084951	0.000324909747469647	169.403094327051	9.98936659809218e-39	3.1995074705621e-36	39.1985907585334	30.3111391679237	-0.370953715262076	1	135309771	135309839	69	-	923	905	743	305
ENSMUSG00000020264:E001	ENSMUSG00000020264	E001	507.951168692293	0.00321280865986498	169.393057709561	1.00399163272775e-38	3.21044370165941e-36	27.1018794336104	43.5598432683976	0.684605861539789	11	55158470	55159615	1146	-	546	467	409	552
ENSMUSG00000005716:E002	ENSMUSG00000005716	E002	148416.697615512	0.00031880510988355	169.059672811993	1.1872620418652e-38	3.78610626969019e-36	137.600340468396	144.182633893386	0.0674133696000165	15	78191117	78191694	578	-	156616	173689	115990	147272
ENSMUSG00000015522:E044	ENSMUSG00000015522	E044	997.644264483729	0.000726893045845801	169.058628019015	1.18788605381239e-38	3.78610626969019e-36	40.5361340402882	50.7914212194813	0.32537633875049	3	95495572	95497237	1666	+	693	1246	769	1235
ENSMUSG00000014748:E001	ENSMUSG00000014748	E001	1747.58477087832	0.000457883606628453	168.958080836336	1.24949933026279e-38	3.97600845420759e-36	50.5991547930538	58.7099650177649	0.214492110677718	6	83768885	83770415	1531	-	1760	1599	1405	1996
ENSMUSG00000079428:E003	ENSMUSG00000079428	E003	224.750326429075	0.00105730082343152	168.831467327764	1.3316519064705e-38	4.23054569468286e-36	23.8051312345149	8.36485047052037	-1.50886092621008	X	136224041	136224091	51	+	452	110	318	17
ENSMUSG00000037820:E001	ENSMUSG00000037820	E001	2402.42615099889	0.000822849896379657	168.608002996775	1.49004598252071e-38	4.72554462641736e-36	55.7317299043979	65.3376753448146	0.22941619076388	2	158116402	158117951	1550	-	2101	2516	1987	2778
ENSMUSG00000069255:E012	ENSMUSG00000069255	E012	699.746072294301	0.000602323822540486	168.605007460935	1.49229250126518e-38	4.72554462641736e-36	35.1976583248042	44.5119979518168	0.338714808028987	13	30710706	30711231	526	+	660	761	494	829
ENSMUSG00000040339:E001	ENSMUSG00000040339	E001	1649.12686999311	0.0024522542648908	168.497778896718	1.57497946275403e-38	4.97932683202001e-36	48.1030044713649	61.2206585264139	0.347891557175122	3	108970997	108975342	4346	-	643	3186	723	2308
ENSMUSG00000007655:E018	ENSMUSG00000007655	E018	1920.81199429708	0.000212196474192473	168.060170646474	1.96272063816644e-38	6.19149677067057e-36	54.982731987887	52.3402189368854	-0.0710586342879714	6	17339154	17339296	143	+	1263	5795	933	1141
ENSMUSG00000026421:E007	ENSMUSG00000026421	E007	1537.51177454153	0.00242575479983256	168.058145348318	1.96472089371707e-38	6.19149677067057e-36	45.4877609469523	60.0537391656566	0.400775653888323	1	135751044	135752232	1189	+	1455	1648	1138	1786
ENSMUSG00000027288:E003	ENSMUSG00000027288	E003	63.062855776972	0.00786074008083936	167.857162432144	2.17370491862424e-38	6.83906278400205e-36	4.01065487248452	21.284152898961	2.40786994369634	2	120510339	120510486	148	-	5	6	4	183
ENSMUSG00000019818:E005	ENSMUSG00000019818	E005	359.960155982757	0.000727448666677427	167.685174122482	2.37010399674229e-38	7.44501784838639e-36	30.9730601049634	22.8214436137342	-0.440623871843345	10	41521918	41522007	90	+	396	712	319	163
ENSMUSG00000029405:E002	ENSMUSG00000029405	E002	3579.02995674709	0.00126456418099445	167.656437473806	2.40460791149306e-38	7.5412974208873e-36	62.086945720707	73.6295231832444	0.245994396700624	5	92052161	92055053	2893	-	3114	5193	2313	3950
ENSMUSG00000032504:E001	ENSMUSG00000032504	E001	635.724470359285	0.00045871713852993	167.362907418375	2.78714530643636e-38	8.72702019486372e-36	33.9074785335306	43.863973434971	0.371432999995165	9	113651744	113654471	2728	-	468	750	399	866
ENSMUSG00000069729:E030	ENSMUSG00000069729	E030	348.880130074998	0.000788212098098732	167.313806431439	2.85683219332148e-38	8.93093205381194e-36	24.8233890725737	36.6102080988699	0.560545877891663	17	5343506	5347656	4151	+	220	333	231	534
ENSMUSG00000031441:E050	ENSMUSG00000031441	E050	911.43710960699	0.000662574512351882	167.173209453904	3.06616418277515e-38	9.57005100862411e-36	39.5265190910121	49.1349554546296	0.313928838337886	8	12865571	12868667	3097	+	675	1127	611	1179
ENSMUSG00000021577:E002	ENSMUSG00000021577	E002	9844.43895902951	0.000524608249127986	167.168762749194	3.07302932589436e-38	9.57620530284831e-36	82.4629042994085	92.8240679610258	0.170753651099376	13	74322732	74323173	442	-	8962	9344	7511	12142
ENSMUSG00000023034:E007	ENSMUSG00000023034	E007	1988.08074203298	0.000340492037270323	166.489756539655	4.32398863271997e-38	1.34530354124965e-35	55.9426721625729	60.7637499714408	0.119261739649346	15	101273996	101274792	797	+	712	3285	648	3306
ENSMUSG00000041028:E004	ENSMUSG00000041028	E004	2646.12956730326	0.000163068120981683	166.469839093641	4.3675233763149e-38	1.35669141221917e-35	59.6565054650642	60.2941432503183	0.0153384003454973	14	37127587	37127695	109	-	3158	2894	2585	2014
ENSMUSG00000030554:E006	ENSMUSG00000030554	E006	358.348670299588	0.0005100204301412	166.461552030944	4.3857657826698e-38	1.36019903666706e-35	32.3651841513147	22.4131649414806	-0.530096327724717	7	67758819	67759742	924	-	510	272	436	199
ENSMUSG00000028517:E006	ENSMUSG00000028517	E006	3810.5736264102	0.000640678258172296	166.325585818177	4.69618817216447e-38	1.45416872296874e-35	66.0627623529166	72.8243917173313	0.140584450135128	4	105230897	105232764	1868	+	2196	6280	2550	4605
ENSMUSG00000030278:E012	ENSMUSG00000030278	E012	161.468401979614	0.00316596813587544	166.181411621765	5.04938665943133e-38	1.56106614609383e-35	22.5041154291794	1.94800153048959	-3.53012214170632	6	113435725	113435756	32	-	193	332	207	1
ENSMUSG00000021764:E004	ENSMUSG00000021764	E004	2443.11073644863	0.000361327593504184	165.800744507365	6.11493153080723e-38	1.88750768251721e-35	61.4731711146279	53.5373594476692	-0.199410924313593	13	114351448	114351526	79	-	2754	4158	2048	1502
ENSMUSG00000060904:E011	ENSMUSG00000060904	E011	3965.36402096372	0.000504964057607636	165.692051586972	6.45854512378559e-38	1.99043206871589e-35	66.1804280373604	73.6628217117723	0.154532039206168	10	88743023	88744094	1072	+	3702	4137	2944	4696
ENSMUSG00000025025:E008	ENSMUSG00000025025	E008	1920.31514821466	0.000321178348858859	165.666362618276	6.54253811501597e-38	2.01314720759811e-35	53.4706642685761	58.2398255171063	0.123258433802322	19	53371573	53375810	4238	+	2121	1517	1713	2031
ENSMUSG00000024471:E006	ENSMUSG00000024471	E006	4918.31287041495	0.000158359839540957	165.651071730414	6.59305113321963e-38	2.02550536996674e-35	73.2638928412735	68.9551344795318	-0.0874443794916162	18	44344442	44344488	47	+	5759	4376	5754	3547
ENSMUSG00000037260:E001	ENSMUSG00000037260	E001	500.971840948067	0.000625180965286318	165.591828051092	6.79247125742795e-38	2.0835000629093e-35	29.9810414801604	39.9267077107012	0.413303614227938	8	25944459	25945315	857	-	452	568	379	576
ENSMUSG00000038248:E001	ENSMUSG00000038248	E001	686.34571206591	0.000493270850829325	165.581898782569	6.82647950897751e-38	2.09065475265709e-35	36.1030013039965	43.2067728884758	0.259138704343057	10	43002500	43004414	1915	-	646	470	438	996
ENSMUSG00000005886:E002	ENSMUSG00000005886	E002	702.003105145919	0.0013471969413581	165.397078083455	7.49151688175632e-38	2.29074198550929e-35	35.0170187554587	45.9082527179939	0.390697261438204	1	13139159	13142474	3316	-	435	845	459	995
ENSMUSG00000031065:E035	ENSMUSG00000031065	E035	728.313675104823	0.000398624433330956	165.368561757459	7.59974475328196e-38	2.32021037243022e-35	35.0488016553402	46.0283831021216	0.393158645798101	X	20699519	20699799	281	+	684	563	549	954
ENSMUSG00000061780:E005	ENSMUSG00000061780	E005	25058.0539274256	0.000581179045089528	165.242896877745	8.09561643532885e-38	2.46775069339717e-35	99.6344163137381	108.842021457185	0.127519578440033	10	79892425	79892656	232	+	30603	22647	24521	20956
ENSMUSG00000057181:E002	ENSMUSG00000057181	E002	2718.89035432007	0.000803004462167962	165.157784917934	8.44971986080765e-38	2.57168472367082e-35	58.7226827360638	67.6059267757073	0.203231849120563	11	80360493	80363978	3486	-	2246	2694	1995	3538
ENSMUSG00000019872:E015	ENSMUSG00000019872	E015	2228.75105306004	0.000187213518146935	164.866485729582	9.78308774764045e-38	2.97287376713935e-35	56.191487186426	62.4606795817239	0.152596682433336	10	57811213	57811830	618	+	1768	2856	1632	2625
ENSMUSG00000001847:E011	ENSMUSG00000001847	E011	213.304389172133	0.000765310849188786	164.791075080958	1.01613015433506e-37	3.08301765803197e-35	24.3926615893323	15.7502911327957	-0.63106868941133	5	143527763	143527993	231	-	266	327	249	71
ENSMUSG00000027828:E008	ENSMUSG00000027828	E008	897.330774651353	0.000296471400033261	164.668794691998	1.08059132989944e-37	3.2735226327966e-35	41.7391895530817	40.5315924322559	-0.0423557299972726	3	65391325	65391451	127	-	991	1269	854	615
ENSMUSG00000001472:E020	ENSMUSG00000001472	E020	1332.59856689822	0.000764775680825165	164.605585497276	1.11549998037255e-37	3.37405123893273e-35	44.4660205539635	55.7097124546111	0.32522557176387	8	123403147	123404173	1027	+	1327	1358	1012	1512
ENSMUSG00000025428:E005	ENSMUSG00000025428	E005	4041.84773160377	0.00150515929835905	164.455234442291	1.20313393136968e-37	3.63350160649974e-35	72.6457738852943	57.7809288283723	-0.330285477161304	18	77775777	77775855	79	+	5104	4929	4632	2023
ENSMUSG00000029428:E002	ENSMUSG00000029428	E002	390.383969733644	0.00106645650805272	164.360496385726	1.26185581493162e-37	3.80497163744975e-35	26.9840241527093	37.2074515382696	0.463486064091838	5	128984563	128986154	1592	-	273	522	244	512
ENSMUSG00000031605:E001	ENSMUSG00000031605	E001	703.065799277294	0.00213396004583486	164.1782509024	1.38299910631755e-37	4.16384860166357e-35	33.8495915980327	47.6853237946179	0.494406885964174	8	64739863	64740974	1112	-	377	1120	352	991
ENSMUSG00000033065:E011	ENSMUSG00000033065	E011	8252.61747197862	0.000117487193520678	164.172692018058	1.38687162079438e-37	4.16909373957324e-35	82.5577693131686	78.9806230161664	-0.0639052419564713	15	98123146	98123238	93	+	8316	12974	8049	5433
ENSMUSG00000098850+ENSMUSG00000025967:E020	ENSMUSG00000098850+ENSMUSG00000025967	E020	194.857558593176	0.00114893327319351	164.141841219745	1.40856130588267e-37	4.22780108034704e-35	17.4087126502957	30.5319065633568	0.810508159702776	1	63178424	63178438	15	+	156	113	145	297
ENSMUSG00000051391:E001	ENSMUSG00000051391	E001	9323.46120164889	0.000868924897463807	164.056786945969	1.47013180263543e-37	4.4058476801248e-35	84.5138326847792	87.6664728939205	0.0528377130018078	5	135908409	135911651	3243	-	9066	11271	6799	10070
ENSMUSG00000029158:E006	ENSMUSG00000029158	E006	188.291591768075	0.000833420870139512	163.874872270012	1.61100395797763e-37	4.82064606373556e-35	24.1752532934677	11.6410373284995	-1.05431138346253	5	69542561	69542647	87	-	247	319	217	40
ENSMUSG00000031791:E002	ENSMUSG00000031791	E002	7635.42672804064	0.000224609218736655	163.864995071893	1.61902795330488e-37	4.83726003673066e-35	81.4672897970207	77.3717461188595	-0.0744140814778648	8	72579563	72579719	157	+	9906	7067	8149	5283
ENSMUSG00000000399:E011	ENSMUSG00000000399	E011	540.820284510859	0.000498224965403861	163.825329111096	1.6516561857091e-37	4.92722274742226e-35	35.8502527692758	23.5269070796279	-0.607671619117823	6	126849064	126849144	81	-	747	792	608	163
ENSMUSG00000035674:E004	ENSMUSG00000035674	E004	317.430944843173	0.000760836475271533	163.649037524812	1.80481172749804e-37	5.37592154410823e-35	24.2652634466542	3.52888403377919	-2.78160859729821	7	3617386	3617390	5	+	502	558	353	2
ENSMUSG00000028639:E017	ENSMUSG00000028639	E017	1176.00353536507	0.000928619147652814	163.630023613677	1.82215641562004e-37	5.41933687270532e-35	50.9421661164411	38.797969166818	-0.39287916763592	4	119293742	119293805	64	-	1558	1255	1236	719
ENSMUSG00000028936:E015	ENSMUSG00000028936	E015	36.7062475724035	0.0187579412334566	163.423076685696	2.02206518417031e-37	6.00476650093718e-35	0.870839943327397	19.9317439828584	4.51651655606731	4	152330129	152330275	147	+	0	1	0	112
ENSMUSG00000029152:E011	ENSMUSG00000029152	E011	1929.17506632545	0.00058246516975174	163.149008127584	2.32096462801736e-37	6.8819414511173e-35	51.0397941921235	61.3425142694364	0.265264788386222	5	73313443	73314077	635	+	1824	2322	1561	1999
ENSMUSG00000020176:E001	ENSMUSG00000020176	E001	1036.84727882413	0.00168807008119969	163.0307434763	2.46322993905113e-37	7.29272575813054e-35	39.1570455580434	52.4203516252755	0.420855114882071	11	11930508	11933093	2586	-	901	1450	788	1074
ENSMUSG00000079037+ENSMUSG00000098754+ENSMUSG00000027338:E003	ENSMUSG00000079037+ENSMUSG00000098754+ENSMUSG00000027338	E003	106.856516075549	0.00195950415839062	162.983219670487	2.52282526712226e-37	7.4578830683579e-35	21.3686257418815	7.10091715721487	-1.58941684762513	2	131909957	131910003	47	+	128	218	116	19
ENSMUSG00000058076:E006	ENSMUSG00000058076	E006	2716.71626612445	0.000795701733142161	162.684540760936	2.93182489555212e-37	8.65388036817133e-35	58.6027258872123	54.9295251755327	-0.0933859518148354	1	171143558	171143659	102	-	3693	3766	2812	1178
ENSMUSG00000021771:E011	ENSMUSG00000021771	E011	1271.20533473061	0.000267757087824222	162.585866212968	3.08102420303574e-37	9.08057642297722e-35	50.0606347058622	42.1543029787236	-0.247996678241814	14	21833801	21833850	50	+	1427	1896	1244	774
ENSMUSG00000032531:E041	ENSMUSG00000032531	E041	996.960584137543	0.00147101121093767	162.517780046798	3.18837724404642e-37	9.38284285572025e-35	39.8710272740628	52.2555691162722	0.390244023286392	9	102732342	102733413	1072	+	603	1557	544	1331
ENSMUSG00000027187:E001	ENSMUSG00000027187	E001	2702.30858924371	0.00204303687707192	162.220902783484	3.70192884379587e-37	1.08777788419394e-34	55.1495347163322	71.4136711280215	0.372851569877963	2	103453849	103454594	746	-	1714	3416	1922	3585
ENSMUSG00000023055:E001	ENSMUSG00000023055	E001	285.987181992761	0.00131078879529018	162.174606925303	3.78915458069623e-37	1.11173909015456e-34	21.5021299643389	34.7674491534693	0.693257644318589	15	102706779	102706971	193	-	253	174	219	408
ENSMUSG00000064966+ENSMUSG00000030744:E003	ENSMUSG00000064966+ENSMUSG00000030744	E003	356.628978786759	0.000617250184881185	162.044996429017	4.0444402151885e-37	1.1848635647185e-34	23.9445430587759	36.7339773460464	0.617418206901978	7	99478316	99478892	577	-	373	266	315	404
ENSMUSG00000037493:E005	ENSMUSG00000037493	E005	1164.18853202842	0.000294807048012255	161.974429888704	4.1905902600324e-37	1.22584474246311e-34	48.6866848481652	40.5235629105099	-0.264766244338836	9	54554487	54554521	35	-	1394	1694	1095	701
ENSMUSG00000040118:E026	ENSMUSG00000040118	E026	465.697654298997	0.000460600452455388	161.774409706482	4.63419314953258e-37	1.35358556862273e-34	33.5385293543679	27.7045200272109	-0.275698055939728	5	16333764	16333825	62	+	573	672	460	253
ENSMUSG00000038170+ENSMUSG00000098381:E001	ENSMUSG00000038170+ENSMUSG00000098381	E001	938.242662219193	0.00139677335537912	161.571952191392	5.13104570369816e-37	1.49647597931792e-34	36.8987517800419	52.5203971978272	0.509305813719755	3	97689824	97689864	41	-	922	442	783	1280
ENSMUSG00000003316:E001	ENSMUSG00000003316	E001	1256.80138751615	0.000589974150070059	161.498819548789	5.32333213337964e-37	1.55024620809245e-34	44.5393374352983	53.8182303641177	0.273014856632226	8	111154421	111157524	3104	-	1057	1637	922	1419
ENSMUSG00000012422:E003	ENSMUSG00000012422	E003	126.213854804614	0.0025681916813728	161.300627138873	5.88144365002384e-37	1.71023292633338e-34	19.7805870174141	5.52747065891012	-1.83939387376965	13	90089762	90089783	22	+	193	233	131	8
ENSMUSG00000004937:E001	ENSMUSG00000004937	E001	1992.91067477258	0.00193239367539641	161.071763834459	6.59911328931236e-37	1.91607310458732e-34	48.6084270093238	63.4092855500743	0.383487673073716	10	81044075	81045003	929	-	2646	1337	1929	1761
ENSMUSG00000031808:E014	ENSMUSG00000031808	E014	2106.11505818711	0.00250571272264428	160.963910570797	6.96705629540723e-37	2.01990960429423e-34	49.1733885320257	65.3001398170147	0.409208306275046	8	71585902	71586708	807	+	2632	1374	2127	1933
ENSMUSG00000008730:E001	ENSMUSG00000008730	E001	1901.29805749627	0.000487703389052206	160.861240028382	7.33636322223006e-37	2.12383374240234e-34	53.2337591224415	60.5057926776508	0.184731822791292	3	103739815	103743561	3747	-	1404	2344	1175	2550
ENSMUSG00000025809:E023	ENSMUSG00000025809	E023	2215.41180918161	0.000785749561613294	160.836893593403	7.42677142115891e-37	2.14683059612697e-34	54.3772743047771	65.1306858474477	0.260333581630538	8	128732618	128733200	583	+	1519	2420	1281	3296
ENSMUSG00000006333:E024	ENSMUSG00000006333	E024	3687.40153835065	0.000517011214716984	160.754289638502	7.74189871263288e-37	2.23462255791273e-34	62.9578984281465	72.5208645797705	0.204008741080671	7	3706651	3706857	207	+	4144	2580	3635	3726
ENSMUSG00000039512:E026	ENSMUSG00000039512	E026	864.401316072838	0.000473083598738619	160.732940152359	7.82549755040516e-37	2.25542594936552e-34	40.2504625556736	46.5517485600411	0.209829996114982	17	27895882	27900040	4159	+	688	868	570	1193
ENSMUSG00000019528:E012	ENSMUSG00000019528	E012	873.920843363421	0.000827858452282226	160.61946581406	8.28522111154711e-37	2.3844135310111e-34	44.3871336524736	33.3353023301501	-0.413090736558874	3	20154998	20155069	72	-	1207	891	1023	430
ENSMUSG00000027513:E004	ENSMUSG00000027513	E004	610.555433070865	0.00252896356970853	160.546616695174	8.59449587798157e-37	2.46893343188146e-34	39.7744670829393	30.7630266689107	-0.370645148667152	2	173153348	173153612	265	+	272	1399	667	379
ENSMUSG00000058076:E001	ENSMUSG00000058076	E001	3117.03544116548	0.00265355011015958	160.54438787523	8.6041380113397e-37	2.46893343188146e-34	53.6993177180113	78.3351068859906	0.544755256763455	1	171127165	171129406	2242	-	2939	2522	2207	4136
ENSMUSG00000023055:E002	ENSMUSG00000023055	E002	904.659673124165	0.00118365529149342	160.336983793146	9.55040758997918e-37	2.73645046053257e-34	37.7200506940941	49.7893726051702	0.400506221215657	15	102706972	102707546	575	-	883	684	801	1067
ENSMUSG00000021595:E033	ENSMUSG00000021595	E033	827.279670787196	0.000329070105690146	160.312837970118	9.6671267604774e-37	2.76584411223963e-34	37.0722644961197	46.6657465552773	0.33202373349278	13	69633572	69634046	475	+	849	608	781	912
ENSMUSG00000021816:E009	ENSMUSG00000021816	E009	1164.247636492	0.000293174480071723	160.263778690612	9.90868809676645e-37	2.83081816519854e-34	47.3742521811054	42.2193906895642	-0.166197412171125	14	20509416	20509448	33	-	1449	1456	1141	743
ENSMUSG00000032648:E021	ENSMUSG00000032648	E021	806.480944126367	0.000507730588208115	160.237940926517	1.00383271351519e-36	2.86367426194601e-34	36.0496065861936	48.5324878014156	0.428967300078054	19	6393924	6394184	261	+	653	682	631	1087
ENSMUSG00000020993:E001	ENSMUSG00000020993	E001	1225.25217865106	0.00029561347905035	159.886660417494	1.19787561252863e-36	3.41225417206155e-34	45.1842118116203	52.1025665619337	0.205535684411407	12	59043093	59043676	584	-	1135	1483	879	1378
ENSMUSG00000005873:E001	ENSMUSG00000005873	E001	6178.93130375371	0.00193161214037325	159.689803804099	1.32258279091317e-36	3.76201754383904e-34	70.5670876444621	86.8613486397205	0.299718882618484	18	34344889	34347168	2280	-	5469	6503	4272	7784
ENSMUSG00000021898:E004	ENSMUSG00000021898	E004	233.478911564642	0.00148809342518756	159.598080397974	1.38504408777244e-36	3.93396745847447e-34	28.247545779858	13.4873153996623	-1.0665223141405	14	26894620	26894672	53	+	302	471	212	62
ENSMUSG00000036737:E001	ENSMUSG00000036737	E001	2561.69972166261	0.000773556953615746	159.354185032927	1.5658597410597e-36	4.44109593631741e-34	57.2839306605526	67.063084928007	0.227388359558487	9	119238432	119240669	2238	-	2232	2104	1727	3597
ENSMUSG00000019966:E015	ENSMUSG00000019966	E015	1170.92331441669	0.00076722903762802	159.217361528426	1.67744372196451e-36	4.75068569466006e-34	45.0071979457189	52.1132658732958	0.211494921164389	10	100096399	100100413	4015	+	702	2064	623	1460
ENSMUSG00000026308:E008	ENSMUSG00000026308	E008	1836.001564309	0.000504750049148044	159.009140599713	1.86270148315887e-36	5.26773056143388e-34	52.5810837094231	58.6523217098195	0.157644340854199	1	91361009	91362416	1408	+	1714	1660	1532	2164
ENSMUSG00000032216:E039	ENSMUSG00000032216	E039	1268.99139835299	0.000522294322185512	158.910668409957	1.9573076841058e-36	5.52729003122853e-34	48.236732705721	40.4479050896492	-0.254067206850002	9	72741628	72741687	60	+	1243	2388	1334	579
ENSMUSG00000028936:E010	ENSMUSG00000028936	E010	1440.84916171433	0.000355849899929215	158.802773620882	2.06649253769635e-36	5.82721119080837e-34	49.7359211756424	43.4211760032088	-0.195889397617807	4	152327557	152327585	29	+	1962	1545	1662	712
ENSMUSG00000032648:E008	ENSMUSG00000032648	E008	16261.115654395	0.000402286419955677	158.750536774592	2.12152178698286e-36	5.973777995237e-34	96.9913458625097	90.5670485107251	-0.0988697849636462	19	6388063	6388174	112	+	18860	19102	17995	10341
ENSMUSG00000024640:E003	ENSMUSG00000024640	E003	496.745776398885	0.000951489650713977	158.612159154996	2.27448387511165e-36	6.39528657171839e-34	29.1655987660742	39.5409699465077	0.439080568244802	19	15905130	15906151	1022	-	395	947	333	450
ENSMUSG00000028618:E015	ENSMUSG00000028618	E015	1928.73044177127	0.000679814849812448	158.432169693271	2.49006459930603e-36	6.99140117582485e-34	51.0108691923681	61.7726572565956	0.276163708484066	4	107200507	107200698	192	+	1792	2202	1541	2101
ENSMUSG00000068699:E051	ENSMUSG00000068699	E051	33.0660922098834	0.016559684385997	158.423130962219	2.50141406077e-36	7.01320528459267e-34	1.20202636356343	19.3444774374371	4.00838131346412	6	29460905	29460937	33	+	0	1	1	100
ENSMUSG00000007097:E026	ENSMUSG00000007097	E026	1965.69299311788	0.000279316055642484	158.260604405517	2.71455056540183e-36	7.59339505878224e-34	56.2131609657512	50.1769605682777	-0.16388285927041	1	172293572	172293676	105	-	2492	1811	2344	1202
ENSMUSG00000029767:E022	ENSMUSG00000029767	E022	3807.41321297088	0.000185182681201167	158.259461571132	2.7161118361698e-36	7.59339505878224e-34	66.5280148912739	72.5420618856272	0.124855765827549	6	29375032	29376129	1098	+	2771	4804	2588	4883
ENSMUSG00000019326:E004	ENSMUSG00000019326	E004	536.186681508341	0.000471518206501818	158.253530784056	2.72422855082865e-36	7.60522223880264e-34	32.2912053079459	30.6951137516081	-0.0731322760114551	11	101335717	101336002	286	+	332	1919	221	212
ENSMUSG00000073725:E027	ENSMUSG00000073725	E027	1187.16272438433	0.000296471233586329	158.224291771464	2.76460025170378e-36	7.70693361905877e-34	44.3544647678848	52.2535459846015	0.23644960836665	1	24762623	24765448	2826	+	991	1541	841	1374
ENSMUSG00000030935:E026	ENSMUSG00000030935	E026	274.010148523817	0.0010567221003234	158.184500825046	2.82050441506034e-36	7.85159421078916e-34	20.7755363201355	33.1051513614096	0.672170005932877	7	119784349	119784889	541	+	274	225	277	280
ENSMUSG00000036352:E001	ENSMUSG00000036352	E001	1675.90191710465	0.000610655943328797	157.944031527043	3.18324693389981e-36	8.84879344418076e-34	48.55510686133	59.2973240193805	0.288343958639176	2	25998543	25998805	263	-	1819	1306	1360	1920
ENSMUSG00000034659:E014	ENSMUSG00000034659	E014	660.954277618408	0.00110653867298892	157.799881844812	3.42269241322551e-36	9.50090865082846e-34	39.0213045532526	28.448440779819	-0.455912428120853	19	10881652	10881698	47	-	835	997	723	261
ENSMUSG00000020044:E010	ENSMUSG00000020044	E010	374.622733441488	0.000633303677223347	157.478770816069	4.02284345745597e-36	1.11510257639833e-33	31.399184061982	25.412370205228	-0.305196128322879	10	86344554	86344675	122	+	369	762	307	213
ENSMUSG00000023150:E023	ENSMUSG00000023150	E023	2888.39845461854	0.000837065300051335	157.279739470525	4.44655301078749e-36	1.23080838911611e-33	58.613531958251	70.0161419608929	0.256453793909961	1	151363366	151364415	1050	+	2325	3074	2085	3725
ENSMUSG00000002957:E022	ENSMUSG00000002957	E022	1436.81293785917	0.000634374164489625	157.1429210143	4.76343093929469e-36	1.31500539600789e-33	46.7739081981455	55.6545413550899	0.250795436539266	7	141631292	141633011	1720	+	1322	1482	1225	1592
ENSMUSG00000046139:E019	ENSMUSG00000046139	E019	663.893742141028	0.000647972717146632	157.142612062522	4.76417145688559e-36	1.31500539600789e-33	34.8655674264301	43.8643359102181	0.331245465618356	19	11943331	11945096	1766	+	524	627	451	929
ENSMUSG00000042613:E010	ENSMUSG00000042613	E010	541.81754343182	0.000512479684389735	157.075799175023	4.92704832746662e-36	1.3580471881529e-33	34.3045294801605	29.8481829967249	-0.200755968309351	3	89443452	89443516	65	+	710	578	640	278
ENSMUSG00000030996:E002	ENSMUSG00000030996	E002	1506.7815925256	0.00291264784284863	156.74785208809	5.81095963248545e-36	1.59942781738135e-33	53.323850863095	35.0754901294923	-0.604317707035632	7	102106260	102106365	106	+	2114	2045	1787	434
ENSMUSG00000047187:E004	ENSMUSG00000047187	E004	1036.93944517842	0.000904651458627122	156.738498857904	5.83837093527015e-36	1.60471561136306e-33	43.8945361107795	39.0118378374881	-0.170129402681509	4	8577955	8578037	83	+	1348	1236	1173	517
ENSMUSG00000003813:E003	ENSMUSG00000003813	E003	1591.17814014331	0.000340044846707471	156.553168206797	6.40898794186257e-36	1.75908292040199e-33	47.6940736121638	56.0631736732279	0.233243405592621	8	84834911	84835619	709	-	2009	1046	1566	1475
ENSMUSG00000007097:E018	ENSMUSG00000007097	E018	2797.2278882658	0.000166399527675763	156.533208470972	6.47367660190365e-36	1.77434952890664e-33	62.1479175305967	57.9234521415868	-0.101558462655224	1	172285964	172286073	110	-	3344	2603	3316	1869
ENSMUSG00000020386:E010	ENSMUSG00000020386	E010	14121.5789144237	0.000976524973013949	156.501383490279	6.5781733328162e-36	1.80046904179785e-33	88.1445159742107	100.196530985137	0.184889841957458	11	51791327	51791925	599	+	14303	13472	12330	14960
ENSMUSG00000020044:E007	ENSMUSG00000020044	E007	221.343840037505	0.000715352165479357	156.395513350845	6.93808867043416e-36	1.89632692266288e-33	25.6298209489288	17.8168386543915	-0.524582026161557	10	86338373	86338455	83	+	216	485	195	98
ENSMUSG00000020154:E032	ENSMUSG00000020154	E032	1522.36120769213	0.00108168849511546	156.142525385936	7.87993560007444e-36	2.15065173278432e-33	47.670159281805	58.7844547428302	0.302348246019358	10	116383853	116389538	5686	+	830	2778	690	2014
ENSMUSG00000030120:E001	ENSMUSG00000030120	E001	166.421656623296	0.00599805034405715	156.139846110386	7.89056579085703e-36	2.15065173278432e-33	21.6913934692612	2.05936474786392	-3.39685145257532	6	124931388	124931586	199	+	257	178	261	1
ENSMUSG00000022337:E011	ENSMUSG00000022337	E011	1348.00203219179	0.000278380488318626	156.100538750508	8.04817893723733e-36	2.19055983540956e-33	45.4140225628833	53.3603449521664	0.232630163330476	15	43527397	43527777	381	+	1377	1642	1156	1253
ENSMUSG00000090118+ENSMUSG00000036913+ENSMUSG00000031985:E046	ENSMUSG00000090118+ENSMUSG00000036913+ENSMUSG00000031985	E046	1316.67428567598	0.000507678416930112	156.079648175741	8.13322253974276e-36	2.21063247858691e-33	45.1086723702011	55.0085745663883	0.286251693446732	8	124889619	124890057	439	+	1262	1190	975	1631
ENSMUSG00000023806:E005	ENSMUSG00000023806	E005	55.720735289599	0.00964247601925654	156.049734121086	8.25656710760012e-36	2.24104531182126e-33	3.26238177815125	19.388450577961	2.57119998801188	17	6911278	6911423	146	-	2	5	2	165
ENSMUSG00000053477:E047	ENSMUSG00000053477	E047	1406.26582675897	0.000555324700790918	155.882114811548	8.98313769575666e-36	2.43487822823295e-33	47.9788460721479	55.7426014976072	0.216381874209692	18	69684529	69687925	3397	+	776	2122	790	1954
ENSMUSG00000020402:E006	ENSMUSG00000020402	E006	4403.9559555661	0.0010798953750886	155.684303047547	9.92326604939262e-36	2.6859796947912e-33	74.250767756788	63.789630547805	-0.219084020687912	11	52374918	52374967	50	+	5152	5604	4305	3023
ENSMUSG00000031392+ENSMUSG00000076127+ENSMUSG00000092907:E004	ENSMUSG00000031392+ENSMUSG00000076127+ENSMUSG00000092907	E004	730.045009148836	0.000451431952557484	155.467911454651	1.10647534261894e-35	2.99081507734589e-33	35.9623883580171	45.2118879403786	0.330213325156226	X	74014126	74014805	680	-	642	587	554	975
ENSMUSG00000030884:E016	ENSMUSG00000030884	E016	104.232893182855	0.00296740611096757	155.393796084256	1.14851835743783e-35	3.10017580019129e-33	11.2467500281734	25.4339900488671	1.1772496414917	7	120650930	120650930	1	+	45	69	36	219
ENSMUSG00000044951:E011	ENSMUSG00000044951	E011	1876.6826189326	0.000246994377595628	155.145599472803	1.30129548868638e-35	3.50772623340148e-33	57.5938362097992	55.4845395498182	-0.0538285915317628	13	32722143	32722236	94	-	1337	3699	835	2113
ENSMUSG00000029661:E073	ENSMUSG00000029661	E073	1551.59884823114	0.00266028446954421	155.096088634286	1.33412188446656e-35	3.59126526198537e-33	42.2032897435461	65.6497692711577	0.637434479419999	6	4540516	4541543	1028	+	294	4324	356	1999
ENSMUSG00000005882:E038	ENSMUSG00000005882	E038	112.97863008971	0.00202335146677035	154.866968537595	1.49714999805759e-35	4.02457775164662e-33	19.2781746886406	5.011047169172	-1.94378443655737	2	155930037	155930043	7	-	180	192	121	7
ENSMUSG00000024045:E001	ENSMUSG00000024045	E001	988.808951978618	0.000884601399805699	154.790660510728	1.5557545280543e-35	4.17637928163471e-33	40.5471050589741	49.5784914672381	0.290115460933405	17	32303676	32305706	2031	-	881	1291	730	1073
ENSMUSG00000028069:E009	ENSMUSG00000028069	E009	724.313748564	0.000829841549517332	154.725365859976	1.60771882509309e-35	4.30996381689133e-33	34.7595531740518	43.8289848336859	0.334475726804556	3	88054958	88055990	1033	+	931	366	729	702
ENSMUSG00000039959:E001	ENSMUSG00000039959	E001	1082.07329491503	0.000410691227434802	154.561157954536	1.74620440084267e-35	4.67481133838727e-33	43.4592655805823	49.8181020118209	0.197006263726171	5	135406523	135411269	4747	-	753	1858	751	1147
ENSMUSG00000048076:E002	ENSMUSG00000048076	E002	6795.99397198174	0.00134810171914281	154.504048132159	1.79711373005658e-35	4.80452954569144e-33	74.7361159882786	84.9662506529015	0.185084314512818	11	59211414	59212695	1282	-	7558	5824	5669	7244
ENSMUSG00000047187:E006	ENSMUSG00000047187	E006	1712.30955824383	0.000199613727801412	154.405044735307	1.88891023017607e-35	5.04305531002724e-33	50.931220908461	51.6160215210924	0.0192686436150012	4	8582382	8582493	112	+	2129	1833	1832	1124
ENSMUSG00000062908:E016	ENSMUSG00000062908	E016	1389.9077002889	0.000334096827504776	154.277635178745	2.01397909155364e-35	5.3696414204205e-33	49.7694461834479	43.030048090161	-0.209915880675422	3	153939070	153939167	98	-	1675	2300	1290	700
ENSMUSG00000024712:E005	ENSMUSG00000024712	E005	795.257029160099	0.000686864070795966	154.137106862553	2.16155201994501e-35	5.75525724080542e-33	43.3052844867304	35.3722639516909	-0.291924526218722	19	17398578	17398680	103	+	1019	912	754	549
ENSMUSG00000028657:E015	ENSMUSG00000028657	E015	632.066542170413	0.00112123702277529	154.128519906583	2.17091225856744e-35	5.77232591273275e-33	33.6819337173992	43.5215948164349	0.369756456528276	4	122857510	122859078	1569	+	411	1159	364	717
ENSMUSG00000033065:E013	ENSMUSG00000033065	E013	8586.1643151932	0.000212995992550323	154.08789001236	2.21575363421503e-35	5.88356247908566e-33	83.5264336832973	78.959231000734	-0.0811249016292684	15	98125026	98125090	65	+	8634	13503	8656	5427
ENSMUSG00000031703:E001	ENSMUSG00000031703	E001	1213.02002739228	0.00116733783232917	153.902693831065	2.43217134236977e-35	6.44947245744011e-33	42.6308830823389	55.2609292549194	0.374360881894263	8	85717557	85718927	1371	-	972	1446	848	1511
ENSMUSG00000019326:E005	ENSMUSG00000019326	E005	442.430432531071	0.00055794138792553	153.812744190402	2.54478932771851e-35	6.7389740440576e-33	29.9992180491535	27.132293601227	-0.144913886790994	11	101336349	101336478	130	+	266	1630	180	159
ENSMUSG00000005873:E003	ENSMUSG00000005873	E003	2022.57711589619	0.000627777415485234	153.791002657924	2.57278359500602e-35	6.80390005372282e-33	55.4819221600569	53.0241539788988	-0.0653680732312423	18	34357092	34357230	139	-	2411	3060	1762	1284
ENSMUSG00000025153:E022	ENSMUSG00000025153	E022	1605.81962096749	0.00114381744596254	153.779296757925	2.5879833765181e-35	6.83486060482913e-33	39.5579998729227	34.626341338254	-0.192099523900697	11	120812970	120813124	155	-	3299	1018	2017	163
ENSMUSG00000014353:E034	ENSMUSG00000014353	E034	575.331486637848	0.000535556440370142	153.731915045827	2.65043015273159e-35	6.99034878745643e-33	32.1793074146138	41.3586594986982	0.362056150610449	2	128851793	128854261	2469	+	468	786	454	616
ENSMUSG00000025153:E023	ENSMUSG00000025153	E023	1563.59451347029	0.00160850598380774	153.638563448695	2.77790661519017e-35	7.31669944521515e-33	39.3063033175093	32.5360967438698	-0.2727195017639	11	120813210	120813328	119	-	3291	1008	1904	140
ENSMUSG00000041737:E001	ENSMUSG00000041737	E001	1713.8147609926	0.00189364026773843	153.399418977809	3.13315006148096e-35	8.24127957972717e-33	43.6863516085509	58.1578625720168	0.412791621463126	9	31426199	31426956	758	-	2237	3095	1141	976
ENSMUSG00000093156+ENSMUSG00000021957:E027	ENSMUSG00000093156+ENSMUSG00000021957	E027	3836.61937897246	0.000361120635326698	153.284358832965	3.31991577787079e-35	8.72081715299004e-33	58.3776097118447	67.7102340219097	0.213958765057686	14	30573337	30574722	1386	+	7384	1323	4366	1726
ENSMUSG00000027288:E007	ENSMUSG00000027288	E007	1911.80252811803	0.000279560993393184	153.169447814776	3.51755150305869e-35	9.22758437058419e-33	57.6781867947885	52.0107631006035	-0.149215606611951	2	120513617	120513688	72	-	2266	1445	2000	1689
ENSMUSG00000089704+ENSMUSG00000031826+ENSMUSG00000092329:E060	ENSMUSG00000089704+ENSMUSG00000031826+ENSMUSG00000092329	E060	546.245584186911	0.000994460762631879	153.092501378943	3.65642697584916e-35	9.57905550628821e-33	30.377028054693	42.6189192916859	0.488513280218088	8	124345300	124345722	423	+	500	441	389	735
ENSMUSG00000049354:E009	ENSMUSG00000049354	E009	1634.50291976756	0.000457141116633135	153.0786052882	3.68208545744012e-35	9.63337914238125e-33	51.4523997605488	55.9132135974837	0.119950899310847	11	106054683	106059324	4642	+	1378	2132	1165	1870
ENSMUSG00000028284:E034	ENSMUSG00000028284	E034	2724.50072597326	0.000709136030663869	153.045805144759	3.74336580224636e-35	9.78063018381853e-33	58.7160964232749	67.4122233865621	0.199254151125828	4	32019561	32023467	3907	+	2587	2323	2036	3450
ENSMUSG00000022186:E017	ENSMUSG00000022186	E017	1226.93356966407	0.000351681441432768	153.020205657826	3.79190100852066e-35	9.89423258087301e-33	48.9103391203019	43.130048252399	-0.181446137539794	15	4128834	4128923	90	+	1298	1999	1103	803
ENSMUSG00000030105:E007	ENSMUSG00000030105	E007	4084.07731100368	0.00134477266739452	152.994620107586	3.84103861965027e-35	1.00091022075675e-32	65.0788727887581	75.862180018994	0.221191567590183	6	108821503	108823723	2221	+	3524	4534	3242	4741
ENSMUSG00000055737:E016	ENSMUSG00000055737	E016	721.140330084632	0.0015892235518516	152.723723001698	4.40203188151433e-35	1.14557025950611e-32	39.5401190275669	29.7524523492693	-0.410308626392124	15	3388648	3388713	66	-	770	1487	694	267
ENSMUSG00000022037:E003	ENSMUSG00000022037	E003	102.862805830592	0.00115074341774451	152.628098658305	4.61904320151522e-35	1.20044822901743e-32	18.8020851955941	3.16823404081586	-2.56914185117568	14	65968654	65968688	35	+	150	124	158	3
ENSMUSG00000022403:E001	ENSMUSG00000022403	E001	2753.19350883969	0.00293831883170766	152.591668450729	4.70450485845634e-35	1.22103738964216e-32	53.6127709395905	73.8645398067518	0.462305233366095	15	81363669	81365449	1781	-	2082	3501	1573	3708
ENSMUSG00000022884+ENSMUSG00000064382+ENSMUSG00000064880+ENSMUSG00000088524+ENSMUSG00000087935+ENSMUSG00000065208:E008	ENSMUSG00000022884+ENSMUSG00000064382+ENSMUSG00000064880+ENSMUSG00000088524+ENSMUSG00000087935+ENSMUSG00000065208	E008	159.847273406313	0.00131614546920736	152.561355915992	4.77681913323782e-35	1.23816417316076e-32	22.8121342334281	9.55053062635703	-1.25614863064039	16	23107773	23107776	4	+	179	301	202	27
ENSMUSG00000025428:E003	ENSMUSG00000025428	E003	1474.75449816642	0.00704654624900961	152.453261439772	5.04386169908461e-35	1.30565297194108e-32	56.0492391561519	28.1508461978838	-0.993516499689041	18	77773992	77774110	119	+	2046	1770	2065	296
ENSMUSG00000093156+ENSMUSG00000021957:E010	ENSMUSG00000093156+ENSMUSG00000021957	E010	1352.945560236	0.000480615654412782	152.095414873006	6.03910208625024e-35	1.56121558794584e-32	42.3145991849696	29.6332398462206	-0.513939134203296	14	30559752	30559865	114	+	2839	520	1818	166
ENSMUSG00000022960+ENSMUSG00000022956:E028	ENSMUSG00000022960+ENSMUSG00000022956	E028	288.751414704657	0.000775754100434976	151.905663663842	6.6442191021259e-35	1.7153831000631e-32	22.3975922419329	34.0932932059999	0.606144312014413	16	91926572	91926684	113	-	247	218	185	427
ENSMUSG00000055737:E001	ENSMUSG00000055737	E001	5223.66033948213	0.00207392417732898	151.872993773134	6.75436044000278e-35	1.74152151434475e-32	65.3484727621559	86.2221848650176	0.399905601126401	15	3317760	3319008	1249	-	3610	6798	3010	7195
ENSMUSG00000025935:E001	ENSMUSG00000025935	E001	772.170951668997	0.000724654648021022	151.813549984652	6.95947071731868e-35	1.79204539531294e-32	36.979777584531	45.7931067052915	0.308393896287476	1	13564698	13566396	1699	-	564	1241	525	851
ENSMUSG00000030189:E008	ENSMUSG00000030189	E008	6038.04630051638	0.00030868260986904	151.714047657623	7.31683768210018e-35	1.88159067110597e-32	70.9543997084605	68.3768112285929	-0.05338500118395	6	131383501	131383534	34	-	9948	3688	8111	2130
ENSMUSG00000060992:E001	ENSMUSG00000060992	E001	119.046183354342	0.00329498790002605	151.688748335712	7.41059109062427e-35	1.90319928510891e-32	18.7293131726284	3.49214108765374	-2.42311424285065	15	103272911	103272941	31	+	171	197	153	3
ENSMUSG00000015846:E021	ENSMUSG00000015846	E021	2689.41035683701	0.000397604328416766	151.558209046829	7.91377429040978e-35	2.0297638284202e-32	58.3025882106765	66.7732030441927	0.195709316528789	2	27761418	27762957	1540	+	2658	2250	2197	3190
ENSMUSG00000025199:E002	ENSMUSG00000025199	E002	348.149504029537	0.000829908139020553	151.402304168174	8.55970122443915e-35	2.19256074636164e-32	25.3293676019654	35.7284229014212	0.496261175163141	19	44073336	44074372	1037	-	244	508	231	423
ENSMUSG00000033174:E014	ENSMUSG00000033174	E014	530.71185426008	0.000373143375327358	151.354822179666	8.76670572033118e-35	2.24264938046715e-32	33.6662764466511	30.9957079105676	-0.119235711157422	6	88818574	88818663	90	+	554	1099	425	276
ENSMUSG00000040181:E002	ENSMUSG00000040181	E002	879.521027396007	0.000694444812805912	151.194370743893	9.50397720850518e-35	2.42808006755881e-32	37.2360936644153	48.9142972055622	0.393554481807531	1	162829767	162830049	283	-	848	1124	657	911
ENSMUSG00000030278:E011	ENSMUSG00000030278	E011	138.047636522528	0.00130744250046051	151.131332358584	9.81032494574887e-35	2.50307818935223e-32	20.8686076608028	3.37141598932159	-2.62990779467538	6	113435714	113435724	11	-	173	271	175	3
ENSMUSG00000052997:E001	ENSMUSG00000052997	E001	423.84995644697	0.00053025922017006	151.082225577008	1.00557961066758e-34	2.56236873240135e-32	27.1543875683311	38.3729878620203	0.49890577732751	7	34140689	34141082	394	-	389	480	313	489
ENSMUSG00000003865:E018	ENSMUSG00000003865	E018	80.2158036863021	0.00137103230904853	150.678594457322	1.23207541803306e-34	3.13543166655701e-32	17.2536958359287	3.60769938253873	-2.25775439436854	7	45451025	45451562	538	+	110	145	98	4
ENSMUSG00000026663:E001	ENSMUSG00000026663	E001	1374.23454812125	0.00147290259771845	150.619399190055	1.26933311290785e-34	3.22605131856935e-32	45.602170989568	56.1412445844047	0.299958538402925	1	170704674	170710087	5414	-	1041	1678	1073	1643
ENSMUSG00000030057:E006	ENSMUSG00000030057	E006	6269.32827190521	0.00021231822058547	150.542945770202	1.31912542569443e-34	3.34825171929375e-32	77.9738589063222	75.2324558114794	-0.0516353499084461	6	87845122	87845320	199	-	7263	6524	6218	5033
ENSMUSG00000034432:E023	ENSMUSG00000034432	E023	1725.77677443131	0.0003832667175589	150.289992986025	1.49821645198494e-34	3.7979010779864e-32	50.4130729977428	58.7403405957321	0.220553732430323	1	90612394	90612622	229	+	1730	1426	1345	2092
ENSMUSG00000022698:E004	ENSMUSG00000022698	E004	215.067220932117	0.000697637003640968	150.189082200539	1.57627152752572e-34	3.99059748245444e-32	25.5709559355494	17.9269579476732	-0.512375398893132	16	44139892	44140111	220	+	285	234	244	114
ENSMUSG00000001847:E002	ENSMUSG00000001847	E002	8080.34628497121	0.00183925073603059	150.05331118656	1.68774639363674e-34	4.2672944927897e-32	75.9097440264967	92.0421995926832	0.278010374353945	5	143505482	143507059	1578	-	7051	7716	5863	10431
ENSMUSG00000015733:E010	ENSMUSG00000015733	E010	1021.51345592179	0.000274914854435193	149.909099291531	1.8147988788713e-34	4.58261304512717e-32	46.4533495372412	40.2181663889875	-0.2079353181072	6	17650040	17650054	15	+	1182	1391	937	716
ENSMUSG00000047187:E005	ENSMUSG00000047187	E005	1279.20638828781	0.000364589882588469	149.685902130497	2.03055386923942e-34	5.1208161224538e-32	46.4994610102485	45.2431548293604	-0.0395144608581277	4	8578471	8578563	93	+	1638	1435	1369	769
ENSMUSG00000005683:E011	ENSMUSG00000005683	E011	18113.3890496813	0.00121512144509041	149.675985311272	2.04071391595567e-34	5.13981508268589e-32	93.4263505011396	106.387425741599	0.187426225947814	10	128360968	128362479	1512	+	15352	17671	12837	23796
ENSMUSG00000007655:E017	ENSMUSG00000007655	E017	1205.4577321748	0.000790739046599906	149.570891371326	2.15156035493015e-34	5.41203159818921e-32	47.2174131995645	41.2348868880076	-0.195453555752582	6	17339113	17339153	41	+	874	3711	625	582
ENSMUSG00000010663:E012	ENSMUSG00000010663	E012	1275.34096501893	0.00181824105797458	149.522247869777	2.20488555945026e-34	5.53904613880998e-32	43.109173401207	54.3559775328119	0.334443797548316	19	10194871	10196870	2000	+	1452	1282	1065	1235
ENSMUSG00000070738:E040	ENSMUSG00000070738	E040	1099.71401479804	0.00162280817607808	149.156225952227	2.65089190094321e-34	6.65095183629211e-32	39.9510100617073	53.8167955832834	0.429824512495152	1	87942383	87944490	2108	+	879	1557	855	1172
ENSMUSG00000020386:E002	ENSMUSG00000020386	E002	2165.4722234276	0.000537208314923732	149.057007372832	2.78663236629241e-34	6.98256569550181e-32	57.1596767231562	49.9809085489391	-0.193620630177731	11	51763694	51763791	98	+	2861	2815	2296	1053
ENSMUSG00000029767:E003	ENSMUSG00000029767	E003	146.515101749673	0.00457962483613118	148.452794593975	3.77705532565507e-34	9.45220170230238e-32	23.8925274661767	7.35783849686281	-1.69920556217665	6	29348119	29348208	90	+	175	271	185	19
ENSMUSG00000024750:E009	ENSMUSG00000024750	E009	968.01688608245	0.000254331457586682	148.382148834435	3.91377532364837e-34	9.78183912244365e-32	45.1216789129378	40.9615388165712	-0.139550834758851	19	21277039	21277089	51	+	751	1451	1061	748
ENSMUSG00000031207:E017	ENSMUSG00000031207	E017	2047.85026662717	0.00156835858709117	148.240107005018	4.20382990998365e-34	1.0493381450561e-31	51.6630515510827	64.7811995438563	0.326442321758161	X	96166470	96168552	2083	+	1291	2801	1363	2692
ENSMUSG00000028830:E042	ENSMUSG00000028830	E042	299.334574372325	0.00122183243019614	148.217141443471	4.25270490591192e-34	1.06018578939765e-31	22.7018194127933	34.6807306994623	0.611326370100227	4	126853552	126854336	785	+	232	230	218	437
ENSMUSG00000045667:E005	ENSMUSG00000045667	E005	370.257336047834	0.00107270953959648	148.043248795133	4.64170075925082e-34	1.15568900150619e-31	31.3897046871249	22.8283850163716	-0.459462655802715	11	72401348	72401394	47	-	374	757	349	163
ENSMUSG00000024858:E004	ENSMUSG00000024858	E004	558.916113527072	0.000509508260910733	147.99222486851	4.76245317747221e-34	1.18424721972676e-31	30.5586608517997	41.2378862836894	0.432389064205228	19	4286165	4287264	1100	-	615	415	529	581
ENSMUSG00000035783:E001	ENSMUSG00000035783	E001	694.581051225734	0.000436045036732785	147.934122583929	4.90378729103585e-34	1.21784437218418e-31	35.3003697413649	44.756397142214	0.342410610495383	19	34241090	34241810	721	-	566	828	457	882
ENSMUSG00000025351:E003	ENSMUSG00000025351	E003	237.137730335543	0.00488026018497275	147.333350319696	6.63528721706284e-34	1.64576988314926e-31	28.1474148575757	11.0318453588066	-1.35132828815222	10	128910395	128910471	77	+	412	272	273	40
ENSMUSG00000013936:E012	ENSMUSG00000013936	E012	1583.27981213352	0.000169689355910675	147.285299682961	6.79772654756895e-34	1.68392593659006e-31	51.2367669181509	43.4238532075084	-0.238691694407654	5	122101797	122101838	42	+	1431	3085	1788	656
ENSMUSG00000031010:E059	ENSMUSG00000031010	E059	34.1788320794082	0.017766576023671	147.154115185143	7.26174499200808e-34	1.79659794114538e-31	0.957838271363869	17.6291006274262	4.20203298424285	X	13169899	13173328	3430	+	1	0	0	104
ENSMUSG00000022677:E001	ENSMUSG00000022677	E001	560.599657827985	0.00063479199674253	147.071886246487	7.56861752526812e-34	1.8701556975504e-31	31.55057148382	42.4064392834103	0.426617212732202	16	14299244	14299441	198	-	448	629	364	743
ENSMUSG00000021577:E023	ENSMUSG00000021577	E023	980.698691146898	0.00119315986112453	146.8653573924	8.39778709292934e-34	2.07242136004046e-31	46.5370943283968	34.4701073078042	-0.433035344997995	13	74344851	74344877	27	-	1249	1444	1000	459
ENSMUSG00000031299:E009	ENSMUSG00000031299	E009	2312.72271946553	0.000550328147806849	146.765442245508	8.83094113738593e-34	2.17657118224704e-31	59.6795637532453	55.1853819366975	-0.112950827869204	X	160129410	160129501	92	-	2777	2590	2283	1696
ENSMUSG00000024359:E003	ENSMUSG00000024359	E003	49.7081678733499	0.0150376224569506	146.662406527365	9.30103761729444e-34	2.28955277940791e-31	3.33567385387708	21.119076569277	2.66249661327768	18	34938394	34938583	190	-	4	7	2	144
ENSMUSG00000026489:E020	ENSMUSG00000026489	E020	1304.46760024751	0.000794253288506376	146.638259944506	9.41477720392146e-34	2.31463953423746e-31	50.0814342957034	40.8383191201383	-0.294352393589073	1	180178577	180178631	55	-	1767	1145	1616	689
ENSMUSG00000024750:E002	ENSMUSG00000024750	E002	98.2956557629371	0.00139540192977244	146.538847954396	9.89788504020871e-34	2.43035923036231e-31	18.9572007609516	7.25623598776548	-1.3854526690221	19	21272687	21272742	56	+	94	176	144	17
ENSMUSG00000002831:E010	ENSMUSG00000002831	E010	449.684237762159	0.00185421771476577	146.364060014827	1.08081873093578e-33	2.65055218053473e-31	30.2172285305986	18.8430012650295	-0.681342573170174	17	56109538	56109605	68	-	299	1478	374	71
ENSMUSG00000030591:E006	ENSMUSG00000030591	E006	1854.25557261509	0.000374837285012116	146.34461869363	1.09144776455903e-33	2.67326839335009e-31	53.9647467098844	45.6389789799159	-0.241750736048486	7	29179143	29179215	73	-	2635	2115	2119	783
ENSMUSG00000031532:E001	ENSMUSG00000031532	E001	195.655706336178	0.000756845137545485	146.126114282417	1.21834631338432e-33	2.98034921045856e-31	24.1876676739624	13.366447380347	-0.855655594666316	8	34154563	34154836	274	+	260	251	257	54
ENSMUSG00000055762:E019	ENSMUSG00000055762	E019	650.873581069751	0.000409373316951822	146.103829207092	1.23209040731628e-33	3.01020759714084e-31	38.5029394025246	28.1111303256062	-0.453827124178906	15	75900691	75900762	72	-	869	736	820	257
ENSMUSG00000041459:E063	ENSMUSG00000041459	E063	92.4659768647973	0.00248868555364143	146.064766746946	1.25655695171014e-33	3.0661556400969e-31	19.8046479111667	5.47560249417512	-1.85474943121896	4	148626755	148626758	4	-	139	161	98	11
ENSMUSG00000001100:E021	ENSMUSG00000001100	E021	1640.71189375662	0.000396412680641023	145.975594483732	1.31424562355598e-33	3.20292951480271e-31	49.2849097966535	57.5284418479655	0.223129410036295	11	78521794	78522171	378	+	1760	1403	1332	1831
ENSMUSG00000027523:E044	ENSMUSG00000027523	E044	18012.5644792039	0.000608824448806084	145.95322181787	1.32913025568448e-33	3.23517578080773e-31	93.6625586491872	104.983890147959	0.16462360745074	2	174346242	174346502	261	+	18309	14721	15257	20699
ENSMUSG00000031422:E012	ENSMUSG00000031422	E012	256.732562513671	0.000744507178994617	145.800385408077	1.43542345583831e-33	3.48955899951112e-31	28.1706091452394	16.542662868927	-0.767999276551228	X	136739805	136739894	90	-	346	368	284	92
ENSMUSG00000033174:E011	ENSMUSG00000033174	E011	565.595067829475	0.000565351700387393	145.678550507329	1.52621343272223e-33	3.7056689374302e-31	34.583358293242	31.69026471364	-0.126038261041645	6	88808011	88808147	137	+	602	1204	426	291
ENSMUSG00000019804:E008	ENSMUSG00000019804	E008	3475.64006950022	0.000165635446201683	145.579264561795	1.60443090650321e-33	3.89075488898223e-31	65.1951943669873	69.7863355288628	0.0981789528425324	10	42534788	42535370	583	+	3266	3354	2482	4323
ENSMUSG00000031701:E001	ENSMUSG00000031701	E001	6265.0608158715	0.000579235808471147	145.562951260285	1.61766064045684e-33	3.91798207940746e-31	74.7306914636046	83.1156766707397	0.153419741999638	8	85537640	85539407	1768	-	5281	5561	5001	8065
ENSMUSG00000068036:E067	ENSMUSG00000068036	E067	824.841128928011	0.00054023435331185	145.339584425512	1.81017242356422e-33	4.37882723049037e-31	38.8815253460175	47.2645763474322	0.2816745057806	17	13904370	13905794	1425	+	496	1358	428	1086
ENSMUSG00000025190:E002	ENSMUSG00000025190	E002	3993.41283851765	0.000651394139183785	145.315699386413	1.83206858830103e-33	4.42632294559673e-31	65.1971127620165	75.8442543262666	0.218231815015817	19	43500021	43500314	294	-	3208	3740	2662	5604
ENSMUSG00000042608:E022	ENSMUSG00000042608	E022	3870.828482063	0.000487583673990501	145.239142840215	1.90405144076466e-33	4.59456299451002e-31	64.1138858932596	71.0590974380695	0.148382512292435	4	126138810	126141028	2219	+	5498	2223	3865	3238
ENSMUSG00000038393:E010	ENSMUSG00000038393	E010	2289.06218410006	0.000154981979922771	145.15590016048	1.9855344601198e-33	4.78528476325768e-31	57.3992270492884	55.5521704020679	-0.0471880311212388	3	96559938	96560013	76	+	1121	4336	2950	1434
ENSMUSG00000018796:E023	ENSMUSG00000018796	E023	1612.75477080364	0.000192942810968298	145.052614070036	2.09150171326544e-33	5.03447358281206e-31	49.6887598022926	46.3592108485979	-0.100063525425656	8	46524943	46525077	135	+	2010	2522	1625	729
ENSMUSG00000033059:E028	ENSMUSG00000033059	E028	823.254350554946	0.00502421919935746	145.034110044587	2.11107496741884e-33	5.07534581049056e-31	31.2054082496936	55.3074784184392	0.825678482020676	2	150830635	150831758	1124	+	508	1723	355	945
ENSMUSG00000021111:E059	ENSMUSG00000021111	E059	938.587480632707	0.000413895986384465	145.010856904345	2.13593171633596e-33	5.12880447881614e-31	40.4291308992487	49.4571451838639	0.290783774925952	12	105837274	105838529	1256	+	705	1108	548	1302
ENSMUSG00000037851:E052	ENSMUSG00000037851	E052	570.123323087874	0.000475185544439975	144.997590982994	2.15024340265573e-33	5.15684232123678e-31	32.1820940194939	41.9174753942626	0.381293626681612	13	49733742	49734267	526	+	435	583	434	747
ENSMUSG00000036241:E004	ENSMUSG00000036241	E004	1916.28655513049	0.000182017353711935	144.917076438251	2.23918582953307e-33	5.36357635823701e-31	56.7547834788202	51.5817708328703	-0.13788069002966	4	41183245	41183342	98	+	2318	2270	1766	1434
ENSMUSG00000030592:E006	ENSMUSG00000030592	E006	5604.00680656286	0.000629302440952148	144.813306520844	2.35926626865677e-33	5.64429939173095e-31	70.6380251942765	81.2775710375262	0.202412277562868	7	29005495	29005651	157	-	5813	3291	6043	5924
ENSMUSG00000021139+ENSMUSG00000090935+ENSMUSG00000091803:E018	ENSMUSG00000021139+ENSMUSG00000090935+ENSMUSG00000091803	E018	772.736948896609	0.000286912575054864	144.793554268611	2.38284246081245e-33	5.6937424163135e-31	40.1876883810801	34.4227156257635	-0.223392678313197	12	81480937	81481002	66	-	1038	1041	749	403
ENSMUSG00000027559:E005	ENSMUSG00000027559	E005	30193.0730989599	0.000885628474993737	144.627175073963	2.5910180541942e-33	6.18362257524021e-31	107.713808004195	101.171840328715	-0.0903954098273017	3	14869235	14869297	63	+	35615	40173	34413	15472
ENSMUSG00000026473+ENSMUSG00000099227:E003	ENSMUSG00000026473+ENSMUSG00000099227	E003	1289.75368348267	0.000204515711020719	144.52830821707	2.7232380717375e-33	6.49125754156985e-31	44.2758247958329	39.8644533808539	-0.151416295504521	1	153900037	153900059	23	+	1632	962	2083	449
ENSMUSG00000039943:E065	ENSMUSG00000039943	E065	366.523738392833	0.000656858519408221	144.508092652711	2.7510933849574e-33	6.5496772901386e-31	26.3895187536397	36.1610125831361	0.454470035234126	2	136013270	136014593	1324	+	261	432	228	508
ENSMUSG00000028525:E042	ENSMUSG00000028525	E042	2252.73447639786	0.000743727756690974	144.495944572042	2.76796927936445e-33	6.58184753381609e-31	54.3520056382812	64.8612949078572	0.255024553432649	4	102605862	102607259	1398	+	1921	3172	1355	2651
ENSMUSG00000055762:E016	ENSMUSG00000055762	E016	948.375401471215	0.00052934062512524	144.423802304103	2.8703426895454e-33	6.81699421915843e-31	44.2259569813269	33.9610604695448	-0.381011851691333	15	75896820	75896919	100	-	1267	983	1215	403
ENSMUSG00000074364:E006	ENSMUSG00000074364	E006	273.132961362483	0.000848001340234039	144.374016338942	2.94319136413841e-33	6.98153531611102e-31	26.6051473860356	20.5233388627419	-0.37443993919856	7	15963907	15964366	460	-	243	753	178	112
ENSMUSG00000013076:E010	ENSMUSG00000013076	E010	777.735362807801	0.00045571609648773	144.336957145718	2.99861563855787e-33	7.10439568080506e-31	40.5275852152226	37.4802252950936	-0.112774591671645	9	14571623	14571712	90	-	1024	656	820	568
ENSMUSG00000032388:E009	ENSMUSG00000032388	E009	609.983679129346	0.000473594680937125	144.279533382259	3.08656525819864e-33	7.30392560941907e-31	32.5579240352967	41.5895644778048	0.353212864155946	9	65486833	65488470	1638	+	572	757	541	584
ENSMUSG00000030317:E001	ENSMUSG00000030317	E001	1662.49657032991	0.000696937989836949	144.19718267928	3.21721441608872e-33	7.60389404347501e-31	49.7584171880867	57.6697850395368	0.212875050684937	6	115245616	115246483	868	-	1036	3780	860	1625
ENSMUSG00000002944:E016	ENSMUSG00000002944	E016	948.426829957807	0.000616176106776039	144.184527798396	3.23777586039145e-33	7.6432600763195e-31	42.5398007450471	33.5266329009893	-0.343505676065987	5	17835618	17835671	54	-	801	2627	741	312
ENSMUSG00000045636:E005	ENSMUSG00000045636	E005	505.583588384494	0.000508920974729677	144.17801900909	3.24840236239794e-33	7.65910657248857e-31	36.0047501520256	29.4807479063388	-0.288414130604971	8	40998347	40998463	117	-	464	949	453	322
ENSMUSG00000026755:E004	ENSMUSG00000026755	E004	105.678906596307	0.00123410804221024	144.174823284862	3.25363258562579e-33	7.66220685609863e-31	19.2992311121548	6.65610970541118	-1.53579225402402	2	39008325	39008344	20	+	175	136	125	14
ENSMUSG00000027523:E037	ENSMUSG00000027523	E037	5079.82806227468	0.000857720836977176	144.073362106297	3.42413864390199e-33	8.05405149440302e-31	74.3260057787109	65.4075824957494	-0.184409188272442	2	174345280	174345301	22	+	7210	5078	5581	2710
ENSMUSG00000021843:E074	ENSMUSG00000021843	E074	985.438070625448	0.000308424066066917	143.980245716778	3.58847407743808e-33	8.43045858351114e-31	40.5597949587054	49.0776387570029	0.275015480023258	14	47736294	47736557	264	+	915	787	922	1135
ENSMUSG00000031097:E015	ENSMUSG00000031097	E015	142429.918045292	0.000464265791841322	143.849444186925	3.83272547795673e-33	8.99348573843137e-31	142.140014268773	135.028378799252	-0.0740501001073505	7	142443906	142444036	131	+	187798	99492	154833	110542
ENSMUSG00000042834:E003	ENSMUSG00000042834	E003	139.277252924018	0.00120804023836259	143.808273732776	3.91299313554928e-33	9.17083749270326e-31	24.9694004932324	13.6980200319568	-0.866193807875079	18	33462021	33462087	67	-	89	436	60	83
ENSMUSG00000018334:E001	ENSMUSG00000018334	E001	2721.52089753261	0.00101563627399711	143.794015789099	3.94118117632051e-33	9.22585255793745e-31	57.7888956451164	67.0906971537648	0.215320435072383	11	79013440	79016263	2824	-	2189	4250	2002	2781
ENSMUSG00000024687:E014	ENSMUSG00000024687	E014	1945.7828561837	0.000971051804974741	143.771738707257	3.98563017350358e-33	9.31875571916731e-31	52.2856492318397	61.6727756004887	0.238218750333153	19	11991900	11994105	2206	+	1677	2104	1413	2400
ENSMUSG00000024782:E001	ENSMUSG00000024782	E001	3323.30449308105	0.00116178264830759	143.735170413288	4.05968369574017e-33	9.48057255237423e-31	61.9706138331465	71.2553838397311	0.201414765319649	19	29020833	29022946	2114	-	2862	4697	2074	3817
ENSMUSG00000020130:E001	ENSMUSG00000020130	E001	992.014526628384	0.00080733432310234	143.583232409704	4.38239667488227e-33	1.02220055361277e-30	40.2561617002171	50.0771399791649	0.314942546653145	10	115197877	115199764	1888	-	781	1027	920	1136
ENSMUSG00000026426:E013	ENSMUSG00000026426	E013	478.66524612493	0.000651925801098215	143.570076369466	4.41151857932995e-33	1.02776828921156e-30	29.8305396806195	38.7109867418291	0.375953003855141	1	135155329	135156269	941	+	456	562	337	543
ENSMUSG00000063229:E021	ENSMUSG00000063229	E021	44339.867110122	0.000304839564734121	143.566750307893	4.41891167126257e-33	1.02826655914714e-30	114.50715103242	120.624657597267	0.0750871489738848	7	46854977	46855626	650	+	42332	35009	36059	54952
ENSMUSG00000000563:E009	ENSMUSG00000000563	E009	3275.12346129404	0.000206654856465263	143.344714381845	4.94152927179091e-33	1.1485123461175e-30	67.8151302116902	61.3020023631237	-0.145672989748937	3	105955896	105956006	111	-	3660	3915	2950	2722
ENSMUSG00000060600:E021	ENSMUSG00000060600	E021	72446.85317284	0.000252942554715789	143.316034000479	5.01339707068496e-33	1.16383366540795e-30	125.51003945629	128.439803199599	0.0332895907120612	11	70661389	70661590	202	+	74072	61507	63478	79953
ENSMUSG00000079017:E001	ENSMUSG00000079017	E001	4744.72859796531	0.000549619076218099	143.300234663539	5.05343288578605e-33	1.17173780673289e-30	66.0790507440641	73.8716532757876	0.160827904149207	12	103442167	103442383	217	-	4400	10324	3383	2986
ENSMUSG00000028926:E002	ENSMUSG00000028926	E002	357.126533785439	0.00176264772131658	143.203991875879	5.30431463996916e-33	1.22845416143513e-30	25.9181114499355	36.487123676524	0.493426827451886	5	4803394	4805837	2444	-	201	582	178	490
ENSMUSG00000013662:E001	ENSMUSG00000013662	E001	2991.42730933318	0.001882021757329	143.07644421905	5.65609608470109e-33	1.3083767039998e-30	57.8797814724096	72.1353071961659	0.317646095900799	19	32672563	32674364	1802	-	2403	3084	2226	3857
ENSMUSG00000020458:E021	ENSMUSG00000020458	E021	10601.4510804402	0.000217195131702571	143.067027479112	5.68297436188679e-33	1.31304216844453e-30	86.5837317475307	91.517135406498	0.0799459129207749	11	29742286	29742347	62	+	10030	10078	7728	13080
ENSMUSG00000026739:E021	ENSMUSG00000026739	E021	2331.7845060746	0.000462138123462583	142.790098497918	6.53318716200444e-33	1.50770243069569e-30	56.7847298301055	63.6463175127663	0.164574022237236	2	18684152	18686130	1979	+	2163	2342	1604	2926
ENSMUSG00000012848:E004	ENSMUSG00000012848	E004	2261.82244423405	0.000561190316048678	142.772644247445	6.5908500035661e-33	1.51921809658172e-30	56.2952268437862	46.0438660274836	-0.290003631340803	7	12922336	12922388	53	+	3574	1681	3077	728
ENSMUSG00000038301:E021	ENSMUSG00000038301	E021	782.81869617685	0.000568803857910557	142.766870150468	6.61003745594255e-33	1.52184836476829e-30	38.1068749731201	45.3346882997004	0.250564063611872	6	51589073	51590670	1598	+	651	967	524	959
ENSMUSG00000005683:E002	ENSMUSG00000005683	E002	1102.80409634461	0.000230072279057117	142.742059549538	6.69312140819173e-33	1.53916624364313e-30	46.755795298616	42.1223316144522	-0.150559898941176	10	128349753	128349803	51	+	1248	1519	1042	760
ENSMUSG00000040385:E001	ENSMUSG00000040385	E001	606.906556048263	0.000463763245414593	142.53706968214	7.42077943711852e-33	1.70449729376199e-30	37.1323666718595	26.4066380390381	-0.491776633377864	19	4192158	4192271	114	+	941	602	725	216
ENSMUSG00000028273:E020	ENSMUSG00000028273	E020	2266.18732764682	0.000963875688987538	142.502827416123	7.54982007636764e-33	1.7321039733939e-30	59.170927352248	52.9480593592909	-0.160310697959882	3	142352734	142352885	152	-	2504	2696	2640	1408
ENSMUSG00000020132:E001	ENSMUSG00000020132	E001	1517.47672599255	0.00078666497466337	142.363049639482	8.10026388674542e-33	1.85621246148513e-30	48.1261882036253	56.70273142574	0.236596072548095	10	115289863	115290911	1049	-	1402	1777	1070	1756
ENSMUSG00000020363:E022	ENSMUSG00000020363	E022	718.544229672901	0.000792245509001967	142.252266052206	8.56489939435341e-33	1.96039027096629e-30	36.9189639943894	45.8644060135213	0.313012886423404	11	49837721	49838613	893	+	243	1391	266	1074
ENSMUSG00000039891:E010	ENSMUSG00000039891	E010	1529.38428773427	0.000394563842569709	142.240126713905	8.61740629030773e-33	1.97010417780449e-30	54.113652872877	48.5612892538578	-0.156185907671428	10	17838908	17839000	93	+	1512	1792	1448	1382
ENSMUSG00000020402:E005	ENSMUSG00000020402	E005	3493.62986950185	0.000560499500375642	142.235422317795	8.63784089685229e-33	1.97247163107608e-30	68.9421750089472	62.0171271055577	-0.152720118220262	11	52374299	52374368	70	+	3843	4194	3379	2746
ENSMUSG00000026750:E010	ENSMUSG00000026750	E010	789.938192976659	0.000365807183470613	142.137488480913	9.07441828246172e-33	2.06975001053752e-30	36.9248273269728	45.9246507043895	0.314677573994569	2	38643890	38644087	198	-	840	661	616	916
ENSMUSG00000029455:E012	ENSMUSG00000029455	E012	546.550492558351	0.000983818815615943	141.939404662702	1.00260728614127e-32	2.28414715580064e-30	33.2788464758931	24.2164699304207	-0.45861685046618	5	121576457	121576568	112	-	707	847	659	140
ENSMUSG00000028756+ENSMUSG00000099200+ENSMUSG00000098364:E009	ENSMUSG00000028756+ENSMUSG00000099200+ENSMUSG00000098364	E009	7363.54810924098	0.000180065347082789	141.830714054437	1.05900205015457e-32	2.40982073501336e-30	78.7868925960516	78.2370309807755	-0.0101040128153924	4	138317896	138318078	183	-	10564	4683	8294	5052
ENSMUSG00000026202:E002	ENSMUSG00000026202	E002	1620.67094308114	0.000861645855476184	141.808812580983	1.07074418072611e-32	2.43371073960207e-30	46.1032088358581	61.6976165665897	0.420347590500109	1	75214972	75215611	640	-	1550	897	1249	2262
ENSMUSG00000030101:E001	ENSMUSG00000030101	E001	597.577781386084	0.000591455166399648	141.544665318534	1.2230491381698e-32	2.77666206776744e-30	33.597111950657	41.3458754138812	0.299406193571527	6	108107028	108108346	1319	-	478	778	450	684
ENSMUSG00000040118:E032	ENSMUSG00000040118	E032	458.465447514869	0.000407475699107271	141.523813371786	1.23595711973495e-32	2.80271536984809e-30	33.1127550260807	28.265467443187	-0.228346493996763	5	16342683	16342743	61	+	553	647	453	265
ENSMUSG00000003072:E011	ENSMUSG00000003072	E011	3765.34972425296	0.000292272903018563	141.456974621868	1.27825773922719e-32	2.8952833686491e-30	64.8106029758212	69.7526275329309	0.106017706820365	10	80145423	80145812	390	+	4803	2912	3635	3287
ENSMUSG00000042133:E039	ENSMUSG00000042133	E039	1162.23693450121	0.000332177614814715	141.45093056346	1.28215353170967e-32	2.90075007917362e-30	44.8175639112187	51.4879492976358	0.200170578170028	2	69749549	69754012	4464	+	899	1341	825	1485
ENSMUSG00000054452:E006	ENSMUSG00000054452	E006	2636.17095377432	0.000198665560544368	141.342640785286	1.35400070400067e-32	3.05976015902451e-30	59.4724847130293	58.0204494454228	-0.0356608804547164	10	81565292	81565366	75	+	3709	2371	2738	1701
ENSMUSG00000026878:E001	ENSMUSG00000026878	E001	3321.9285641376	0.00145039157478115	141.201873788061	1.4534478900166e-32	3.28070178985547e-30	60.3112673845165	73.3873662252201	0.283104169351958	2	35180205	35182128	1924	-	2678	3984	2332	4105
ENSMUSG00000079017:E003	ENSMUSG00000079017	E003	2973.9441416418	0.000791254683844997	140.940605017616	1.65779151788454e-32	3.73763230952728e-30	59.8793585557959	50.61466625523	-0.242503281857096	12	103443482	103443511	30	-	3276	7044	2525	837
ENSMUSG00000026466:E001	ENSMUSG00000026466	E001	2758.08821415203	0.000913981178537307	140.930566343809	1.66619197571649e-32	3.75224899037705e-30	57.3152172866778	69.6656853048811	0.281529985956323	1	156004599	156006233	1635	-	2351	2362	2066	3689
ENSMUSG00000058546+ENSMUSG00000065676:E011	ENSMUSG00000058546+ENSMUSG00000065676	E011	130.160979018254	0.00544531929692861	140.773211939371	1.80357154059342e-32	4.05695796955231e-30	21.1934582172864	3.70778215381166	-2.51499062917228	11	78183519	78183584	66	-	186	242	151	4
ENSMUSG00000044951:E008	ENSMUSG00000044951	E008	1905.20248208705	0.000593221395706681	140.651607098984	1.91745249293405e-32	4.30817012585773e-30	58.3194765653041	54.4158168450292	-0.0999517158197998	13	32720460	32720601	142	-	1354	4054	853	1989
ENSMUSG00000042032:E001	ENSMUSG00000042032	E001	1822.18698466129	0.000764534882231273	140.416516135842	2.15840145205713e-32	4.84397760739308e-30	50.953551310317	60.3034418968449	0.243057646728456	11	40679314	40680194	881	-	1561	2042	1430	2128
ENSMUSG00000079415+ENSMUSG00000024695:E004	ENSMUSG00000079415+ENSMUSG00000024695	E004	10461.0326889566	0.000852126479595863	140.38031799899	2.19810161512434e-32	4.92742370992672e-30	84.0686993858128	94.0506818850794	0.161869650039861	19	12767020	12770176	3157	-	9982	7811	7517	14034
ENSMUSG00000031097:E013	ENSMUSG00000031097	E013	119123.876013624	0.000445796940003237	140.367108976676	2.21276972180105e-32	4.95462939378743e-30	138.493377530234	131.587228587883	-0.0737975184424577	7	142443571	142443660	90	+	154316	88066	128220	93140
ENSMUSG00000031818:E016	ENSMUSG00000031818	E016	5798.109774415	0.000170048176321963	139.978814351462	2.69058401341097e-32	6.01762183150285e-30	72.6916299473602	77.9097040258902	0.10001377895389	8	120674033	120674045	13	+	6661	6850	5168	4767
ENSMUSG00000032279:E011	ENSMUSG00000032279	E011	12111.4030394096	0.00151048851345241	139.905668082172	2.79152808427762e-32	6.23626099357262e-30	84.5919856246988	99.4849135667621	0.233956777458007	9	54603282	54604661	1380	+	9825	12041	8107	16534
ENSMUSG00000026393:E005	ENSMUSG00000026393	E005	582.833112826511	0.000430833579326257	139.829356424739	2.90087961517757e-32	6.47316235953273e-30	37.8087019516722	32.2614955557093	-0.228905000084988	1	138502571	138502665	95	-	653	701	589	427
ENSMUSG00000031818:E011	ENSMUSG00000031818	E011	4507.97421404358	0.000597504455211404	139.472945114917	3.47112269902382e-32	7.73680831382191e-30	71.092995528119	60.7822746423036	-0.226056759073505	8	120672725	120672728	4	+	6081	5965	4922	1922
ENSMUSG00000034327:E024	ENSMUSG00000034327	E024	1791.37096836101	0.00154463178419691	139.257287327217	3.8692859084137e-32	8.61446545739186e-30	49.4443246974172	62.1562635086475	0.330094843963706	14	67740470	67742161	1692	+	1580	1419	1206	2529
ENSMUSG00000049807:E031	ENSMUSG00000049807	E031	178.917273508073	0.00256924337093539	139.17491155674	4.03315765339735e-32	8.96910098243812e-30	17.9035830238011	28.2019356075274	0.655545842433151	11	97500109	97502398	2290	+	137	252	107	223
ENSMUSG00000040848:E001	ENSMUSG00000040848	E001	1827.89938104109	0.00123486681546289	139.121170780975	4.1437883074787e-32	9.20134906418518e-30	52.3900161387455	58.3012487077013	0.154234877255767	1	165174341	165179295	4955	-	1585	2557	1346	1932
ENSMUSG00000075590:E001	ENSMUSG00000075590	E001	362.666030653745	0.00133294472865167	139.119633677185	4.14699683931943e-32	9.20134906418518e-30	26.6288090276041	35.2230809786421	0.40353320235417	15	76085595	76087144	1550	-	239	655	209	414
ENSMUSG00000009549:E009	ENSMUSG00000009549	E009	902.684008368531	0.000533489671907868	138.92158223485	4.58189447160062e-32	1.01547857791993e-29	41.5335208890361	33.1503544496702	-0.325251881437151	2	118479378	118479450	73	-	1307	1072	1049	326
ENSMUSG00000027288:E025	ENSMUSG00000027288	E025	982.090045618996	0.000721689581565957	138.822810262621	4.81554493973435e-32	1.06605487965626e-29	47.2886402066195	38.7050546386034	-0.288971671793394	2	120528337	120528339	3	-	1237	851	1041	744
ENSMUSG00000026208:E009	ENSMUSG00000026208	E009	29675.962669425	0.0002330888395621	138.766999631507	4.95279857833499e-32	1.09520087704294e-29	105.474868006224	105.008296452854	-0.00639596587676349	1	75362894	75363019	126	+	42398	16942	39526	16357
ENSMUSG00000019795:E008	ENSMUSG00000019795	E008	853.377156595269	0.000268466440172294	138.749420153398	4.99683638498398e-32	1.10369174590135e-29	42.4896985938257	36.8147032978039	-0.206831035355472	10	7640045	7640130	86	-	1089	977	888	527
ENSMUSG00000038028:E002	ENSMUSG00000038028	E002	378.767735076184	0.000475652882305218	138.607854770537	5.36604415057667e-32	1.18390542072103e-29	33.2470956283764	25.2698364739849	-0.395811988033363	6	127089193	127089303	111	-	412	590	336	257
ENSMUSG00000022698:E007	ENSMUSG00000022698	E007	812.584627753886	0.00108116626314676	138.598315202181	5.39188312471552e-32	1.18826660331146e-29	42.8521941426479	37.1229472844513	-0.207057821716878	16	44156413	44156546	134	+	950	863	846	603
ENSMUSG00000011148:E016	ENSMUSG00000011148	E016	406.777124038637	0.00112501577178529	138.58980804807	5.41503063538544e-32	1.19202549525721e-29	25.7789238689397	38.6227382288496	0.583258410169295	12	112641340	112641354	15	+	421	319	331	480
ENSMUSG00000079562:E009	ENSMUSG00000079562	E009	915.12814025906	0.000526002184971882	138.531065705835	5.57760084593878e-32	1.22643295544778e-29	39.3173670333512	47.6639784869116	0.27773266560627	5	33372267	33373294	1028	+	952	865	778	972
ENSMUSG00000036371:E004	ENSMUSG00000036371	E004	1956.45964467597	0.000183385376146024	138.523271374008	5.59953542536687e-32	1.22987416798367e-29	55.2749266343842	51.1952934317328	-0.110614021019614	6	67272139	67272228	90	+	2433	2088	2179	1215
ENSMUSG00000020044:E008	ENSMUSG00000020044	E008	220.643100557225	0.000877330380542711	138.500190887598	5.66499511396568e-32	1.24285674194266e-29	25.5645735822761	18.2376328107682	-0.487227477807424	10	86343933	86343981	49	+	215	502	177	103
ENSMUSG00000004880:E001	ENSMUSG00000004880	E001	775.824476819897	0.000660112261338888	138.362539222223	6.07159969700477e-32	1.33057101624237e-29	37.6558455825815	44.954409665029	0.255588797416909	1	181815316	181817018	1703	-	646	847	642	904
ENSMUSG00000028552:E045	ENSMUSG00000028552	E045	1062.30136107256	0.000343006391413109	138.34246349136	6.13329126724575e-32	1.34258706310678e-29	42.1658482010703	51.4142831315046	0.28609422687832	4	109385784	109386566	783	+	832	1251	701	1381
ENSMUSG00000035048:E001	ENSMUSG00000035048	E001	145.313512926936	0.00113674798338233	138.244403856168	6.44375160857101e-32	1.40897128747947e-29	20.0209367369088	4.13335502383147	-2.276124285672	9	102626296	102626323	28	+	249	230	156	4
ENSMUSG00000079111:E005	ENSMUSG00000079111	E005	571.731750636564	0.000559016947798883	138.189516207818	6.62433854309931e-32	1.44684129933867e-29	33.6384241311199	40.3582191823659	0.262752395700469	5	143420801	143421900	1100	+	424	829	387	673
ENSMUSG00000027288:E014	ENSMUSG00000027288	E014	38.1690486230134	0.0164732878110699	138.181419321711	6.6514033009593e-32	1.45113302473928e-29	0.00416169979975223	17.2861050000072	12.0201523077933	2	120520546	120520546	1	-	0	0	0	117
ENSMUSG00000001016:E014	ENSMUSG00000001016	E014	681.02991645981	0.00102660348482509	138.173574055843	6.67773247204005e-32	1.45525488787672e-29	34.3499014445961	43.9676452620699	0.356136309698673	3	90487459	90488379	921	+	626	813	545	728
ENSMUSG00000017707:E004	ENSMUSG00000017707	E004	1954.77132937908	0.000242924491968366	137.888270260057	7.70946963776357e-32	1.67822890897781e-29	56.2813273250051	51.3467715425917	-0.132382784015864	2	163629127	163629217	91	-	1846	3169	1988	1264
ENSMUSG00000020483:E006	ENSMUSG00000020483	E006	665.51244261021	0.000405752568256395	137.823425142218	7.96537363933771e-32	1.7320085449679e-29	40.7943952338491	32.3943532832294	-0.332628596772778	11	87983872	87984010	139	-	945	668	608	457
ENSMUSG00000052712:E007	ENSMUSG00000052712	E007	27.4034195242148	0.021432328979794	137.801908469063	8.05215018945861e-32	1.74893417067333e-29	0.170278509177805	16.6825033007279	6.61429561486538	17	29282268	29282677	410	+	0	0	0	84
ENSMUSG00000038342:E021	ENSMUSG00000038342	E021	2784.77311549676	0.00098314645075165	137.74369801793	8.29168064188488e-32	1.79896376746739e-29	58.7956019946092	68.2757369425767	0.215664737788106	5	123453392	123457929	4538	+	2359	2988	2018	3482
ENSMUSG00000028798:E017	ENSMUSG00000028798	E017	69.7208074298303	0.00299394027489119	137.722929763769	8.37885393225619e-32	1.81586373957328e-29	9.0354406737996	22.2081705168564	1.29742367963999	4	129600502	129600593	92	-	47	34	44	123
ENSMUSG00000031722:E004	ENSMUSG00000031722	E004	953.086543207406	0.00478364694298891	137.716390364441	8.40649188956728e-32	1.81983810819086e-29	31.6288273410577	26.3408295419717	-0.263939287438735	8	109577480	109577562	83	-	948	2835	773	79
ENSMUSG00000021939:E005	ENSMUSG00000021939	E005	2811.26449484696	0.000251489340431816	137.690425696558	8.51713094629503e-32	1.83971908601329e-29	59.2381141782833	60.1416268484899	0.0218381800229139	14	63136407	63136525	119	+	2969	5031	2486	1646
ENSMUSG00000032349:E014	ENSMUSG00000032349	E014	714.100206585918	0.000556029667992205	137.692591284372	8.50784767299818e-32	1.83971908601329e-29	37.4744184066573	43.6478502574553	0.220004511943187	9	77982665	77984519	1855	+	535	1001	404	921
ENSMUSG00000032216:E043	ENSMUSG00000032216	E043	1496.86694935702	0.000311414854187311	137.61951605603	8.82676259971401e-32	1.90449811161944e-29	50.5456704322972	45.1455452261368	-0.163003885534079	9	72746407	72746479	73	+	1476	2604	1581	779
ENSMUSG00000028439:E001	ENSMUSG00000028439	E001	870.322208234389	0.00105335778105326	137.582285628901	8.9938131221877e-32	1.9384044497642e-29	40.0092113317871	46.055614414388	0.203044848604152	4	41517691	41520319	2629	-	851	896	656	999
ENSMUSG00000019494:E003	ENSMUSG00000019494	E003	185.337907471984	0.000723757916231914	137.570126640057	9.04905175961778e-32	1.94816428080713e-29	22.8345146113102	9.70074068304336	-1.23504931189571	5	138161109	138161168	60	+	313	211	230	25
ENSMUSG00000002985:E012	ENSMUSG00000002985	E012	2679.36736376988	0.00101783422086395	137.493617051472	9.40450674675764e-32	2.02246501244723e-29	55.0066343967037	50.1327411632773	-0.133852513693154	7	19697615	19697647	33	-	2884	5794	2756	686
ENSMUSG00000021373:E005	ENSMUSG00000021373	E005	981.632668875926	0.000287911927806936	137.379950088685	9.95853738279313e-32	2.1392599876376e-29	44.523072939644	36.2907866295664	-0.294949840904254	13	46560504	46560581	78	+	1378	888	1192	488
ENSMUSG00000044951:E009	ENSMUSG00000044951	E009	959.043871622504	0.000707103045322482	137.225308639554	1.07650648821934e-31	2.30997989837223e-29	47.2255754785874	41.7122456062135	-0.179097394271976	13	32721958	32721960	3	-	727	2112	430	929
ENSMUSG00000026457:E009	ENSMUSG00000026457	E009	1355.38199167778	0.000236661775584559	137.17928867364	1.10174622266487e-31	2.36155018929977e-29	50.946832211522	43.0796970158234	-0.241984341537438	1	134423958	134424074	117	+	1816	1295	1477	847
ENSMUSG00000033022:E004	ENSMUSG00000033022	E004	1459.49020346906	0.00101009950226453	137.055919570772	1.17236664489353e-31	2.51017295046361e-29	46.9161852012563	38.0793967232206	-0.301075088475424	18	46723318	46723395	78	-	2294	2160	1450	375
ENSMUSG00000025579:E033	ENSMUSG00000025579	E033	1280.29249922146	0.000298952898551418	137.021491360651	1.19287031156079e-31	2.55128234133141e-29	44.7558339953169	52.454880752391	0.229001264763118	11	119285005	119285454	450	+	1365	993	1266	1297
ENSMUSG00000039156:E020	ENSMUSG00000039156	E020	860.161163944972	0.000373692970031789	136.970458836767	1.22392428310457e-31	2.61484207811132e-29	40.1728012800118	46.6638036576205	0.216084843886524	5	54118588	54119592	1005	+	664	938	530	1196
ENSMUSG00000055737:E013	ENSMUSG00000055737	E013	845.910821291731	0.000446680021347393	136.923371387061	1.25329432144617e-31	2.67466948874998e-29	41.3825275453298	36.4750674651831	-0.182111117645025	15	3346509	3346532	24	-	799	1772	744	438
ENSMUSG00000023921:E013	ENSMUSG00000023921	E013	1204.41697224569	0.00116765717615922	136.912977635059	1.25987163476697e-31	2.68577733312229e-29	42.8386444764919	54.6834289695894	0.352190880889533	17	40960568	40961989	1422	+	953	1448	872	1478
ENSMUSG00000027367:E020	ENSMUSG00000027367	E020	843.329271182529	0.000435904487371944	136.528584783238	1.52896674027937e-31	3.25588392969741e-29	42.6217486347852	36.2056264457253	-0.235375870342552	2	127295484	127295568	85	+	923	1169	915	502
ENSMUSG00000017493:E014	ENSMUSG00000017493	E014	4847.78620771136	0.000308066415433575	136.485324814215	1.56264261358314e-31	3.32397863253253e-29	71.4207105898646	75.7460255132208	0.0848277027171691	11	99051921	99054392	2472	+	4119	5833	3822	5466
ENSMUSG00000028098:E009	ENSMUSG00000028098	E009	2766.2371872824	0.00162907586537105	136.346987420905	1.67539160933238e-31	3.55994340025113e-29	57.5574237284413	69.7745165010349	0.277698203782605	3	96789875	96791155	1281	+	2267	2399	1943	3863
ENSMUSG00000024826:E002	ENSMUSG00000024826	E002	869.241285843788	0.000833769185371132	135.962358346985	2.0334907929322e-31	4.31616140124996e-29	38.4693562568877	47.7123624643871	0.310653434841617	19	5897387	5898542	1156	-	820	834	697	1017
ENSMUSG00000020088:E006	ENSMUSG00000020088	E006	1160.48885048069	0.00023787762637454	135.929995892633	2.06690533748017e-31	4.38233196895118e-29	44.3952264110437	45.310168193673	0.0294302868366572	10	61689774	61689905	132	+	1394	1495	1137	757
ENSMUSG00000044600:E003	ENSMUSG00000044600	E003	692.046231609864	0.000548598344097791	135.918817563167	2.07857421075103e-31	4.40230320233284e-29	39.0147005745183	32.3157643528893	-0.271779712261983	8	72568856	72568946	91	-	898	1011	662	352
ENSMUSG00000047409:E013	ENSMUSG00000047409	E013	657.666020871443	0.000658563576777499	135.844962411808	2.1573436231499e-31	4.56419278230475e-29	35.6394765617877	40.9291924528807	0.199654054085819	9	119040910	119043998	3089	+	551	1156	450	617
ENSMUSG00000032306:E001	ENSMUSG00000032306	E001	857.624580843135	0.000554161568535181	135.784609764287	2.22392357993341e-31	4.69997188710376e-29	38.8171519456183	47.4940401745309	0.291052217210717	9	57544256	57544938	683	-	773	709	602	1162
ENSMUSG00000031770:E005	ENSMUSG00000031770	E005	354.023268472209	0.00048603236951823	135.681454869493	2.34251479301186e-31	4.945258467776e-29	31.8116979814689	21.0899960080358	-0.592998557180794	8	94389356	94389433	78	+	367	613	400	150
ENSMUSG00000026554:E003	ENSMUSG00000026554	E003	632.710182920935	0.00124519307822807	135.617850610504	2.41876792133617e-31	5.10073323997464e-29	38.2656270885488	27.4487324551059	-0.479309513332939	1	172165848	172165918	71	+	873	692	795	242
ENSMUSG00000060147:E002	ENSMUSG00000060147	E002	5411.84880939108	0.000768025564619398	135.445823381021	2.63767409010597e-31	5.55637830016748e-29	70.8976555226366	81.4932273692687	0.200942246216911	13	33917927	33918231	305	-	4635	4885	3989	7147
ENSMUSG00000026087:E011	ENSMUSG00000026087	E011	1978.76175586808	0.000231442550555075	135.380940188816	2.72529112845445e-31	5.73477444361589e-29	50.2243405366118	59.6403895842055	0.247902965669156	1	37898061	37898125	65	+	2439	2242	1798	1520
ENSMUSG00000067194:E008	ENSMUSG00000067194	E008	4194.10002871666	0.00149563627343949	135.362550022699	2.75065013901579e-31	5.78191977341689e-29	65.237225945964	76.89222882044	0.237142362069886	X	159385408	159389928	4521	+	3919	4169	3198	5000
ENSMUSG00000062373:E001	ENSMUSG00000062373	E001	6465.70153469085	0.00170034113874445	135.336293973693	2.78726529185935e-31	5.85259917474562e-29	73.8305906499662	85.9439873106188	0.21917801125636	15	58782269	58785010	2742	-	4351	6553	3566	10091
ENSMUSG00000056328:E006	ENSMUSG00000056328	E006	685.576541149502	0.0096366167978726	135.186725974671	3.00533766327262e-31	6.30373601315247e-29	40.5583621954669	16.1030697491862	-1.33266365803908	11	67201842	67201845	4	+	814	580	1312	72
ENSMUSG00000023460:E005	ENSMUSG00000023460	E005	1061.09375611066	0.000329586351686433	135.141747660714	3.07419504863835e-31	6.44126148424441e-29	44.7747262751439	39.6997229237839	-0.173555674093065	17	66500310	66500319	10	-	1413	1110	1204	580
ENSMUSG00000018796:E024	ENSMUSG00000018796	E024	1355.37797144913	0.00090278432315681	135.096328141514	3.14532909573756e-31	6.58325789708716e-29	47.3186516952748	40.1669010827313	-0.236401805608321	8	46526244	46526378	135	+	1783	2051	1463	494
ENSMUSG00000025404:E061	ENSMUSG00000025404	E061	610.941340611184	0.001200176080911	135.066012053947	3.19372255199064e-31	6.67740508525068e-29	32.3922830663184	43.9202544338246	0.439236256568554	10	127498758	127499031	274	+	500	410	406	935
ENSMUSG00000068823:E001	ENSMUSG00000068823	E001	441.871707119218	0.00441541501452316	135.058759549216	3.20540965000975e-31	6.69468791555611e-29	36.7960854524481	19.0364489675402	-0.950787908054515	3	103020546	103020669	124	+	657	571	501	133
ENSMUSG00000018326:E008	ENSMUSG00000018326	E008	6973.6136394035	0.00206757029066916	135.023158716521	3.26340211825754e-31	6.80854229998682e-29	72.5620650741616	88.376967829128	0.284454919065075	2	164016669	164018588	1920	+	5703	10544	4843	7474
ENSMUSG00000021816:E013	ENSMUSG00000021816	E013	1588.21611204302	0.000204641369934667	134.928438021829	3.42285999339567e-31	7.13361932894084e-29	52.1216029655161	49.1436408682222	-0.084876708192887	14	20515523	20515600	78	-	1891	1956	1509	1135
ENSMUSG00000032366:E023	ENSMUSG00000032366	E023	149226.792991962	0.000179078887171097	134.901232314203	3.47008362879058e-31	7.22434495730914e-29	140.432337182444	135.528308570357	-0.0512809545264328	9	67032794	67032825	32	-	202120	143747	155994	96551
ENSMUSG00000000708:E029	ENSMUSG00000000708	E029	1158.96759557998	0.000313558164205677	134.883169279169	3.50179679759083e-31	7.28262093193338e-29	42.5951655982271	52.6088724085514	0.304616429502767	17	53671810	53672071	262	+	1177	812	994	1392
ENSMUSG00000024359:E008	ENSMUSG00000024359	E008	31.2324393045152	0.0140702201164458	134.861087926858	3.54095892341435e-31	7.35624818889958e-29	2.07611528063364	17.1424301574251	3.04561318462751	18	34939026	34939310	285	-	2	1	2	92
ENSMUSG00000028798:E018	ENSMUSG00000028798	E018	338.081919942303	0.00223521218025999	134.828547552229	3.59947028674027e-31	7.46987419060972e-29	28.3893116371847	12.4341270872589	-1.19104263847243	4	129600594	129600599	6	-	530	423	445	36
ENSMUSG00000030029:E004	ENSMUSG00000030029	E004	1301.94668076799	0.000469107983177252	134.812993677073	3.62777853664456e-31	7.52064622949435e-29	45.1328324671193	54.1422994401845	0.262578837845622	6	94604910	94606003	1094	-	1059	1440	1140	1474
ENSMUSG00000020484:E011	ENSMUSG00000020484	E011	3925.436678899	0.00014019095946281	134.805386554871	3.64170456534965e-31	7.54152698444229e-29	67.468838582916	71.0031650053925	0.0736620076643714	11	5525106	5525893	788	+	3813	4266	3205	4202
ENSMUSG00000008690:E049	ENSMUSG00000008690	E049	245.162381596363	0.00109462185071483	134.758209687558	3.72927110114766e-31	7.71470291704435e-29	20.0140785857789	31.985764972464	0.676414789189263	15	89371564	89372826	1263	+	239	180	222	288
ENSMUSG00000029064:E026	ENSMUSG00000029064	E026	1612.91927015244	0.00123863123177985	134.615136425832	4.00792220926418e-31	8.28239029048133e-29	48.0322379822831	60.0701453499509	0.322645124596488	4	155557654	155559267	1614	+	1155	2045	968	2186
ENSMUSG00000015806:E001	ENSMUSG00000015806	E001	746.967941966569	0.000381587102268458	134.595182781445	4.04840442198193e-31	8.35440431765624e-29	36.4276378109992	44.9308388054387	0.302672550500859	5	45434032	45434323	292	-	793	597	550	909
ENSMUSG00000021978:E001	ENSMUSG00000021978	E001	1480.01663117512	0.000747160069670677	134.593759047009	4.05130849444336e-31	8.35440431765624e-29	48.6179547992548	56.0101678074713	0.204199545521965	14	65052060	65054822	2763	-	1163	2038	898	1835
ENSMUSG00000033170:E001	ENSMUSG00000033170	E001	171.34335600422	0.00126498625579112	134.383246555321	4.50445799917383e-31	9.27908864760337e-29	18.3903666149208	26.9202744170199	0.54974287601935	15	78775138	78776492	1355	-	107	257	99	227
ENSMUSG00000062580:E001	ENSMUSG00000062580	E001	2150.66953041077	0.00130804436210285	134.334038916925	4.61749284211328e-31	9.50193600647617e-29	52.5087637306399	64.9279792290216	0.306282079506835	1	135295213	135301815	6603	-	2141	2046	1544	2591
ENSMUSG00000030057:E009	ENSMUSG00000030057	E009	3486.07773957922	0.00143918804663765	134.244828773236	4.82969992710449e-31	9.92817874300939e-29	68.7766998818346	58.10615241616	-0.243228964904675	6	87845465	87845557	93	-	4653	3714	3778	2012
ENSMUSG00000028156:E008	ENSMUSG00000028156	E008	2953.22614244381	0.000491617889189929	133.963570408389	5.56472235010292e-31	1.14271252305398e-28	61.764804421277	67.5162836294238	0.128450516355506	3	138555390	138557599	2210	+	2525	3197	2025	3757
ENSMUSG00000079415+ENSMUSG00000024695:E009	ENSMUSG00000079415+ENSMUSG00000024695	E009	727.462138899969	0.000519022844649655	133.761613413285	6.16056849978021e-31	1.26374311768342e-28	40.9803321140076	35.0338562495579	-0.226181878998254	19	12775995	12776073	79	-	928	703	754	519
ENSMUSG00000027346:E024	ENSMUSG00000027346	E024	604.919138519846	0.000341567919467581	133.723881686075	6.27876906181579e-31	1.28664141137092e-28	38.8230930936022	31.5850731763911	-0.297672149629154	2	132556935	132556976	42	-	491	1322	502	372
ENSMUSG00000040652:E022	ENSMUSG00000040652	E022	3251.27838332135	0.000235460663511228	133.570046958972	6.78462169043761e-31	1.38884612507872e-28	64.1479791697951	68.5231871058027	0.0951884373342549	9	65689518	65690266	749	+	3022	2620	2339	4322
ENSMUSG00000039067:E001	ENSMUSG00000039067	E001	4965.80556323615	0.00216884412510764	133.529256358977	6.92545910143333e-31	1.41619487485089e-28	66.287759325282	81.5424600655938	0.298808994981627	8	107580381	107581319	939	-	5264	4167	4351	5362
ENSMUSG00000019795:E002	ENSMUSG00000019795	E002	4431.0954757505	0.00122269143788837	133.512212335954	6.98516951546091e-31	1.42691409586291e-28	66.4468406174998	78.016205027477	0.231573217934258	10	7629381	7630976	1596	-	4350	3633	3345	5548
ENSMUSG00000023074:E010	ENSMUSG00000023074	E010	235.909213873134	0.000905569924328205	133.461554721392	7.16569512818286e-31	1.46226507319617e-28	28.1074492548216	17.0680876017544	-0.719651115097823	X	53370422	53370502	81	-	276	376	247	109
ENSMUSG00000005882:E004	ENSMUSG00000005882	E004	1204.43125695408	0.00130057982632394	133.064250222608	8.75326196903874e-31	1.78437068835098e-28	41.2836446658061	56.8411630287663	0.461365731317896	2	155847947	155848183	237	-	982	1120	815	1673
ENSMUSG00000028394:E001	ENSMUSG00000028394	E001	1176.53179552205	0.000661790008614321	132.838948147864	9.80519631984521e-31	1.99672977044856e-28	44.7669549509821	49.9171836316603	0.157102349023631	4	62522649	62524110	1462	-	1268	995	1086	1204
ENSMUSG00000031841:E029	ENSMUSG00000031841	E029	1168.37837121427	0.000580171328247633	132.684034947491	1.06009543863723e-30	2.15653385811256e-28	43.8254624495683	52.3716166105942	0.257015824190982	8	119323395	119324921	1527	+	1012	1019	919	1504
ENSMUSG00000028402:E002	ENSMUSG00000028402	E002	417.342471269646	0.00115664866966889	132.614677673645	1.09778576200073e-30	2.23088762255471e-28	27.4756032344218	39.2942242133551	0.516166112655399	4	81278505	81279234	730	-	218	578	187	656
ENSMUSG00000024983:E008	ENSMUSG00000024983	E008	703.046288824693	0.000565844287643451	132.494462033677	1.16631579501254e-30	2.36769365614485e-28	36.3067966731093	42.8180961369618	0.237981001548732	19	55623817	55626561	2745	+	653	756	582	773
ENSMUSG00000023020:E002	ENSMUSG00000023020	E002	1069.36039908924	0.00054336612128433	132.426940995282	1.20666646259244e-30	2.44706956887477e-28	43.2703998082608	47.4892946385647	0.134221876934196	15	99727645	99728136	492	+	1263	1123	882	985
ENSMUSG00000034390:E022	ENSMUSG00000034390	E022	320.276936537449	0.00143538013620497	132.412119823911	1.2157088249223e-30	2.4628549235988e-28	25.5675354964205	33.7943829269291	0.402470368300288	8	117459329	117461503	2175	+	169	483	186	446
ENSMUSG00000027742:E001	ENSMUSG00000027742	E001	2122.47031056244	0.00146904691584579	132.367748147328	1.24318704325752e-30	2.5159174559608e-28	52.2943428120599	65.0099763837498	0.31400624551138	3	52982123	52983191	1069	-	1843	1882	1656	2724
ENSMUSG00000025092:E001	ENSMUSG00000025092	E001	678.639798437045	0.00190222775142282	132.337195083961	1.26246802048627e-30	2.55229820943308e-28	36.1146561628766	42.9695413770195	0.250729944040352	19	58795751	58799998	4248	-	422	1590	232	740
ENSMUSG00000034457:E001	ENSMUSG00000034457	E001	2118.68486596979	0.000514152997965419	132.296135718604	1.28885100629742e-30	2.60294699928165e-28	55.0169080221487	60.8597296481521	0.145612863362061	X	97333840	97337137	3298	-	2081	1427	2059	2425
ENSMUSG00000024099:E007	ENSMUSG00000024099	E007	4426.51388436398	9.7707075410146e-05	132.250794364008	1.31862654647786e-30	2.66033585456314e-28	70.9119130031355	66.117992268541	-0.100985099977951	17	66089232	66089348	117	-	5507	5769	4178	2841
ENSMUSG00000026603:E002	ENSMUSG00000026603	E002	1494.57020747998	0.000290894431543864	132.245516674982	1.3221367887098e-30	2.66467070316098e-28	46.2223224757825	54.8982617425842	0.248170718601701	1	189880494	189880641	148	-	1935	808	1575	1351
ENSMUSG00000029195:E005	ENSMUSG00000029195	E005	150.000229883731	0.00192259809098671	132.148896992356	1.38807674956483e-30	2.79468975037385e-28	16.4912454882194	26.0859785663068	0.661574193078008	5	65383309	65384003	695	+	98	224	102	183
ENSMUSG00000056973:E016	ENSMUSG00000056973	E016	1206.02985313759	0.00062858589717208	132.079767383384	1.43726466577144e-30	2.89074841276609e-28	45.4390982282886	37.3732682721194	-0.281927471664658	8	93192761	93192905	145	-	887	3665	881	382
ENSMUSG00000049470:E035	ENSMUSG00000049470	E035	2534.95135413981	0.000840069588801939	132.04334576401	1.46387709739339e-30	2.94125072079766e-28	57.4048219624553	66.5863351590548	0.214054210638111	11	53415834	53421830	5997	+	1922	3097	1633	3320
ENSMUSG00000028977:E030	ENSMUSG00000028977	E030	295.935880236936	0.000922779494391947	131.979698365195	1.51157130334217e-30	3.03396390688673e-28	23.5206315482025	32.8863157673648	0.483560594799163	4	148951445	148954889	3445	+	250	285	241	365
ENSMUSG00000028618:E016	ENSMUSG00000028618	E016	1411.19132185936	0.00160875207501258	131.824165667746	1.63476165233879e-30	3.27786460901021e-28	44.5974890821376	58.259065392784	0.385520071433099	4	107200699	107200994	296	+	1216	1466	1072	1732
ENSMUSG00000003464:E018	ENSMUSG00000003464	E018	2176.98545055115	0.000903808633744583	131.696081753845	1.74371502568997e-30	3.49274864992299e-28	53.1534674363567	64.897653674744	0.28800251140606	1	172134701	172135283	583	+	1988	2260	1526	2694
ENSMUSG00000007880:E001	ENSMUSG00000007880	E001	306.396231723285	0.00105941988048768	131.634985305732	1.79821543810741e-30	3.5982327689851e-28	24.1275782785882	34.1746115102193	0.502241820327627	4	133679008	133679940	933	-	195	346	166	471
ENSMUSG00000026208:E004	ENSMUSG00000026208	E004	11642.2429153704	0.000915609501915964	131.62153152422	1.81044377947739e-30	3.61900129475144e-28	103.800784706055	103.287085587265	-0.00715747078993987	1	75362158	75362218	61	+	17683	7363	15697	5080
ENSMUSG00000024750:E013	ENSMUSG00000024750	E013	2076.29481009017	0.000303123304280827	131.602797894906	1.82760970175688e-30	3.64958738177978e-28	57.5953330471227	55.4305492769078	-0.0552706109815072	19	21279625	21279750	126	+	1515	3017	2213	1780
ENSMUSG00000018765:E028	ENSMUSG00000018765	E028	715.002668874544	0.000505996262892593	131.571252650698	1.85688373172081e-30	3.70426536728134e-28	35.2419075013697	44.299736252321	0.330006095824502	11	69652924	69653297	374	+	730	473	661	830
ENSMUSG00000033953+ENSMUSG00000078970:E005	ENSMUSG00000033953+ENSMUSG00000078970	E005	557.896673225055	0.000363004383588162	131.338532729609	2.08784371621081e-30	4.1607621137986e-28	35.9330262564332	32.2043510197233	-0.158054824207006	11	17194217	17194276	60	+	611	888	492	368
ENSMUSG00000012422:E002	ENSMUSG00000012422	E002	78.3780824698672	0.0029427124688968	131.334528219928	2.09205972481906e-30	4.1649227266291e-28	15.9251796216022	1.95962038887696	-3.02266353241716	13	90089734	90089761	28	+	123	145	83	1
ENSMUSG00000023092:E019	ENSMUSG00000023092	E019	4407.83490025108	0.000503900683910193	131.165810641842	2.27764309113221e-30	4.5297784313861e-28	72.9180403655322	69.3809765100391	-0.071735644083812	X	56790464	56790650	187	+	3587	6158	3881	4309
ENSMUSG00000038663:E001	ENSMUSG00000038663	E001	5791.55847337384	0.000333023026926535	131.154385954856	2.29078930339704e-30	4.55129832584968e-28	74.446347374292	80.6005272258308	0.114588209424897	7	81533308	81535248	1941	-	5119	4964	3881	7989
ENSMUSG00000068663:E042	ENSMUSG00000068663	E042	704.687596859736	0.000492633709739049	131.131197961705	2.31770514984803e-30	4.60010408128763e-28	35.8757453641067	44.5869788474062	0.313613642005578	16	10742466	10744878	2413	+	568	610	470	1013
ENSMUSG00000031818:E018	ENSMUSG00000031818	E018	1754.02632004602	0.000513633491420223	130.908989042047	2.59222742465906e-30	5.13975402787163e-28	49.7301680105271	58.5106378116702	0.234577639534559	8	120674114	120674207	94	+	1890	1976	1435	1696
ENSMUSG00000027775:E016	ENSMUSG00000027775	E016	612.572021191613	0.00058790129900651	130.638360475095	2.97085939361276e-30	5.88452673695577e-28	33.4155893038353	41.9750714056882	0.329011462199618	3	67602695	67604231	1537	+	504	774	494	675
ENSMUSG00000057666:E003	ENSMUSG00000057666	E003	1680.21606327387	0.00287413240619704	130.553599934756	3.10046240751388e-30	6.13502823281751e-28	60.5342569567726	49.0528403855163	-0.303415131852489	6	125162064	125162101	38	-	1427	1723	833	2463
ENSMUSG00000066568:E001	ENSMUSG00000066568	E001	1838.84311959659	0.00071539996020386	130.509835810005	3.16957810459595e-30	6.26545551427492e-28	51.4677666475668	60.4529720583595	0.232144087935882	7	34344646	34345958	1313	-	1673	1829	1317	2298
ENSMUSG00000041736:E001	ENSMUSG00000041736	E001	340.961550665948	0.000827994815271799	130.439335611337	3.28417265773957e-30	6.48542906936749e-28	26.3270419020169	13.7382540315884	-0.9383467632839	15	83563573	83563644	72	+	517	482	430	37
ENSMUSG00000063077:E040	ENSMUSG00000063077	E040	11512.8275541248	0.00232065829692288	130.412207814031	3.32936343328261e-30	6.56804198756594e-28	81.1389917746894	101.042794627124	0.316499165664136	4	149233734	149238483	4750	-	9555	11518	7237	15909
ENSMUSG00000059811:E001	ENSMUSG00000059811	E001	6361.97679691367	0.00145184232978647	130.356162575625	3.42470552584175e-30	6.74932549845095e-28	71.9742645899206	86.8132925351686	0.270434816927153	17	79848392	79850278	1887	-	4728	7852	4142	8328
ENSMUSG00000038967:E014	ENSMUSG00000038967	E014	1677.1911087386	0.000188765924791774	130.344444547561	3.44498237317903e-30	6.78245634272022e-28	53.9442715154865	46.1970258361	-0.223669790310841	11	95032465	95032536	72	-	2250	1629	1904	968
ENSMUSG00000022564:E007	ENSMUSG00000022564	E007	3293.26265630299	0.00147565779198597	130.298207886512	3.52616856692182e-30	6.93531795185393e-28	60.0950725958393	71.1540102912275	0.243698366175878	15	76249217	76249904	688	+	3642	2862	3090	3217
ENSMUSG00000030189:E007	ENSMUSG00000030189	E007	9353.1204169537	0.00102609576084852	130.174247351442	3.75339596593862e-30	7.37482011789413e-28	80.1375755033367	73.5419830736064	-0.12391078326019	6	131380876	131380965	90	-	16155	5373	12690	2796
ENSMUSG00000020472:E001	ENSMUSG00000020472	E001	696.118698939064	0.000991283775323524	130.154144988403	3.79160070122648e-30	7.4424139822329e-28	35.8343023895889	42.7294916174827	0.253890883497277	11	59485520	59487817	2298	-	668	504	694	776
ENSMUSG00000064966+ENSMUSG00000030744:E002	ENSMUSG00000064966+ENSMUSG00000030744	E002	153.902859659488	0.00142924831588367	130.142124145338	3.81463199563843e-30	7.48011876034519e-28	15.274461622588	28.0002972433715	0.874320612087828	7	99477904	99478315	412	-	136	104	123	210
ENSMUSG00000034563+ENSMUSG00000089865+ENSMUSG00000092192:E024	ENSMUSG00000034563+ENSMUSG00000089865+ENSMUSG00000092192	E024	338.273384437989	0.000923063173840975	129.807302289703	4.51553672294962e-30	8.84566071679474e-28	31.2844477355141	20.9365114226236	-0.579424565274628	9	72999463	72999539	77	+	444	413	389	155
ENSMUSG00000046275:E003	ENSMUSG00000046275	E003	1847.51394053531	0.00344328766626555	129.759706186908	4.62512201092774e-30	9.05127127294537e-28	50.5982924277287	62.1754697308625	0.297256803724943	11	76696226	76698664	2439	+	1139	3580	663	2382
ENSMUSG00000023020:E001	ENSMUSG00000023020	E001	302.03320257173	0.00061577503012894	129.742549166757	4.66527319189447e-30	9.12072560546817e-28	28.5681080560673	18.7632003139275	-0.606499576188062	15	99725618	99725848	231	+	446	399	322	106
ENSMUSG00000022270:E010	ENSMUSG00000022270	E010	1351.38700328119	0.000885575952081846	129.635056885567	4.9248843956551e-30	9.61866293873166e-28	47.7396017291169	41.3609549123533	-0.206917036732249	15	25970098	25970224	127	+	1149	1514	2264	572
ENSMUSG00000030301:E018	ENSMUSG00000030301	E018	2530.72837934741	0.00109339231947955	129.58917941595	5.04003932626824e-30	9.83375489603233e-28	56.2779767249747	67.1035602185889	0.253818848960188	6	147631575	147632612	1038	+	2526	1818	2020	3177
ENSMUSG00000021033:E005	ENSMUSG00000021033	E005	1561.62139204657	0.000203287753387707	129.470446049464	5.35072504690271e-30	1.04295437273781e-27	49.5114829759801	41.907903807935	-0.240540800694961	12	87160050	87160175	126	+	2068	2926	1371	533
ENSMUSG00000033174:E009	ENSMUSG00000033174	E009	382.984436918392	0.000914417548223433	129.437442990572	5.4404358485989e-30	1.05938548726279e-27	29.7580133755023	25.1352871392082	-0.243564046219167	6	88764596	88764702	107	+	411	852	295	170
ENSMUSG00000027499:E003	ENSMUSG00000027499	E003	31272.9576590743	0.00199218041136684	129.398127795338	5.54927009995363e-30	1.07950403580589e-27	106.188494425594	115.202026682567	0.117538639593279	3	7442011	7445366	3356	+	29086	28656	22487	39784
ENSMUSG00000030591:E001	ENSMUSG00000030591	E001	5622.73065131806	0.000416633016725873	129.377432797694	5.60743102153569e-30	1.08973489180982e-27	71.2780656854789	78.5211751922829	0.139623579022292	7	29174188	29174747	560	-	6794	5038	5495	4787
ENSMUSG00000018567:E005	ENSMUSG00000018567	E005	2499.62763004075	0.000148884321079781	129.356559394182	5.66671090169859e-30	1.10016268853235e-27	60.3399959075989	55.181327682749	-0.128934429763144	11	69992365	69992443	79	+	3197	2781	2596	1584
ENSMUSG00000019194:E008	ENSMUSG00000019194	E008	159.775061047457	0.00749541319769167	129.348840384094	5.68879106640013e-30	1.10335484054745e-27	23.4376555300828	5.12070027050788	-2.19441524258593	7	31126666	31126844	179	-	299	157	203	8
ENSMUSG00000020700:E021	ENSMUSG00000020700	E021	693.546685509128	0.000460259655794121	129.271674703514	5.91430816469657e-30	1.14595869229187e-27	35.4472633413464	43.3906749075993	0.291710775889394	11	106154141	106155446	1306	+	639	802	551	757
ENSMUSG00000034462:E021	ENSMUSG00000034462	E021	698.074691019952	0.0015602044119202	129.099409015165	6.45054204655195e-30	1.24862332089626e-27	35.3894763469915	45.6599317758449	0.367608289348838	5	104503452	104505819	2368	+	391	1059	362	988
ENSMUSG00000037234:E001	ENSMUSG00000037234	E001	3712.04032661506	0.0021764894694242	129.086880028172	6.49138856044466e-30	1.25528829891492e-27	61.4269221992771	75.9231455113709	0.305668665981093	8	26021421	26032030	10610	-	2804	5354	2661	4220
ENSMUSG00000020149:E012	ENSMUSG00000020149	E012	3166.09104740199	0.000496734055569207	129.062815537841	6.57056965695643e-30	1.26934584474537e-27	60.7986976093334	70.2406637514744	0.208266058424637	11	20224648	20225464	817	+	2699	4396	2259	3460
ENSMUSG00000024242:E001	ENSMUSG00000024242	E001	488.315365110338	0.000764391261685877	129.055239204849	6.59569797825294e-30	1.27294369127036e-27	29.7756785533772	39.4081720138177	0.404360444402366	17	80580512	80581935	1424	-	383	719	358	530
ENSMUSG00000030168:E004	ENSMUSG00000030168	E004	1197.89723305236	0.00030315266286278	128.826170497704	7.40256800741919e-30	1.42725887085312e-27	46.5727845368504	43.7719820263264	-0.0894794302179848	6	119357216	119357409	194	-	1457	1516	1204	756
ENSMUSG00000032540:E007	ENSMUSG00000032540	E007	236.471061877883	0.000733806099753492	128.823002436991	7.41439299548413e-30	1.42813177207702e-27	26.0197106357886	16.372142963259	-0.668361748276175	9	122365136	122365221	86	+	303	379	257	80
ENSMUSG00000026617:E017	ENSMUSG00000026617	E017	400.584282580036	0.000584256576588283	128.803821113039	7.48639305086631e-30	1.44058224903484e-27	27.5928594749528	36.3220074515096	0.396548967638572	1	185356782	185357777	996	+	350	633	239	431
ENSMUSG00000023156+ENSMUSG00000094130:E008	ENSMUSG00000023156+ENSMUSG00000094130	E008	743.497486343358	0.000402775171575636	128.742592602111	7.72093560828501e-30	1.48425506549132e-27	36.7288438306311	44.8020681347952	0.28665184802958	14	8090555	8091834	1280	+	718	647	536	942
ENSMUSG00000040006:E011	ENSMUSG00000040006	E011	356.775065936094	0.000587694435061438	128.65024972228	8.08863816663168e-30	1.553415418973e-27	31.0363756522583	19.8336685890619	-0.64600853885713	10	7779303	7779362	60	-	511	459	405	123
ENSMUSG00000029472:E009	ENSMUSG00000029472	E009	1740.89638040183	0.000230194202307831	128.625859480953	8.18864865012028e-30	1.57108055248161e-27	52.2744876152196	47.4920568304415	-0.138420776720136	5	122802130	122802219	90	-	2473	1484	2102	900
ENSMUSG00000021556:E001	ENSMUSG00000021556	E001	856.539158458086	0.000835016929982842	128.616291140802	8.22821986578566e-30	1.57712651449023e-27	41.1091444624286	45.6623718447374	0.151546451793239	13	59634996	59637401	2406	-	589	1110	525	1158
ENSMUSG00000004207:E006	ENSMUSG00000004207	E006	2818.06783253787	0.000253251337008712	128.519599407687	8.63899242878389e-30	1.65424025472422e-27	61.1581035837586	58.3411272259368	-0.06803041045958	10	60293349	60293474	126	+	2921	4876	2633	1660
ENSMUSG00000030319:E015	ENSMUSG00000030319	E015	1453.77488637217	0.00153743768095252	128.363696569725	9.34494146729075e-30	1.78766994649645e-27	46.5469478689058	57.6711493966207	0.30916320396678	6	115803637	115804893	1257	+	1096	1493	1054	1956
ENSMUSG00000024750:E008	ENSMUSG00000024750	E008	1054.65912707072	0.000279183015452495	128.331997867622	9.49538757755189e-30	1.81467613100757e-27	46.2885206139621	42.8535872845466	-0.111238476923008	19	21276978	21277038	61	+	802	1534	1165	844
ENSMUSG00000019326:E001	ENSMUSG00000019326	E001	162.669068396565	0.00129011429517839	128.222703721667	1.00329316333723e-29	1.91553624857337e-27	19.7907056273995	12.084326173957	-0.71168602165852	11	101330605	101331068	464	+	99	634	80	28
ENSMUSG00000066571:E002	ENSMUSG00000066571	E002	807.812065417859	0.000714662191928344	127.98986001232	1.12817889424452e-29	2.15187478797138e-27	38.7104301453712	46.2603150254184	0.257052751769378	7	34236714	34239237	2524	-	508	1026	555	1089
ENSMUSG00000051586:E001	ENSMUSG00000051586	E001	727.296837265414	0.00225609209975971	127.75151639484	1.27213231081375e-29	2.42408713691947e-27	34.5730800306759	46.0416218429361	0.413289518659106	6	120931707	120934780	3074	-	662	776	613	804
ENSMUSG00000031158:E011	ENSMUSG00000031158	E011	347.717393029535	0.00099357629619974	127.670160610584	1.32536259928615e-29	2.52272353744534e-27	25.0281703326167	35.1410731851605	0.489605423331966	X	7906971	7908351	1381	+	392	209	255	442
ENSMUSG00000038615:E004	ENSMUSG00000038615	E004	4929.95588743783	0.00032647515804034	127.668497454895	1.32647370950712e-29	2.52272353744534e-27	70.3583756836208	78.1712413066254	0.151915770311806	11	96817931	96818181	251	-	4460	2842	3972	6873
ENSMUSG00000079737+ENSMUSG00000022684:E020	ENSMUSG00000079737+ENSMUSG00000022684	E020	1200.82475453722	0.000422381405431908	127.643332869495	1.34339963852502e-29	2.55243322776767e-27	45.6391420021573	51.57369154303	0.176363644711487	16	13702065	13703602	1538	+	1036	1329	824	1505
ENSMUSG00000021460:E001	ENSMUSG00000021460	E001	752.382664343758	0.000503384313891971	127.605019360044	1.36958536025806e-29	2.59966164725298e-27	35.8703695971776	45.1602640024669	0.332261309534197	13	52835119	52835551	433	-	750	772	630	801
ENSMUSG00000022680:E006	ENSMUSG00000022680	E006	358.056308749173	0.00127822550420964	127.579287742838	1.38745781047765e-29	2.63103409491138e-27	24.7946052915308	36.8459355142109	0.571479224901962	16	13834276	13834351	76	-	320	251	259	504
ENSMUSG00000059811:E006	ENSMUSG00000059811	E006	1102.85209395279	0.000248218274016279	127.534159369686	1.41936781312379e-29	2.68893942200096e-27	46.2808791792308	42.7736892457089	-0.113692625468298	17	79857108	79857246	139	-	1106	1923	942	745
ENSMUSG00000090639+ENSMUSG00000032553+ENSMUSG00000032554:E049	ENSMUSG00000090639+ENSMUSG00000032553+ENSMUSG00000032554	E049	1537.3690913872	0.0022222659703842	127.531842442547	1.42102576492351e-29	2.68947679056094e-27	52.555950099768	39.631882937516	-0.407192595196174	9	103227905	103228068	164	-	1332	3737	1422	563
ENSMUSG00000053604:E001	ENSMUSG00000053604	E001	288.754023053308	0.00137105227292474	127.527453458154	1.42417175550851e-29	2.6928267073382e-27	22.7039216702344	33.7215674767414	0.570730081365755	6	70765720	70766272	553	-	254	285	191	382
ENSMUSG00000032126:E001	ENSMUSG00000032126	E001	313.067862417599	0.000861899104008865	127.458979183378	1.47416546382849e-29	2.78466441062073e-27	23.440554664781	33.4347716890257	0.512342557739831	9	44336350	44336845	496	-	342	279	267	328
ENSMUSG00000023959:E006	ENSMUSG00000023959	E006	8888.41030575151	0.00157209160914339	127.411383910453	1.50994556415606e-29	2.84950170698373e-27	80.9788322895602	91.11236973814	0.170102093135779	17	44275214	44280168	4955	+	6585	7841	5827	13232
ENSMUSG00000034254:E020	ENSMUSG00000034254	E020	1013.12942351837	0.000462684649486222	127.365722759961	1.54508772071361e-29	2.91301133688065e-27	41.5030350609836	48.9757888294938	0.238851886815572	17	34612892	34613418	527	+	1054	620	927	1195
ENSMUSG00000052428:E007	ENSMUSG00000052428	E007	1264.85052400098	0.000842543049271692	127.322599024107	1.57902775545464e-29	2.97413449169357e-27	44.4714570890635	52.9582290498653	0.251975203719785	1	167330167	167333978	3812	+	1186	1886	903	1232
ENSMUSG00000023959:E004	ENSMUSG00000023959	E004	390.305847529402	0.000814341387596691	127.308057401019	1.59063987029404e-29	2.99312539746926e-27	32.8908520069659	27.5817700389022	-0.253971336663493	17	44248720	44248826	107	+	438	486	342	321
ENSMUSG00000029434:E001	ENSMUSG00000029434	E001	1606.53420429686	0.00130870194448997	127.295705365607	1.60057056369403e-29	3.00891890656863e-27	48.268014709086	58.6681713264233	0.281510535098563	5	123528764	123531221	2458	-	1401	1546	1342	1920
ENSMUSG00000019920:E021	ENSMUSG00000019920	E021	1995.45898964028	0.00146287263441932	127.01024286871	1.84817179840731e-29	3.4710510998533e-27	52.3928538436365	63.2965395197606	0.272756580459316	10	58421784	58424691	2908	+	1205	2600	1254	2793
ENSMUSG00000018001:E022	ENSMUSG00000018001	E022	540.024002582206	0.00101941847599761	127.007654491842	1.85058380040944e-29	3.4722487878478e-27	32.1977324487588	40.1358161920938	0.317931147237476	5	143708257	143710250	1994	+	398	731	391	643
ENSMUSG00000023019:E007	ENSMUSG00000023019	E007	2326.47391618597	0.000256029169119295	126.872371627519	1.98112995833749e-29	3.71363190217175e-27	58.2030367238822	53.2777647433856	-0.127560871492717	15	99720096	99720234	139	+	3317	2451	2373	1319
ENSMUSG00000029486:E004	ENSMUSG00000029486	E004	64.5043072856395	0.00159169247897448	126.845614047617	2.00802172122369e-29	3.76043861052664e-27	15.7854744887682	0.099982277286685	-7.3027095237912	5	96210144	96210193	50	+	90	130	73	0
ENSMUSG00000024659:E023	ENSMUSG00000024659	E023	471.082694810724	0.000801758573983538	126.626639233923	2.24226878169569e-29	4.19510053575797e-27	33.7258464236933	22.1231313794558	-0.60829904746671	19	20384693	20384772	80	-	378	1180	490	132
ENSMUSG00000021577:E001	ENSMUSG00000021577	E001	6073.63545194611	0.00203347029777888	126.56836693513	2.30908420861235e-29	4.31598052967544e-27	70.3815834716029	86.9521675030605	0.305024018055112	13	74322254	74322731	478	-	4910	4775	4002	9010
ENSMUSG00000022884+ENSMUSG00000064382+ENSMUSG00000064880+ENSMUSG00000088524+ENSMUSG00000087935+ENSMUSG00000065208:E019	ENSMUSG00000022884+ENSMUSG00000064382+ENSMUSG00000064880+ENSMUSG00000088524+ENSMUSG00000087935+ENSMUSG00000065208	E019	69.6166451822306	0.00433309705027765	126.500452170389	2.38947257899178e-29	4.46197523629326e-27	8.23367869028812	22.1823399893749	1.42980250637931	16	23108852	23108952	101	+	19	35	27	158
ENSMUSG00000000594:E004	ENSMUSG00000000594	E004	1695.61865033139	0.000755555288906983	126.405808651422	2.50618818909346e-29	4.67546249980183e-27	51.6870936868596	56.4253711090435	0.126539918759951	11	55109378	55113029	3652	+	1634	1942	1294	1850
ENSMUSG00000001785:E021	ENSMUSG00000001785	E021	626.794832825397	0.000413416621612694	126.311336519137	2.62837857658993e-29	4.89874695887139e-27	33.5772052797382	41.8275035828979	0.316969739359761	10	85888030	85889096	1067	+	591	599	576	673
ENSMUSG00000015714:E032	ENSMUSG00000015714	E032	1086.97325532037	0.00226026435174305	126.239214285926	2.72565695531701e-29	5.0752199318899e-27	39.7631897529303	54.3729568358174	0.451455792220106	3	95322673	95323599	927	+	833	1572	725	1270
ENSMUSG00000020088:E007	ENSMUSG00000020088	E007	6626.26875637724	0.00308057311791065	126.179210037898	2.80932909620689e-29	5.22108343275875e-27	71.2708031569331	88.4888527929117	0.31218454369037	10	61691285	61693295	2011	+	5995	6766	5156	7871
ENSMUSG00000028273:E021	ENSMUSG00000028273	E021	1517.38333144276	0.00228569623161135	126.180645542582	2.80729769189965e-29	5.22108343275875e-27	53.0294127564519	42.3552472165045	-0.324252062120915	3	142391713	142391850	138	-	1825	1913	1801	745
ENSMUSG00000019969:E014	ENSMUSG00000019969	E014	663.606714700457	0.000826268505552492	126.009914235889	3.05950964556772e-29	5.68064438916804e-27	34.8553461658562	43.7628628563761	0.328327162878051	12	83734114	83735199	1086	+	478	722	505	869
ENSMUSG00000023175:E004	ENSMUSG00000023175	E004	592.31215727238	0.00812177056871975	125.993340744074	3.08516815977716e-29	5.72285534153621e-27	40.0100249097218	17.0322105424144	-1.23209583810557	10	79704570	79704584	15	+	866	652	857	92
ENSMUSG00000043207+ENSMUSG00000088314:E001	ENSMUSG00000043207+ENSMUSG00000088314	E001	1201.68442427364	0.000640644036389905	125.978154510669	3.10886786755553e-29	5.76135628735683e-27	44.5714669675925	52.0582101795019	0.224005266367825	4	121059237	121061220	1984	-	1087	1548	853	1331
ENSMUSG00000028788:E005	ENSMUSG00000028788	E005	313.910898187669	0.00336908841185884	125.916202439342	3.20745199709893e-29	5.93842895864017e-27	31.3881164407452	19.5193819627603	-0.685311083363936	4	129820221	129820601	381	+	483	346	320	143
ENSMUSG00000025479:E002	ENSMUSG00000025479	E002	2185.50469145464	0.00105761159080665	125.864782436011	3.29164669804542e-29	6.08855080826174e-27	56.6593024462673	47.2515868569859	-0.261950059883575	7	140764800	140764959	160	+	2346	3402	2755	821
ENSMUSG00000037395:E001	ENSMUSG00000037395	E001	715.114118002011	0.000660056839989936	125.846409027754	3.32226419662506e-29	6.13938110246584e-27	37.4098848244486	43.4749617139589	0.216765232825844	1	192098656	192101155	2500	-	559	889	458	918
ENSMUSG00000027091:E021	ENSMUSG00000027091	E021	1856.04188489908	0.000326832188765728	125.81623798455	3.37316040969959e-29	6.2275542062018e-27	52.8749947472563	58.8183739711276	0.153681286684949	2	83663820	83664622	803	+	1793	1542	1484	2266
ENSMUSG00000045294:E005	ENSMUSG00000045294	E005	2261.59373312936	0.00217611704470045	125.654148924891	3.66024227174243e-29	6.75119785198351e-27	53.5163501929706	65.0077335090529	0.280631627798982	5	28076791	28078662	1872	+	2422	2914	1354	2427
ENSMUSG00000026043:E065	ENSMUSG00000026043	E065	2000.10376201971	0.00285489877885959	125.489569072857	3.97674856761884e-29	7.32807665900068e-27	47.1016937327915	69.8245553488291	0.567955542545575	1	45348601	45349706	1106	+	298	5248	363	2888
ENSMUSG00000063358:E023	ENSMUSG00000063358	E023	1407.48902712693	0.000246949996508112	125.486270411976	3.9833645034041e-29	7.33336280891041e-27	47.25185406221	55.5289265629119	0.232868568540938	16	17044211	17044749	539	+	1127	1688	974	1757
ENSMUSG00000024747:E001	ENSMUSG00000024747	E001	583.892771368809	0.00459445044801516	125.462257152078	4.03185943142494e-29	7.4156656673966e-27	28.2666287481197	47.3997191021292	0.745778680769706	19	20692953	20693535	583	-	579	664	360	699
ENSMUSG00000018287:E001	ENSMUSG00000018287	E001	507.722467106683	0.000521440500077321	125.438076852125	4.08128835742571e-29	7.49953022508448e-27	29.8502600519466	39.9707205985134	0.421200081994704	11	70663771	70664002	232	-	529	374	432	593
ENSMUSG00000058135:E002	ENSMUSG00000058135	E002	2939.02276368445	0.000266658671815205	125.405607822004	4.14861556799206e-29	7.61609539798228e-27	60.666963275234	66.731267521999	0.137451809144123	3	108012391	108012778	388	-	3162	2287	2642	3174
ENSMUSG00000026864:E012	ENSMUSG00000026864	E012	648.946891913679	0.00039759035751281	125.389272450277	4.18290717443631e-29	7.67185162345676e-27	40.3485708766819	31.1329905167311	-0.374073411709133	2	34773170	34773199	30	+	745	1067	576	381
ENSMUSG00000027805:E002	ENSMUSG00000027805	E002	6624.85945503746	0.000374142213710874	125.341689345018	4.28441884653051e-29	7.85067602460981e-27	77.7290400598898	82.2557876278749	0.0816634930665125	3	57841905	57843107	1203	-	6028	7011	4373	8374
ENSMUSG00000052962:E004	ENSMUSG00000052962	E004	181.946452496063	0.000840357085822494	125.288390582376	4.40105239129719e-29	8.05684893238613e-27	23.5868390369626	13.3451398065287	-0.821667670879205	6	71823716	71823810	95	-	259	236	216	55
ENSMUSG00000009905:E001	ENSMUSG00000009905	E001	379.401104553388	0.00191749935512398	125.233962766942	4.52343435865984e-29	8.27315006655153e-27	26.8975345083147	36.019215885811	0.421292837082254	1	106720459	106725021	4563	-	248	679	228	430
ENSMUSG00000031543:E071	ENSMUSG00000031543	E071	2618.54847562234	0.000141681278251113	125.046100394199	4.9725946734597e-29	9.08615156308791e-27	60.6417094169328	56.5353747806057	-0.101156562347483	8	23148306	23148307	2	+	3683	2474	2657	1682
ENSMUSG00000040842:E001	ENSMUSG00000040842	E001	3236.0587429774	0.00155634265884271	124.974183334107	5.15611566500335e-29	9.41270077807672e-27	61.3994577083526	70.7715517680198	0.204943639312559	4	141113001	141115864	2864	-	3398	2537	2591	3817
ENSMUSG00000026103:E015	ENSMUSG00000026103	E015	1337.11187760761	0.00105540392162695	124.921884456595	5.29381424811703e-29	9.65506859951544e-27	44.3792810185079	57.353248775709	0.369988915182537	1	52185280	52187682	2403	-	931	1729	811	1808
ENSMUSG00000068742:E001	ENSMUSG00000068742	E001	1757.45632835643	0.00173513553896555	124.848576255591	5.49304142749359e-29	1.00090988945777e-26	48.8204454916808	59.8653084374568	0.294234752706219	2	92403646	92405820	2175	-	1852	1382	1762	1767
ENSMUSG00000031065:E032	ENSMUSG00000031065	E032	1467.61030422784	0.000223615658054549	124.67601439586	5.99211190882826e-29	1.09083192217105e-26	47.421544286845	55.3900879580044	0.224085184386492	X	20698609	20699229	621	+	1537	1213	1238	1649
ENSMUSG00000060147:E003	ENSMUSG00000060147	E003	7861.24280915574	0.000301270660467101	124.632599864548	6.12465629471407e-29	1.113924709631e-26	79.5819887998239	86.477310411705	0.119879700289428	13	33918232	33918442	211	-	7256	7854	6226	9225
ENSMUSG00000022617+ENSMUSG00000078937:E026	ENSMUSG00000022617+ENSMUSG00000078937	E026	257.558088047001	0.00186065394451003	124.627814276416	6.13944493436864e-29	1.1155776181672e-26	28.2913950371304	15.114694480031	-0.904411499760368	15	89425798	89425863	66	-	312	462	283	73
ENSMUSG00000027937:E008	ENSMUSG00000027937	E008	715.805053105211	0.000348512837510703	124.594138935702	6.2445247653748e-29	1.13361874539362e-26	38.8886905312673	30.3494867313603	-0.357678538920032	3	90233923	90234002	80	+	967	1029	760	280
ENSMUSG00000026495:E007	ENSMUSG00000026495	E007	674.796477917007	0.00141714320716725	124.550151651934	6.38449573927569e-29	1.15795463131119e-26	34.8109687016626	43.0647911438654	0.306966873290841	1	178481313	178483247	1935	+	697	493	618	758
ENSMUSG00000026864:E029	ENSMUSG00000026864	E029	5416.96328993433	0.000617612134892095	124.507728350568	6.52246168951869e-29	1.18188213677354e-26	72.1726782040785	80.0269913248111	0.149033879344876	2	34775736	34776531	796	+	4584	6552	3549	6712
ENSMUSG00000063888:E007	ENSMUSG00000063888	E007	81.1011827094518	0.00400294199624944	124.286630612645	7.29125485568839e-29	1.31996669079418e-26	17.7780562773276	2.54304324320209	-2.80546969939337	17	46782619	46782656	38	-	108	193	76	2
ENSMUSG00000027706:E008	ENSMUSG00000027706	E008	2875.30900237079	0.000691838803216012	124.228165966854	7.50928009365162e-29	1.3581803103211e-26	59.8972263993501	67.132593943127	0.164524188799288	3	30818500	30821263	2764	+	2592	3165	2498	3085
ENSMUSG00000079477:E003	ENSMUSG00000079477	E003	3850.29389788023	0.000331664268173573	124.205741789313	7.59462343639957e-29	1.37234775369947e-26	66.2297357626666	72.7554571869121	0.135576362359916	6	87999443	87999804	362	-	3237	3718	3039	4837
ENSMUSG00000032216:E037	ENSMUSG00000032216	E037	1234.88009044054	0.000504924209885946	124.168063926789	7.74021011353401e-29	1.39736498044131e-26	47.5599284908048	41.2031153561505	-0.206993122601629	9	72740168	72740228	61	+	1207	2297	1264	608
ENSMUSG00000035086:E002	ENSMUSG00000035086	E002	387.779639557072	0.000852249649682784	124.138758987254	7.8553709372074e-29	1.41684827803651e-26	26.0989128412728	37.3450966833548	0.516929121128176	11	101288262	101288417	156	-	342	246	292	553
ENSMUSG00000021242:E003	ENSMUSG00000021242	E003	805.78967992036	0.000295914469958313	124.043250243649	8.24272285226558e-29	1.48534472996563e-26	42.259375442084	34.2159115695541	-0.304604061904146	12	84765277	84765384	108	-	842	1483	756	421
ENSMUSG00000027634:E001	ENSMUSG00000027634	E001	1057.65687285141	0.00109922558485515	124.005863992068	8.39950051495141e-29	1.51220372748386e-26	41.5292003103454	52.050309289876	0.325780644859125	2	156927345	156928402	1058	-	821	1055	705	1473
ENSMUSG00000028161:E018	ENSMUSG00000028161	E018	905.312896775561	0.000296556437317059	123.993507232154	8.45197104783701e-29	1.52025168209523e-26	43.7864954176496	36.7100402675387	-0.254311287082052	3	136905299	136905373	75	+	1217	953	969	532
ENSMUSG00000018566:E011	ENSMUSG00000018566	E011	1485.84418449999	0.000220237844752213	123.902009205555	8.85083724003717e-29	1.5905336512404e-26	49.5152958099476	46.4618007215459	-0.0918291883201605	11	69945908	69945953	46	-	1777	2241	1441	819
ENSMUSG00000022100:E001	ENSMUSG00000022100	E001	1072.92868140394	0.0011423241914273	123.804217799125	9.29797297746015e-29	1.66935295022293e-26	41.1864587669288	52.0569268048201	0.337920056480999	14	70654246	70666094	11849	-	1022	1007	831	1284
ENSMUSG00000015837:E015	ENSMUSG00000015837	E015	34.0965645444115	0.0151666008843075	123.707698350427	9.76144105455512e-29	1.75095737075557e-26	2.48020828792306	17.628031987386	2.82933823124863	11	50205679	50206022	344	-	1	4	2	100
ENSMUSG00000021477:E006	ENSMUSG00000021477	E006	1820.87107339095	0.000187942790238304	123.662112140644	9.98830152781863e-29	1.79000973662184e-26	53.5148112098006	47.6726034107075	-0.166777825775506	13	64368116	64368238	123	-	1655	3121	2164	877
ENSMUSG00000019494:E016	ENSMUSG00000019494	E016	25.9372980216616	0.0160669850116562	123.54723336294	1.05836612487827e-28	1.89496920316951e-26	2.1393176298658	16.4998466459163	2.94723001165382	5	138163420	138163508	89	+	3	1	2	75
ENSMUSG00000005610+ENSMUSG00000088948:E044	ENSMUSG00000005610+ENSMUSG00000088948	E044	682.101124781617	0.00291914788136262	123.542164579668	1.06107326872284e-28	1.89807967589144e-26	42.1383364442967	26.3042314180614	-0.679838463273819	7	111080917	111080964	48	-	819	1191	704	254
ENSMUSG00000023939:E002	ENSMUSG00000023939	E002	161.464645501048	0.00248963887379268	123.338106281134	1.17600574062094e-28	2.10175316372636e-26	22.3491086320228	7.98915702107735	-1.484102102573	17	45686357	45686427	71	+	245	202	219	18
ENSMUSG00000055762:E006	ENSMUSG00000055762	E006	911.447006108054	0.000309818395917497	123.253331457608	1.22734041759822e-28	2.19149694382424e-26	38.9827581274445	47.7097082353585	0.291446695188713	15	75895732	75895803	72	-	922	725	860	987
ENSMUSG00000062908:E012	ENSMUSG00000062908	E012	23.8148764912819	0.0239923911916334	123.172441403452	1.2784107723728e-28	2.28060557276038e-26	0.13830412970934	16.2487133878638	6.876337440918	3	153938655	153938656	2	-	0	0	0	73
ENSMUSG00000059811:E008	ENSMUSG00000059811	E008	820.364676114962	0.000463768893096177	123.114629149356	1.31620805709222e-28	2.34589512164693e-26	41.9525220591148	36.826692775014	-0.188005702071173	17	79861103	79861159	57	-	844	1502	697	504
ENSMUSG00000029685:E012	ENSMUSG00000029685	E012	2007.89789048798	0.00146519210724707	123.106490187948	1.32161825737479e-28	2.35339444705852e-26	52.424601677744	63.2618783735366	0.27109239827153	6	24570985	24573164	2180	+	1525	2294	1279	2722
ENSMUSG00000022365:E002	ENSMUSG00000022365	E002	457.938593230413	0.000645267264151042	123.068599365025	1.34709963517472e-28	2.39658822185839e-26	34.2716304546744	24.7601625085701	-0.468994045507544	15	57875497	57875607	111	-	620	643	466	203
ENSMUSG00000026421:E002	ENSMUSG00000026421	E002	86.848454486028	0.00170777715785942	122.901789225201	1.46525091279871e-28	2.60442028276913e-26	16.1420565921701	4.90875030877127	-1.71739670933653	1	135729147	135729274	128	+	123	153	103	6
ENSMUSG00000000743:E001	ENSMUSG00000000743	E001	2139.40625513832	0.00142386415860002	122.853000548035	1.50172771699718e-28	2.66683403594296e-26	53.271958627229	62.6565740750339	0.234089563620414	8	123204264	123205604	1341	-	2520	1437	1946	2241
ENSMUSG00000034867:E037	ENSMUSG00000034867	E037	261.782349875113	0.00151723213005827	122.789266060992	1.55075033064352e-28	2.75139381873324e-26	21.9414560880065	32.5888276068507	0.570718181965351	7	35638014	35639226	1213	+	189	345	151	352
ENSMUSG00000005674:E002	ENSMUSG00000005674	E002	770.06425321244	0.000533237807657411	122.605837222051	1.70095368665923e-28	3.01515611025215e-26	37.1337433459236	45.1496637507169	0.281984486902003	1	171218363	171219660	1298	-	745	826	572	880
ENSMUSG00000018593:E005	ENSMUSG00000018593	E005	1891.7590134944	0.000310388056813645	122.457194828059	1.83328109887718e-28	3.24678230305943e-26	55.1123103744095	53.0613236046771	-0.0547139441810712	11	55398548	55398696	149	-	900	6158	815	1243
ENSMUSG00000002997:E012	ENSMUSG00000002997	E012	170.313626199686	0.00120338463306385	122.452962790365	1.83719571130303e-28	3.25077329394738e-26	20.3287823793266	12.1283921572488	-0.745135498328353	12	31993731	31993783	53	-	176	507	113	30
ENSMUSG00000016194:E010	ENSMUSG00000016194	E010	977.239773034555	0.00065332107290752	122.37271855181	1.91302368324263e-28	3.381887161366e-26	42.786519090418	32.5896897614498	-0.392740694502801	1	193240527	193240638	112	-	1592	891	1189	311
ENSMUSG00000023019:E014	ENSMUSG00000023019	E014	18174.9137569221	0.00152547522079728	122.3489949786	1.93603540185339e-28	3.41947884541431e-26	93.9296217044266	104.305495179471	0.151163062137118	15	99723793	99725005	1213	+	21841	15163	14332	19032
ENSMUSG00000090137+ENSMUSG00000055553:E027	ENSMUSG00000090137+ENSMUSG00000055553	E027	579.138262348516	0.000461116244256279	122.328076375809	1.95655588719671e-28	3.45260661868911e-26	36.4124891104448	28.7355067220387	-0.341598875024205	8	70515395	70515441	47	-	896	517	647	275
ENSMUSG00000034868:E007	ENSMUSG00000034868	E007	185.520514279392	0.00189015404464565	122.315583168096	1.96891493228547e-28	3.47128571548109e-26	23.9504539909041	13.0546206061602	-0.875492472504091	17	70990473	70990530	58	-	194	398	195	50
ENSMUSG00000029776:E012	ENSMUSG00000029776	E012	282.45054044844	0.00163214624231421	122.297190992181	1.98725182144058e-28	3.50046090866138e-26	28.1533834776907	17.6794401032397	-0.671235729815957	6	52640161	52640389	229	-	407	352	327	96
ENSMUSG00000020694:E042	ENSMUSG00000020694	E042	717.864228733935	0.000449960255709836	122.275424344717	2.00917384073781e-28	3.53589300615745e-26	36.1780974032653	44.3771003438629	0.294698864089961	11	105281085	105282176	1092	+	584	716	575	898
ENSMUSG00000031791:E004	ENSMUSG00000031791	E004	9360.06273051107	0.000437298980171032	122.182318883752	2.10570687301672e-28	3.70244944865791e-26	85.7327773649884	80.967904499918	-0.0824967409739388	8	72581185	72581272	88	+	11797	8952	10266	6361
ENSMUSG00000023075:E001	ENSMUSG00000023075	E001	1951.83576687186	0.000447149583206502	122.128578606074	2.16352289004404e-28	3.80069212330195e-26	55.1831842970581	58.8764059671857	0.0934608981201635	4	123734559	123736864	2306	-	1684	2213	1325	2431
ENSMUSG00000002997:E011	ENSMUSG00000002997	E011	248.996552587367	0.00272946974504951	122.088088050155	2.2081307115155e-28	3.8755763585844e-26	23.8824394181337	14.903918998257	-0.68025846650552	12	31987880	31987963	84	-	246	751	167	46
ENSMUSG00000057897:E027	ENSMUSG00000057897	E027	552.769480919446	0.000417480409715625	122.03246700399	2.27091106769339e-28	3.98219313732492e-26	35.013615179623	26.8347723115892	-0.383812381558411	11	5989332	5989454	123	-	904	307	733	224
ENSMUSG00000006494:E029	ENSMUSG00000006494	E029	1070.51065396484	0.00214940465085399	121.837453466771	2.50546644951757e-28	4.38956824742784e-26	38.6848881711189	55.5589891114559	0.52225024654697	2	71901987	71903858	1872	+	961	654	770	1557
ENSMUSG00000003970:E006	ENSMUSG00000003970	E006	4336.44547162207	0.000114506137766446	121.720898165798	2.65706883137917e-28	4.65101123580716e-26	66.9503154232791	70.9843533082878	0.0844102017640222	15	76906121	76906318	198	+	5624	2980	4859	3341
ENSMUSG00000032279:E003	ENSMUSG00000032279	E003	2132.30526796278	0.00147380188447926	121.710965677158	2.67040453962676e-28	4.67017719031168e-26	59.0291985821525	49.8356658379928	-0.244250151018107	9	54592394	54592477	84	+	2542	3418	1927	1196
ENSMUSG00000016487:E050	ENSMUSG00000016487	E050	1376.21885576392	0.00134542360122973	121.696530286383	2.68990543288083e-28	4.70008136967779e-26	45.3647146605672	56.9858193590992	0.32903237200168	6	147030314	147032023	1710	+	1014	1553	976	1816
ENSMUSG00000067194:E006	ENSMUSG00000067194	E006	525.039382785594	0.000529571129221316	121.434539942671	3.06964444306065e-28	5.3588160411961e-26	35.0400409840505	30.0127138719812	-0.223430683162741	X	159379730	159379811	82	+	646	738	506	306
ENSMUSG00000027513:E007	ENSMUSG00000027513	E007	672.059462010363	0.00237641023442287	121.377208266451	3.1596458659925e-28	5.51101940002674e-26	40.6959177091279	34.0436721309638	-0.257497419901567	2	173153935	173154116	182	+	250	1592	668	484
ENSMUSG00000038403:E004	ENSMUSG00000038403	E004	20035.0193551572	0.00088595995271771	121.288512859068	3.30411073713297e-28	5.75786164768875e-26	97.8817605238019	105.524431068376	0.1084650956647	3	96528064	96529216	1153	+	20181	15291	15774	24730
ENSMUSG00000018566:E010	ENSMUSG00000018566	E010	1642.7424394254	0.000277905497408765	121.280661447122	3.317212865088e-28	5.77555091878997e-26	51.2225383325523	48.1590667377395	-0.0889713127005844	11	69945838	69945907	70	-	1966	2455	1604	907
ENSMUSG00000028427:E001	ENSMUSG00000028427	E001	339.437129722072	0.00103328005066273	121.278386085732	3.32101960111923e-28	5.77703905688738e-26	26.6197932121936	34.6313152206006	0.379577814782287	4	41033074	41034459	1386	-	144	746	134	432
ENSMUSG00000051236:E009	ENSMUSG00000051236	E009	308.084705066896	0.000543078196588811	121.265351633343	3.34291091733134e-28	5.80995542362263e-26	29.2462710634532	22.9729783447187	-0.348314783126917	10	120851984	120852092	109	-	349	486	289	182
ENSMUSG00000031839:E002	ENSMUSG00000031839	E002	1185.18811402434	0.000340529518072141	121.18832782257	3.4752503249032e-28	6.03460104776315e-26	46.787346999984	41.759984929442	-0.163997234093235	8	119344936	119345002	67	+	1425	1606	1247	659
ENSMUSG00000015305:E001	ENSMUSG00000015305	E001	795.396289343955	0.000930985965000597	121.112348720431	3.61092749079173e-28	6.2646390788383e-26	39.9009324286858	45.3962697094338	0.186151293025728	10	8722219	8725760	3542	-	266	1670	374	1057
ENSMUSG00000062963:E007	ENSMUSG00000062963	E007	30.3850856435769	0.0123671602597173	121.100741824249	3.63211553208028e-28	6.29581705400396e-26	3.32524441694324	17.066592680042	2.35964276249615	1	171289262	171289517	256	-	5	7	2	84
ENSMUSG00000072720:E002	ENSMUSG00000072720	E002	631.04075893831	0.000649738129765993	121.04273818694	3.7398773917315e-28	6.47687190979709e-26	31.9815078478346	43.344031013627	0.438595371061242	5	112688878	112689097	220	-	681	196	710	712
ENSMUSG00000030304:E039	ENSMUSG00000030304	E039	106.195677839453	0.00142845873264889	120.926381476241	3.965787380371e-28	6.86203942319933e-26	18.5557172126541	5.66492047454584	-1.71173615651785	6	148211978	148212005	28	-	173	155	123	9
ENSMUSG00000015363:E027	ENSMUSG00000015363	E027	451.189244797989	0.000515864048425754	120.887288945885	4.04470968744842e-28	6.99241692945478e-26	28.5867445804795	37.3534888986862	0.385896663046051	15	89086134	89087071	938	+	495	297	422	494
ENSMUSG00000041935:E001	ENSMUSG00000041935	E001	1299.16783502247	0.000819841773109521	120.763913419418	4.30423736574995e-28	7.43451583409121e-26	47.4151909155138	51.4127581985038	0.116777067126744	15	3982036	3986479	4444	-	994	2324	835	1316
ENSMUSG00000032216:E041	ENSMUSG00000032216	E041	1629.0802135819	0.000307641548683787	120.704541427323	4.43500140397132e-28	7.65362349871587e-26	51.8663440057222	47.2626938663755	-0.134096817499608	9	72743540	72743636	97	+	1554	2857	1709	886
ENSMUSG00000001794:E003	ENSMUSG00000001794	E003	3963.865663816	0.000583190650577354	120.696951509561	4.45200177291763e-28	7.67619244895537e-26	65.1961856957896	73.1985364412632	0.167027240995254	7	30187168	30187482	315	-	4403	3422	3535	4024
ENSMUSG00000029063:E027	ENSMUSG00000029063	E027	1437.38497507243	0.0027228696105211	120.643360482115	4.57390746461621e-28	7.87944139973999e-26	43.9181828556196	58.9278641352911	0.424131612961646	4	155589621	155590997	1377	+	1319	1940	993	1555
ENSMUSG00000040997:E008	ENSMUSG00000040997	E008	828.582466172561	0.000478595103525553	120.606718222066	4.65917530731959e-28	8.01927255313833e-26	39.3272261629427	45.302774239101	0.204070966980264	14	54267768	54269169	1402	+	655	978	685	955
ENSMUSG00000032193:E018	ENSMUSG00000032193	E018	459.235311957872	0.000566899094236107	120.516897605318	4.87497676807295e-28	8.38333219295553e-26	29.7770980469806	37.2874429808625	0.324486704755461	9	21748141	21749916	1776	+	387	809	280	457
ENSMUSG00000006057:E011	ENSMUSG00000006057	E011	1021.14332020146	0.000424771975175307	120.387576009378	5.20335905628795e-28	8.94018402631641e-26	42.9413997855968	35.2412894795296	-0.285102506859997	11	96075582	96075619	38	-	1426	1403	1126	362
ENSMUSG00000028140:E010	ENSMUSG00000028140	E010	1505.29830382291	0.000789885544538695	120.373385174229	5.24071430960349e-28	8.99646762246302e-26	48.4694812933679	56.1861451952732	0.213137780369692	3	94447786	94448708	923	+	1352	1471	1171	1830
ENSMUSG00000027499:E002	ENSMUSG00000027499	E002	2613.75111436139	0.00205045715777982	120.296727156052	5.44719201543904e-28	9.34272202486757e-26	63.2349195178076	55.872320886089	-0.178587712131772	3	7437338	7437515	178	+	3027	3397	2472	1851
ENSMUSG00000000628:E009	ENSMUSG00000000628	E009	447.895357190599	0.000508539652882649	120.293606977634	5.45576637755637e-28	9.34923440065698e-26	33.6746383123505	28.5366472676991	-0.238846605811681	6	82730768	82730951	184	-	497	693	403	294
ENSMUSG00000031137:E001	ENSMUSG00000031137	E001	831.89390401007	0.000591382874419335	120.253089899392	5.56834223488975e-28	9.53380086337231e-26	39.5128912075627	46.375666302217	0.23104459582355	X	59062145	59063489	1345	-	618	977	501	1149
ENSMUSG00000002831:E011	ENSMUSG00000002831	E011	306.498861364604	0.00277119198891543	120.222193217771	5.65574676597711e-28	9.67498540741423e-26	25.7270417393756	14.0092833169548	-0.876902423597342	17	56109693	56109802	110	-	199	1028	259	38
ENSMUSG00000028945:E001	ENSMUSG00000028945	E001	1672.82521109507	0.000768623932000125	120.214615490471	5.6773923349163e-28	9.70353122409126e-26	49.3632873424456	58.496919186985	0.244922171570907	5	24802823	24803666	844	-	1563	1971	1264	1845
ENSMUSG00000020949:E001	ENSMUSG00000020949	E001	2419.21708506127	0.000248809333084907	120.204389911156	5.70673281532915e-28	9.74516752612813e-26	57.0885275981838	63.1639488908402	0.145900515121487	12	65062436	65062740	305	-	2323	2936	1955	2469
ENSMUSG00000020593:E001	ENSMUSG00000020593	E001	6642.4463794913	0.00264800988258261	120.15842135871	5.84051593759851e-28	9.96492840415129e-26	70.8710903650207	88.5677667155703	0.321584495643601	12	16535669	16538572	2904	-	5550	7333	5756	7465
ENSMUSG00000027427:E022	ENSMUSG00000027427	E022	521.736225370369	0.000675364536072341	120.143190758216	5.88553005936166e-28	1.00329831146077e-25	32.4582124241697	38.8527880887698	0.25943458229445	2	144538895	144541995	3101	+	406	644	374	640
ENSMUSG00000020402:E016	ENSMUSG00000020402	E016	6385.23609397554	0.000245501746155815	120.076944852658	6.08539184082243e-28	1.03646563312904e-25	75.0840037270244	83.6022996707215	0.155037045965043	11	52388497	52388523	27	+	5377	5730	4689	8535
ENSMUSG00000024048:E010	ENSMUSG00000024048	E010	188.082902711576	0.000948210562231908	120.011054832293	6.29091278754859e-28	1.07053830495451e-25	24.91708028469	14.2842883407571	-0.802705865825023	17	70997885	70998012	128	-	254	244	219	71
ENSMUSG00000029512:E001	ENSMUSG00000029512	E001	1264.0552495787	0.00207630089209947	119.979852099742	6.39064676303577e-28	1.08656541288669e-25	43.3298769589134	56.2415455282887	0.376274100600724	5	110784488	110786227	1740	-	914	1090	995	1772
ENSMUSG00000002985:E004	ENSMUSG00000002985	E004	2672.00496378106	0.00502955233779869	119.960947849784	6.45183849662123e-28	1.09601726572203e-25	48.8864774284287	76.4493131995192	0.6450680868179	7	19696338	19696619	282	-	2259	3541	2076	2879
ENSMUSG00000001552:E002	ENSMUSG00000001552	E002	394.630903313406	0.000747769155599037	119.8797538902	6.7213916042891e-28	1.14081777465409e-25	26.9240453186347	36.7523069305486	0.44893962016081	11	100370619	100371058	440	-	304	450	324	471
ENSMUSG00000005882:E035	ENSMUSG00000005882	E035	202.013199380454	0.000839555906850413	119.86712263034	6.76432642038487e-28	1.14611701455972e-25	24.2455132185287	14.6282665443468	-0.728958972757336	2	155930013	155930018	6	-	275	339	203	62
ENSMUSG00000029020:E001	ENSMUSG00000029020	E001	3613.15285993535	0.00210744141584888	119.868625321089	6.75920429535483e-28	1.14611701455972e-25	60.267098758323	77.186027839142	0.356969099960116	4	147873599	147874015	417	-	3307	2234	2520	5259
ENSMUSG00000026766:E017	ENSMUSG00000026766	E017	437.537007726771	0.000671884353943746	119.699171033865	7.36197549943355e-28	1.24630093537037e-25	33.6204258190329	23.1289865615483	-0.539635944061786	2	50296252	50296309	58	-	583	621	477	171
ENSMUSG00000070426:E002	ENSMUSG00000070426	E002	609.991854489371	0.000646471587369601	119.666584746437	7.48391013930237e-28	1.26584809545479e-25	33.7078754712245	42.0197730039913	0.317982667931183	7	102019152	102020131	980	-	557	562	445	777
ENSMUSG00000038690:E006	ENSMUSG00000038690	E006	5005.19758994793	9.49546465879569e-05	119.604912089902	7.72023915494269e-28	1.30469374969255e-25	68.5441936507283	73.6584754929092	0.103817077032233	5	145187126	145187233	108	-	6184	7033	4348	3299
ENSMUSG00000024588:E001	ENSMUSG00000024588	E001	5457.9664569534	0.00125909979022135	119.585811105687	7.79493690491353e-28	1.31618081313008e-25	70.490619165802	81.5584043947518	0.210402273200369	18	64456550	64458217	1668	-	5274	4581	4602	6438
ENSMUSG00000063888:E001	ENSMUSG00000063888	E001	844.110420465277	0.000380774309094315	119.523951937077	8.04184505594052e-28	1.35670085668745e-25	39.6632864149546	45.9872794203966	0.213430630137071	17	46773907	46775736	1830	-	746	1110	530	995
ENSMUSG00000018415:E005	ENSMUSG00000018415	E005	239.73354150502	0.000707509771710924	119.5086587399	8.10408366771936e-28	1.36602322618893e-25	26.448049777271	21.6241889123503	-0.290515324355423	11	60436348	60436449	102	+	266	389	192	168
ENSMUSG00000037062:E005	ENSMUSG00000037062	E005	3775.50532751273	0.000155447076994724	119.460850621482	8.30177206006583e-28	1.39814129828809e-25	66.4610816822046	64.489308291408	-0.0434497783280955	3	144705513	144705605	93	-	4602	4472	3922	2426
ENSMUSG00000022419:E013	ENSMUSG00000022419	E013	5032.4477311565	0.000329971029563633	119.328742381136	8.8734835488449e-28	1.49314100046591e-25	73.2512586962182	76.7104757247777	0.0665700583238081	15	55254203	55259271	5069	+	3406	4890	3267	7534
ENSMUSG00000029649:E006	ENSMUSG00000029649	E006	1618.77491499546	0.000861154186217206	119.276762608786	9.10907964802782e-28	1.53146792865958e-25	47.3778855528032	57.1882802719425	0.271505709041697	5	147875464	147875778	315	+	1875	1600	1492	1439
ENSMUSG00000020253:E003	ENSMUSG00000020253	E003	410.37429432567	0.000617068201136951	119.175262323397	9.58731266927502e-28	1.61048748047363e-25	27.5075726735785	36.6724915799351	0.414869449273899	9	106195026	106195397	372	-	402	453	309	455
ENSMUSG00000020794:E005	ENSMUSG00000020794	E005	527.275720748766	0.000625899604558878	119.161484811665	9.65413439596686e-28	1.6203214348387e-25	38.0231577045696	29.9016882391615	-0.346651407487046	11	72672960	72673057	98	+	505	895	454	384
ENSMUSG00000037111:E009	ENSMUSG00000037111	E009	272.451765844689	0.000606315092012652	119.154229129426	9.68951191243875e-28	1.62486555461906e-25	29.3501916581565	21.1804267121417	-0.470638269309114	3	51550235	51550364	130	-	323	377	251	181
ENSMUSG00000007817:E040	ENSMUSG00000007817	E040	677.826721581323	0.0013365782059411	119.101161265393	9.95223481135524e-28	1.66749353434298e-25	35.0579166387262	44.6714191809798	0.349611824164039	14	25664720	25666743	2024	+	437	914	429	909
ENSMUSG00000021771:E027	ENSMUSG00000021771	E027	3009.07762922466	0.000614028537803155	119.088428633138	1.00163227764461e-27	1.67679583807096e-25	60.1085991820149	69.7715171726615	0.215066806447798	14	21845238	21845519	282	+	2610	3300	2128	3723
ENSMUSG00000021139+ENSMUSG00000090935+ENSMUSG00000091803:E021	ENSMUSG00000021139+ENSMUSG00000090935+ENSMUSG00000091803	E021	482.806169669835	0.000388666556805688	118.959648940132	1.0688176579117e-27	1.78773912835901e-25	33.5781014124463	27.1263430988721	-0.307826088020416	12	81484897	81484934	38	-	651	655	490	229
ENSMUSG00000057614:E005	ENSMUSG00000057614	E005	163.197451982444	0.00127526648532004	118.950098331417	1.07397620988269e-27	1.79483344424956e-25	21.2178109454602	11.6900520779901	-0.859994463256854	5	18291463	18291620	158	-	97	587	109	31
ENSMUSG00000073422+ENSMUSG00000024327+ENSMUSG00000092595:E032	ENSMUSG00000073422+ENSMUSG00000024327+ENSMUSG00000092595	E032	919.948542523699	0.000461237595688653	118.915675753962	1.09277628752863e-27	1.82469397539913e-25	39.0479667995212	47.7010867653906	0.288774705074855	17	34028273	34029068	796	-	1047	818	778	938
ENSMUSG00000035212:E006	ENSMUSG00000035212	E006	676.021553574901	0.0011086796941746	118.815478564715	1.14939390880729e-27	1.91759666807987e-25	36.1066099535588	42.1311483107475	0.222624265855754	4	101657838	101659364	1527	+	509	1013	511	728
ENSMUSG00000027452:E001	ENSMUSG00000027452	E001	830.019003550915	0.000939097564631841	118.80423637767	1.15592675553332e-27	1.92685310225178e-25	38.0012315050849	46.7977308704886	0.300392405371685	2	150618105	150619792	1688	-	628	816	775	988
ENSMUSG00000007655:E005	ENSMUSG00000007655	E005	479.383703187265	0.000705508706645433	118.756131636128	1.18430250655174e-27	1.97247346320989e-25	33.9895236357081	26.9253833316727	-0.336123258306257	6	17306423	17306479	57	+	336	1568	234	205
ENSMUSG00000039630+ENSMUSG00000100725+ENSMUSG00000089788:E030	ENSMUSG00000039630+ENSMUSG00000100725+ENSMUSG00000089788	E030	286.050986966116	0.0007330730693865	118.744234354219	1.19142720890789e-27	1.98265239735421e-25	28.5164376878729	18.4870180592158	-0.625281231627735	1	178335882	178335955	74	-	340	521	287	105
ENSMUSG00000093156+ENSMUSG00000021957:E011	ENSMUSG00000093156+ENSMUSG00000021957	E011	1000.11401959799	0.000521954271675901	118.552286080705	1.31248444386502e-27	2.18224792434577e-25	37.617351854072	26.116332446506	-0.526445979735843	14	30560587	30560606	20	+	2088	422	1329	124
ENSMUSG00000059890:E001	ENSMUSG00000059890	E001	1665.91984937531	0.0012382961717724	118.548533931469	1.31496954608518e-27	2.18452385594039e-25	48.3023860121051	59.2408547542902	0.294498000444331	9	44923131	44925847	2717	-	1385	1669	1621	1816
ENSMUSG00000015095:E030	ENSMUSG00000015095	E030	578.289970907242	0.000448129395747034	118.343636665785	1.45806914140129e-27	2.41814588842331e-25	32.4514749456659	41.067752013922	0.339721927187349	2	25504946	25505471	526	+	602	369	484	712
ENSMUSG00000029071:E035	ENSMUSG00000029071	E035	976.798348063452	0.00132788750149708	118.345141346843	1.4569634774783e-27	2.41814588842331e-25	39.0176364697015	51.4806290560485	0.39990329438143	4	155858879	155859302	424	+	1031	673	706	1260
ENSMUSG00000026489:E003	ENSMUSG00000026489	E003	6999.5668659186	0.00045795347100969	118.24703236552	1.53084044417714e-27	2.53668427810819e-25	75.6952715521053	85.7354461570305	0.179688608003819	1	180167151	180167327	177	-	7220	4651	6243	8250
ENSMUSG00000028603:E002	ENSMUSG00000028603	E002	2218.24572044304	0.000229716323631737	118.007158320697	1.72763381305155e-27	2.86035940733132e-25	55.5665663160184	63.3721809581746	0.189632573787563	4	108044268	108044377	110	-	1761	2472	1535	2878
ENSMUSG00000062908:E014	ENSMUSG00000062908	E014	1475.5370264378	0.000678771011292213	117.994025906171	1.73911033630204e-27	2.87692658151849e-25	50.8301742168417	43.8305687811496	-0.213747774960855	3	153938897	153938966	70	-	1777	2476	1358	736
ENSMUSG00000026554:E002	ENSMUSG00000026554	E002	477.686307260646	0.0012291850805413	117.980884060963	1.75067143143176e-27	2.89360555564471e-25	34.1666102508689	24.1463809658731	-0.500780146073898	1	172149249	172149321	73	+	652	522	609	181
ENSMUSG00000026879:E013	ENSMUSG00000026879	E013	6529.42482272456	9.76826720286478e-05	117.851746017002	1.86844601656338e-27	3.08566370083898e-25	76.7639430033262	73.9014602199187	-0.0548259470237624	2	35296366	35296581	216	+	4283	18515	4334	3519
ENSMUSG00000032336:E015	ENSMUSG00000032336	E015	882.700998638842	0.000267316761438421	117.817314734713	1.90116420659597e-27	3.13704918130201e-25	45.0197062806043	37.9822722779934	-0.245230427467919	9	58640681	58640802	122	+	908	1519	690	643
ENSMUSG00000027887:E006	ENSMUSG00000027887	E006	638.170606364119	0.000577605227349489	117.691774063393	2.02538770942524e-27	3.33921081684162e-25	38.5826604832342	34.6607035258599	-0.154651690539988	3	108219041	108219165	125	-	684	922	559	484
ENSMUSG00000014606:E001	ENSMUSG00000014606	E001	4312.36002633763	0.00103977714826122	117.669530727677	2.0482295315117e-27	3.37402712843246e-25	65.7522961578047	78.0356172724975	0.247091477779848	11	70644196	70644694	499	-	4066	3569	2938	5778
ENSMUSG00000031782:E015	ENSMUSG00000031782	E015	2088.79445400202	0.000353365430970439	117.625953683203	2.09372856314412e-27	3.446076470565e-25	57.7974894445633	52.6163034529421	-0.1354969317606	8	94851851	94851955	105	+	2456	2441	2155	1441
ENSMUSG00000016257:E002	ENSMUSG00000016257	E002	656.826823376325	0.000545118435012565	117.552134732359	2.17312171882571e-27	3.57374432042651e-25	34.3626487823683	43.7398995201689	0.348108657923593	2	174465585	174465693	109	-	607	534	454	889
ENSMUSG00000022283:E002	ENSMUSG00000022283	E002	562.797520386797	0.000771098037359896	117.545249470341	2.18067868864935e-27	3.58316085651806e-25	32.8762836487114	41.1270294660481	0.323039646963957	15	36595907	36596023	117	-	332	534	396	861
ENSMUSG00000023723:E004	ENSMUSG00000023723	E004	137.347238408725	0.00107028597998465	117.292277636912	2.47733077104586e-27	4.06718688953131e-25	21.0010157293444	9.67888921293238	-1.117545713766	11	88204444	88204485	42	+	217	192	151	28
ENSMUSG00000005683:E004	ENSMUSG00000005683	E004	1879.88554934168	0.00109348696170969	117.139497365088	2.6757048635918e-27	4.38918768143493e-25	56.5319175377129	49.3430380724094	-0.19621908766624	10	128351199	128351264	66	+	2192	2751	1753	1182
ENSMUSG00000047989:E001	ENSMUSG00000047989	E001	1523.56209939259	0.000472215141225386	117.119767651848	2.70245479711478e-27	4.42935509954579e-25	49.8319708228403	54.9869110765522	0.142016611773024	18	24104757	24106373	1617	-	1499	1314	1171	1854
ENSMUSG00000008540:E015	ENSMUSG00000008540	E015	3510.62994061978	0.00099929416731249	117.102108526639	2.72662414125906e-27	4.46522921503025e-25	60.6533437720851	73.5810112494126	0.278746321702877	6	138156385	138156559	175	+	3365	4623	2632	3573
ENSMUSG00000029076:E019	ENSMUSG00000029076	E019	1170.84499737749	0.000933510400291959	117.091214015982	2.7416427313536e-27	4.48607022776284e-25	43.130777006068	53.3179162777325	0.305902692805369	4	156010319	156013610	3292	+	1101	1054	830	1500
ENSMUSG00000041740:E014	ENSMUSG00000041740	E014	27.9701274563944	0.0157052076659596	117.083001397311	2.75301887600813e-27	4.50092137006716e-25	2.11942625384962	15.9204611126988	2.90913644870379	5	115246005	115246075	71	-	2	1	2	82
ENSMUSG00000060600:E008	ENSMUSG00000060600	E008	19249.3628803921	0.000486975769207102	117.070551669199	2.77035437169184e-27	4.52548255284933e-25	102.813692752503	92.613858069768	-0.150732426570863	11	70657872	70657958	87	+	23180	20796	20405	13277
ENSMUSG00000061136:E001	ENSMUSG00000061136	E001	912.088092207551	0.000377741040624426	117.065396679828	2.77756430611944e-27	4.53347605987458e-25	40.2260093819184	47.4328868360206	0.237759053040046	2	53134704	53139171	4468	-	752	1055	744	1047
ENSMUSG00000026664:E003	ENSMUSG00000026664	E003	526.807618551913	0.000374251023383828	117.001135354424	2.86903316721751e-27	4.67886710631778e-25	37.4803640208258	27.8040590932996	-0.430839448694496	2	4922828	4922886	59	+	547	928	503	292
ENSMUSG00000020088:E005	ENSMUSG00000020088	E005	932.735156841058	0.000957267174703396	116.878278234747	3.05237609845616e-27	4.97372104675832e-25	41.6445451174919	39.3698727073317	-0.081035486160405	10	61686375	61686478	104	+	1227	1211	917	519
ENSMUSG00000029918:E006	ENSMUSG00000029918	E006	74.4301759827998	0.00685321522693155	116.711441485896	3.32025372353347e-27	5.40571558392723e-25	17.2238948342991	0.156883715021394	-6.77857200140444	6	39810864	39810885	22	-	117	152	71	0
ENSMUSG00000075307:E003	ENSMUSG00000075307	E003	3907.82341804645	0.000136672049647945	116.637911318135	3.44566255875159e-27	5.60523085139293e-25	69.9011608650824	67.0146955583271	-0.0608389181473164	2	69674623	69674730	108	+	3975	3722	3880	3736
ENSMUSG00000030208:E006	ENSMUSG00000030208	E006	497.820290430355	0.000568084347979475	116.58595091277	3.53712955664134e-27	5.74924568086044e-25	34.6808236330272	28.9851371020882	-0.25882485175898	6	135380101	135380241	141	+	190	1839	222	244
ENSMUSG00000037706:E014	ENSMUSG00000037706	E014	1523.12801779279	0.000643573970996814	116.50987817673	3.67544013633373e-27	5.96909779087334e-25	47.1702334604261	57.7843971620202	0.292803250175039	7	143067312	143067605	294	+	1136	2568	984	1642
ENSMUSG00000027810:E004	ENSMUSG00000027810	E004	85.7398828394204	0.00273225560629306	116.496412020602	3.70048099405707e-27	6.00478216894676e-25	17.2815686069171	3.2064971223049	-2.43016415591406	3	58526056	58526086	31	+	105	135	130	3
ENSMUSG00000019528:E009	ENSMUSG00000019528	E009	3548.22076861735	0.000171287888138356	116.309183370649	4.06684739225869e-27	6.59381856644773e-25	67.1019954624085	63.6903190015253	-0.0752815716541475	3	20150539	20150701	163	-	4298	3501	3618	2720
ENSMUSG00000029623:E001	ENSMUSG00000029623	E001	365.503305682669	0.000649062347395681	116.233451296624	4.2251486105169e-27	6.84481070182894e-25	25.2534510519153	35.2791282923977	0.482334358761091	5	145128769	145130083	1315	-	428	310	301	378
ENSMUSG00000061306:E002	ENSMUSG00000061306	E002	990.219646933577	0.00132343399827239	116.228522979311	4.23566120003158e-27	6.85616563708669e-25	40.1792704627278	50.4668896079213	0.328885803502973	11	120104452	120105620	1169	-	884	1099	742	1164
ENSMUSG00000020166:E004	ENSMUSG00000020166	E004	284.867716951956	0.00074085628610851	116.210477676968	4.27437736971171e-27	6.91311654956894e-25	23.364625896754	32.8558308397803	0.491823487003856	10	116485509	116485786	278	-	196	327	191	393
ENSMUSG00000011179:E001	ENSMUSG00000011179	E001	74.8889241016119	0.00160769669415872	116.196438876601	4.30474221627726e-27	6.95647764030576e-25	18.0304805547306	6.93372786008111	-1.37873472966408	12	17544873	17545168	296	+	92	116	95	19
ENSMUSG00000029238:E001	ENSMUSG00000029238	E001	1530.69101806897	0.00179888056117475	116.152284317366	4.40165863462555e-27	7.10722600230158e-25	46.9486369586832	58.7726512772633	0.32406170753337	5	76212177	76216878	4702	-	1116	2252	980	1847
ENSMUSG00000055723:E001	ENSMUSG00000055723	E001	785.160415940827	0.000717144023292159	116.148891511043	4.40919529215335e-27	7.11352597101259e-25	38.8502132695969	44.3399568997642	0.190684849468504	7	114046785	114048251	1467	-	685	895	567	941
ENSMUSG00000023460:E010	ENSMUSG00000023460	E010	797.741412029555	0.000333293261490652	116.099353812963	4.52071795125286e-27	7.28744202326426e-25	40.2944161076282	35.2644599262969	-0.192364982717697	17	66506033	66506093	61	-	1067	848	901	429
ENSMUSG00000022475:E007	ENSMUSG00000022475	E007	277.472651282112	0.00140268445471031	116.089240393388	4.54383044530302e-27	7.31867103279761e-25	23.6509036236242	31.8961757818922	0.43148815598204	15	97792709	97793742	1034	-	184	381	174	366
ENSMUSG00000025351:E002	ENSMUSG00000025351	E002	180.128352880884	0.00518945119921895	116.071464520887	4.58474094865928e-27	7.37849205732503e-25	24.8872087285454	9.89128423007115	-1.33117468136497	10	128909866	128909958	93	+	320	205	200	32
ENSMUSG00000028076:E001	ENSMUSG00000028076	E001	518.326760783991	0.00162280683261119	115.995575137609	4.76358198416701e-27	7.66001205536168e-25	29.5302206608291	41.1412877888939	0.478394816391488	3	86995834	86996601	768	-	239	1566	152	469
ENSMUSG00000020496:E003	ENSMUSG00000020496	E003	227.376555398534	0.000738548976144501	115.900096714457	4.99853080767743e-27	8.03121906404646e-25	23.1902520458106	18.1417883936988	-0.354201818298037	11	58937140	58937232	93	-	332	215	292	85
ENSMUSG00000001380:E001	ENSMUSG00000001380	E001	353.943340689256	0.000797609298716169	115.789797568292	5.28441425931167e-27	8.48358738079389e-25	25.612770207507	35.022355841258	0.451412833148911	18	36766530	36766953	424	-	322	331	287	425
ENSMUSG00000030516:E001	ENSMUSG00000030516	E001	272.517959572486	0.00112689253598522	115.77331593654	5.32851503501922e-27	8.54737487969828e-25	22.7517393016218	33.0953459661511	0.540651513072694	7	65296165	65296707	543	-	138	360	136	429
ENSMUSG00000015994:E001	ENSMUSG00000015994	E001	1561.96078640054	0.000698057367804038	115.722916965069	5.46566709422612e-27	8.76019753485555e-25	48.682563152527	57.2991550839596	0.2351087371867	8	25998729	25999564	836	-	1412	1715	1129	1867
ENSMUSG00000015536:E014	ENSMUSG00000015536	E014	236.896491839532	0.00103195382956563	115.715328838523	5.48662047309248e-27	8.78658472457654e-25	25.582040738611	13.2172802550407	-0.952706014657927	13	114818306	114818323	18	+	346	370	264	47
ENSMUSG00000021156:E003	ENSMUSG00000021156	E003	318.93344473972	0.000764962737506594	115.670086025867	5.613229267944e-27	8.98199297856177e-25	23.9917290002501	34.763282423966	0.535027179576724	13	9684841	9685094	254	-	276	252	206	462
ENSMUSG00000042834:E002	ENSMUSG00000042834	E002	180.613431414036	0.00106087536827627	115.651132608965	5.66713367794323e-27	9.06083926884096e-25	27.0088173292703	17.5725055547264	-0.620110557075298	18	33442816	33442893	78	-	114	511	74	140
ENSMUSG00000024659:E011	ENSMUSG00000024659	E011	22.8055277314362	0.0195694128644194	115.586836256319	5.85388229148956e-27	9.35178005453e-25	1.88215543075026	16.1311674990274	3.09939318018263	19	20378490	20378589	100	-	0	4	1	67
ENSMUSG00000031770:E007	ENSMUSG00000031770	E007	498.316646868717	0.000491951526806111	115.584184267709	5.86171578355669e-27	9.35665624315234e-25	36.1089863054198	26.8055160831314	-0.429828008408351	8	94389524	94389595	72	+	508	854	523	256
ENSMUSG00000029580:E018	ENSMUSG00000029580	E018	316.766187846663	0.00201050584474883	115.545215095798	5.97803994985497e-27	9.53455959337178e-25	31.7485846647725	19.1479465261318	-0.729502596524344	5	142905564	142905692	129	-	317	613	329	134
ENSMUSG00000019818:E010	ENSMUSG00000019818	E010	455.65462588957	0.000836147919388377	115.52406888922	6.04212544442347e-27	9.62892398389889e-25	33.3591405623233	28.0171034206589	-0.251774311993542	10	41526877	41526883	7	+	482	795	424	259
ENSMUSG00000026112:E002	ENSMUSG00000026112	E002	255.718984159985	0.000810675270038759	115.503510816589	6.10508718601797e-27	9.7213454200923e-25	27.765304942627	21.6477726933268	-0.359064645071662	1	37428342	37428425	84	-	301	301	252	185
ENSMUSG00000060992:E003	ENSMUSG00000060992	E003	315.604107003961	0.000503458482280924	115.501104955388	6.11249820369067e-27	9.72523311760859e-25	27.4361572235387	20.4715859995121	-0.422455551293371	15	103290675	103290756	82	+	436	416	363	112
ENSMUSG00000020547:E011	ENSMUSG00000020547	E011	264.493022142664	0.000623041989128046	115.437425468345	6.31196138069646e-27	1.0034429068071e-24	27.5207587322485	16.5557077979469	-0.733191554023152	12	36134891	36134955	65	-	375	329	318	85
ENSMUSG00000061780:E003	ENSMUSG00000061780	E003	18323.1570063247	0.000969657587059918	115.387033142121	6.47440889916983e-27	1.02843252658258e-24	96.7221273170756	89.7041255741234	-0.108671638204701	10	79891703	79891850	148	+	25082	20702	21636	7988
ENSMUSG00000024589:E032	ENSMUSG00000024589	E032	383.447761103656	0.000921717919140094	115.195158512174	7.13215129713752e-27	1.13199330458006e-24	27.0986095718914	36.46786412993	0.428406876707853	18	65212784	65217826	5043	+	285	472	242	509
ENSMUSG00000029455:E014	ENSMUSG00000029455	E014	384.808780592476	0.000652772086740673	115.169185591092	7.22617783978268e-27	1.14594818347818e-24	28.6311703741907	20.9769641636595	-0.448780742735751	5	121579604	121579741	138	-	499	596	459	102
ENSMUSG00000029705:E001	ENSMUSG00000029705	E001	492.51202299326	0.00162417753846023	115.167647220031	7.23178574433849e-27	1.14594818347818e-24	29.058412806539	41.1811226246158	0.503027255346375	5	136248135	136248509	375	-	397	360	362	714
ENSMUSG00000028639:E015	ENSMUSG00000028639	E015	1136.42756618912	0.00146488701447039	115.108328552378	7.45137542943775e-27	1.17978905241918e-24	50.3966101820193	38.4608098122275	-0.389937557568449	4	119285109	119285142	34	-	1506	1223	1178	703
ENSMUSG00000032231:E002	ENSMUSG00000032231	E002	225.232892904894	0.00107697889026963	114.936678344579	8.12509529139209e-27	1.28542028968056e-24	25.3631423906482	12.9467673809563	-0.970141577666452	9	69453716	69453739	24	+	181	734	155	42
ENSMUSG00000025428:E010	ENSMUSG00000025428	E010	62.9905674525504	0.0332491225744098	114.863993980465	8.42843114809848e-27	1.33233208305378e-24	2.14894100916756	23.1409822777359	3.42875231976781	18	77778955	77779078	124	+	2	3	0	190
ENSMUSG00000025066:E001	ENSMUSG00000025066	E001	122.460341008809	0.00116279922581732	114.842279718589	8.52123031889506e-27	1.34591422998154e-24	21.424921499795	10.2188624719383	-1.06805530891773	19	47731756	47731821	66	+	160	174	148	38
ENSMUSG00000022519:E008	ENSMUSG00000022519	E008	2691.83893893624	0.000216726331232084	114.795719224298	8.72367287172068e-27	1.37677849487903e-24	63.816726091808	60.6272245386271	-0.0739688191381228	16	4493779	4493877	99	-	2503	2876	2301	2906
ENSMUSG00000002944:E008	ENSMUSG00000002944	E008	2623.67761870532	0.000322101733574274	114.746147697791	8.94449682071627e-27	1.41049165094322e-24	58.9243761201929	54.9612908250029	-0.100448690784504	5	17811181	17811227	47	-	2147	6827	1980	1202
ENSMUSG00000079477:E002	ENSMUSG00000079477	E002	2001.75967628837	0.000279983187609588	114.689086822531	9.20561334061168e-27	1.45049929108778e-24	53.8744749420741	61.0273630384531	0.17985434979683	6	87999117	87999442	326	-	1661	1880	1549	2585
ENSMUSG00000029313:E028	ENSMUSG00000029313	E028	1676.04252192632	0.000752011182765496	114.613120488562	9.56511247707714e-27	1.50593192400567e-24	51.0953636181637	58.0934142695454	0.185182235230237	5	103850702	103855322	4621	+	1072	2288	1133	2179
ENSMUSG00000030536:E001	ENSMUSG00000030536	E001	695.386803854377	0.00160650692990125	114.507955785004	1.00860776404399e-26	1.58667622353602e-24	34.4942759183537	45.9314822095644	0.413126363406774	7	80711583	80713945	2363	-	393	1111	467	863
ENSMUSG00000032085:E005	ENSMUSG00000032085	E005	315.071985925808	0.000939371512709092	114.497629279842	1.01387387983762e-26	1.59367944205995e-24	28.9443250812816	19.1931285398887	-0.5926906219494	9	45935834	45936058	225	-	383	419	410	110
ENSMUSG00000025940:E007	ENSMUSG00000025940	E007	373.107215562611	0.000930273464478547	114.480838641736	1.02249522369443e-26	1.60594117404938e-24	33.1524005103914	24.2704098582388	-0.449914865564154	1	16667668	16667773	106	+	471	531	325	234
ENSMUSG00000029361:E046	ENSMUSG00000029361	E046	1905.87743725713	0.001759547944885	114.468988110597	1.02862411287266e-26	1.61427170522016e-24	50.9837072952128	62.9580144409372	0.304353758927066	5	117954365	117958840	4476	+	1564	1771	1164	2746
ENSMUSG00000026678:E004	ENSMUSG00000026678	E004	393.989619733141	0.000514995432188187	114.416493960168	1.05621807575721e-26	1.65624811690332e-24	34.7980021631964	26.4026490711934	-0.398321792323923	1	169682755	169682816	62	+	293	881	273	298
ENSMUSG00000020149:E009	ENSMUSG00000020149	E009	732.07834731948	0.00185293706056135	114.398509835614	1.06584084837892e-26	1.66999937827108e-24	40.7720219259797	30.9700376960719	-0.396706364281542	11	20223084	20223179	96	+	873	1383	637	323
ENSMUSG00000021033:E006	ENSMUSG00000021033	E006	1329.39605078847	0.000234699780402167	114.392600164532	1.0690220398994e-26	1.67364380131387e-24	46.8679886921279	39.2331374869889	-0.256530171040152	12	87161475	87161553	79	+	1718	2541	1182	448
ENSMUSG00000025153:E025	ENSMUSG00000025153	E025	1566.08184904564	0.00119678130463993	114.364475280597	1.0842923651005e-26	1.69619382306505e-24	39.0948816733386	36.5857917610609	-0.0956962604777776	11	120813654	120814040	387	-	3233	992	1920	187
ENSMUSG00000036880:E001	ENSMUSG00000036880	E001	202.542062670532	0.00235658155416106	114.337098110314	1.09936623157377e-26	1.71840074110641e-24	25.1744390208897	11.9488304554581	-1.07509021506862	18	74779197	74779265	69	+	257	334	247	43
ENSMUSG00000027805:E005	ENSMUSG00000027805	E005	1263.03719997048	0.000238741028005843	114.315970879652	1.11114201045158e-26	1.73516154188889e-24	50.7401042573045	45.2886393448314	-0.163977288151662	3	57845174	57845366	193	-	1381	1656	1009	1106
ENSMUSG00000040564:E005	ENSMUSG00000040564	E005	166.262733468722	0.00518491766479276	114.314685602939	1.11186244802127e-26	1.73516154188889e-24	20.8915750707488	4.20367751261944	-2.31319736354393	7	19692609	19692658	50	-	262	185	248	4
ENSMUSG00000021033:E004	ENSMUSG00000021033	E004	1078.66827696163	0.000474374297295853	114.297193823369	1.12171370476855e-26	1.74914046689877e-24	43.6423396916262	34.5144237712658	-0.338529049214112	12	87159640	87159720	81	+	1481	2061	927	324
ENSMUSG00000022358:E005	ENSMUSG00000022358	E005	1205.81716882072	0.00241543482080397	114.288577940782	1.12659815569379e-26	1.75535832701404e-24	43.575501382899	39.399988896268	-0.145322041100485	15	58192271	58192364	94	-	509	1952	2234	417
ENSMUSG00000020794:E004	ENSMUSG00000020794	E004	387.03629823041	0.000676947763435481	114.263318104722	1.14104121832115e-26	1.77644776724751e-24	33.8863898328564	25.371069302014	-0.417521618817452	11	72663071	72663173	103	+	380	667	341	263
ENSMUSG00000025369:E030	ENSMUSG00000025369	E030	827.411050915136	0.00393109668563751	114.187742092507	1.1853694122852e-26	1.84399382548004e-24	34.3007071635022	52.2835826569172	0.60811968296055	10	128488896	128490173	1278	+	580	937	475	1207
ENSMUSG00000020484:E007	ENSMUSG00000020484	E007	813.213650062565	0.000636101314354059	114.014063249873	1.29387575161163e-26	2.01119060237404e-24	43.6896592223319	33.701001079895	-0.37450040591725	11	5524239	5524384	146	+	1010	1062	839	462
ENSMUSG00000023980:E001	ENSMUSG00000023980	E001	433.688903470938	0.000690602822863268	114.006872602977	1.29857628728244e-26	2.01689509736983e-24	29.7493528129912	35.9058314273507	0.271359886198345	17	47488050	47489896	1847	-	343	432	387	517
ENSMUSG00000025240:E020	ENSMUSG00000025240	E020	1410.78939895724	0.00359777098907593	114.002861196102	1.30120596699725e-26	2.019376727434e-24	42.8451967790921	60.6655857162607	0.501744860566524	9	123590801	123592598	1798	+	1061	1979	818	1799
ENSMUSG00000014504:E010	ENSMUSG00000014504	E010	368.177010818739	0.000534755611904737	113.960101045169	1.32957055116043e-26	2.0617614716402e-24	30.4542201209531	20.997908401009	-0.536396531632211	18	34334293	34334364	72	+	496	556	396	127
ENSMUSG00000058135:E011	ENSMUSG00000058135	E011	499.843327793177	0.000506004976663959	113.804699507689	1.43796305458091e-26	2.22807991967834e-24	35.4578652672393	26.8541960086736	-0.400958152620035	3	108017351	108017426	76	-	701	525	554	256
ENSMUSG00000021981:E011	ENSMUSG00000021981	E011	1116.3059240217	0.000548774683024243	113.769433809754	1.46376629469103e-26	2.26626690141175e-24	43.9979285620509	50.8684573381663	0.209335740226278	14	59546986	59548903	1918	+	960	1365	718	1375
ENSMUSG00000037257:E010	ENSMUSG00000037257	E010	757.627589136746	0.000884949661204293	113.646618876633	1.55729629521983e-26	2.4091681453117e-24	37.2943961779811	44.6503287923804	0.259711930261632	9	63640207	63641889	1683	+	710	796	564	891
ENSMUSG00000093156+ENSMUSG00000021957:E024	ENSMUSG00000093156+ENSMUSG00000021957	E024	16.2599469110168	0.036300136603629	113.551033811785	1.63420642352548e-26	2.52615267512708e-24	0.68109011612718	17.0756086278672	4.6479474951859	14	30572149	30572207	59	+	0	0	1	49
ENSMUSG00000004043:E033	ENSMUSG00000004043	E033	341.74949947609	0.00217600590577616	113.478010694263	1.6955125619275e-26	2.61885096562027e-24	24.4678628811458	35.3265868795313	0.529866271961858	11	100883834	100885168	1335	+	339	386	248	379
ENSMUSG00000004071:E012	ENSMUSG00000004071	E012	181.042115627027	0.000755394306161086	113.467111353219	1.70485826279969e-26	2.63120940310231e-24	23.7381827968999	14.241211725206	-0.737137593733659	16	4770671	4770735	65	-	247	280	186	64
ENSMUSG00000040723:E001	ENSMUSG00000040723	E001	3007.96404557085	0.00122678297150336	113.457499399833	1.7131428291582e-26	2.6419119415335e-24	59.4805221419124	69.8687994541225	0.232231038900483	1	165648945	165650210	1266	-	2868	2511	2631	3505
ENSMUSG00000092511+ENSMUSG00000024371+ENSMUSG00000090231:E036	ENSMUSG00000092511+ENSMUSG00000024371+ENSMUSG00000090231	E036	213.160686563828	0.00107657555925762	113.429201942645	1.73776696732341e-26	2.67777574780517e-24	19.2098258353107	30.8173094167614	0.681896470248969	17	34862606	34863022	417	-	123	375	137	250
ENSMUSG00000019326:E006	ENSMUSG00000019326	E006	568.694750235862	0.000866847149386396	113.28948276538	1.86463695171491e-26	2.87101276299531e-24	32.6938525021139	32.3847257270815	-0.0137058624115993	11	101337385	101337573	189	+	345	2061	206	241
ENSMUSG00000020451:E001	ENSMUSG00000020451	E001	368.37229118374	0.000647687600564856	113.065357543648	2.08778221263044e-26	3.21206606483767e-24	26.7199435438278	34.8761674193105	0.384324549902074	11	3344256	3345884	1629	-	320	374	296	441
ENSMUSG00000034842:E015	ENSMUSG00000034842	E015	1585.15842621582	0.000379861747851495	113.060221483874	2.09319732672428e-26	3.21786748189543e-24	53.7095607969737	45.1867805705687	-0.249278151331214	5	92392469	92392584	116	+	1894	1844	1799	937
ENSMUSG00000005583:E013	ENSMUSG00000005583	E013	1254.22958369221	0.000645662131515906	113.057118061343	2.09647617164609e-26	3.22037828758868e-24	50.9676228666581	44.6639932809445	-0.190468823220964	13	83655507	83655636	130	+	1433	1347	1126	1100
ENSMUSG00000053907:E001	ENSMUSG00000053907	E001	3813.09565297208	0.00233677644415267	112.927835824976	2.23772878978174e-26	3.43465920551143e-24	61.6612388362233	77.3896907080962	0.327777518896916	6	72432799	72434395	1597	-	2411	7279	1672	4671
ENSMUSG00000022235:E002	ENSMUSG00000022235	E002	212.854308353515	0.00118119949485343	112.914240788588	2.25312493313579e-26	3.45558027558626e-24	25.1510959785469	13.070513889675	-0.944305403678989	15	31568905	31568939	35	+	289	380	220	49
ENSMUSG00000038028:E003	ENSMUSG00000038028	E003	302.283615139502	0.000686410448688831	112.892029495864	2.27850711091615e-26	3.49140982763868e-24	30.3334035336668	22.530420149571	-0.429033166062356	6	127091184	127091261	78	-	340	463	270	199
ENSMUSG00000064966+ENSMUSG00000030744:E015	ENSMUSG00000064966+ENSMUSG00000030744	E015	7034.77738279874	0.000435585462493364	112.890683116808	2.28005485989751e-26	3.49140982763868e-24	77.4041255510781	70.8154944481426	-0.128345405521702	7	99482261	99482354	94	-	10483	7034	8242	2937
ENSMUSG00000032741:E001	ENSMUSG00000032741	E001	798.07774495962	0.00144834610936541	112.878297767789	2.29434203072525e-26	3.51054063118742e-24	36.3221369482339	47.0247858536862	0.372572290351239	5	120534160	120536224	2065	-	773	696	702	902
ENSMUSG00000030824:E001	ENSMUSG00000030824	E001	1265.12433404594	0.00204634715075779	112.860880155914	2.31458581820774e-26	3.53874855821577e-24	42.5822344753256	55.5040729976209	0.382341986866437	7	45492874	45493949	1076	-	1248	1325	1063	1340
ENSMUSG00000005813:E001	ENSMUSG00000005813	E001	1995.13815651351	0.00190394038070803	112.791780610698	2.39667305978828e-26	3.66139051096368e-24	51.0769912001916	63.5260497254673	0.314674767550479	3	138458960	138460500	1541	-	1901	1869	1594	2348
ENSMUSG00000032393:E023	ENSMUSG00000032393	E023	3908.54188434949	0.000754699342799475	112.787071579839	2.40237200951541e-26	3.66723399000115e-24	65.2871402370483	74.1600223119594	0.183842829327191	9	65080991	65082650	1660	+	3659	3326	3169	4784
ENSMUSG00000028700:E048	ENSMUSG00000028700	E048	413.308420716775	0.000893990401026396	112.536617857911	2.72583844508488e-26	4.15776408438208e-24	27.3260215244982	37.4541294171612	0.454849359455768	4	116159558	116159844	287	+	411	276	319	540
ENSMUSG00000015733:E009	ENSMUSG00000015733	E009	1043.0730137053	0.000686822220986495	112.484311195704	2.79870802479983e-26	4.26558849717505e-24	47.0009383319703	40.175307366161	-0.226380497742796	6	17650003	17650039	37	+	1182	1474	967	714
ENSMUSG00000020358:E002	ENSMUSG00000020358	E002	1059.7796162776	0.000282616389211494	112.432976530945	2.8721175263615e-26	4.3740673593299e-24	42.8555126119399	49.9123805268206	0.219916919792134	11	51600869	51601173	305	-	973	978	791	1330
ENSMUSG00000030884:E024	ENSMUSG00000030884	E024	1475.35872960945	0.00142146539190524	112.414356009167	2.89921854961694e-26	4.41190724512392e-24	46.1711664527198	58.5503703095217	0.342686114663143	7	120659162	120659478	317	+	1261	1438	999	1970
ENSMUSG00000028458:E020	ENSMUSG00000028458	E020	324.433600657613	0.00179998015866359	112.264341816729	3.12709551902531e-26	4.75498320809801e-24	23.6325886938672	35.4941754487947	0.586804629963167	4	43447795	43448064	270	+	308	185	226	472
ENSMUSG00000000058:E003	ENSMUSG00000000058	E003	417.658582271035	0.000811586337232376	112.171410867431	3.27715967067642e-26	4.97929808409964e-24	33.4651677480052	24.6201598772729	-0.442820115636145	6	17281359	17281510	152	+	286	1299	240	188
ENSMUSG00000028788:E017	ENSMUSG00000028788	E017	2519.61552620494	0.000892492093951198	112.158823314667	3.29803231560398e-26	5.00712434522163e-24	62.0920205007206	58.3375581275697	-0.0899828786776938	4	129846465	129846501	37	+	2828	2591	2299	2277
ENSMUSG00000025260:E002	ENSMUSG00000025260	E002	22.3312847669988	0.0235352552707934	112.137502349151	3.33369046569924e-26	5.0573376492745e-24	1.47255991706633	15.9606102172615	3.43811756848942	X	152002149	152002277	129	+	1	0	2	66
ENSMUSG00000014956:E011	ENSMUSG00000014956	E011	3414.60509265078	0.000329055350661318	112.079982105675	3.43182507965328e-26	5.20217896543754e-24	65.9088498716054	63.3406881219411	-0.0573396546255164	5	32487571	32487705	135	+	4028	3843	3381	2541
ENSMUSG00000029432:E004	ENSMUSG00000029432	E004	1598.85995386789	0.000240928590855864	111.99912380554	3.57468134741147e-26	5.41453552883692e-24	53.2895231850583	48.0223888144894	-0.150144754015754	5	129739718	129739763	46	+	1887	1989	1549	1120
ENSMUSG00000058704:E001	ENSMUSG00000058704	E001	862.07872804487	0.000745577437919086	111.977109327872	3.61459524891885e-26	5.47075839924919e-24	39.0435177779804	46.6586923390975	0.257062830789444	17	74200706	74201325	620	-	824	894	678	977
ENSMUSG00000028249:E012	ENSMUSG00000028249	E012	215.908467083609	0.00107667442813755	111.943007991586	3.67730533919241e-26	5.56137017209642e-24	25.5480209719567	15.6438894046632	-0.707612297901898	4	6378966	6379047	82	+	241	416	222	75
ENSMUSG00000042572:E013	ENSMUSG00000042572	E013	510.117645128457	0.000915830284791899	111.837024479575	3.87923314332429e-26	5.86222523306778e-24	30.5649780217972	39.5987703364332	0.373576101172056	3	89782257	89783997	1741	+	488	605	371	564
ENSMUSG00000001687:E003	ENSMUSG00000001687	E003	687.421334123168	0.000654309033215823	111.802007521979	3.94835826926906e-26	5.96208191805105e-24	40.1818478242216	33.0345859079204	-0.282566649661059	5	148506446	148506523	78	-	787	1006	670	419
ENSMUSG00000033526:E001	ENSMUSG00000033526	E001	249.029776486847	0.0010364469632436	111.780044863321	3.99234086200768e-26	6.02384828074926e-24	20.9317878635563	32.2991638795315	0.625801275789627	2	121310561	121310892	332	-	187	214	157	377
ENSMUSG00000073002:E005	ENSMUSG00000073002	E005	181.558817164096	0.00363096021960473	111.64560380097	4.27245959286109e-26	6.44153927121517e-24	24.3051663295513	10.1620099985606	-1.25807721833517	6	72380381	72380468	88	-	273	215	242	32
ENSMUSG00000058690:E012	ENSMUSG00000058690	E012	182.590906648273	0.000844805847094874	111.629140347483	4.30808666391406e-26	6.49025361012051e-24	24.1696694006943	15.4452467188564	-0.646034823231764	14	36890342	36890426	85	-	245	226	204	83
ENSMUSG00000040723:E004	ENSMUSG00000040723	E004	352.164650786449	0.00110616024127221	111.578548582008	4.41943794230848e-26	6.65288589564527e-24	30.3803792182932	21.6591256462935	-0.488164873964534	1	165659373	165659444	72	-	489	398	416	148
ENSMUSG00000005373:E031	ENSMUSG00000005373	E031	496.217891494789	0.000552735288912247	111.57658911319	4.42380811667824e-26	6.65434589406379e-24	30.489515996785	38.2109894068999	0.325674365659574	5	135137242	135137922	681	+	437	783	360	478
ENSMUSG00000024359:E009	ENSMUSG00000024359	E009	60.1637900936158	0.0337586751267047	111.427762741832	4.76868210752878e-26	7.16760023870328e-24	2.46639154963707	23.3159256167839	3.24084194752231	18	34939311	34939342	32	-	2	1	4	179
ENSMUSG00000027465:E016	ENSMUSG00000027465	E016	2285.34221376799	0.00203643598143026	111.425341316342	4.77451009373189e-26	7.17085246602565e-24	54.2436115241009	65.2982438535299	0.267590956216405	2	152311710	152313996	2287	+	1949	2553	1773	2697
ENSMUSG00000020184:E002	ENSMUSG00000020184	E002	1253.4496391175	0.000696815944616738	111.352543065631	4.95309013177141e-26	7.43335761201995e-24	45.2531102660214	53.5629058275086	0.243217277401667	10	117688895	117690108	1214	-	1042	1119	931	1680
ENSMUSG00000022747:E003	ENSMUSG00000022747	E003	2799.66497227621	0.000734600047525125	111.33164252464	5.00558437307383e-26	7.50638199725518e-24	58.7537508661323	68.4189325578381	0.219714639062303	16	58470212	58470727	516	-	2516	2755	2061	3491
ENSMUSG00000025340:E022	ENSMUSG00000025340	E022	1068.81541936908	0.000499893069423813	111.303010700383	5.07840109664317e-26	7.60392454331198e-24	42.7906235486101	50.9395930149896	0.251492730967856	5	130213287	130213745	459	+	668	875	612	1796
ENSMUSG00000032231:E001	ENSMUSG00000032231	E001	143.742918221751	0.00100323051959581	111.303896249051	5.07613316295013e-26	7.60392454331198e-24	21.0094096092895	8.32009299288519	-1.33636406261003	9	69453620	69453715	96	+	113	478	107	17
[truncated: 46,685 more rows]
